# Supplementary material for: Epimutations are associated with CHROMOMETHYLASE 3-induced de novo DNA methylation
Source: eLife. 2019 Jul 29;8:e47891. doi: 10.7554/eLife.47891 (PMC6663294; doi:10.7554/eLife.47891)
Supplement: Supplementary file 1. [file elife-47891-supp1.xlsx]

## Sheet: WGBS
Supplementary file 1. Sequencing data information and statistics: Whole genome bisulfite sequencing.
Genotype	Read Length (nt)	Total reads	Aligned reads*	Non-conversion (%)	Coverage
Eutrema salsugineum WT	150	49204727	24001327	0.00175047	14.8055
Eutrema salsugineum AtCMT3-L1T1	150	65683963	33843405	0.00211613	20.8767
Eutrema salsugineum AtCMT3-L2T1	150	24963439	13095333	0.0015794	8.07801
Eutrema salsugineum AtCMT3-L1T2	75	124252518	53318375	0.00143977	16.445
Eutrema salsugineum AtCMT3-L2T2	75	117115623	51194706	0.00152729	15.79
Eutrema salsugineum AtCMT3-L1T3	150	59973696	30953482	0.00132337	19.094
Eutrema salsugineum AtCMT3-L2T3	150	59628608	31003024	0.00144848	19.1246
Eutrema salsugineum AtCMT3-L1T4	75	76593975	35382179	0.00112541	10.913
Eutrema salsugineum AtCMT3-L2T4	75	78923433	36879955	0.00122359	11.3749
Eutrema salsugineum AtCMT3-L1T5	150	49352334	22295065	0.00130305	13.753
Eutrema salsugineum AtCMT3-L2T5	150	48984138	22111995	0.00126175	13.64
Eutrema salsugineum AtCMT3-L1T6	150	40479721	19682468	0.00175491	12.1414
Eutrema salsugineum AtCMT3-L2T6	150	45561858	22071151	0.00172845	13.6148
Eutrema salsugineum AtCMT3-L3T2	150	40348342	19550443	0.00247711	12.0599
Eutrema salsugineum AtCMT3-L3T2b	150	39314465	18862684	0.00271817	11.6357
Eutrema salsugineum AtCMT3-L3T2c	150	59830852	31208935	0.00265057	19.2516
Eutrema salsugineum AtCMT3-L1T5 X WT F2 (-) CMT3 #1	150	57430697	29303953	0.00208426	18.0765
Eutrema salsugineum AtCMT3-L1T5 X WT F2 (-) CMT3 #2	150	64302874	33796807	0.00228851	20.848
Eutrema salsugineum AtCMT3-L1T5 X WT F2 (+) CMT3	150	61207774	30463686	0.00210154	18.7919
Eutrema salsugineum AtCMT3-L4T2	150	41508151	20539499	0.00259602	12.67
Eutrema salsugineum AtCMT3-L5T2	150	43942421	20898450	0.00286937	12.8915
Eutrema salsugineum AtCMT3-L1T2b	150	49877096	24148778	0.00223317	14.8965
Eutrema salsugineum AtCMT3-L6T2	150	44596363	22090457	0.00256114	13.6268
			*Uniquely aligned non-clonal reads

## Sheet: RNA
Supplementary file 1. Sequencing data information and statistics: RNA sequencing
Genotype	Read Length (nt)	Total reads	Uniquely aligned reads	% aligned	Multi-aligned reads	% multi-aligned
Eutrema salsugineum WT	75	26682755	8554611	0.7139	1910593	0.1594
Eutrema salsugineum AtCMT3-L1T3	75	24865633	10141588	0.7846	1351036	0.1045
Eutrema salsugineum AtCMT3-L1T4	75	38899255	7356336	0.6455	1343106	0.1179
Eutrema salsugineum AtCMT3-L2T3	75	24740267	9514663	0.7529	1319668	0.1044
Eutrema salsugineum AtCMT3-L2T4	75	38742000	6833781	0.628	2079770	0.1911
Eutrema salsugineum AtCMT3-L3T2	75	32454285	30501257	0.9447	1240689	0.0384
Eutrema salsugineum AtCMT3-L3T2b	75	30159076	28847064	0.9618	743979	0.0248
Eutrema salsugineum AtCMT3-L1T5	75	34604664	32703136	0.9502	1191763	0.0346
Eutrema salsugineum AtCMT3-L2T5	75	35301827	32339638	0.9219	1942212	0.0554
Eutrema salsugineum AtCMT3-L2T6	75	31646557	29607104	0.9405	1447554	0.046

## Sheet: ChIP
Supplementary file 1. Sequencing data information and statistics: ChIP sequencing.
Genotype	Chromatin modification	Read Length (nt)	Total reads	Aligned reads*
Eutrema salsugineum WT	H3K9me2	75	11012041	9719042
Eutrema salsugineum WT	input	75	28870670	21254229
Eutrema salsugineum WT	H3K9me1	75	33986529	29512791
Eutrema salsugineum AtCMT3-L1T3	H3K9me2	75	67248781	57251980
Eutrema salsugineum AtCMT3-L2T3	H3K9me2	75	20485832	17975017
Eutrema salsugineum AtCMT3-L1T5	H3K9me2	75	49250823	44272383
Eutrema salsugineum AtCMT3-L2T5	H3K9me2	75	48427142	44016079
Eutrema salsugineum AtCMT3-L3T1c	H3K9me1	75	98741291	83603833
				*Uniquely aligned non-clonal reads
