# Supplementary material for: Epimutations are associated with CHROMOMETHYLASE 3-induced de novo DNA methylation
Source: eLife. 2019 Jul 29;8:e47891. doi: 10.7554/eLife.47891 (PMC6663294; doi:10.7554/eLife.47891)
Supplement: Supplementary file 2. [file elife-47891-supp2.xlsx]

## Sheet: A. CG DMRs
Supplementary file 2A. Methylpy output of significant CG DMRs with a minimum of 5 informative cytosines in each line.
DMR	Scaffold	Start	End	Size	Dist_gene	Dist_repeat	Annotation	WT_Num_inform_Cs	WT_Percentmeth	AtCMT3-L1T1_Num_inform_Cs	AtCMT3-L1T1_Percentmeth	AtCMT3-L1T2_Num_inform_Cs	AtCMT3-L1T2_Percentmeth	AtCMT3-L1T3_Num_inform_Cs	AtCMT3-L1T3_Percentmeth	AtCMT3-L1T4_Num_inform_Cs	AtCMT3-L1T4_Percentmeth	AtCMT3-L1T5_Num_inform_Cs	AtCMT3-L1T5_Percentmeth	AtCMT3-L1T6_Num_inform_Cs	AtCMT3-L1T6_Percentmeth	AtCMT3-L2T1_Num_inform_Cs	AtCMT3-L2T1_Percentmeth	AtCMT3-L2T2_Num_inform_Cs	AtCMT3-L2T2_Percentmeth	AtCMT3-L2T3_Num_inform_Cs	AtCMT3-L2T3_Percentmeth	AtCMT3-L2T4_Num_inform_Cs	AtCMT3-L2T4_Percentmeth	AtCMT3-L2T5_Num_inform_Cs	AtCMT3-L2T5_Percentmeth	AtCMT3-L2T6_Num_inform_Cs	AtCMT3-L2T6_Percentmeth
scaffold_1:10149380-10149567	scaffold_1	10149380	10149567	187	0	3961	gene	18	0.72028	18	0.811321	18	0.912442	18	0.888235	14	0.764706	18	0.957983	12	0.965517	16	0.519481	18	0.640884	18	0.717073	18	0.619048	18	0.578512	15	0.705882
scaffold_1:10195886-10196161	scaffold_1	10195886	10196161	275	1727	80	intergenic	6	0.0194175	6	0.122807	6	0.0412371	6	0.186916	6	0.189873	6	0.308943	6	0.528571	6	0.0444444	6	0.010989	6	0	6	0.0117647	6	0.00900901	6	0
scaffold_1:10204732-10205352	scaffold_1	10204732	10205352	620	0	363	gene	17	0.188312	17	0.109215	17	0.0930233	17	0.167883	13	0.318966	16	0.671429	14	0.728814	13	0.114754	17	0.131313	17	0.12973	17	0.138365	17	0.0952381	16	0.128205
scaffold_1:10205372-10205567	scaffold_1	10205372	10205567	195	0	148	gene	16	0.419048	16	0.345133	16	0.746622	16	0.763636	16	0.873333	13	0.610738	14	0.670213	11	0.0625	16	0.0731707	16	0.0543807	16	0.172222	16	0.119171	15	0.131429
scaffold_1:10206108-10206231	scaffold_1	10206108	10206231	123	0	359	gene	10	0.156863	10	0	10	0.0047619	10	0.00490196	10	0.008	10	0	10	0	10	0.0957447	10	0.208092	10	0.179348	10	0.192308	10	0.167464	10	0.176471
scaffold_1:10223838-10224082	scaffold_1	10223838	10224082	244	0	8489	gene	15	0.211679	18	0.132296	18	0.136364	18	0.0582524	17	0.0378788	18	0.110465	18	0.140741	16	0.280488	18	0.375758	18	0.35023	17	0.291262	18	0.271523	18	0.361538
scaffold_1:10309162-10309413	scaffold_1	10309162	10309413	251	1522	164	intergenic	9	0.168142	9	0.0568182	9	0.0917431	9	0.0720721	9	0.0854701	9	0.0594059	9	0.0707071	9	0.349398	9	0.252336	9	0.246575	9	0.426087	9	0.268041	9	0.442748
scaffold_1:10316364-10316611	scaffold_1	10316364	10316611	247	0	4035	gene	7	0.245098	11	0	7	0	11	0	7	0	11	0	11	0	8	0.285714	11	0.378049	11	0.182692	8	0.274194	11	0.22314	11	0.412844
scaffold_1:10368394-10368992	scaffold_1	10368394	10368992	598	455	0	repeat	20	0.747148	20	0.559809	20	0.60514	20	0.510441	20	0.470149	20	0.554688	20	0.487179	19	0.673267	20	0.783981	20	0.773494	20	0.761364	20	0.775281	20	0.780781
scaffold_1:10372544-10372804	scaffold_1	10372544	10372804	260	1347	14	intergenic	13	0.201087	13	0.0119048	13	0.0368421	13	0.018018	13	0.0238095	13	0.0921986	13	0.2	8	0.413793	13	0.511905	13	0.565714	13	0.783505	13	0.397436	12	0.411215
scaffold_1:10394566-10394932	scaffold_1	10394566	10394932	366	2765	0	repeat	8	0.257576	8	0.227723	8	0.106195	8	0.36036	8	0.333333	8	0.363636	6	0.609756	7	0.157895	8	0.518072	8	0.666667	8	0.981818	8	0.645161	6	0.596774
scaffold_1:10403461-10403878	scaffold_1	10403461	10403878	417	0	1249	gene	15	0.0969697	16	0.00934579	16	0	16	0.00440529	16	0	16	0	16	0	16	0.198113	15	0.192547	16	0.181818	16	0.338583	16	0.187879	15	0.218182
scaffold_1:10442766-10442827	scaffold_1	10442766	10442827	61	2568	1	intergenic	10	0.787037	10	0.725714	10	0.339535	10	0.37594	10	0.307692	10	0.291971	10	0.449612	10	0.940299	10	0.896552	10	0.903226	10	0.859155	10	0.837838	10	0.920792
scaffold_1:10449306-10449346	scaffold_1	10449306	10449346	40	849	91	intergenic	8	0.389831	8	0.0675676	8	0.0535714	8	0.019802	8	0	8	0.76	8	0.956522	8	0.217391	8	0.108108	8	0.142857	6	0.0263158	8	0.373333	8	0.326087
scaffold_1:10455885-10456055	scaffold_1	10455885	10456055	170	0	5009	gene	13	0	13	0	13	0	13	0	13	0.0125	13	0	13	0	13	0	13	0	13	0.316129	13	0.125714	13	0.0948276	13	0
scaffold_1:1046822-1046859	scaffold_1	1046822	1046859	37	481	85	intergenic	6	0.475524	6	0.225225	6	0.358974	6	0.266667	6	0.271186	6	0.397436	6	0.166667	6	0.285714	6	0.75	6	0.868966	6	0.901639	6	0.885246	6	0.252632
scaffold_1:10534045-10534348	scaffold_1	10534045	10534348	303	1304	0	repeat	16	0.0403226	16	0.235484	16	0.13806	16	0.302721	16	0.225166	16	0.237838	16	0.182266	16	0	16	0.0336538	16	0.00373134	16	0.030303	16	0.00348432	16	0.00420168
scaffold_1:10539869-10540008	scaffold_1	10539869	10540008	139	2133	0	repeat	10	0.0969529	10	0.0382979	10	0.0516605	10	0.0881057	10	0.108108	10	0.248869	10	0.218009	10	0.173077	10	0.243346	10	0.211382	10	0.258278	10	0.222222	10	0.254464
scaffold_1:10589747-10590102	scaffold_1	10589747	10590102	355	11976	169	intergenic	6	0.333333	6	0.55914	6	0.612903	6	0.817073	6	0.686275	6	0.867647	6	0.98	6	0.170732	6	0.0843373	6	0	6	0.0166667	6	0.125	6	0.189189
scaffold_1:1069778-1069877	scaffold_1	1069778	1069877	99	3131	22	intergenic	6	0.884615	6	0.919708	6	0.969925	6	0.918519	6	0.935897	6	0.970297	6	0.948052	6	0.791667	6	0.54955	6	0.459016	6	0.566265	6	0.96875	6	0.989796
scaffold_1:10719591-10719951	scaffold_1	10719591	10719951	360	1004	166	intergenic	16	0.51046	16	0.629139	16	0.576087	16	0.511327	16	0.52	16	0.520958	16	0.620482	16	0.164474	16	0.203008	16	0.423529	16	0.47619	16	0.635468	16	0.696429
scaffold_1:10780483-10780603	scaffold_1	10780483	10780603	120	512	240	intergenic	8	0.330645	8	0.253165	8	0.774194	8	0.728155	8	0.6	8	0.344444	8	0.438356	8	0.490909	8	0.633663	8	0.33945	8	0.3	8	0.34	8	0.360465
scaffold_1:10811801-10812039	scaffold_1	10811801	10812039	238	3177	0	repeat	18	0.00636943	18	0.134831	18	0.319728	18	0.492481	18	0.564885	18	0.684783	18	0.805085	11	0.0508475	18	0.0696203	18	0.0934256	18	0.131579	18	0	18	0.0304878
scaffold_1:10812329-10812809	scaffold_1	10812329	10812809	480	3705	51	intergenic	31	0.479401	37	0.409938	37	0.395522	37	0.448	30	0.611399	37	0.531496	34	0.577586	28	0.656	36	0.737705	37	0.624079	36	0.676471	37	0.50974	36	0.551948
scaffold_1:10812810-10812953	scaffold_1	10812810	10812953	143	4186	0	repeat	10	0.556604	10	0.527397	10	0.282443	10	0.181818	10	0.443299	10	0.578431	10	0.352941	10	0.555556	10	0.546099	10	0.543624	10	0.418605	10	0.24	10	0.41
scaffold_1:10814015-10814314	scaffold_1	10814015	10814314	299	5391	0	repeat	12	0.228216	12	0.237458	12	0.282869	12	0.392562	12	0.272727	12	0.211454	12	0	12	0.273684	12	0.241803	12	0.190476	12	0.174699	12	0.166667	12	0.171296
scaffold_1:10823805-10823962	scaffold_1	10823805	10823962	157	0	1595	gene	18	0.221477	18	0	14	0	18	0.0034965	13	0	18	0	18	0	18	0.130435	13	0.1875	18	0.15	17	0.254717	18	0.297674	18	0.365385
scaffold_1:1082540-1082644	scaffold_1	1082540	1082644	104	1582	1376	intergenic	12	0.902954	12	0.728302	12	0.686833	12	0.591133	12	0.686391	12	0.534722	12	0.406452	12	0.890411	12	0.932584	12	0.904	12	0.888889	12	0.827586	12	0.664151
scaffold_1:10836817-10837431	scaffold_1	10836817	10837431	614	1951	0	repeat	16	0.29902	15	0.184332	14	0.574194	16	0.688623	13	0.705882	12	0.902256	13	0.913043	14	0.357143	13	0.169811	16	0.420765	13	0.462687	14	0.37415	15	0.323529
scaffold_1:10944260-10944405	scaffold_1	10944260	10944405	145	994	36	intergenic	6	0.352	6	0.737705	6	0.91129	6	0.767442	6	0.733333	6	0.890909	6	0.954023	5	0.87234	6	0.905983	6	0.880952	6	0.733333	6	0.463158	6	0.408602
scaffold_1:10965575-10965806	scaffold_1	10965575	10965806	231	1323	52	intergenic	10	0.530702	10	0.575472	10	0.640553	10	0.540179	10	0.709091	10	0.620087	10	0.571429	10	0.724138	10	0.755656	10	0.736527	10	0.768595	10	0.593909	10	0.593909
scaffold_1:11014892-11014967	scaffold_1	11014892	11014967	75	1728	446	intergenic	8	0.477099	8	0.428571	8	0.455026	8	0.412088	8	0.48062	8	0.192513	8	0	8	0.460674	8	0.468085	8	0.483333	8	0.503448	8	0.58642	8	0.651515
scaffold_1:11124046-11124133	scaffold_1	11124046	11124133	87	42	1049	intergenic	6	0.765432	6	0.759843	6	0.770213	6	0.64467	6	0.69697	6	0.491228	6	0.494737	6	0.72381	6	0.806763	6	0.82	6	0.813665	6	0.897959	6	0.956835
scaffold_1:11179580-11179630	scaffold_1	11179580	11179630	50	1749	1253	intergenic	9	0	9	0	9	0	9	0	9	0	9	0.365079	9	0.881356	9	0	9	0	9	0	8	0	9	0	9	0
scaffold_1:11206541-11206754	scaffold_1	11206541	11206754	213	2644	0	repeat	7	0.261905	7	0.266234	7	0.237762	7	0.519608	7	0.643678	7	0.784314	7	0.76	7	0.428571	7	0.542553	7	0.649123	7	0.698795	7	0.448276	7	0.505747
scaffold_1:11206755-11207023	scaffold_1	11206755	11207023	268	2858	0	repeat	17	0.823529	17	0.746032	17	0.90411	17	0.906355	17	0.881356	17	0.92511	17	0.973262	17	0.938931	17	0.922222	17	0.944223	17	0.944134	17	0.909091	17	0.932584
scaffold_1:11259258-11259633	scaffold_1	11259258	11259633	375	1609	36	intergenic	11	0.453988	11	0.461538	11	0.508287	11	0.321951	11	0.417391	11	0.726562	11	0.791667	11	0.40625	11	0.314917	11	0.26601	11	0.218182	11	0.303797	11	0.546512
scaffold_1:11336765-11337012	scaffold_1	11336765	11337012	247	754	585	intergenic	7	0.0853659	7	0.331325	7	0.0962963	7	0.0769231	7	0.176991	7	0.0714286	7	0.0808081	7	0	7	0	7	0.164384	7	0.234043	7	0.398649	7	0.442857
scaffold_1:11349663-11350047	scaffold_1	11349663	11350047	384	1352	18	intergenic	9	0.394737	9	0.584507	9	0.924528	9	0.855932	9	0.77451	8	0.87234	8	0.857143	8	0.934426	9	0.844037	9	0.941176	9	0.681159	9	0.464286	8	0.44086
scaffold_1:11356496-11356560	scaffold_1	11356496	11356560	64	784	0	repeat	11	0.115702	11	0.116022	11	0.288889	11	0.506944	11	0.534483	11	0.118812	11	0.212963	11	0.238806	11	0.193717	11	0.237179	11	0.375	11	0.748252	11	0.680982
scaffold_1:11461733-11461954	scaffold_1	11461733	11461954	221	2443	82	intergenic	12	0.00865801	12	0.00403226	12	0	12	0	12	0	12	0	12	0	12	0.416667	12	0.529412	12	0.640394	12	0.622517	12	0.597633	12	0.672222
scaffold_1:11463562-11463786	scaffold_1	11463562	11463786	224	611	287	intergenic	12	0.154639	12	0.125	12	0.0969697	12	0.0847458	12	0.118644	12	0.189349	12	0.430464	12	0.138614	12	0.188811	12	0.396552	12	0.277778	12	0.242424	12	0.232558
scaffold_1:11470794-11470870	scaffold_1	11470794	11470870	76	2768	0	repeat	6	0.147059	6	0.728571	6	0.984848	6	0.764706	5	0.827586	6	0.6	6	0.558824	5	0.296296	6	0.0925926	6	0.027027	6	0.266667	6	0.155172	6	0.15
scaffold_1:11470940-11471401	scaffold_1	11470940	11471401	461	2434	0	repeat	18	0.776699	26	0.793578	26	0.694444	26	0.738776	24	0.75641	25	0.658333	23	0.739837	17	0.878049	26	0.839552	26	0.781746	24	0.722222	21	0.82069	25	0.803922
scaffold_1:11493584-11493799	scaffold_1	11493584	11493799	215	3607	0	repeat	10	0	11	0	11	0	11	0	11	0	11	0	11	0.0149254	11	0	11	0.0275229	11	0.0791367	11	0.677419	11	0.410526	7	0.534483
scaffold_1:11494394-11495027	scaffold_1	11494394	11495027	633	3189	0	repeat	37	0.257261	40	0.116505	40	0.160819	40	0.0285714	40	0.0348837	40	0.0176471	37	0.0402477	40	0.200873	39	0.182663	40	0.223602	40	0.281457	40	0.366569	35	0.302632
scaffold_1:11524883-11525195	scaffold_1	11524883	11525195	312	2791	0	repeat	8	0.681223	8	0.495283	8	0.509901	8	0.472727	8	0.434109	8	0.619565	8	0.482558	8	0.532468	8	0.464865	8	0.386243	8	0.759124	8	0.864407	8	0.815
scaffold_1:11525549-11525942	scaffold_1	11525549	11525942	393	3097	0	repeat	48	0.818878	48	0.715152	48	0.705069	42	0.632768	38	0.604	46	0.58642	38	0.539924	26	0.854305	42	0.759036	48	0.776744	42	0.725926	37	0.801075	44	0.830389
scaffold_1:11526036-11526140	scaffold_1	11526036	11526140	104	2899	102	intergenic	9	0.693548	9	0.555556	9	0.693069	9	0.444444	9	0.423913	9	0.4	9	0.367089	9	0.272727	9	0.361446	9	0.477419	9	0.529412	9	0.781513	9	0.8
scaffold_1:11537679-11537985	scaffold_1	11537679	11537985	306	3374	0	repeat	5	0.675676	17	0.641892	20	0.738806	19	0.731092	18	0.598039	14	0.470588	15	0.5	16	0.578947	22	0.485714	19	0.564885	20	0.596899	13	0.625	15	0.597826
scaffold_1:11557678-11557881	scaffold_1	11557678	11557881	203	650	0	repeat	6	0	11	0	11	0	11	0	11	0.0102041	11	0	7	0	6	0	11	0.228261	11	0.39823	11	0.580952	11	0.323077	11	0.430556
scaffold_1:11656096-11656272	scaffold_1	11656096	11656272	176	12022	407	intergenic	6	0.288462	6	0.666667	6	0.568807	6	0.626374	6	0.527273	6	0.725275	6	0.474576	6	0.515152	6	0.681159	6	0.616667	6	0.565217	6	0.26087	6	0.411765
scaffold_1:11722550-11722696	scaffold_1	11722550	11722696	146	1246	0	repeat	9	0.577778	9	0.449664	9	0.891667	9	0.794643	9	0.885246	9	0.8375	9	0.820896	7	0.0217391	9	0.0306122	9	0.0984848	9	0.09375	9	0.585366	7	0.865672
scaffold_1:11743931-11744402	scaffold_1	11743931	11744402	471	2704	31	intergenic	26	0.012945	26	0.0373626	26	0.0408163	26	0.0103093	26	0	26	0	26	0	26	0.021978	26	0.126888	26	0.17734	26	0.261905	26	0.135889	26	0.126543
scaffold_1:11868779-11869196	scaffold_1	11868779	11869196	417	1735	68	intergenic	11	0.75	11	0.493333	11	0.673203	11	0.659864	11	0.635593	11	0.574257	9	0.733333	11	0.483333	11	0.37931	11	0.328859	11	0.237037	11	0.694656	10	0.555556
scaffold_1:11900838-11901116	scaffold_1	11900838	11901116	278	0	0	repeat	7	0.246479	7	0.119205	7	0.153285	7	0.194805	7	0.162162	7	0.191304	7	0.183908	7	0.112676	7	0.126984	7	0.125828	7	0.0674157	7	0.0827068	7	0.178218
scaffold_1:11909805-11910076	scaffold_1	11909805	11910076	271	0	277	gene	15	0.184211	16	0.135678	16	0.207071	16	0.308108	16	0.372093	16	0.744361	16	0.810345	16	0.107438	16	0.117647	16	0.0850202	16	0.0516129	16	0.121622	16	0.0925926
scaffold_1:11916593-11916865	scaffold_1	11916593	11916865	272	0	690	gene	17	0.268041	17	0.133333	17	0.153226	17	0.254682	14	0.297297	17	0.30303	17	0.296296	16	0.2	17	0.588235	17	0.6	17	0.594203	17	0.506098	17	0.550265
scaffold_1:11917131-11917239	scaffold_1	11917131	11917239	108	0	434	gene	9	0.25974	9	0.2	9	0.333333	9	0.330645	9	0.369048	9	0.193182	9	0.242424	9	0.440678	9	0.438095	9	0.536585	8	0.289855	9	0.412371	9	0.468468
scaffold_1:11928043-11928358	scaffold_1	11928043	11928358	315	0	244	gene	17	0.0964912	17	0.0410959	19	0.0829268	20	0.0723982	19	0.0851064	20	0.0126582	18	0	14	0.1	20	0.0653266	20	0.170616	20	0.218391	20	0.114458	20	0.225166
scaffold_1:11956081-11956562	scaffold_1	11956081	11956562	481	0	162	gene	19	0.335664	25	0.352941	25	0.292254	25	0.288889	22	0.340136	23	0.2875	20	0.355422	16	0.174312	25	0.30137	25	0.4	23	0.472362	25	0.310044	25	0.464
scaffold_1:11976146-11976253	scaffold_1	11976146	11976253	107	2329	69	intergenic	16	0.521472	16	0.230321	16	0.1	16	0.126866	16	0.0955056	16	0.128617	16	0	16	0.0915033	16	0.0887097	16	0.117284	16	0.108527	16	0.458647	16	0.324324
scaffold_1:12029361-12029510	scaffold_1	12029361	12029510	149	2162	0	repeat	16	0.863158	18	0.666667	18	0.684564	18	0.588983	14	0.6875	17	0.717742	18	0.771739	9	0.857143	16	0.91791	18	0.855932	16	0.881188	16	0.752212	15	0.782051
scaffold_1:12085391-12086042	scaffold_1	12085391	12086042	651	0	481	gene	24	0.419753	31	0.346535	28	0.375439	30	0.405405	29	0.451613	30	0.507109	29	0.551136	20	0.424242	31	0.481884	29	0.364372	30	0.420792	16	0.37594	27	0.502128
scaffold_1:12086229-12087048	scaffold_1	12086229	12087048	819	0	0	repeat	26	0.0316456	26	0.049904	26	0.0760563	26	0.0846154	26	0.131757	26	0.0268949	26	0.0140845	26	0.0942408	26	0.166234	26	0.126106	26	0.113269	26	0.119891	26	0.0888889
scaffold_1:12139784-12139957	scaffold_1	12139784	12139957	173	917	0	repeat	11	0.405229	11	0.0689655	11	0	11	0	11	0	11	0	10	0	11	0.201923	11	0.535948	11	0.369942	11	0.387387	11	0.47619	11	0.489209
scaffold_1:12142276-12142484	scaffold_1	12142276	12142484	208	0	255	gene	20	0.589552	24	0.494681	24	0.735426	24	0.736641	20	0.783784	20	0.751938	20	0.809091	10	0.584906	23	0.381188	24	0.488281	22	0.470199	23	0.707483	18	0.536145
scaffold_1:12203029-12203343	scaffold_1	12203029	12203343	314	630	0	repeat	18	0.25	20	0.21134	19	0.221053	20	0.230366	20	0.166667	20	0.442424	18	0.384615	15	0.25	19	0.241758	20	0.248705	19	0.579545	18	0.561905	20	0.433962
scaffold_1:1261171-1261348	scaffold_1	1261171	1261348	177	0	726	gene	16	0.309524	16	0.172589	16	0.244318	16	0.357143	16	0.260504	16	0.331288	14	0.192771	10	0.48	16	0.488095	16	0.5125	16	0.605505	16	0.496063	16	0.674603
scaffold_1:12793818-12794003	scaffold_1	12793818	12794003	185	1795	0	repeat	8	0.672515	8	0.408377	8	0.0167598	8	0.0263158	8	0.0422535	8	0.101911	8	0.00884956	7	0.5	8	0.525714	8	0.496183	8	0.622807	8	0.808333	8	0.773913
scaffold_1:12794819-12794885	scaffold_1	12794819	12794885	66	913	89	intergenic	6	0.866667	6	0.804124	6	0.88172	6	0.926471	6	0.928571	6	0.893333	6	0.909091	5	0.757576	6	0.0990991	6	0.272727	6	0.269231	6	0.508197	6	0.621622
scaffold_1:13018261-13018339	scaffold_1	13018261	13018339	78	503	10	intergenic	5	0.375	9	0.712644	9	0.8125	9	0.688312	9	0.706897	9	0.594937	5	0.483871	5	0.5	9	0.329545	9	0.246914	6	0.405797	9	0.346939	8	0.270588
scaffold_1:13033144-13033427	scaffold_1	13033144	13033427	283	0	277	gene	9	0.160714	10	0.0322581	10	0	10	0.00769231	10	0.121622	10	0.22619	8	0.253731	7	0.255814	10	0.104762	10	0.100917	10	0.18	10	0.142857	7	0.196721
scaffold_1:13049639-13049875	scaffold_1	13049639	13049875	236	7243	375	intergenic	10	0.867647	11	0.909774	11	0.723926	11	0.618182	11	0.594059	11	0.704082	11	0.723404	10	0.916667	11	0.968	11	0.915789	11	0.966667	11	0.953488	11	0.957265
scaffold_1:13055386-13055553	scaffold_1	13055386	13055553	167	1565	129	intergenic	7	0.483871	7	0.282258	7	0.238095	7	0.206612	7	0.0740741	7	0.43299	7	0.474576	7	0.521739	7	0.444444	7	0.469136	7	0.662338	7	0.487805	7	0.607143
scaffold_1:13057743-13058037	scaffold_1	13057743	13058037	294	0	70	gene	16	0	18	0.00401606	18	0	18	0	18	0.0405405	18	0.104938	18	0.0410959	17	0	18	0.0320856	18	0.129707	18	0.109589	18	0.0322581	18	0
scaffold_1:13152448-13152725	scaffold_1	13152448	13152725	277	1437	1754	intergenic	6	0.217391	6	0.107143	6	0.0759494	6	0.0526316	6	0.0322581	6	0.0166667	6	0	6	0.294118	6	0.17284	6	0.466667	6	0.178571	6	0.356164	6	0.457143
scaffold_1:13154181-13154453	scaffold_1	13154181	13154453	272	3170	26	intergenic	12	0.0273973	12	0.0971429	12	0.0201613	12	0	12	0.010101	12	0.164835	12	0.114583	10	0.136986	12	0.222222	12	0.527397	12	0.675926	12	0.279661	12	0.336
scaffold_1:13163358-13163855	scaffold_1	13163358	13163855	497	4686	0	repeat	11	0.595506	32	0.743243	32	0.787004	21	0.792	14	0.8	15	0.76087	13	0.780822	9	0.648148	29	0.77027	22	0.645669	15	0.752941	11	0.659574	22	0.756757
scaffold_1:13258847-13259136	scaffold_1	13258847	13259136	289	0	1386	gene	9	0	10	0	9	0	10	0.00970874	10	0.0178571	10	0	8	0	9	0.117647	10	0.217949	10	0.323232	10	0.610169	10	0.236842	10	0.291667
scaffold_1:13367795-13367924	scaffold_1	13367795	13367924	129	1502	73	intergenic	6	0.257485	6	0.167939	6	0	6	0	6	0	6	0.00840336	6	0	6	0	6	0	6	0	6	0	6	0.260504	6	0.304
scaffold_1:13378552-13378744	scaffold_1	13378552	13378744	192	7217	28	intergenic	10	0.240385	10	0.356322	10	0.333333	10	0.203008	10	0.104167	10	0.12766	10	0.0196078	10	0.377049	10	0.452381	10	0.486842	10	0.440945	10	0.424528	10	0.428571
scaffold_1:13451-13712	scaffold_1	13451	13712	261	375	240	intergenic	12	0	12	0	12	0	12	0	12	0	12	0	12	0	12	0	12	0.0416667	12	0.0295359	11	0.264151	12	0.343284	10	0.977273
scaffold_1:13464363-13464458	scaffold_1	13464363	13464458	95	0	674	gene	8	0.0181818	8	0	8	0	8	0	8	0	8	0.0105263	8	0	8	0	8	0.114583	8	0.336449	8	0.742857	8	0.461538	8	0.56338
scaffold_1:13466029-13466325	scaffold_1	13466029	13466325	296	0	781	gene	13	0.27957	20	0.3	20	0.244792	20	0.218391	20	0.28481	17	0.330357	20	0.548611	9	0.217391	20	0.423077	20	0.45283	20	0.449541	14	0.439252	15	0.463918
scaffold_1:13490688-13490991	scaffold_1	13490688	13490991	303	321	175	intergenic	18	0.740933	18	0.721683	18	0.733766	18	0.688372	18	0.69	18	0.845745	17	0.793103	14	0.844156	18	0.927215	18	0.907063	17	0.796875	18	0.805687	18	0.847953
scaffold_1:13531202-13531323	scaffold_1	13531202	13531323	121	12332	11	intergenic	6	0.284211	6	0.112903	6	0.176991	6	0.252252	6	0.283784	6	0.12381	6	0.638298	6	0.274194	6	0.255814	6	0.309524	6	0.104478	6	0.145833	6	0.37
scaffold_1:13703449-13703518	scaffold_1	13703449	13703518	69	11286	47	intergenic	5	0	5	0.011236	5	0	5	0.0106383	5	0	5	0	5	0.0704225	5	0	5	0.3125	5	0.306122	5	0.516129	5	0.473684	5	0.228571
scaffold_1:13706360-13706569	scaffold_1	13706360	13706569	209	8235	605	intergenic	14	0.712727	14	0.894558	14	0.84	14	0.932	14	0.958042	14	0.942857	14	0.981221	11	0.990196	14	0.9375	14	0.918478	14	0.959538	14	0.642857	14	0.75
scaffold_1:13717523-13717813	scaffold_1	13717523	13717813	290	551	0	repeat	13	0.428571	13	0.445415	13	0.405844	13	0.483871	13	0.408537	13	0.395	13	0.378882	13	0.475	13	0.25188	13	0.240741	13	0.392405	13	0.516667	13	0.423529
scaffold_1:13726920-13727296	scaffold_1	13726920	13727296	376	107	0	repeat	29	0.952077	29	0.916019	29	0.875	29	0.748311	29	0.775561	29	0.610169	29	0.6	29	0.940639	29	0.949346	29	0.930827	29	0.932615	29	0.954048	29	0.94964
scaffold_1:13731736-13732086	scaffold_1	13731736	13732086	350	1173	110	intergenic	9	0.320652	9	0.480952	9	0.359375	9	0.335135	9	0.328571	9	0.197368	9	0.193548	9	0.425532	9	0.375758	9	0.396907	9	0.381356	9	0.465839	9	0.490196
scaffold_1:13753313-13753390	scaffold_1	13753313	13753390	77	13744	95	intergenic	5	0.892308	5	0.6375	5	0.302752	5	0.221053	5	0.253731	5	0.195122	5	0.166667	5	0.545455	5	0.57732	5	0.607143	5	0.635135	5	0.6625	5	0.617284
scaffold_1:13757471-13757603	scaffold_1	13757471	13757603	132	9531	0	repeat	17	0.5625	17	0.449704	17	0.396947	17	0.279279	16	0.342657	17	0.328	17	0.372093	15	0.494505	17	0.401709	17	0.450495	16	0.615385	17	0.635714	17	0.578512
scaffold_1:13758191-13758402	scaffold_1	13758191	13758402	211	8732	0	repeat	11	0.15534	11	0.0788177	11	0.125	11	0.141304	11	0.133929	11	0.0285714	11	0.0366972	8	0.109091	11	0.215569	11	0.493506	11	0.391304	11	0.313559	11	0.359223
scaffold_1:13774092-13774160	scaffold_1	13774092	13774160	68	825	0	repeat	12	0.354978	12	0.92766	12	0.818182	12	0.722222	12	0.652482	12	0.842697	12	0.847134	12	0.818182	12	0.87619	12	0.850299	12	0.901235	12	0.350649	12	0.330961
scaffold_1:13875969-13875986	scaffold_1	13875969	13875986	17	854	0	repeat	6	0.735043	6	0.708738	6	0.510791	6	0.75	6	0.57971	6	0.953704	6	0.881579	6	0.847458	6	0.758621	6	0.835821	6	0.342466	6	0.386667	6	0.481481
scaffold_1:14025821-14026066	scaffold_1	14025821	14026066	245	3015	0	repeat	6	0.302817	6	0.521008	6	0.694915	6	0.786765	6	0.829268	6	0.961538	6	0.791304	6	0.217391	6	0.343137	6	0.341463	6	0.263158	6	0.162602	6	0.131148
scaffold_1:14149640-14149978	scaffold_1	14149640	14149978	338	0	0	repeat	22	0.481061	22	0.549419	22	0.507519	22	0.453731	22	0.429448	22	0.473451	22	0.439791	22	0.387097	22	0.354962	22	0.391304	21	0.392265	22	0.492366	22	0.490826
scaffold_1:14164090-14164161	scaffold_1	14164090	14164161	71	105	61	intergenic	6	0.238095	6	0.234375	6	0.0285714	6	0.155844	6	0.185714	6	0	6	0.0128205	6	0.175439	6	0.344828	6	0.115385	6	0.654321	6	0.688312	6	0.441176
scaffold_1:14164959-14165106	scaffold_1	14164959	14165106	147	238	158	intergenic	6	0.307018	6	0.135593	6	0.0676692	6	0.0186916	6	0.130435	6	0	6	0	6	0.0735294	6	0.316832	6	0.228571	6	0.260274	6	0.0681818	6	0.107143
scaffold_1:14248129-14248377	scaffold_1	14248129	14248377	248	533	83	intergenic	10	0.212291	10	0.26455	10	0.269006	10	0.28655	10	0.210526	10	0.11875	10	0.182692	10	0.814815	10	0.727273	10	0.689189	8	0.589744	10	0.465517	10	0.581197
scaffold_1:14425261-14425946	scaffold_1	14425261	14425946	685	669	0	repeat	20	0.626959	20	0.572072	20	0.435811	20	0.33432	20	0.222707	20	0.387387	20	0.437008	20	0.690141	20	0.723404	20	0.926471	20	0.869955	20	0.736059	20	0.66954
scaffold_1:14432252-14432443	scaffold_1	14432252	14432443	191	0	763	gene	15	0.336957	22	0.367568	20	0.35533	22	0.389744	22	0.310734	22	0.429577	22	0.383333	22	0.197917	22	0.230088	22	0.213333	22	0.247934	22	0.239583	22	0.277372
scaffold_1:14564427-14564545	scaffold_1	14564427	14564545	118	1033	17	intergenic	6	0.372414	6	0.584507	6	0.264957	6	0.193878	6	0.0879121	6	0.163636	6	0.0574713	6	0.5	6	0.592308	6	0.857143	6	0.857143	6	0.378571	6	0.327273
scaffold_1:14666329-14666368	scaffold_1	14666329	14666368	39	1263	0	repeat	8	0.877551	8	0.68254	8	0.322835	8	0.287356	7	0.232877	8	0.194805	8	0.0375	7	0.862069	8	0.907407	8	0.762887	8	0.853333	8	0.929293	8	0.93913
scaffold_1:14674044-14674327	scaffold_1	14674044	14674327	283	524	0	repeat	22	0.958678	34	0.924837	34	0.874251	34	0.860248	22	0.919118	34	0.976879	27	0.978102	16	0.889908	34	0.898601	34	0.904908	30	0.912568	22	0.956522	30	0.95625
scaffold_1:1479169-1479408	scaffold_1	1479169	1479408	239	702	0	repeat	7	0.719626	7	0.611511	7	0.687943	7	0.533981	7	0.202899	7	0.427184	7	0.376623	5	0.380952	7	0.453125	7	0.462264	7	0.362745	7	0.505495	5	0.484848
scaffold_1:14851430-14851512	scaffold_1	14851430	14851512	82	803	0	repeat	5	0.494253	5	0.347826	5	0.183486	5	0.158416	5	0.170213	5	0.278846	5	0.223881	5	0.85	5	0.911111	5	0.9375	5	0.97619	5	0.629032	5	0.530612
scaffold_1:14867730-14867965	scaffold_1	14867730	14867965	235	1792	0	repeat	13	0.0119048	13	0	13	0.030303	13	0	13	0	13	0	13	0.02	13	0	13	0.092233	13	0.15534	13	0.127778	13	0.224719	13	0.172775
scaffold_1:14940171-14940427	scaffold_1	14940171	14940427	256	0	23	gene	17	0.4375	17	0.210728	17	0.232727	17	0.233898	17	0.165854	17	0.0127389	17	0.167464	17	0.263636	17	0.27234	17	0.387218	17	0.367816	17	0.459016	17	0.454545
scaffold_1:14958594-14958743	scaffold_1	14958594	14958743	149	142	62	intergenic	8	0.419643	8	0.0225564	8	0.016	8	0	8	0	8	0	8	0.0114943	8	0	8	0	8	0	8	0	8	0.156522	8	0.096
scaffold_1:14975872-14976153	scaffold_1	14975872	14976153	281	15815	0	repeat	6	0.382609	6	0.632075	6	0.55814	6	0.654867	6	0.756757	6	0.375	6	0.264706	6	0.615385	6	0.622449	6	0.596899	6	0.808824	6	0.518182	6	0.527559
scaffold_1:15036621-15036891	scaffold_1	15036621	15036891	270	21573	0	repeat	12	0.516129	15	0.711538	14	0.741722	15	0.597765	15	0.626506	14	0.8	12	0.785714	15	0.671642	15	0.671642	15	0.726115	15	0.692308	15	0.590164	15	0.6
scaffold_1:15104224-15104442	scaffold_1	15104224	15104442	218	390	110	intergenic	8	0.0875	8	0.0175439	8	0	8	0.0173913	6	0.0172414	8	0.0533333	7	0.0704225	6	0.422222	8	0.538462	8	0.670213	8	0.551724	7	0.282051	7	0.4375
scaffold_1:15105227-15105270	scaffold_1	15105227	15105270	43	0	644	gene	6	0.05	6	0.453125	6	0.66	6	0.772152	6	0.76087	6	0.95122	6	0.95122	6	0.3	6	0.3	6	0.333333	6	0.317073	6	0.160714	6	0.119403
scaffold_1:15107502-15107664	scaffold_1	15107502	15107664	162	1447	0	repeat	19	0.209877	19	0.145401	19	0.426877	19	0.207562	19	0.132855	19	0.133937	19	0.135453	19	0.0762943	19	0.207681	19	0.204943	19	0.133829	19	0.0753546	19	0.177474
scaffold_1:15117559-15117865	scaffold_1	15117559	15117865	306	366	162	intergenic	20	0.00584795	20	0	18	0	20	0.00803213	19	0	20	0.00490196	20	0	17	0.0202703	20	0.246753	20	0.365979	20	0.336634	20	0.307263	20	0.176
scaffold_1:15244545-15244564	scaffold_1	15244545	15244564	19	9276	0	repeat	8	0.327869	8	0.278481	8	0.264706	8	0.125	7	0.222222	8	0.0204082	8	0	8	0.214286	8	0.552239	8	0.645161	8	0.564103	8	0.482143	8	0.246154
scaffold_1:15256403-15256576	scaffold_1	15256403	15256576	173	1575	23	intergenic	7	0.161765	7	0.117117	7	0.0769231	7	0.310924	7	0.290909	7	0.666667	7	0.534653	7	0.0188679	7	0.0175439	7	0	7	0.0133333	7	0.131579	7	0.142857
scaffold_1:15307204-15307516	scaffold_1	15307204	15307516	312	18168	833	intergenic	18	0.0127389	18	0	15	0	18	0.122549	18	0.115385	18	0.0945946	14	0.110169	7	0	15	0.0357143	18	0.154545	14	0.151261	15	0.131034	15	0.157576
scaffold_1:15309583-15309881	scaffold_1	15309583	15309881	298	20547	185	intergenic	17	0.645669	17	0.603093	17	0.4	17	0.496183	17	0.578947	17	0.446809	17	0.442478	16	0.564706	17	0.619403	17	0.641791	17	0.644444	17	0.656051	17	0.657143
scaffold_1:15364454-15364801	scaffold_1	15364454	15364801	347	332	0	repeat	16	0.756757	16	0.721774	16	0.756554	16	0.84127	13	0.806202	16	0.919355	16	0.936893	14	0.788618	16	0.788	15	0.76494	15	0.70229	16	0.824176	16	0.793774
scaffold_1:1539084-1539541	scaffold_1	1539084	1539541	457	0	234	gene	28	0.567164	42	0.700234	42	0.739754	42	0.664622	35	0.551331	37	0.66383	37	0.57971	27	0.758865	42	0.717073	42	0.677249	35	0.681452	35	0.613734	37	0.675926
scaffold_1:15558372-15558578	scaffold_1	15558372	15558578	206	30815	173	intergenic	15	0.648305	15	0.54955	15	0.363946	15	0.421801	15	0.512953	15	0.415094	15	0.544379	15	0.765432	15	0.817073	15	0.785992	15	0.843575	15	0.682403	15	0.52766
scaffold_1:15646369-15646836	scaffold_1	15646369	15646836	467	8920	0	repeat	17	0.949045	18	0.960177	18	0.966777	18	0.989899	18	0.9375	12	0.986486	16	0.412429	13	0.947917	18	0.973585	16	0.960452	18	0.955224	16	0.979021	14	0.967033
scaffold_1:1573402-1573796	scaffold_1	1573402	1573796	394	0	66	gene	13	0.0501672	13	0.0736434	11	0.222222	13	0.348214	13	0.29932	13	0.233161	13	0.288043	12	0.195489	13	0.318584	13	0.452107	13	0.346939	13	0.438776	13	0.483146
scaffold_1:15766282-15766478	scaffold_1	15766282	15766478	196	2524	106	intergenic	8	0.288889	8	0.0189873	8	0.0106383	8	0	8	0.0123457	8	0	8	0	8	0	8	0.164835	8	0.390244	8	0.76	8	0.705882	8	0.686747
scaffold_1:15767258-15767622	scaffold_1	15767258	15767622	364	1380	451	intergenic	12	0.00980392	22	0.0809524	22	0.140127	22	0.0898876	14	0.0551181	20	0.183206	13	0.0594059	12	0.0897436	18	0.268116	22	0.224138	20	0.161074	14	0.0839695	14	0.09375
scaffold_1:15806010-15806153	scaffold_1	15806010	15806153	143	213	94	intergenic	12	0.513812	12	0.484444	12	0.276119	12	0.281609	12	0.125	12	0.0112994	12	0	12	0.723684	12	0.856164	12	0.870968	12	0.673684	12	0.503067	12	0.510417
scaffold_1:15807384-15807659	scaffold_1	15807384	15807659	275	1557	1167	intergenic	14	0.188406	14	0.0601852	14	0.568528	14	0.459119	14	0.461538	14	0.477124	14	0.285714	14	0.0102041	14	0.0588235	14	0.0319635	14	0.0248447	14	0.031746	14	0.0387597
scaffold_1:15839234-15839497	scaffold_1	15839234	15839497	263	1445	0	repeat	14	0.804749	14	0.808184	14	0.817416	14	0.736655	14	0.731818	14	0.498442	14	0.64	14	0.732026	14	0.812883	14	0.781538	14	0.79602	14	0.827586	14	0.815498
scaffold_1:15864267-15864613	scaffold_1	15864267	15864613	346	10857	18	intergenic	16	0.548077	16	0.548571	15	0.721591	16	0.654321	14	0.551724	13	0.663265	16	0.795699	11	0.604167	15	0.546154	16	0.613333	11	0.738636	15	0.688073	9	0.780702
scaffold_1:15889425-15889706	scaffold_1	15889425	15889706	281	150	316	intergenic	14	0.748768	14	0.754098	14	0.73301	14	0.812834	14	0.823529	14	0.73399	14	0.687898	14	0.76259	14	0.763819	14	0.806452	14	0.718954	14	0.546012	14	0.666667
scaffold_1:15955098-15955263	scaffold_1	15955098	15955263	165	0	386	gene	20	0	22	0.0128205	22	0	22	0.00406504	17	0	22	0	22	0.00862069	16	0.0652174	20	0.141176	22	0.18107	20	0.127517	17	0.0608696	22	0.0761905
scaffold_1:16067075-16067273	scaffold_1	16067075	16067273	198	18061	0	repeat	16	0.616352	16	0.565217	16	0.45	16	0.361702	15	0.421053	16	0.447368	16	0.32	12	0.380952	16	0.644172	16	0.480583	15	0.398305	16	0.637037	16	0.644628
scaffold_1:16205607-16206173	scaffold_1	16205607	16206173	566	12019	0	repeat	23	0.354108	26	0.190171	26	0.207763	26	0.231959	24	0.212766	23	0.135417	23	0.142415	22	0.241935	25	0.308511	25	0.273632	26	0.284404	25	0.406452	26	0.342183
scaffold_1:1621181-1621277	scaffold_1	1621181	1621277	96	2021	0	repeat	6	0.141026	6	0.207317	6	0.101266	6	0.0873786	6	0	6	0.287879	6	0.52	6	0.478261	6	0.506667	6	0.457447	6	0.678571	6	0.363636	6	0.952381
scaffold_1:16297363-16297487	scaffold_1	16297363	16297487	124	14282	0	repeat	6	0.195652	10	0.107143	8	0.450549	10	0.52439	8	0.581818	10	0.68254	7	0.545455	6	0.212121	7	0.168831	10	0.246154	7	0.511111	8	0.627907	7	0.428571
scaffold_1:16310984-16311362	scaffold_1	16310984	16311362	378	407	0	repeat	15	0.81295	15	0.816054	15	0.809859	15	0.805195	15	0.712195	15	0.653061	15	0.694444	14	0.815534	15	0.892473	15	0.858209	15	0.90566	15	0.912214	15	0.904348
scaffold_1:16381753-16381963	scaffold_1	16381753	16381963	210	61256	17	intergenic	10	0.169231	10	0.101351	10	0.191617	10	0.17931	10	0.101562	10	0.265487	9	0.409091	10	0.236559	10	0.34375	10	0.289474	10	0.389831	10	0.42236	9	0.357143
scaffold_1:16383731-16384260	scaffold_1	16383731	16384260	529	63234	0	repeat	18	0.121807	18	0.115942	18	0.0896359	18	0.113314	18	0.157676	18	0.153034	18	0.193182	18	0.140271	18	0.107649	18	0.0987013	18	0.15411	18	0.279006	18	0.271242
scaffold_1:16499643-16499885	scaffold_1	16499643	16499885	242	577	152	intergenic	6	0.597561	6	0.141176	6	0.284091	6	0.284091	6	0.295082	6	0.222222	6	0.352941	6	0.152174	6	0.138298	6	0.0449438	6	0	6	0.616667	6	0.468354
scaffold_1:16504321-16504458	scaffold_1	16504321	16504458	137	511	0	repeat	16	0.884615	16	0.956522	16	0.969565	16	0.955556	16	0.968421	16	1	16	0.966667	16	0.833333	16	0.835749	16	0.83691	16	0.837209	16	0.777027	16	0.783626
scaffold_1:16529897-16529913	scaffold_1	16529897	16529913	16	2150	0	repeat	6	0.285714	6	0.566038	6	0.88	6	0.815217	6	0.322581	6	0.9	6	0.695122	6	0.918367	6	0.922222	6	0.89899	6	0.927083	6	0.356436	6	0.254717
scaffold_1:16569562-16569835	scaffold_1	16569562	16569835	273	5476	0	repeat	16	0.833333	16	0.660714	16	0.678571	16	0.612	16	0.666667	16	0.63	15	0.685039	16	0.855556	16	0.976077	16	0.941463	16	0.914729	16	0.972727	16	0.983333
scaffold_1:16582952-16582999	scaffold_1	16582952	16582999	47	18866	6	intergenic	7	0.358779	7	0.527132	7	0.696	7	0.530612	7	0.515625	7	0.657534	7	0.646465	7	0.459459	7	0.416667	7	0.691729	7	0.815789	7	0.848101	7	0.910448
scaffold_1:16653586-16653853	scaffold_1	16653586	16653853	267	5798	0	repeat	8	0.929104	8	0.677596	8	0.594872	8	0.625	8	0.532374	8	0.791667	8	0.780488	8	0.949495	8	0.964286	8	0.947368	8	0.953125	8	0.954082	8	0.951807
scaffold_1:16722496-16722608	scaffold_1	16722496	16722608	112	2125	0	repeat	8	0.721311	17	0.631336	17	0.655405	17	0.640449	17	0.550336	16	0.451613	17	0.63	15	0.712121	17	0.792271	17	0.836257	10	0.90566	17	0.761062	17	0.632911
scaffold_1:16787413-16787534	scaffold_1	16787413	16787534	121	36	1417	intergenic	9	0.109756	9	0.457944	9	0.329412	9	0.466667	8	0.558442	9	0.767857	9	0.741935	5	0.0625	9	0.0727273	9	0.0884956	7	0.0416667	9	0.0229885	9	0.0843373
scaffold_1:16789826-16790001	scaffold_1	16789826	16790001	175	2449	147	intergenic	10	0.939394	8	0.706349	10	0.843575	10	0.687831	10	0.685484	10	0.796296	10	0.709677	10	0.932584	10	0.941799	10	0.929825	10	0.963415	8	0.931034	10	0.892473
scaffold_1:16854802-16855167	scaffold_1	16854802	16855167	365	54785	0	repeat	13	0.507463	35	0.661157	28	0.591954	35	0.594059	29	0.595092	33	0.592814	29	0.655738	28	0.5	35	0.479638	35	0.534783	34	0.535519	30	0.567568	25	0.580153
scaffold_1:16889561-16889734	scaffold_1	16889561	16889734	173	20218	0	repeat	14	0.720779	14	0.662835	14	0.704545	14	0.608911	14	0.366412	14	0.0107527	14	0	14	0.270492	14	0.324675	14	0.53012	14	0.390411	14	0.415789	14	0.251082
scaffold_1:16890243-16890536	scaffold_1	16890243	16890536	293	19416	0	repeat	23	0.109434	23	0.146699	23	0.142857	23	0.1625	23	0.0288066	23	0.0227273	23	0.0544747	23	0.119318	23	0.205387	23	0.159151	23	0.201681	23	0.0747331	23	0.0759878
scaffold_1:16891669-16891751	scaffold_1	16891669	16891751	82	18201	0	repeat	6	0.381579	6	0.40708	6	0.177215	6	0.0103093	6	0	6	0.21978	6	0.0246914	6	0.574468	6	0.416667	6	0.28	6	0.422535	6	0.13	6	0.152381
scaffold_1:16901307-16901520	scaffold_1	16901307	16901520	213	8432	136	intergenic	9	0.503704	9	0.610256	9	0.542373	9	0.453237	9	0.44	9	0.310924	9	0.172414	9	0.430556	9	0.5	9	0.230769	9	0.136691	9	0.351724	9	0.368794
scaffold_1:16904375-16904638	scaffold_1	16904375	16904638	263	5314	31	intergenic	10	0.632353	10	0.37785	10	0.485232	10	0.410714	10	0.349112	10	0.332061	10	0.26506	10	0.401961	10	0.545045	10	0.485597	10	0.480663	10	0.670588	10	0.516129
scaffold_1:16933643-16933765	scaffold_1	16933643	16933765	122	20046	77	intergenic	8	0.29	8	0.0134228	8	0	8	0	8	0	8	0	8	0.0869565	7	0.0816327	8	0	8	0	8	0	8	0.194915	8	0.206897
scaffold_1:16953677-16953764	scaffold_1	16953677	16953764	87	47	0	repeat	5	0.424242	5	0.125	5	0.15873	5	0.0625	5	0.0545455	5	0.184615	5	0.25	5	0.9375	5	0.967742	5	0.918919	5	0.916667	5	0.736842	5	0.833333
scaffold_1:16957781-16957888	scaffold_1	16957781	16957888	107	533	0	repeat	10	0.495413	10	0.657303	10	0.386792	10	0.638655	10	0.5	10	0.921739	10	0.811966	10	0.683333	10	0.781022	10	0.671053	10	0.740741	10	0.491379	10	0.4
scaffold_1:16957899-16958045	scaffold_1	16957899	16958045	146	651	0	repeat	24	0.257525	24	0.409396	24	0.422961	24	0.267606	24	0.246094	24	0.250896	24	0.17551	24	0.406504	24	0.393846	24	0.38191	24	0.311897	24	0.229091	24	0.256303
scaffold_1:16958107-16958394	scaffold_1	16958107	16958394	287	859	0	repeat	16	0.129464	19	0.266055	16	0.227848	19	0.301471	18	0.215385	19	0.190476	15	0.144068	15	0.218182	19	0.314136	19	0.231884	19	0.50625	19	0.528571	19	0.553191
scaffold_1:17184841-17184930	scaffold_1	17184841	17184930	89	7264	98	intergenic	6	0.125	6	0	6	0.0106383	6	0	6	0	6	0	6	0	6	0	6	0.0128205	6	0	6	0	6	0.329268	6	0.44898
scaffold_1:17192134-17192294	scaffold_1	17192134	17192294	160	14557	0	repeat	11	0.213483	12	0.00571429	12	0	12	0.0172414	12	0	12	0	12	0.00689655	9	0.0967742	12	0.115942	12	0.115385	12	0.104895	12	0.245033	12	0.321739
scaffold_1:17192696-17193050	scaffold_1	17192696	17193050	354	15119	0	repeat	17	0.336957	18	0.285714	18	0.2723	18	0.156934	18	0.236486	18	0.208531	18	0.333333	17	0.142857	18	0.185366	18	0.242063	18	0.219178	17	0.306667	18	0.252874
scaffold_1:17866648-17866862	scaffold_1	17866648	17866862	214	5452	280	intergenic	8	0.284483	8	0.344371	8	0.371134	8	0.331169	8	0.308824	8	0.185567	8	0.426829	8	0.289855	8	0.27027	8	0.106061	8	0.11	8	0.282609	8	0.321101
scaffold_1:17901935-17902281	scaffold_1	17901935	17902281	346	7310	0	repeat	15	0.0129032	16	0.0143369	16	0.00483092	16	0	16	0	16	0.00819672	15	0	16	0	16	0.259067	16	0.380952	16	0.409091	15	0.320261	15	0.198347
scaffold_1:17904376-17904697	scaffold_1	17904376	17904697	321	4894	0	repeat	19	0.37069	26	0.490706	26	0.584416	26	0.616601	26	0.563953	26	0.554217	25	0.551724	13	0.545455	26	0.581197	26	0.542857	23	0.613793	23	0.453333	23	0.421053
scaffold_1:17918292-17918549	scaffold_1	17918292	17918549	257	6956	167	intergenic	8	0.467742	8	0.211921	8	0.211111	8	0.4375	8	0.5	8	0.472222	8	0.597826	8	0.506329	8	0.453947	8	0.518519	8	0.444444	8	0.58871	8	0.46
scaffold_1:17948433-17949043	scaffold_1	17948433	17949043	610	9364	433	intergenic	25	0.230769	25	0.177665	25	0.172222	25	0.132626	25	0.138249	25	0.163823	25	0.189831	25	0.221591	25	0.212121	25	0.215103	25	0.204545	25	0.263374	25	0.212121
scaffold_1:17949190-17949411	scaffold_1	17949190	17949411	221	8996	65	intergenic	9	0.272727	9	0.115607	9	0.056338	9	0.177515	9	0.113636	9	0.070922	9	0.151515	9	0	9	0	9	0.00653595	9	0.212121	9	0.456522	9	0.642105
scaffold_1:17949524-17949787	scaffold_1	17949524	17949787	263	8620	0	repeat	11	0.1875	11	0	11	0.00534759	11	0	11	0.00613497	11	0.0725806	11	0.153061	11	0.1875	11	0.196078	11	0.202186	11	0.295455	11	0.4625	11	0.411765
scaffold_1:17951778-17951982	scaffold_1	17951778	17951982	204	6425	35	intergenic	8	0.894309	8	0.918367	8	0.944444	8	0.962617	8	0.978723	8	0.989691	8	0.945652	8	0.555556	8	0.148148	8	0.198347	8	0.231579	8	0.64	8	0.623077
scaffold_1:18086096-18086297	scaffold_1	18086096	18086297	201	2672	59	intergenic	13	0.285714	14	0.520833	14	0.556338	14	0.496403	13	0.454545	13	0.388889	14	0.285714	12	0.415385	14	0.726027	14	0.635762	14	0.712766	10	0.397059	9	0.410714
scaffold_1:18115636-18116204	scaffold_1	18115636	18116204	568	0	138	gene	56	0.229102	54	0.277985	46	0.345898	57	0.309524	54	0.247093	32	0.238095	40	0.292887	24	0.323944	54	0.273504	54	0.313131	48	0.325397	45	0.256098	41	0.206799
scaffold_1:18208546-18208770	scaffold_1	18208546	18208770	224	18901	6	intergenic	10	0.506944	10	0.284916	10	0.191781	10	0.183333	10	0.20339	10	0.19403	10	0.313953	10	0.410256	10	0.365517	10	0.558282	10	0.603448	10	0.56962	10	0.585185
scaffold_1:18287004-18287396	scaffold_1	18287004	18287396	392	3835	0	repeat	15	0.327586	15	0.48062	15	0.488479	15	0.37766	15	0.328	15	0.226891	14	0.198198	14	0.414634	15	0.470588	15	0.52795	15	0.674797	15	0.367742	15	0.5
scaffold_1:18328571-18328650	scaffold_1	18328571	18328650	79	0	0	repeat	5	0.322581	5	0.465116	5	0.107527	5	0.0625	5	0.02	5	0.134615	5	0.0454545	5	0.608696	5	0.733333	5	0.746835	5	0.71875	5	0.508475	5	0.462687
scaffold_1:18414892-18414933	scaffold_1	18414892	18414933	41	2909	20	intergenic	8	0.270142	8	0.233645	8	0.681818	8	0.534722	8	0.490909	8	0.604167	8	0.695312	8	0	8	0	8	0	8	0	8	0.105263	8	0.0858586
scaffold_1:18501681-18502284	scaffold_1	18501681	18502284	603	32349	0	repeat	15	0.516129	27	0.708955	38	0.730061	27	0.625	31	0.72549	28	0.632124	33	0.683616	32	0.541667	39	0.693291	25	0.66129	34	0.654639	21	0.673913	50	0.597786
scaffold_1:18665433-18665668	scaffold_1	18665433	18665668	235	6404	15	intergenic	6	0.517647	6	0.281481	6	0.142857	6	0.271605	6	0.205128	6	0.0344828	6	0.0821918	6	0.261905	6	0.160494	6	0.295652	6	0.238806	6	0.806452	6	0.771429
scaffold_1:18773828-18774273	scaffold_1	18773828	18774273	445	114799	0	repeat	16	0.147059	43	0.288401	36	0.410256	49	0.321951	30	0.259259	30	0.285714	39	0.265217	14	0.247191	38	0.393305	47	0.320557	24	0.186567	32	0.196809	28	0.223776
scaffold_1:19018080-19018212	scaffold_1	19018080	19018212	132	5150	0	repeat	8	0.324675	14	0.118812	15	0.12	15	0.118644	14	0.22	8	0.295455	11	0.186441	10	0.348837	15	0.431034	15	0.448598	13	0.314286	15	0.5	10	0.378788
scaffold_1:19121661-19121837	scaffold_1	19121661	19121837	176	636	176	intergenic	18	0.184549	18	0.36255	18	0.280543	18	0.133621	16	0.173077	18	0	14	0	18	0.393939	18	0.391111	18	0.33195	18	0.335766	18	0.360759	18	0.458904
scaffold_1:19134373-19134727	scaffold_1	19134373	19134727	354	10715	0	repeat	19	0.538961	20	0.60166	20	0.356725	20	0.52963	18	0.478723	20	0.458015	20	0.455782	18	0.657143	18	0.803468	20	0.864754	19	0.877301	20	0.6	20	0.56383
scaffold_1:19185147-19185296	scaffold_1	19185147	19185296	149	1340	97	intergenic	8	0.736111	8	0.60452	8	0.771812	8	0.643275	8	0.417722	8	0.205128	8	0.144	8	0.381818	8	0.368794	8	0.466102	8	0.451613	8	0.496403	8	0.465278
scaffold_1:19185351-19185620	scaffold_1	19185351	19185620	269	1544	44	intergenic	22	0.835443	22	0.821429	22	0.72973	22	0.76506	22	0.772727	22	0.672026	22	0.765472	20	0.955556	22	0.943052	22	0.938303	22	0.871711	22	0.847176	22	0.850136
scaffold_1:19195325-19195449	scaffold_1	19195325	19195449	124	11518	0	repeat	10	0.869822	10	0.770428	10	0.878307	10	0.841463	10	0.888889	10	0.653061	10	0.805085	10	0.902913	10	0.870588	10	0.840909	10	0.80137	10	0.779221	10	0.60274
scaffold_1:19234176-19234229	scaffold_1	19234176	19234229	53	161	0	repeat	7	0.34375	7	0.133333	7	0.111111	7	0.060241	7	0.0375	7	0.258621	7	0.131148	7	0.0333333	7	0.197802	7	0.128713	7	0.392857	7	0.350877	7	0.924528
scaffold_1:19252459-19252545	scaffold_1	19252459	19252545	86	301	0	repeat	10	0.293478	10	0.465278	10	0.677165	10	0.545455	10	0.619048	10	0.565789	10	0.557377	10	0.222222	10	0.168675	10	0.163265	10	0.021978	10	0.0991736	10	0.2657
scaffold_1:19289941-19290209	scaffold_1	19289941	19290209	268	10334	0	repeat	15	0.87013	18	0.875	20	0.724	19	0.893333	19	0.463087	10	0.71831	15	0.714286	14	0.954545	20	0.708502	15	0.872	20	0.467949	17	0.851852	10	0.970297
scaffold_1:19307512-19307929	scaffold_1	19307512	19307929	417	1858	0	repeat	17	0.797872	20	0.848168	18	0.873874	20	0.852273	19	0.92	18	0.689076	20	0.466258	7	0.869565	20	0.922705	20	0.895425	17	0.91453	20	0.921875	18	0.916667
scaffold_1:19368401-19368611	scaffold_1	19368401	19368611	210	28188	0	repeat	16	0.205479	16	0.222603	16	0.0353357	16	0.107407	16	0.160976	16	0.0078125	16	0	15	0.0215054	16	0.2	16	0.123506	16	0.0874317	16	0.0553506	16	0.0132159
scaffold_1:19479245-19479370	scaffold_1	19479245	19479370	125	18184	0	repeat	14	0.791367	14	0.68595	14	0.691892	14	0.649007	14	0.548387	14	0.521368	14	0.548387	11	0.854839	14	0.835227	14	0.792683	14	0.823944	13	0.860215	14	0.83432
scaffold_1:19538378-19538791	scaffold_1	19538378	19538791	413	25094	551	intergenic	25	0.156667	25	0.131868	25	0.122642	25	0.0455635	23	0.0543478	25	0.154982	25	0.041841	23	0.120805	25	0.167939	25	0.0808081	24	0.0737327	25	0.131757	25	0.227799
scaffold_1:19615688-19616394	scaffold_1	19615688	19616394	706	102404	0	repeat	38	0.225131	74	0.202226	54	0.217523	65	0.208417	32	0.296482	28	0.302857	56	0.358824	18	0.184049	61	0.183938	66	0.244813	42	0.314894	46	0.323404	46	0.262443
scaffold_1:19672253-19672637	scaffold_1	19672253	19672637	384	74082	0	repeat	16	0.421053	32	0.486726	30	0.319588	32	0.271375	20	0.254386	27	0.333333	22	0.300885	12	0.554217	32	0.505102	32	0.516279	20	0.458716	32	0.5	29	0.487654
scaffold_1:19761992-19762136	scaffold_1	19761992	19762136	144	12927	0	repeat	8	0.801724	8	0.461538	8	0.137681	8	0.225	8	0.179487	8	0.257353	8	0.294737	7	0.863636	8	0.927007	8	0.900585	7	0.825581	8	0.855856	8	0.790323
scaffold_1:20035045-20035457	scaffold_1	20035045	20035457	412	318	272	intergenic	29	0.0632184	30	0.090566	30	0.0960187	30	0.116915	26	0.0960699	30	0.24735	26	0.210317	22	0.147059	30	0.198795	30	0.140969	30	0.0817121	30	0.122754	30	0.188679
scaffold_1:20116525-20116855	scaffold_1	20116525	20116855	330	2072	0	repeat	12	0.290323	12	0.543307	12	0.577922	12	0.732283	12	0.794118	12	0.790323	12	0.778947	12	0.618421	12	0.587302	12	0.689076	12	0.670103	12	0.485149	9	0.488889
scaffold_1:20140084-20140202	scaffold_1	20140084	20140202	118	17996	0	repeat	6	0.58	6	0.401786	6	0.227273	6	0.709091	6	0.648649	6	0.935897	6	0.955224	6	0.534247	6	0.439394	6	0.597122	6	0.53012	6	0.771084	6	0.714286
scaffold_1:20169398-20169853	scaffold_1	20169398	20169853	455	25808	0	repeat	11	0.265152	13	0.218884	13	0.155689	13	0.243781	13	0.168224	11	0.270073	12	0.220339	13	0.267442	13	0.253165	12	0.211765	11	0.247525	12	0.308219	12	0.295082
scaffold_1:20277624-20278295	scaffold_1	20277624	20278295	671	33523	0	repeat	25	0.669565	39	0.566553	38	0.572	37	0.56705	36	0.477528	37	0.495283	30	0.467532	20	0.672727	38	0.71	39	0.674419	30	0.690608	22	0.842105	28	0.838889
scaffold_1:20417115-20417244	scaffold_1	20417115	20417244	129	4090	0	repeat	8	0.359223	8	0.575221	8	0.347826	8	0.480263	8	0.558333	8	0.734568	8	0.861386	8	0.205128	8	0.0789474	8	0.328125	8	0.188525	8	0.134921	8	0.104651
scaffold_1:20431156-20431219	scaffold_1	20431156	20431219	63	18131	195	intergenic	8	0.297297	8	0.142857	8	0.151786	8	0.484536	7	0.365079	8	0.512821	8	0.795455	6	0	8	0.00900901	8	0.173913	8	0	8	0.0581395	8	0.04
scaffold_1:20753135-20753333	scaffold_1	20753135	20753333	198	126614	0	repeat	10	0.850746	10	0.885246	10	0.955975	10	0.910714	8	0.955224	10	0.953846	9	0.871429	10	0.630769	10	0.424658	10	0.456522	9	0.345238	8	0.5625	8	0.653333
scaffold_1:2084343-2084703	scaffold_1	2084343	2084703	360	1091	0	repeat	7	0.030303	7	0.0807453	7	0.0909091	7	0.284722	7	0.0860215	7	0.5625	7	0.581081	7	0.0142857	7	0.105263	7	0.616	7	0.402174	7	0.333333	7	0.554348
scaffold_1:20871208-20871424	scaffold_1	20871208	20871424	216	94457	0	repeat	8	0.516667	29	0.461905	26	0.496732	29	0.429448	15	0.46	22	0.547297	20	0.548077	15	0.56	26	0.427083	29	0.479638	23	0.405405	6	0.423729	24	0.404959
scaffold_1:20970357-20970644	scaffold_1	20970357	20970644	287	104	0	repeat	6	0.6	6	0.602649	6	0.681416	6	0.653465	6	0.4	6	0.224806	6	0.0674157	6	0.37931	6	0.590476	6	0.481481	6	0.409091	6	0.520408	6	0.636364
scaffold_1:21061732-21061961	scaffold_1	21061732	21061961	229	42722	0	repeat	10	0.553191	25	0.56213	21	0.663717	22	0.573964	18	0.443182	25	0.447853	15	0.325301	9	0.526316	17	0.675	25	0.675862	17	0.693878	6	0.525424	16	0.830357
scaffold_1:21307175-21307436	scaffold_1	21307175	21307436	261	375	0	repeat	11	0.0373134	11	0.0377358	11	0.0516129	11	0.0254237	11	0.0470588	11	0.270677	11	0.12987	11	0.0163934	11	0.113475	11	0.183432	11	0.262626	11	0.0634921	11	0.230769
scaffold_1:21313790-21313855	scaffold_1	21313790	21313855	65	0	2871	gene	12	0.211268	12	0.390411	9	0.20202	12	0.25974	12	0.247423	12	0.245614	12	0.316239	12	0.189655	11	0.155172	12	0.179856	10	0.147727	12	0.190909	12	0.2
scaffold_1:2142194-2142603	scaffold_1	2142194	2142603	409	0	855	gene	21	0	21	0	21	0	21	0.00682594	20	0.00520833	21	0.00537634	21	0	15	0.038961	21	0.0659341	21	0.0711974	21	0.114094	21	0.0578035	18	0.320896
scaffold_1:21738731-21738982	scaffold_1	21738731	21738982	251	8972	0	repeat	14	0.00276243	14	0.0813008	14	0.00294985	14	0	14	0	14	0.169184	14	0.126263	14	0.00657895	14	0.00406504	14	0.003125	14	0	14	0.0107914	14	0.0501475
scaffold_1:2273389-2273589	scaffold_1	2273389	2273589	200	2374	0	repeat	8	0.255411	8	0.246073	8	0.383562	8	0.496815	8	0.465909	8	0.550725	8	0.555556	6	0.547945	8	0.728916	8	0.516304	8	0.565789	8	0.620155	8	0.650538
scaffold_1:2696796-2697043	scaffold_1	2696796	2697043	247	143	0	repeat	14	0.126761	14	0.374302	14	0.414634	14	0.474286	14	0.537037	14	0.652542	14	0.47619	14	0.21	14	0.2	14	0.261307	14	0.17284	12	0.418919	14	0.197531
scaffold_1:2943901-2943947	scaffold_1	2943901	2943947	46	1503	0	repeat	7	0	7	0	7	0	7	0.0718954	7	0.0721649	7	0.179487	7	0.16	7	0.0338983	7	0.303704	7	0.171429	7	0.280488	7	0.0754717	7	0.0724638
scaffold_1:2985419-2985457	scaffold_1	2985419	2985457	38	3198	615	intergenic	5	0.5	5	0.652778	5	0.459459	5	0.191489	5	0.0888889	5	0.0638298	5	0.125	5	0.642857	5	0.545455	5	0.691489	5	0.515152	5	0.596154	5	0.684211
scaffold_1:3022731-3023034	scaffold_1	3022731	3023034	303	0	602	gene	24	0.213873	32	0.205056	29	0.308219	32	0.266234	32	0.254902	32	0.169435	29	0.253247	31	0.353333	32	0.398524	32	0.357349	32	0.409266	29	0.290503	29	0.371795
scaffold_1:3023161-3023259	scaffold_1	3023161	3023259	98	73	377	intergenic	10	0.613861	10	0.7	10	0.677083	10	0.777778	10	0.375	10	0.885417	10	0.65	10	0.367347	10	0.311111	10	0.252427	10	0.0533333	10	0.242991	9	0.171429
scaffold_1:3024008-3024224	scaffold_1	3024008	3024224	216	145	341	intergenic	8	0.0955882	8	0.0972222	8	0.159664	8	0.220472	8	0.264368	8	0.252427	8	0.567164	8	0.196721	8	0.338462	8	0.24031	8	0.428571	8	0.495798	8	0.413793
scaffold_1:3081654-3081759	scaffold_1	3081654	3081759	105	477	185	intergenic	6	0.010989	6	0	6	0	6	0.0392157	6	0	6	0	6	0.0126582	6	0	6	0.381443	6	0.465347	6	0.680556	6	0.491525	6	0.652174
scaffold_1:3134917-3135367	scaffold_1	3134917	3135367	450	0	3040	gene	23	0.025	28	0.015873	28	0.0141343	28	0.00245098	26	0.0101523	27	0.0185185	26	0.0410959	25	0.0472973	28	0.0719424	28	0.0578704	28	0.105769	28	0.120755	28	0.298413
scaffold_1:3516563-3516876	scaffold_1	3516563	3516876	313	899	75	intergenic	16	0.0846154	16	0.00738007	16	0.00454545	16	0.0486111	16	0.338235	16	0.219895	16	0.479592	16	0.104839	16	0.475285	16	0.837607	16	0.923664	16	0.676923	16	0.968912
scaffold_1:3739379-3739516	scaffold_1	3739379	3739516	137	0	1209	gene	8	0.30303	8	0.375	8	0.354839	8	0.367089	7	0.466667	8	0.390244	8	0.459459	8	0.268293	7	0.484375	8	0.6875	7	0.941176	8	0.711864	7	0.880952
scaffold_1:38373-38549	scaffold_1	38373	38549	176	0	389	gene	12	0.043956	12	0.0357143	12	0.0175439	12	0.047619	12	0.216216	12	0.0970874	11	0.176471	10	0.0208333	12	0.2	12	0.299435	12	0.547945	11	0.274194	11	0.485294
scaffold_1:4010545-4010783	scaffold_1	4010545	4010783	238	0	223	gene	6	0	6	0	6	0.160377	6	0.27619	6	0.576271	6	0.571429	6	0.417722	6	0	6	0.0576923	6	0.135135	6	0.509804	6	0.135135	6	0.389831
scaffold_1:4012918-4013146	scaffold_1	4012918	4013146	228	645	0	repeat	16	0.133333	16	0.0749186	16	0.0165017	16	0.00771208	16	0	16	0.00374532	16	0.0136364	16	0.136364	16	0.109091	16	0.135135	16	0.10917	16	0.0414201	16	0.0492424
scaffold_1:4049420-4049548	scaffold_1	4049420	4049548	128	3260	39	intergenic	6	0.25	6	0.12782	6	0	6	0.00735294	6	0.0111111	6	0	6	0.0126582	6	0.162162	6	0.411215	6	0.585106	6	0.488889	6	0.505263	6	0.885417
scaffold_1:4072102-4072368	scaffold_1	4072102	4072368	266	2268	33	intergenic	16	0.127517	16	0.210784	16	0	16	0	15	0.0138889	16	0	16	0.0769231	15	0.129412	15	0.162963	16	0.258242	16	0.25625	16	0.113636	13	0.167785
scaffold_1:4083836-4083882	scaffold_1	4083836	4083882	46	22	2500	intergenic	8	0.83871	8	0.552	8	0.71	8	0.434783	8	0.222222	8	0.0428571	8	0.173913	8	0.970588	8	0.782609	8	0.831933	8	0.946429	8	0.864198	8	0.952381
scaffold_1:4136800-4136822	scaffold_1	4136800	4136822	22	2049	863	intergenic	5	0.0190476	5	0.101852	5	0.340206	5	0.430108	5	0.425532	5	0.591837	5	0.6	5	0	5	0	5	0.00990099	5	0	5	0	5	0
scaffold_1:4156900-4156935	scaffold_1	4156900	4156935	35	9688	50	intergenic	5	0	5	0.0729167	5	0.0769231	5	0.0422535	5	0.0444444	5	0.630435	5	0.744186	5	0.0512821	5	0.166667	5	0.224138	5	0.136364	5	0.184615	5	0.0232558
scaffold_1:4390290-4390510	scaffold_1	4390290	4390510	220	947	977	intergenic	6	0.431579	6	0.666667	6	0.270833	6	0.173913	6	0.107692	6	0.0140845	6	0	6	0.291667	6	0.455882	6	0.318182	6	0.651515	6	0.297297	6	0.333333
scaffold_1:4396047-4396173	scaffold_1	4396047	4396173	126	2031	75	intergenic	10	0.298851	10	0.267016	10	0.547619	10	0.78125	10	0.555556	10	0.839506	10	0.823009	10	0.626866	10	0.758389	10	0.574586	10	0.615385	10	0.713178	10	0.547368
scaffold_1:4396509-4396701	scaffold_1	4396509	4396701	192	2374	196	intergenic	10	0.858586	10	0.534722	10	0.449664	10	0.709924	10	0.811111	10	0.312977	10	0.724771	10	0.932432	10	0.96063	10	0.933333	10	0.927835	10	0.57377	10	0.682243
scaffold_1:44235-44679	scaffold_1	44235	44679	444	10	0	repeat	14	0.0519481	14	0.0745098	14	0.0748663	14	0.0776699	14	0.0645161	14	0.084507	14	0.0625	14	0.121212	14	0.392157	14	0.441048	14	0.55814	14	0.395522	14	0.541667
scaffold_1:4431914-4432373	scaffold_1	4431914	4432373	459	716	0	repeat	32	0.176471	43	0.172603	39	0.153846	49	0.171216	43	0.218107	21	0.182692	47	0.2	24	0.3125	35	0.229226	41	0.199367	40	0.351464	37	0.247059	35	0.336538
scaffold_1:4542867-4542885	scaffold_1	4542867	4542885	18	0	237	gene	6	0	6	0	6	0	6	0.45614	6	0.526316	6	0.830189	6	0.75	6	0	6	0	6	0	6	0	6	0	6	0
scaffold_1:4593050-4593308	scaffold_1	4593050	4593308	258	0	43	gene	11	0.25	11	0.240223	11	0.347305	11	0.371585	11	0.401786	11	0.408284	11	0.653465	10	0.283333	11	0.368421	11	0.44697	11	0.407767	11	0.174312	11	0.29078
scaffold_1:4593311-4593416	scaffold_1	4593311	4593416	105	0	189	gene	13	0.595588	13	0.577143	13	0.638554	13	0.706767	13	0.666667	13	0.536765	13	0.536585	12	0.705882	12	0.758865	13	0.868421	12	0.947826	13	0.873016	13	0.793651
scaffold_1:4804797-4804967	scaffold_1	4804797	4804967	170	0	1099	gene	10	0	10	0.0163934	10	0.0163934	10	0.171875	10	0.263158	10	0.394737	10	0.446809	9	0.025	10	0.0322581	10	0	10	0.111111	10	0.133333	10	0.51087
scaffold_1:4878463-4878496	scaffold_1	4878463	4878496	33	9488	1408	intergenic	6	0.170732	6	0.054878	6	0.125984	6	0.00724638	6	0	6	0	6	0	6	0.574074	6	0.566265	6	0.818841	6	0.609756	6	0.369748	6	0.795918
scaffold_1:5029059-5029499	scaffold_1	5029059	5029499	440	1928	0	repeat	11	0.823529	26	0.9	32	0.550505	27	0.508021	18	0.690265	20	0.736842	22	0.733333	11	0.84058	36	0.902655	29	0.850267	24	0.849624	12	0.884615	8	0.69863
scaffold_1:5117937-5118236	scaffold_1	5117937	5118236	299	232	0	repeat	22	0.342561	22	0.273616	22	0.304721	22	0.251351	22	0.231959	22	0	22	0.0049505	22	0.167785	22	0.129693	22	0.121951	22	0.0837004	22	0.236486	22	0.043956
scaffold_1:5401478-5401656	scaffold_1	5401478	5401656	178	2141	0	repeat	7	0.629213	7	0.380952	7	0.420168	7	0.421053	7	0.567568	7	0.924242	7	0.776316	5	0.565217	7	0.795918	7	0.850467	7	0.744186	7	0.765432	7	0.676923
scaffold_1:5568580-5568595	scaffold_1	5568580	5568595	15	0	1441	gene	6	0.471698	6	0	6	0	6	0	6	0.0169492	6	0	6	0	6	0.692308	6	0.271429	6	0.352941	6	0.387755	6	0.545455	6	0.150943
scaffold_1:575709-575763	scaffold_1	575709	575763	54	0	2288	gene	6	0	6	0	6	0	6	0	6	0	6	0	6	0	6	0	6	0	6	0.202899	6	0.5	6	0.395349	6	0.975904
scaffold_1:5767932-5768482	scaffold_1	5767932	5768482	550	292	4728	intergenic	12	0.235577	12	0.444934	12	0.39	12	0.405983	12	0.343284	12	0.181347	12	0.394366	12	0.647059	12	0.718232	12	0.896226	12	0.848485	12	0.759563	12	0.783251
scaffold_1:5768613-5768819	scaffold_1	5768613	5768819	206	0	4391	gene	8	0.195876	8	0.557143	8	0.730769	8	0.816667	8	0.769231	8	0.633333	8	0.701149	8	0	8	0.010101	8	0.00869565	8	0.181818	8	0.401961	8	0.258621
scaffold_1:5779151-5779417	scaffold_1	5779151	5779417	266	0	2301	gene	22	0.820225	24	0.923423	24	0.933333	24	0.9375	24	0.950355	21	0.926606	24	0.888889	20	0.709677	24	0.59751	24	0.600939	24	0.766667	21	0.673267	23	0.681529
scaffold_1:5841615-5841985	scaffold_1	5841615	5841985	370	0	1036	gene	20	0.548872	20	0.433476	19	0.707182	20	0.574163	20	0.641026	15	0.711111	18	0.741007	12	0.710145	20	0.830846	20	0.745098	19	0.804878	17	0.695238	20	0.593496
scaffold_1:5857908-5857943	scaffold_1	5857908	5857943	35	0	2189	gene	6	0.197368	6	0	6	0	6	0	6	0	6	0	6	0	6	0.368421	6	0.488889	6	0.632653	6	0.803571	6	0.830769	6	1
scaffold_1:5903703-5903734	scaffold_1	5903703	5903734	31	407	20	intergenic	6	0.220339	6	0	6	0	6	0	6	0	6	0	6	0	6	0.75	6	0.733813	6	0.913043	6	0.697917	6	0.477273	6	0.453488
scaffold_1:5917011-5917051	scaffold_1	5917011	5917051	40	0	761	gene	6	0.103448	6	0.664122	6	0.575758	6	0.6375	6	0.488372	6	0.168421	6	0.157143	6	0	6	0	6	0	6	0	6	0.113924	6	0.321429
scaffold_1:595963-596101	scaffold_1	595963	596101	138	467	0	repeat	11	0.680769	11	0.869748	11	0.895455	11	0.878947	11	0.903409	11	0.875	11	0.911392	11	0.418367	11	0.48954	11	0.485714	11	0.474453	11	0.279817	11	0.387597
scaffold_1:5974719-5975006	scaffold_1	5974719	5975006	287	108	0	repeat	7	0.432	7	0.234043	7	0.362903	7	0.198276	7	0.197674	7	0	7	0	7	0.5	7	0.583333	7	0.621622	7	0.791045	7	0.465116	7	0.477477
scaffold_1:6147216-6147342	scaffold_1	6147216	6147342	126	1534	76	intergenic	6	0.60177	6	0.45	6	0.5	6	0.490909	6	0.314286	6	0.0735294	6	0.0229885	6	0.555556	6	0.688889	6	0.553398	6	0.62069	6	0.513514	6	0.673684
scaffold_1:6169740-6169962	scaffold_1	6169740	6169962	222	0	280	gene	11	0.302083	11	0.158228	11	0.0387097	11	0.11039	11	0.05	11	0.178571	9	0.283784	11	0.104478	11	0.0727273	11	0.109677	11	0.171717	11	0.375	11	0.427273
scaffold_1:6229256-6229492	scaffold_1	6229256	6229492	236	4753	392	intergenic	8	0.111111	8	0.101449	8	0.088785	8	0.116667	8	0.132812	8	0.223684	8	0.211765	8	0.273585	8	0.194175	8	0.239316	8	0.282895	8	0.318681	8	0.225
scaffold_1:6391407-6391665	scaffold_1	6391407	6391665	258	2384	233	intergenic	6	0.0336134	6	0.321839	6	0	6	0	6	0	6	0.2	6	0.231884	6	0	6	0	6	0	6	0	6	0.141176	5	0
scaffold_1:6548097-6548142	scaffold_1	6548097	6548142	45	1389	361	intergenic	6	0.377451	6	0.225275	6	0.241611	6	0.286667	6	0.29	6	0.25	6	0.345794	6	0.230769	6	0.229299	6	0.0977011	6	0.184466	6	0.393548	6	0.272059
scaffold_1:6659450-6659840	scaffold_1	6659450	6659840	390	0	1584	gene	10	0.0629921	10	0.24359	10	0.137097	10	0.164557	10	0.185185	10	0.105263	10	0.164948	10	0.0208333	10	0.008	10	0	10	0.0520833	10	0.263158	10	0.592593
scaffold_1:6739571-6739845	scaffold_1	6739571	6739845	274	1439	19	intergenic	6	0.206897	6	0.246479	6	0.246154	6	0.015625	6	0.0285714	6	0	6	0.0277778	6	0.12069	6	0.0531915	6	0	6	0.0422535	6	0.0879121	6	0
scaffold_1:6911972-6912000	scaffold_1	6911972	6912000	28	0	785	gene	6	0.375796	6	0.654206	6	0.612069	6	0.8	5	0.545455	6	0.623377	6	0.8	6	0.025	6	0.016	6	0.0344828	6	0.0125	6	0.336735	6	0.361111
scaffold_1:691807-692109	scaffold_1	691807	692109	302	0	56	gene	14	0	14	0	14	0.005	14	0.0120482	14	0.00757576	13	0	13	0.0483871	10	0	14	0.208092	14	0.297872	13	0.396825	14	0.4	14	0.686047
scaffold_1:6942671-6942865	scaffold_1	6942671	6942865	194	431	0	repeat	20	0.11	22	0.257042	21	0.260274	22	0.394464	22	0.39375	20	0.225564	22	0.301282	17	0.0987654	22	0.256983	22	0.232653	21	0.2625	22	0.106667	22	0.0495868
scaffold_1:7013767-7013827	scaffold_1	7013767	7013827	60	1671	178	intergenic	9	0.0327869	9	0.0660377	9	0.0740741	9	0.294872	9	0.37037	9	0.765625	7	0.8	5	0.08	9	0.0147059	9	0.0162602	9	0.432836	9	0.149254	7	0
scaffold_1:7043256-7043591	scaffold_1	7043256	7043591	335	793	498	intergenic	31	0.520492	31	0.303103	31	0.805825	31	0.843023	31	0.725806	31	0.771331	29	0.865772	31	0.60241	31	0.641509	31	0.714286	30	0.723404	31	0.521186	28	0.621951
scaffold_1:7044159-7044445	scaffold_1	7044159	7044445	286	1696	18	intergenic	15	0.76087	16	0.95092	19	0.843478	19	0.81448	19	0.771739	19	0.924658	19	0.906977	11	0.77193	19	0.852792	16	0.9	19	0.9375	19	0.838983	18	0.747126
scaffold_1:7089619-7089642	scaffold_1	7089619	7089642	23	6918	16	intergenic	9	0.286667	9	0.55625	9	0.851852	9	0.696721	9	0.833333	9	0.0990991	9	0.0227273	9	0	9	0.0078125	9	0	9	0	9	0.124183	9	0.42029
scaffold_1:7125407-7125501	scaffold_1	7125407	7125501	94	4533	83	intergenic	8	0.18	8	0.265896	8	0.208333	8	0.206612	8	0.109091	8	0.00775194	8	0	8	0.224299	8	0	8	0	8	0.00862069	8	0.4	8	0.302469
scaffold_1:7339618-7339739	scaffold_1	7339618	7339739	121	1536	0	repeat	13	0.129032	17	0.253521	17	0.208556	17	0.181818	17	0.144444	17	0.217687	17	0.211679	11	0.423077	17	0.565611	17	0.398876	17	0.185897	17	0.136691	17	0.139073
scaffold_1:7394524-7394723	scaffold_1	7394524	7394723	199	0	3342	gene	9	0.0138889	9	0	9	0	9	0.00645161	9	0	9	0	9	0.0107527	9	0	9	0	9	0.224359	7	0.262295	9	0.346667	6	0.346154
scaffold_1:7496073-7496167	scaffold_1	7496073	7496167	94	0	368	gene	7	0.12766	14	0	13	0	14	0	13	0	12	0	14	0	7	0.526316	14	0.504854	13	0.494253	13	0.383333	7	0.297872	14	0.375
scaffold_1:7501382-7501411	scaffold_1	7501382	7501411	29	0	1233	gene	6	0.0943396	6	0.278481	6	0.666667	6	0.552239	6	0.603448	6	0.439024	6	0.280702	6	0	6	0	6	0.0188679	6	0	6	0	6	0
scaffold_1:7572228-7572294	scaffold_1	7572228	7572294	66	1843	21	intergenic	6	0.410959	6	0.851852	6	0.96875	6	0.987654	6	0.980392	6	0.962963	6	1	5	0.0869565	6	0	6	0.0138889	6	0.05	6	0.432836	6	0.38806
scaffold_1:7591039-7591273	scaffold_1	7591039	7591273	234	537	1	intergenic	10	0.666667	15	0.77551	15	0.882353	14	0.847826	11	0.901235	8	0.714286	12	0.635135	10	0.333333	14	0.401198	13	0.401709	11	0.52459	11	0.419355	9	0.476923
scaffold_1:7626535-7626658	scaffold_1	7626535	7626658	123	1189	311	intergenic	12	0.607955	12	0.595833	12	0.588608	12	0.517949	10	0.5	12	0.462264	12	0.404494	12	0.778947	12	0.787565	12	0.726744	11	0.770115	12	0.708661	12	0.714286
scaffold_1:7666977-7667117	scaffold_1	7666977	7667117	140	542	241	intergenic	7	0.54955	7	0.469697	7	0.761589	7	0.763636	7	0.788618	7	0.653061	7	0.689189	7	0.612903	7	0.572464	7	0.80916	7	0.71134	7	0.563218	7	0.472527
scaffold_1:7684476-7684853	scaffold_1	7684476	7684853	377	3863	414	intergenic	11	0.277778	16	0.370629	17	0.554688	16	0.47619	14	0.402778	15	0.354839	12	0.453488	12	0.439394	18	0.58	17	0.5	17	0.755725	16	0.470149	12	0.4875
scaffold_1:7730375-7730536	scaffold_1	7730375	7730536	161	1007	187	intergenic	16	0.5	16	0.388235	16	0.225806	16	0.169492	16	0.266129	15	0.510417	15	0.620155	9	0.837838	13	0.901408	16	0.875776	14	0.929204	16	0.61157	14	0.833333
scaffold_1:7731092-7731371	scaffold_1	7731092	7731371	279	172	8	intergenic	18	0.0521472	18	0.159292	18	0.299652	18	0.234266	18	0.0666667	18	0.0464396	18	0.137339	18	0	18	0	18	0.0246575	18	0.010101	18	0	18	0.00881057
scaffold_1:7910404-7910554	scaffold_1	7910404	7910554	150	0	878	gene	7	0	7	0	7	0	7	0	7	0	7	0.0142857	6	0	7	0	7	0.0151515	7	0.016129	7	0.516667	7	0.583333	7	0.283019
scaffold_1:7961718-7961956	scaffold_1	7961718	7961956	238	2076	37	intergenic	6	0.38806	6	0.45098	6	0.636364	6	0.666667	6	0.695122	6	0.329897	6	0.31746	6	0.326531	6	0.426087	6	0.447619	6	0.968254	6	0.517241	6	0.659574
scaffold_1:7974915-7974927	scaffold_1	7974915	7974927	12	1766	174	intergenic	6	0.733333	6	0.312057	6	0.324561	6	0.512	6	0.272727	6	0	6	0	6	0.534483	6	0.409091	6	0.540541	6	0.724138	6	0.90625	6	0.854167
scaffold_1:8031888-8032001	scaffold_1	8031888	8032001	113	2613	154	intergenic	6	0.597222	6	0.865079	6	0.966387	6	0.849462	6	0.902778	6	0.80597	6	0.666667	6	0.489362	6	0.377049	6	0.282051	6	0.26506	6	0.415842	6	0.169492
scaffold_1:8093817-8094349	scaffold_1	8093817	8094349	532	0	1461	gene	21	0.0246305	27	0.0531915	27	0.116935	27	0.0916905	26	0.0744681	27	0.218254	23	0.137931	25	0.0578035	25	0.189655	26	0.185053	26	0.18552	24	0.116402	27	0.183036
scaffold_1:8100468-8100741	scaffold_1	8100468	8100741	273	0	823	gene	16	0.0816327	16	0.0673077	11	0.0797101	16	0.0694444	16	0.112782	16	0.0818182	16	0.0529801	16	0.131313	16	0.172973	16	0.227027	16	0.145038	12	0.142857	16	0.111111
scaffold_1:8109975-8110383	scaffold_1	8109975	8110383	408	8689	97	intergenic	32	0.429658	32	0.681818	32	0.641463	32	0.511416	32	0.595041	32	0.568	32	0.464602	28	0.442308	32	0.441919	32	0.341414	32	0.321555	32	0.390533	32	0.351916
scaffold_1:8265130-8265429	scaffold_1	8265130	8265429	299	1326	449	intergenic	7	0.48	7	0.37415	7	0.326389	7	0.263158	7	0.315217	7	0.0560748	7	0.147059	7	0.714286	7	0.563107	7	0.610687	7	0.651685	7	0.669492	7	0.588235
scaffold_1:8274602-8274763	scaffold_1	8274602	8274763	161	0	1684	gene	6	0	6	0	6	0	6	0	6	0.146341	6	0	6	0	6	0.135135	6	0.202899	6	0.464286	6	0.37037	6	0.267606	6	0.372549
scaffold_1:8275104-8275423	scaffold_1	8275104	8275423	319	0	1166	gene	16	0.59596	17	0.611511	20	0.707792	17	0.576642	15	0.771739	12	0.835616	19	0.882353	13	0.54386	22	0.745665	18	0.608	20	0.766667	13	0.5125	13	0.622449
scaffold_1:8318471-8318557	scaffold_1	8318471	8318557	86	0	278	gene	6	0.282051	7	0.704545	7	0.585106	7	0.479167	6	0.339623	7	0.387755	7	0.21875	7	0.264151	7	0.460784	7	0.413793	7	0.509091	7	0.573034	7	0.586667
scaffold_1:8382771-8382903	scaffold_1	8382771	8382903	132	0	1512	gene	9	0.695652	11	0.903509	11	0.911765	11	0.953271	11	0.954023	11	0.74026	11	0.791045	5	0.740741	11	0.782609	7	0.738462	8	0.740741	7	0.775	11	0.790323
scaffold_1:8484750-8484801	scaffold_1	8484750	8484801	51	24	8	intergenic	6	0.417582	6	0.581197	6	0.0416667	6	0.0175439	6	0	6	0.0307692	6	0	6	0.510638	6	0.87037	6	0.908046	6	0.508197	6	0.280899	6	0.267606
scaffold_1:8519209-8519267	scaffold_1	8519209	8519267	58	647	0	repeat	6	0.469388	6	0.766234	6	0.764151	6	0.721429	6	0.788732	6	0.60241	6	0.532609	6	0.025641	6	0.0574713	6	0.0352941	6	0.0384615	6	0.132231	6	0.150943
scaffold_1:8571921-8572090	scaffold_1	8571921	8572090	169	0	430	gene	12	0.176471	12	0.29078	12	0.352459	12	0.152174	12	0.208955	12	0.225806	12	0.304878	12	0	12	0.00740741	12	0	12	0	12	0.0542636	12	0.0490196
scaffold_1:8582703-8583019	scaffold_1	8582703	8583019	316	1225	0	repeat	9	0.20442	9	0.187135	9	0.234483	9	0.191011	9	0.11	9	0.341463	9	0.363636	7	0.387097	9	0.361702	9	0.402685	9	0.5	9	0.398551	9	0.55303
scaffold_1:8627973-8628172	scaffold_1	8627973	8628172	199	0	0	repeat	10	0.669014	10	0.789189	10	0.925926	10	0.92517	10	0.857143	10	0.68595	10	0.680851	8	0.5	10	0.255435	10	0.253846	10	0.686869	10	0.48913	10	0.576087
scaffold_1:8664503-8664728	scaffold_1	8664503	8664728	225	0	2945	gene	9	0	9	0.00617284	9	0	9	0.00704225	9	0	9	0	8	0.0106383	8	0	9	0.03	9	0.458333	9	0.452055	9	0.125	9	0.202381
scaffold_1:8696435-8696497	scaffold_1	8696435	8696497	62	790	572	intergenic	8	0.0594059	8	0.0479452	8	0.160714	8	0.387097	8	0.204082	8	0.413333	8	0.432836	8	0.05	8	0.252525	8	0.149123	8	0.127451	8	0.0566038	8	0.1
scaffold_1:8776829-8776920	scaffold_1	8776829	8776920	91	142	0	repeat	10	0.410256	10	0.0564972	10	0.157895	10	0.116402	10	0.107527	10	0.10084	10	0.0833333	10	0.152542	10	0.139344	10	0.13253	10	0.0859375	10	0.408696	10	0.227723
scaffold_1:8785763-8785994	scaffold_1	8785763	8785994	231	0	1946	gene	17	0.404494	19	0.237443	17	0.204819	19	0.184426	18	0.243243	19	0.214765	19	0.268456	11	0.519481	19	0.566038	19	0.508671	19	0.553191	18	0.517986	15	0.45977
scaffold_1:8827062-8827399	scaffold_1	8827062	8827399	337	0	845	gene	9	0.5	10	0.195122	8	0.165217	10	0.24031	8	0.394737	10	0.233333	10	0.141414	7	0.377358	10	0.650485	10	0.636364	8	0.484848	10	0.6	9	0.6
scaffold_1:8886936-8886978	scaffold_1	8886936	8886978	42	0	2679	gene	10	0.133333	10	0	5	0	10	0	10	0	9	0	10	0	10	0.246154	5	0.271028	10	0.494253	10	0.439024	9	0.305556	10	0.414634
scaffold_1:8937026-8937124	scaffold_1	8937026	8937124	98	7815	0	repeat	22	0.840278	22	0.705502	22	0.838129	22	0.893333	21	0.871166	22	0.89172	21	0.886598	20	0.896907	22	0.903704	22	0.88	11	0.916667	22	0.92381	22	0.896226
scaffold_1:8996942-8997610	scaffold_1	8996942	8997610	668	0	1273	gene	37	0.0201613	40	0.002457	39	0	41	0	40	0.00297619	40	0	39	0.00346021	21	0.0212766	40	0.0835821	41	0.115294	41	0.19244	40	0.0888889	35	0.0926641
scaffold_1:9025253-9025630	scaffold_1	9025253	9025630	377	0	995	gene	14	0.710526	26	0.718254	30	0.698347	28	0.709497	25	0.684932	17	0.678899	19	0.705882	14	0.945205	29	0.90493	23	0.891775	22	0.882883	17	0.838384	25	0.944056
scaffold_1:9117019-9117151	scaffold_1	9117019	9117151	132	3426	115	intergenic	5	0.015748	5	0.161538	5	0.789062	5	0.847059	5	0.575	5	0.287037	5	0.408451	5	0.0714286	5	0.0842105	5	0.0291262	5	0.22973	5	0.0588235	5	0.170732
scaffold_1:9117874-9118323	scaffold_1	9117874	9118323	449	2254	239	intergenic	25	0.260355	25	0.390777	25	0.400531	25	0.337292	25	0.358744	25	0.376947	25	0.464567	22	0.384615	25	0.363158	25	0.451025	25	0.580645	25	0.4811	25	0.598706
scaffold_1:9118601-9118840	scaffold_1	9118601	9118840	239	1737	6	intergenic	13	0.0445026	13	0.0418006	13	0.161716	13	0.214035	13	0.186528	13	0.21147	13	0.207447	13	0.0070922	13	0.00819672	13	0.00677966	13	0	13	0.003861	13	0.079602
scaffold_1:9169268-9169422	scaffold_1	9169268	9169422	154	0	1887	gene	9	0.835165	9	0.758333	9	0.666667	9	0.680556	8	0.640625	9	0.628205	7	0.689655	6	0.885714	9	0.905172	9	0.944444	9	0.88	9	0.804348	9	0.810811
scaffold_1:9172401-9172456	scaffold_1	9172401	9172456	55	1243	388	intergenic	8	0.349515	8	0	7	0.0125	8	0.00675676	8	0	8	0	8	0	8	0.360656	8	0.59596	8	0.704	8	0.716667	8	0.465909	8	0.494505
scaffold_1:9172736-9172943	scaffold_1	9172736	9172943	207	1578	723	intergenic	12	0.401639	12	0.530201	12	0.691176	12	0.596386	11	0.727273	10	0.635593	9	0.807692	9	0.3125	12	0.253968	12	0.377483	12	0.291139	12	0.5625	12	0.494624
scaffold_1:9238312-9238487	scaffold_1	9238312	9238487	175	1624	114	intergenic	11	0.176955	11	0.00458716	11	0.00454545	11	0.00408163	11	0.00714286	11	0	11	0	9	0.313253	11	0.23348	11	0.181373	11	0.157233	11	0.142857	11	0.0995025
scaffold_1:9248598-9248645	scaffold_1	9248598	9248645	47	3349	180	intergenic	6	0.666667	6	0.544715	6	0.858696	6	0.853211	6	0.745455	6	0.547945	6	0.0253165	6	0	6	0.0133333	6	0.0238095	6	0.125	6	0.57971	6	0.5
scaffold_1:9391389-9391707	scaffold_1	9391389	9391707	318	0	876	gene	14	0.186992	14	0.113744	14	0.157143	14	0.160173	14	0.104348	14	0.0930233	14	0.130719	14	0.161765	14	0.27673	14	0.289474	14	0.18797	14	0.195122	14	0.19685
scaffold_1:9401010-9401199	scaffold_1	9401010	9401199	189	447	1609	intergenic	12	0.138075	12	0.321637	12	0.362694	12	0.454545	12	0.435897	12	0.274809	12	0.336	12	0	12	0	12	0.00900901	12	0	12	0.00571429	12	0.00531915
scaffold_1:953393-953423	scaffold_1	953393	953423	30	971	124	intergenic	6	0.4375	6	0.598214	6	0.684783	6	0.650485	6	0.466667	6	0.454545	6	0.47541	6	0.454545	6	0.27957	6	0.239437	6	0.358696	6	0.227273	6	0
scaffold_1:9559626-9559746	scaffold_1	9559626	9559746	120	621	0	repeat	15	0.253623	15	0.355263	15	0.438889	15	0.431034	15	0.477778	14	0.181102	15	0.284404	12	0.0735294	15	0.2	15	0.132275	15	0.206349	15	0.132743	15	0.176471
scaffold_1:9562016-9562197	scaffold_1	9562016	9562197	181	3011	0	repeat	19	0.604651	20	0.538117	20	0.395238	20	0.52356	19	0.711864	19	0.521277	20	0.655629	16	0.728571	20	0.828947	20	0.762115	20	0.845161	20	0.890511	14	0.895349
scaffold_1:9562271-9562796	scaffold_1	9562271	9562796	525	2905	0	repeat	15	0.209524	22	0.461538	21	0.548913	22	0.545977	19	0.540323	17	0.882883	21	0.884615	18	0.2	20	0.194595	22	0.314136	22	0.466667	21	0.341463	17	0.336634
scaffold_1:9563070-9563132	scaffold_1	9563070	9563132	62	2569	0	repeat	15	0.762712	15	0.820652	10	0.666667	15	0.7	15	0.660714	15	0.744681	15	0.708738	14	0.814286	15	0.613861	15	0.806667	10	0.680556	13	0.901099	15	0.935484
scaffold_1:9624738-9624977	scaffold_1	9624738	9624977	239	921	227	intergenic	12	0.185714	12	0.235023	12	0.209302	12	0.298137	12	0.232759	12	0.354839	12	0.310924	12	0	12	0	12	0.00480769	12	0	12	0.0135135	12	0
scaffold_1:9659529-9659618	scaffold_1	9659529	9659618	89	0	1308	gene	8	0.116667	8	0	8	0	8	0	8	0	8	0	8	0	8	0.227273	8	0.493506	8	0.775	8	0.567901	8	0.54	8	0.46988
scaffold_1:9689214-9689254	scaffold_1	9689214	9689254	40	0	2797	gene	7	0.432432	7	0	6	0	7	0	7	0	7	0.0121951	7	0.0810811	7	0.921053	7	0.954545	7	0.969466	7	0.956522	7	0.815385	7	0.588235
scaffold_1:97189-97533	scaffold_1	97189	97533	344	0	588	gene	16	0.338762	16	0.368421	16	0.334495	16	0.249267	16	0.397849	16	0.434043	16	0.456044	16	0.489362	16	0.558304	16	0.665563	16	0.368132	16	0.385965	16	0.338308
scaffold_1:9724258-9724455	scaffold_1	9724258	9724455	197	2781	135	intergenic	18	0.350993	18	0.325733	18	0.44898	18	0.463768	18	0.398773	17	0.524272	18	0.509091	18	0.0728477	17	0.0363636	18	0.116438	18	0.266667	18	0.260606	18	0.23871
scaffold_1:9732599-9732795	scaffold_1	9732599	9732795	196	0	1224	gene	15	0.0449438	25	0.00689655	25	0	25	0.0387931	20	0.0671642	24	0	21	0.016	13	0.207317	21	0.162791	25	0.121951	21	0.163399	25	0.201031	21	0.190141
scaffold_1:9735568-9736147	scaffold_1	9735568	9736147	579	1261	930	intergenic	28	0.148148	28	0.223404	28	0.308943	28	0.334755	28	0.358209	28	0.342776	28	0.607407	28	0.203463	28	0.257618	28	0.329949	28	0.341853	28	0.191038	28	0.167155
scaffold_1:9773635-9773831	scaffold_1	9773635	9773831	196	1246	149	intergenic	14	0.752427	14	0.959799	14	0.962567	14	0.979167	14	0.966667	13	0.939655	13	0.947917	11	0.578125	14	0.413613	14	0.420561	14	0.271429	14	0.440945	14	0.50641
scaffold_1:9774979-9775408	scaffold_1	9774979	9775408	429	0	961	gene	25	0.121673	25	0.121951	25	0.144295	25	0.191601	24	0.213953	25	0.212851	25	0.296296	19	0.0833333	25	0.2	25	0.252308	25	0.227092	25	0.261364	25	0.32766
scaffold_1:9824087-9824233	scaffold_1	9824087	9824233	146	1421	74	intergenic	9	0.525926	10	0.544379	10	0.560606	10	0.330935	10	0.555556	10	0.464286	10	0.38835	7	0.679245	10	0.831325	10	0.962025	10	0.938776	10	0.757143	6	0.735632
scaffold_1:9824317-9824370	scaffold_1	9824317	9824370	53	1284	0	repeat	8	0.59375	8	0.246269	8	0.277108	8	0.115789	8	0.0555556	8	0	8	0	6	0.962963	8	0.92	8	0.967033	8	0.871429	8	0.985507	8	0.87037
scaffold_1:9903845-9904202	scaffold_1	9903845	9904202	357	0	929	gene	14	0.123894	14	0.00458716	14	0	14	0.108911	14	0.0434783	14	0.0060241	14	0	11	0.310811	14	0.536585	14	0.713333	13	0.773333	14	0.314815	14	0.403846
scaffold_1:9939881-9940177	scaffold_1	9939881	9940177	296	941	141	intergenic	12	0.38009	12	0.807692	12	0.955882	12	0.86875	12	0.836735	11	1	12	0.984	12	0.242718	12	0.341317	12	0.647321	12	0.863636	12	0.458333	12	0.530201
scaffold_1:9942780-9943123	scaffold_1	9942780	9943123	343	510	640	intergenic	7	0.294118	11	0.125926	11	0.236111	11	0.268116	11	0.13253	11	0.27907	11	0.328571	6	0.447368	11	0.651852	11	0.515385	11	0.591837	11	0.5	11	0.484848
scaffold_1:9947920-9948275	scaffold_1	9947920	9948275	355	3207	0	repeat	14	0.812689	14	0.742958	14	0.737052	14	0.574257	14	0.712121	14	0.477387	14	0.438144	14	0.880952	14	0.903614	14	0.961373	14	0.907143	14	0.936937	14	0.943723
scaffold_1:997780-998028	scaffold_1	997780	998028	248	3138	0	repeat	6	0.640523	6	0.716129	6	0.292857	6	0.346774	6	0.3375	6	0.125984	6	0	6	0.364865	6	0.47619	6	0.41129	6	0.188889	6	0.455357	6	0.00847458
scaffold_1:9981016-9981474	scaffold_1	9981016	9981474	458	3726	0	repeat	11	0.271318	11	0.559829	11	0.662222	11	0.902564	11	0.847826	11	0.850829	11	0.75	11	0.189655	11	0.382199	11	0.339535	11	0.355072	11	0.238411	11	0.293103
scaffold_1:9983136-9983231	scaffold_1	9983136	9983231	95	2094	112	intergenic	10	0.0298507	10	0.00884956	10	0	10	0.0186916	10	0.0169492	10	0.0729167	9	0.0588235	10	0.0961538	10	0.27381	10	0.450549	10	0.571429	10	0.338983	10	0.361446
scaffold_10:10485970-10486017	scaffold_10	10485970	10486017	47	3340	563	intergenic	6	0.040404	6	0.255556	6	0.393258	6	0.576271	6	0.810345	6	0.721311	6	0.560606	5	0	6	0	6	0.0105263	6	0.0816327	6	0	6	0.02
scaffold_10:10605714-10606130	scaffold_10	10605714	10606130	416	0	896	gene	18	0.0177515	18	0	18	0.0614754	18	0.0194553	18	0.047619	18	0	18	0	14	0	18	0.0855856	18	0.180617	17	0.290698	18	0.154255	18	0.113821
scaffold_10:10705474-10705495	scaffold_10	10705474	10705495	21	5277	26	intergenic	6	0.846154	6	0.318519	6	0.218391	6	0.103093	6	0.186047	6	0	6	0.0136986	6	0.777778	6	0.848485	6	0.762195	6	0.788732	6	0.861111	6	0.829268
scaffold_10:10943302-10943470	scaffold_10	10943302	10943470	168	802	451	intergenic	21	0.541985	25	0.37551	24	0.357895	25	0.152866	25	0.065	25	0.111111	25	0.308271	19	0.5	25	0.740741	25	0.844595	17	0.924528	18	0.728972	16	0.53211
scaffold_10:10987621-10987805	scaffold_10	10987621	10987805	184	3000	86	intergenic	12	0.123711	12	0	12	0.00862069	12	0.027933	11	0.03125	12	0.0986842	12	0.261682	9	0.012987	12	0.0820896	12	0.135135	12	0.180851	10	0.490196	12	0.292308
scaffold_10:10998866-10998950	scaffold_10	10998866	10998950	84	1425	437	intergenic	5	0.669065	5	0.335766	5	0.52809	5	0.402174	5	0.375	5	0.515152	5	0.792208	5	0.774194	5	0.738095	5	0.84466	5	0.809524	5	0.747126	5	0.632075
scaffold_10:11019824-11020136	scaffold_10	11019824	11020136	312	2284	226	intergenic	6	0.0561798	6	0.371134	6	0.402174	6	0.346154	6	0.242857	6	0.242857	6	0.285714	5	0.291667	6	0.443182	6	0.362637	6	0.532258	6	0.142857	6	0.290909
scaffold_10:11040154-11040588	scaffold_10	11040154	11040588	434	32	1812	intergenic	15	0.195122	15	0.163424	15	0.502538	15	0.433673	15	0.423611	15	0.451429	15	0.708075	15	0.30303	15	0.456853	15	0.507538	13	0.683761	15	0.5	15	0.480769
scaffold_10:11195477-11195668	scaffold_10	11195477	11195668	191	1553	691	intergenic	12	0.679558	12	0.32967	11	0.326425	12	0.384106	11	0.0650407	12	0.169355	12	0.270677	9	0.582278	11	0.600985	12	0.880682	11	0.758929	12	0.798611	12	0.555556
scaffold_10:11209650-11209796	scaffold_10	11209650	11209796	146	497	4039	intergenic	8	0	8	0.0300752	8	0.0285714	8	0.131034	8	0.269841	8	0.651515	6	0.896552	5	0	8	0	8	0.0918367	8	0.091954	8	0	8	0
scaffold_10:11330138-11330173	scaffold_10	11330138	11330173	35	233	586	intergenic	8	0.375	8	0.148387	8	0.225564	8	0.196319	8	0.0512821	8	0	8	0.166667	7	0.482759	8	0.691729	8	0.668919	8	0.455882	8	0.486842	8	0.51
scaffold_10:11342642-11342772	scaffold_10	11342642	11342772	130	1022	0	repeat	6	0.415842	6	0.681034	6	0.651376	6	0.365079	6	0.227848	6	0.669811	6	0.753247	6	0.217391	6	0.108527	6	0	6	0	6	0.0555556	6	0
scaffold_10:11355443-11355622	scaffold_10	11355443	11355622	179	0	3543	gene	16	0.258065	16	0.298643	16	0.244898	16	0.280702	16	0.300578	16	0.323944	16	0.355072	16	0.27027	16	0.333333	16	0.473451	16	0.381679	16	0.288889	16	0.372549
scaffold_10:11523713-11523734	scaffold_10	11523713	11523734	21	0	1477	gene	6	0.282051	6	0.311828	6	0.171053	6	0.130841	6	0.339286	6	0.415094	6	0.355556	6	0.875	6	0.939655	6	0.941667	6	0.863636	6	0.537313	6	0.42
scaffold_10:11602305-11602591	scaffold_10	11602305	11602591	286	863	0	repeat	19	0.0825243	19	0.330097	20	0.497409	20	0.394531	20	0.642857	20	0.522472	19	0.484127	19	0.0342466	20	0.276018	19	0.113208	20	0.174242	17	0.201389	19	0.16763
scaffold_10:11602824-11602998	scaffold_10	11602824	11602998	174	456	0	repeat	14	0.704225	14	0.714286	14	0.744565	14	0.659341	14	0.566667	14	0.474026	13	0.525862	14	0.976744	14	0.904523	14	0.816794	14	0.939759	14	0.829268	14	0.757009
scaffold_10:11707424-11707442	scaffold_10	11707424	11707442	18	0	626	gene	6	0.126437	6	0.62069	6	0.655172	6	0.611765	6	0.552239	6	0.509434	6	0.516667	6	0	6	0	6	0	6	0	6	0	6	0
scaffold_10:11776593-11776806	scaffold_10	11776593	11776806	213	865	0	repeat	15	0.512	15	0.755814	15	0.81106	15	0.80226	15	0.796748	15	0.851852	15	0.352941	14	0.12069	15	0.225131	15	0.191388	15	0.015873	15	0.121951	14	0.173913
scaffold_10:11789906-11790332	scaffold_10	11789906	11790332	426	178	2413	intergenic	14	0.204545	14	0.269767	14	0.484375	14	0.594872	14	0.731707	13	0.629032	14	0.901961	14	0.46988	13	0.676301	14	0.64433	13	0.707071	13	0.640777	14	0.524476
scaffold_10:11804651-11804739	scaffold_10	11804651	11804739	88	3700	35	intergenic	13	0.817734	13	0.539216	13	0.414815	13	0.364929	13	0.100719	13	0.0887097	13	0.0526316	13	0.965217	13	0.987952	13	0.991228	13	0.94186	13	0.912752	13	0.916667
scaffold_10:11804819-11805031	scaffold_10	11804819	11805031	212	3408	5	intergenic	18	0.303419	18	0.602871	18	0.70428	18	0.705882	18	0.803922	15	0.726562	18	0.725	18	0.452555	18	0.602941	18	0.493088	18	0.522059	18	0.390244	18	0.5
scaffold_10:11825601-11825672	scaffold_10	11825601	11825672	71	2009	61	intergenic	9	0.683761	9	0.303922	9	0.682171	9	0.586957	9	0.960526	9	0.959184	9	0.936709	8	0.783784	9	0.958333	9	0.896825	9	0.956522	9	0.917647	9	0.939759
scaffold_10:11868277-11868391	scaffold_10	11868277	11868391	114	2504	1393	intergenic	11	0.94964	11	0.694268	11	0.809524	11	0.66055	11	0.573529	11	0.550459	11	0.644444	11	0.75641	11	0.762821	11	0.826087	11	0.756098	11	0.823009	11	0.736264
scaffold_10:1614672-1614749	scaffold_10	1614672	1614749	77	3299	121	intergenic	6	0.0120482	6	0.0336134	6	0.12987	6	0.271845	6	0.956522	6	0.928571	6	1	6	0.0625	6	0.0153846	6	0.028169	6	0.0178571	6	0.0405405	6	0
scaffold_10:1701102-1701247	scaffold_10	1701102	1701247	145	6419	669	intergenic	9	0.86	9	0.710145	9	0.869369	9	0.803279	9	0.663934	9	0.683871	9	0.612403	9	0.892308	9	0.930233	9	0.90566	9	0.936364	9	0.932584	9	0.901408
scaffold_10:1718869-1718909	scaffold_10	1718869	1718909	40	8	184	intergenic	6	0.285714	6	0.240506	6	0.341463	6	0.522222	6	0.481481	6	0.446154	6	0.644068	6	0	6	0	6	0.016129	6	0	6	0.0384615	6	0
scaffold_10:1731622-1731794	scaffold_10	1731622	1731794	172	7754	0	repeat	5	0.325581	6	0.186047	6	0.180723	5	0.212766	6	0.367347	6	0.372093	6	0.513514	5	0.37037	6	0.428571	5	0.590909	6	0.625	5	0.466667	5	0.131579
scaffold_10:1754752-1754983	scaffold_10	1754752	1754983	231	938	131	intergenic	9	0.875	9	0.79235	9	0.869822	9	0.765823	8	0.738318	9	0.83871	9	0.837838	8	0.888889	9	0.911392	9	0.836735	9	0.932039	9	0.558621	9	0.0970149
scaffold_10:1763433-1763919	scaffold_10	1763433	1763919	486	0	627	gene	14	0.589286	34	0.540541	35	0.56044	35	0.589286	28	0.61875	22	0.709677	31	0.666667	15	0.636364	33	0.599099	30	0.6621	27	0.666667	22	0.627119	31	0.647436
scaffold_10:1776518-1776916	scaffold_10	1776518	1776916	398	12179	62	intergenic	22	0.0603675	22	0.115486	21	0.10585	22	0.168116	22	0.0883392	22	0.145455	22	0.150794	21	0.0170455	22	0.0238095	22	0.104701	22	0.153846	22	0.150289	22	0.010101
scaffold_10:1869643-1869968	scaffold_10	1869643	1869968	325	4239	0	repeat	11	0.731449	11	0.586331	11	0.625455	11	0.709957	11	0.639175	11	0.719298	11	0.469388	11	0.798658	11	0.774059	11	0.761092	11	0.695035	11	0.675214	11	0.586047
scaffold_10:1894502-1894573	scaffold_10	1894502	1894573	71	0	2549	gene	7	0	7	0	7	0	7	0	7	0	7	0	7	0.016129	7	0	7	0	7	0.344828	7	0.27907	7	0.0289855	7	0
scaffold_10:1894883-1894996	scaffold_10	1894883	1894996	113	0	2126	gene	5	0	5	0	5	0	5	0	5	0	5	0	5	0	5	0.333333	5	0.375	5	0.961538	5	0.846154	5	0.346154	5	0
scaffold_10:1943838-1944088	scaffold_10	1943838	1944088	250	23786	428	intergenic	12	0.116959	12	0.136842	12	0.0648148	12	0.0723684	12	0.00813008	12	0.00675676	12	0	12	0.245614	12	0.238095	12	0.0541872	11	0.025641	12	0.257143	12	0.426036
scaffold_10:1967951-1968248	scaffold_10	1967951	1968248	297	0	331	gene	9	0.264368	10	0.194969	10	0.162602	10	0.234375	10	0.152941	10	0.194175	10	0.00813008	10	0.33871	10	0.397849	10	0.360947	10	0.47541	10	0.368421	10	0.225806
scaffold_10:2005839-2006087	scaffold_10	2005839	2006087	248	16785	20	intergenic	16	0.61326	16	0.617241	16	0.540441	16	0.382114	16	0.011236	16	0.0672269	16	0.0594595	12	0.617021	16	0.674419	16	0.598985	16	0.628743	16	0.651429	16	0.845
scaffold_10:2025485-2025661	scaffold_10	2025485	2025661	176	99	514	intergenic	12	0.898955	12	0.919355	12	0.921397	12	0.849515	12	0.905797	12	0.934673	12	0.940397	11	0.787879	12	0.724719	12	0.927126	12	0.885906	12	0.688442	12	0.596413
scaffold_10:2061273-2061288	scaffold_10	2061273	2061288	15	708	54	intergenic	5	0.15	5	0.526316	5	0.47619	5	0.378378	5	0.0172414	5	0.6	5	0.787879	5	0.0454545	5	0.0149254	5	0	5	0	5	0	5	0
scaffold_10:2093461-2093605	scaffold_10	2093461	2093605	144	1297	126	intergenic	10	0.0965517	10	0.0204082	10	0.0116279	10	0	10	0	10	0.0387597	10	0.0952381	10	0.0384615	10	0.0722892	10	0.235602	10	0.116279	10	0.149068	10	0.00632911
scaffold_10:2100993-2101069	scaffold_10	2100993	2101069	76	8829	34	intergenic	9	0.290909	9	0.321569	9	0.704698	9	0.383621	9	0.405941	9	0.151685	9	0.202614	9	0.232704	9	0.605096	9	0.378378	9	0.37	9	0.196809	9	0.353448
scaffold_10:2120838-2120934	scaffold_10	2120838	2120934	96	28674	0	repeat	6	0.689394	6	0.755725	6	0.841667	6	0.532258	6	0.425	6	0.346154	6	0.299065	6	0.328767	6	0.442105	6	0.243697	6	0.448718	6	0.38843	6	0.522936
scaffold_10:2145789-2145928	scaffold_10	2145789	2145928	139	53625	566	intergenic	17	0.337349	19	0.39801	19	0.5	17	0.28	17	0.328358	19	0.346154	18	0.302083	7	0.5	19	0.490099	18	0.595745	15	0.666667	16	0.413462	18	0.392157
scaffold_10:2166440-2166915	scaffold_10	2166440	2166915	475	74276	0	repeat	15	0.695238	15	0.738889	15	0.714617	15	0.727513	15	0.686747	15	0.676829	15	0.556911	15	0.654867	15	0.728022	15	0.739726	15	0.6621	15	0.816092	15	0.866013
scaffold_10:2176076-2176524	scaffold_10	2176076	2176524	448	83912	166	intergenic	23	0.444795	23	0.470219	23	0.486631	23	0.425676	23	0.420233	23	0.537778	23	0.467391	22	0.402367	23	0.41875	23	0.397906	23	0.368644	23	0.361111	23	0.219828
scaffold_10:2275492-2275527	scaffold_10	2275492	2275527	35	61710	409	intergenic	6	0.645833	6	0.955752	6	0.814815	6	0.861111	6	0.947368	6	0.634615	6	0.25	6	0.243902	6	0.573034	6	0.37931	6	0.388889	6	0.255319	6	0
scaffold_10:2307481-2307702	scaffold_10	2307481	2307702	221	29535	0	repeat	13	0.581633	13	0.690058	13	0.685535	13	0.631902	8	0.408451	13	0.494253	12	0.35	11	0.732143	13	0.729412	13	0.741007	13	0.901961	13	0.787234	13	0.940594
scaffold_10:2610118-2610272	scaffold_10	2610118	2610272	154	653	0	repeat	11	0.755319	12	0.643312	12	0.640523	12	0.5	11	0.565789	12	0.423423	12	0.289474	8	0.818182	12	0.939597	12	0.916129	11	0.930233	12	0.877049	12	0.771654
scaffold_10:2626345-2626596	scaffold_10	2626345	2626596	251	6790	41	intergenic	12	0.546584	12	0.46087	12	0.629371	12	0.888889	12	0.823009	12	0.908451	12	0.8	11	0.457143	12	0.901961	12	0.721088	12	0.584507	12	0.669903	12	0.365385
scaffold_10:2639484-2639693	scaffold_10	2639484	2639693	209	1460	16	intergenic	8	0.471338	8	0.346939	8	0.228916	8	0.275	8	0.113208	8	0.430769	8	0.454545	8	0.830769	8	0.869919	8	0.716049	8	0.776786	8	0.49359	8	0.0396825
scaffold_10:2781525-2781840	scaffold_10	2781525	2781840	315	10055	250	intergenic	9	0.252101	9	0.133621	9	0.0806452	9	0.139785	9	0.161074	9	0.0545455	9	0.233129	9	0.135922	9	0.125	9	0.146739	9	0.231343	9	0.206349	9	0.208556
scaffold_10:2812222-2812260	scaffold_10	2812222	2812260	38	2468	43	intergenic	8	0.210526	8	0	8	0	8	0	8	0	8	0	8	0	8	0.192308	8	0.214286	8	0.24359	8	0.269841	8	0.446429	8	0.34188
scaffold_10:2858671-2858692	scaffold_10	2858671	2858692	21	1147	159	intergenic	6	0.956522	6	0.966292	6	0.976471	6	0.939024	6	0.634146	6	0.428571	6	0.272727	6	0.772727	6	0.970149	6	0.75	6	0.979592	6	0.676056	6	0.327869
scaffold_10:2919267-2919605	scaffold_10	2919267	2919605	338	6588	0	repeat	18	0.944099	18	0.799353	18	0.757576	18	0.735178	16	0.598361	18	0.559524	18	0.697531	18	0.968085	18	0.959459	18	0.975	17	0.951724	18	0.977477	18	0.947644
scaffold_10:2991816-2991971	scaffold_10	2991816	2991971	155	0	702	gene	12	0.78	12	0.750831	12	0.747788	12	0.666667	12	0.722581	12	0.775424	12	0.662921	12	0.883333	12	0.922794	12	0.922449	12	0.852273	12	0.848837	12	0.762712
scaffold_10:3006151-3006202	scaffold_10	3006151	3006202	51	4578	698	intergenic	6	0.365385	6	0.335714	6	0.794872	6	0.927928	6	0.945205	6	0.90991	6	1	6	0.313725	6	0.172414	6	0.458716	6	0.416667	6	0.315789	6	0.314607
scaffold_10:3023634-3023663	scaffold_10	3023634	3023663	29	1343	44	intergenic	6	0.35461	6	0.45283	6	0.432692	6	0.362832	6	0.507042	6	0.292308	6	0.421569	6	0.722222	6	0.823009	6	0.862385	6	0.872549	6	0.718182	6	0.606838
scaffold_10:3031905-3032596	scaffold_10	3031905	3032596	691	0	0	repeat	28	0.299663	28	0.396594	28	0.409639	28	0.439276	26	0.366197	28	0.33244	28	0.410596	28	0.261194	28	0.457627	28	0.55287	27	0.486631	26	0.361789	28	0.218182
scaffold_10:3032597-3032643	scaffold_10	3032597	3032643	46	509	68	intergenic	9	0.858537	9	0.458065	9	0.664516	9	0.603896	9	0.545455	9	0.337079	9	0.00671141	9	0.821782	9	0.69186	9	0.817259	9	0.752941	9	0.266667	9	0.435294
scaffold_10:3039258-3039433	scaffold_10	3039258	3039433	175	300	115	intergenic	12	0.278689	12	0.523148	12	0.508671	12	0.573333	12	0.405405	12	0.450331	12	0.365385	12	0.341463	12	0.409449	12	0.310345	12	0.330709	12	0.241758	12	0.325967
scaffold_10:3126706-3127009	scaffold_10	3126706	3127009	303	3211	0	repeat	7	0.334862	7	0.33	7	0.38255	7	0.24183	7	0.252525	7	0.277372	7	0.243697	7	0.185185	7	0.340426	7	0.40411	7	0.304348	7	0.0804598	7	0
scaffold_10:3135747-3135997	scaffold_10	3135747	3135997	250	358	0	repeat	13	0.111111	13	0.0778443	13	0.155556	13	0.208333	13	0.170213	13	0.25641	13	0.49	13	0.0140845	13	0	13	0.109756	13	0.172131	13	0.314516	13	0.418803
scaffold_10:317311-317615	scaffold_10	317311	317615	304	42068	0	repeat	18	0.45583	18	0.621262	18	0.628483	18	0.592179	18	0.855263	18	0.828671	15	0.867647	18	0.230303	18	0.251366	18	0.257669	18	0.230769	18	0.211765	18	0.259649
scaffold_10:3201271-3201717	scaffold_10	3201271	3201717	446	878	0	repeat	20	0.667575	20	0.753117	20	0.862069	20	0.791005	20	0.842324	20	0.944444	19	0.95122	19	0.530055	20	0.545732	20	0.534091	20	0.485714	20	0.62543	19	0.486056
scaffold_10:3202060-3202165	scaffold_10	3202060	3202165	105	430	0	repeat	6	0.679487	6	0.690909	6	0.669231	6	0.631206	6	0.666667	6	0.408451	6	0.854167	6	0.5	6	0.536913	6	0.376923	6	0.52	6	0.729927	6	0.717742
scaffold_10:3219154-3219291	scaffold_10	3219154	3219291	137	13278	0	repeat	15	0.186275	15	0	15	0	15	0.00526316	13	0	15	0	15	0.0135135	15	0.157895	15	0.222222	15	0.209756	15	0.266187	15	0.170068	15	0.00543478
scaffold_10:3309752-3310039	scaffold_10	3309752	3310039	287	1520	2217	intergenic	11	0.482759	11	0.00938967	11	0.00490196	11	0.00961538	11	0	11	0	11	0.084507	11	0.530612	11	0.478022	11	0.316327	11	0.435374	11	0.2	11	0.0125
scaffold_10:3490238-3490318	scaffold_10	3490238	3490318	80	7087	0	repeat	8	0.22093	10	0.157143	10	0.251613	10	0.322368	10	0.301205	10	0.302326	10	0.328358	10	0.142857	10	0.317757	10	0.401709	9	0.5	10	0.430556	10	0.158621
scaffold_10:3492312-3492838	scaffold_10	3492312	3492838	526	9161	0	repeat	30	0.46789	34	0.462725	34	0.567398	34	0.467005	34	0.523404	31	0.438914	31	0.425926	27	0.496933	34	0.564955	34	0.565574	32	0.580645	30	0.46	31	0.275986
scaffold_10:3497631-3498158	scaffold_10	3497631	3498158	527	8078	1	intergenic	16	0.194737	16	0.114583	16	0.0887372	16	0.0535714	16	0	16	0	16	0.0128755	16	0.0724638	16	0.123016	16	0.108359	16	0.113744	16	0.102167	16	0.0592334
scaffold_10:3516144-3516332	scaffold_10	3516144	3516332	188	5921	0	repeat	16	0.235294	16	0.114286	15	0.19171	16	0.166667	16	0.160714	16	0.194915	16	0.092437	13	0.416667	15	0.520958	16	0.560976	12	0.481481	16	0.444444	16	0.223077
scaffold_10:3517871-3518050	scaffold_10	3517871	3518050	179	7648	0	repeat	13	0.487179	22	0.389706	22	0.456989	22	0.448718	22	0.390244	22	0.428571	19	0.311927	15	0.450704	22	0.581152	19	0.544601	20	0.444444	22	0.488189	22	0.433333
scaffold_10:3525388-3525448	scaffold_10	3525388	3525448	60	7244	189	intergenic	5	0.307692	5	0.260417	5	0.405941	5	0.439024	5	0.303571	5	0.239583	5	0.361111	5	0.324324	5	0.3	5	0.435644	5	0.265625	5	0.703704	5	0.719101
scaffold_10:3547952-3548196	scaffold_10	3547952	3548196	244	3081	56	intergenic	19	0.00793651	19	0.0187266	19	0.139918	19	0.106936	19	0	19	0.00738007	19	0	19	0	19	0.0840708	19	0.0213904	19	0.0309278	19	0.0503356	19	0.118557
scaffold_10:3570183-3570351	scaffold_10	3570183	3570351	168	758	0	repeat	8	0.516484	8	0.454054	8	0.486034	8	0.440559	8	0.708955	8	0.337017	8	0.309735	8	0.442105	8	0.440476	8	0.52459	8	0.512397	8	0.380282	8	0.945122
scaffold_10:3575122-3575503	scaffold_10	3575122	3575503	381	0	62	gene	32	0.120879	33	0.0248963	33	0	33	0.00248756	31	0	32	0.010989	33	0	27	0.147059	32	0.226667	33	0.268229	31	0.385965	29	0.184466	30	0.126168
scaffold_10:362997-363335	scaffold_10	362997	363335	338	1944	0	repeat	27	0.385621	32	0.42	31	0.458678	32	0.41875	30	0.347561	32	0.552885	30	0.565854	17	0.662651	32	0.638095	32	0.69279	31	0.721893	32	0.648241	32	0.764423
scaffold_10:3649969-3650198	scaffold_10	3649969	3650198	229	0	0	repeat	13	0.68	14	0.619048	12	0.578947	14	0.672269	13	0.693069	14	0.674699	14	0.853211	5	0.558824	14	0.764706	14	0.942029	12	0.925373	14	0.712121	14	0.52381
scaffold_10:3753367-3753404	scaffold_10	3753367	3753404	37	0	308	gene	7	0.35	7	0.581818	7	0.5375	7	0.788889	7	1	7	0.943662	7	0.946429	7	0	7	0	7	0	7	0	7	0.179487	7	0.417722
scaffold_10:3770523-3770532	scaffold_10	3770523	3770532	9	0	2618	gene	6	0.27027	6	0.662162	6	0.162791	6	0.380282	6	0	6	0	6	0	6	0	6	0	6	0	6	0	6	0	6	0
scaffold_10:3786080-3786234	scaffold_10	3786080	3786234	154	3981	0	repeat	11	0.552036	11	0.0995475	11	0.0470588	11	0.021097	10	0	11	0.0360825	11	0.0208333	11	0.177419	11	0.0909091	11	0.0903614	11	0.146341	11	0.0962343	10	0.113208
scaffold_10:3821258-3821338	scaffold_10	3821258	3821338	80	0	1053	gene	12	0	12	0.0145985	12	0	12	0	8	0	9	0	12	0	6	0.333333	12	0.432432	12	0.462264	11	0.576087	12	0.314286	12	0.192771
scaffold_10:3909646-3909935	scaffold_10	3909646	3909935	289	1513	0	repeat	12	0.782918	12	0.716535	12	0.888889	12	0.876923	12	0.833333	12	0.897674	12	0.905405	12	0.858407	12	0.875	12	0.90678	12	0.780822	12	0.546798	12	0.291188
scaffold_10:3968585-3968596	scaffold_10	3968585	3968596	11	7797	40	intergenic	11	0.180723	11	0.157025	11	0.222222	11	0.172414	11	0.111111	11	0.346774	11	0.853211	11	0.0120482	11	0.0153846	11	0.0113636	11	0.0147059	11	0.289773	11	0.536458
scaffold_10:4006211-4006397	scaffold_10	4006211	4006397	186	5290	41	intergenic	7	0.304878	7	0.188406	7	0.42446	7	0.282609	7	0.4	7	0.252033	7	0.36	7	0.220339	7	0.211538	7	0.0251572	7	0.0833333	7	0.259259	7	0.5
scaffold_10:4100930-4100944	scaffold_10	4100930	4100944	14	2142	2	intergenic	6	0	6	0.393939	6	0.472727	6	0.176991	6	0	6	0	6	0	6	0	6	0	6	0	6	0	6	0	6	0
scaffold_10:4111691-4111707	scaffold_10	4111691	4111707	16	1263	6	intergenic	5	0.463768	5	0	5	0.027027	5	0.00819672	5	0	5	0.0183486	5	0	5	0.382353	5	0.608696	5	0.476744	5	0.333333	5	0.505263	5	0.31068
scaffold_10:4141445-4141526	scaffold_10	4141445	4141526	81	9570	635	intergenic	8	0.888889	8	0.846715	8	0.807692	8	0.456647	8	0.695652	8	0.653846	8	0.298969	8	0.735849	8	0.887931	8	0.866242	8	0.761194	8	0.848101	8	0.910256
scaffold_10:4143738-4144162	scaffold_10	4143738	4144162	424	8780	0	repeat	27	0.0241546	31	0.0441989	28	0.0096463	31	0.0539084	26	0.0424242	28	0.199095	31	0.142222	25	0.00657895	30	0.152104	31	0.460177	29	0.539171	31	0.354067	23	0.24359
scaffold_10:4149495-4149629	scaffold_10	4149495	4149629	134	3313	65	intergenic	5	0.431034	5	0.125	5	0.240385	5	0.12	5	0.361702	5	0.345238	5	0.645161	5	0.386364	5	0.6	5	0.60274	5	0.775862	5	0.484375	5	0.433962
scaffold_10:4152977-4153132	scaffold_10	4152977	4153132	155	0	733	gene	20	0.369369	27	0.317181	18	0.432432	27	0.441065	26	0.492308	17	0.773585	25	0.763889	17	0.357143	25	0.393333	27	0.531792	27	0.506579	20	0.622449	19	0.532609
scaffold_10:4153195-4153283	scaffold_10	4153195	4153283	88	0	951	gene	8	0.102041	17	0.0821918	17	0.0492958	17	0.0574713	16	0.141304	12	0.105263	17	0.180851	14	0.31746	17	0.432099	17	0.321839	11	0.212121	16	0.217391	17	0.350649
scaffold_10:4153284-4153527	scaffold_10	4153284	4153527	243	0	1040	gene	10	0.0428571	12	0.0833333	12	0.120968	12	0.162602	12	0.315789	6	0.318182	10	0.507692	8	0	12	0.0113636	12	0	12	0.0163934	12	0.0183486	10	0
scaffold_10:4156163-4156466	scaffold_10	4156163	4156466	303	2151	45	intergenic	15	0.440367	21	0.557377	21	0.656522	21	0.702381	21	0.703125	21	0.630631	18	0.602151	8	0.520833	21	0.761421	21	0.886076	17	0.914286	19	0.689655	21	0.722222
scaffold_10:4180433-4180896	scaffold_10	4180433	4180896	463	0	646	gene	29	0.172911	29	0.155056	29	0.168449	29	0.179487	28	0.159363	29	0.192593	29	0.177215	28	0.153846	29	0.172185	29	0.140873	29	0.141844	29	0.238596	29	0.254296
scaffold_10:4186769-4186847	scaffold_10	4186769	4186847	78	219	0	repeat	10	0.0291262	11	0.234483	11	0.306452	11	0.269231	11	0.056338	11	0.0941176	11	0	7	0	10	0.0792079	11	0.150538	11	0.166667	11	0	11	0
scaffold_10:4206609-4206877	scaffold_10	4206609	4206877	268	815	57	intergenic	8	0.198413	8	0.00699301	8	0.00775194	8	0.00675676	8	0	8	0.00787402	8	0	8	0.214286	8	0.306452	8	0.470149	8	0.549296	8	0.448	8	0.368421
scaffold_10:4286823-4287014	scaffold_10	4286823	4287014	191	482	0	repeat	8	0.269231	8	0.420455	8	0.464088	8	0.282051	8	0.354839	8	0.452055	8	0.255474	8	0.434343	8	0.359756	8	0.430939	8	0.241611	8	0.320988	8	0.280822
scaffold_10:434592-434786	scaffold_10	434592	434786	194	73539	0	repeat	6	0.567568	19	0.809756	15	0.785047	18	0.814815	10	0.770492	14	0.76087	14	0.691358	5	0.257143	12	0.204819	19	0.348101	13	0.333333	11	0.291667	14	0.46875
scaffold_10:4362014-4362157	scaffold_10	4362014	4362157	143	2539	325	intergenic	5	0.72093	5	0.846154	5	0.852941	5	0.660714	5	0.487805	5	0.2	5	0.0243902	5	0.64	5	0.867647	5	0.909091	5	0.924528	5	0.76	5	0.568966
scaffold_10:4387193-4387316	scaffold_10	4387193	4387316	123	1170	9	intergenic	14	0.372881	14	0.449612	11	0.409091	14	0.236641	12	0.232143	14	0.123288	14	0.130952	7	0.142857	14	0.36	14	0.317308	11	0.326531	12	0.147541	14	0.15
scaffold_10:440602-440807	scaffold_10	440602	440807	205	76454	0	repeat	19	0.343434	22	0.360324	20	0.333333	22	0.367089	17	0.452381	14	0.396396	19	0.601942	11	0.372881	19	0.421348	22	0.372093	19	0.446281	21	0.352381	21	0.220472
scaffold_10:4429543-4429714	scaffold_10	4429543	4429714	171	7338	511	intergenic	10	0.164384	10	0.455782	10	0.48227	10	0.45	10	0.42268	10	0.19403	7	0.255814	10	0.0392157	10	0.0645161	10	0.0596026	9	0.111111	10	0.102564	10	0.348214
scaffold_10:4436887-4436906	scaffold_10	4436887	4436906	19	146	0	repeat	6	0.693548	6	0.713115	6	0.555556	6	0.409524	6	0.461538	6	0.613636	6	0.507246	6	0.6	6	0.727273	6	0.759036	6	0.764706	6	0.428571	6	0.555556
scaffold_10:4436912-4436959	scaffold_10	4436912	4436959	47	93	0	repeat	6	0.523077	6	0.248	6	0.287234	6	0.320388	6	0.25	6	0.145833	6	0.0416667	6	0.648649	6	0.640449	6	0.636364	6	0.676056	6	0.833333	6	0.823529
scaffold_10:4506145-4506164	scaffold_10	4506145	4506164	19	0	571	gene	6	0	6	0	6	0	6	0	6	0.611111	6	0.520833	6	0.716049	6	0	6	0	6	0	6	0	6	0	6	0
scaffold_10:4518995-4519064	scaffold_10	4518995	4519064	69	598	0	repeat	6	0.621212	6	0.5	6	0.767442	6	0.781609	6	0.961538	6	0.898734	6	0.967213	6	0.236364	6	0.152542	6	0.150538	6	0.278689	6	0.395349	6	0.464789
scaffold_10:4596607-4596971	scaffold_10	4596607	4596971	364	6971	434	intergenic	21	0.834532	24	0.86901	24	0.841584	24	0.933086	24	0.905882	24	0.926829	19	0.8125	16	0.857143	24	0.883212	24	0.867384	21	0.841176	23	0.878205	24	0.955882
scaffold_10:4644341-4644454	scaffold_10	4644341	4644454	113	2416	4	intergenic	6	0.829114	6	0.775362	6	0.328244	6	0.415254	6	0.217949	6	0.576	6	0.674419	6	0.711538	6	0.87395	6	0.921348	6	0.846154	6	0.87619	6	0.585938
scaffold_10:4679206-4679355	scaffold_10	4679206	4679355	149	466	66	intergenic	6	0.347826	6	0.384615	6	0.326531	6	0.375	6	0.766667	6	0.753247	6	0.977273	6	0.35	6	0.333333	6	0.521739	6	0.242857	6	0.208955	6	0.381818
scaffold_10:4735194-4735212	scaffold_10	4735194	4735212	18	0	121	gene	5	0	5	0.0138889	5	0	5	0	5	0	5	0	5	0	5	0	5	0	5	0.015625	5	0	5	0.0491803	5	0.884615
scaffold_10:4799410-4799674	scaffold_10	4799410	4799674	264	973	191	intergenic	16	0.804348	16	0.767773	16	0.770186	16	0.526316	14	0.333333	16	0.388158	16	0.453608	13	0.913793	13	0.855072	16	0.88535	16	0.843478	14	0.801471	16	0.660606
scaffold_10:4907460-4907520	scaffold_10	4907460	4907520	60	0	317	gene	10	0.453333	10	0.0162602	10	0.0114943	10	0.0254777	10	0.0428571	10	0.139535	10	0.154639	9	0.837838	10	0.673469	10	0.804688	10	0.767123	10	0.707317	10	0.892857
scaffold_10:4925226-4925510	scaffold_10	4925226	4925510	284	1096	0	repeat	8	0.266667	8	0.195946	8	0.264151	8	0.330769	8	0.319149	8	0.602273	8	0.457831	8	0.230769	8	0.628571	8	0.684211	8	0.551724	8	0.818182	8	0.663934
scaffold_10:5020125-5020373	scaffold_10	5020125	5020373	248	0	503	gene	13	0.564706	15	0.395722	9	0.402778	15	0.364706	14	0.518072	14	0.307018	15	0.382114	8	0.36	13	0.426752	14	0.416667	12	0.235294	15	0.347368	13	0
scaffold_10:5020388-5020944	scaffold_10	5020388	5020944	556	0	244	gene	44	0.569507	47	0.506494	47	0.497076	50	0.481188	46	0.527211	41	0.491103	47	0.489583	34	0.534759	50	0.566735	50	0.476965	48	0.470414	49	0.456747	48	0.427562
scaffold_10:5044521-5044889	scaffold_10	5044521	5044889	368	0	644	gene	9	0.333333	21	0.46383	21	0.472637	21	0.457399	18	0.391304	18	0.495238	21	0.678161	6	0.612245	21	0.56701	21	0.522989	20	0.572368	18	0.412844	21	0.452229
scaffold_10:5048477-5048624	scaffold_10	5048477	5048624	147	0	836	gene	10	0.863636	11	0.934307	12	0.818681	15	0.45045	11	0.258427	10	0.64557	10	0.883333	11	0.953846	8	0.949153	15	0.945652	12	0.873563	13	0.847458	12	0.828571
scaffold_10:5121251-5121363	scaffold_10	5121251	5121363	112	1938	82	intergenic	6	0.363636	6	0.235772	6	0.155963	6	0.178571	6	0	6	0.12844	6	0.0140845	6	0.25	6	0.247423	6	0.32381	6	0.246377	6	0.329114	6	0.666667
scaffold_10:5211283-5211628	scaffold_10	5211283	5211628	345	393	0	repeat	11	0.745455	11	0.589744	11	0.485294	11	0.402844	11	0.340741	11	0.256281	11	0	11	0.5	11	0.583732	11	0.544118	11	0.673759	11	0.538043	11	0.449074
scaffold_10:5216758-5217125	scaffold_10	5216758	5217125	367	0	171	gene	41	0.59009	38	0.538462	46	0.614396	46	0.601286	41	0.640187	38	0.571429	41	0.742268	18	0.652174	46	0.6743	42	0.692105	39	0.712264	40	0.652582	34	0.737705
scaffold_10:5219380-5219458	scaffold_10	5219380	5219458	78	1636	949	intergenic	9	0.544554	9	0.322314	5	0.205479	9	0.447154	8	0.269841	8	0.701493	8	0.745763	5	0.38806	5	0.323529	9	0.315789	7	0.118644	8	0.53125	8	0.847059
scaffold_10:5233638-5234363	scaffold_10	5233638	5234363	725	697	445	intergenic	23	0.950877	23	0.960227	23	0.961749	23	0.930435	22	0.952128	23	0.958506	23	0.268382	21	0.968504	23	0.971787	23	0.969613	22	0.943231	23	0.953642	22	0.93913
scaffold_10:5242767-5243168	scaffold_10	5242767	5243168	401	5567	18	intergenic	17	0.0977444	17	0.0530035	17	0.127389	17	0.0498084	17	0.0515464	17	0.285714	17	0.313559	15	0.155172	17	0.405018	17	0.434615	17	0.376623	17	0.346154	16	0.25
scaffold_10:5246674-5247010	scaffold_10	5246674	5247010	336	1725	0	repeat	9	0.00684932	10	0.033557	10	0.0397727	10	0.013245	10	0.0666667	10	0.153153	10	0	10	0.027027	10	0.24812	10	0.190476	10	0.342466	10	0.201835	10	0.132231
scaffold_10:5256358-5256584	scaffold_10	5256358	5256584	226	441	0	repeat	10	0.695035	10	0.681319	10	0.708955	10	0.356021	10	0.466667	10	0.475177	10	0.463415	9	0.653061	10	0.557692	10	0.782609	10	0.471264	10	0.433628	10	0.454545
scaffold_10:5260456-5260760	scaffold_10	5260456	5260760	304	889	340	intergenic	13	0.330435	13	0.343629	13	0.247664	13	0.357143	13	0.448598	13	0.429787	13	0.457364	13	0.222222	13	0.207071	13	0.190141	13	0.0802139	13	0.126126	13	0.0928962
scaffold_10:5262121-5262324	scaffold_10	5262121	5262324	203	0	993	gene	13	0.181818	13	0.612676	13	0.836601	13	0.744898	11	0.84	13	0.779221	8	0.897959	5	0.533333	13	0.418367	12	0.411765	12	0.820225	13	0.5	13	0.265957
scaffold_10:5266485-5266535	scaffold_10	5266485	5266535	50	924	0	repeat	11	0.378788	11	0.339623	11	0.470085	11	0.386076	11	0.582609	11	0.618182	11	0.689655	7	0.112676	11	0.133333	11	0.140244	11	0.185567	11	0.333333	7	0.348485
scaffold_10:5301732-5301787	scaffold_10	5301732	5301787	55	1848	39	intergenic	10	0.297297	10	0.798479	10	0.790698	10	0.79661	10	0.796117	10	0.55814	10	0.361538	10	0.117188	10	0.168919	10	0.137931	10	0.434783	10	0.4375	10	0.377246
scaffold_10:5318270-5318610	scaffold_10	5318270	5318610	340	1963	216	intergenic	18	0.256098	45	0.494012	41	0.549645	37	0.387387	37	0.565934	33	0.503106	24	0.440678	23	0.390909	43	0.576803	28	0.334728	37	0.575342	38	0.6	32	0.584615
scaffold_10:5327322-5327430	scaffold_10	5327322	5327430	108	557	433	intergenic	6	0.133333	8	0.974026	8	0.831461	8	0.951613	7	0.938776	8	0.846154	6	0.966667	5	0.4	8	0.48	6	0.0784314	8	0.306122	6	0.111111	7	0.28
scaffold_10:5382673-5383015	scaffold_10	5382673	5383015	342	0	767	gene	17	0.473684	19	0.449339	17	0.451613	19	0.327103	18	0.383459	19	0.352201	15	0.593023	18	0.504673	16	0.578231	19	0.60479	15	0.564815	15	0.614458	15	0.587156
scaffold_10:5386149-5386230	scaffold_10	5386149	5386230	81	535	0	repeat	14	0.370787	15	0.193548	15	0.245614	15	0.167513	15	0.262411	13	0.0769231	11	0.133333	11	0.446429	15	0.679739	15	0.5375	15	0.670968	15	0.408163	10	0.171053
scaffold_10:5405548-5405827	scaffold_10	5405548	5405827	279	3492	88	intergenic	12	0.177474	12	0.19708	12	0.135036	12	0.0598592	12	0.00564972	12	0.00884956	12	0.0643275	12	0.219048	12	0.22541	12	0.475285	12	0.720238	12	0.497537	12	0.100418
scaffold_10:5428919-5429131	scaffold_10	5428919	5429131	212	1262	0	repeat	8	0.86385	8	0.771429	8	0.708108	8	0.657754	8	0.881481	8	0.7	8	0.430769	8	0.87013	8	0.853107	8	0.906832	8	0.811024	8	0.793103	8	0.895425
scaffold_10:5437871-5438134	scaffold_10	5437871	5438134	263	250	17	intergenic	20	0.0837438	20	0.0524476	20	0.0674157	20	0.125	19	0.136986	20	0.242188	19	0.323077	15	0.0337079	20	0.128319	20	0.172093	20	0.0314136	18	0.113333	20	0.348066
scaffold_10:5449566-5449646	scaffold_10	5449566	5449646	80	767	0	repeat	6	0.52381	6	0.62406	6	0.64539	6	0.283582	6	0	6	0.015873	6	0	5	0.849057	6	0.753846	6	0.721311	6	0.884211	6	0.702479	6	0.575758
scaffold_10:5452322-5453088	scaffold_10	5452322	5453088	766	0	1007	gene	43	0.522634	44	0.38716	42	0.47619	44	0.473361	41	0.371025	44	0.37069	34	0.518797	36	0.464706	43	0.525301	44	0.492958	40	0.558282	44	0.653521	44	0.627168
scaffold_10:545897-546034	scaffold_10	545897	546034	137	360	705	intergenic	11	0.721212	11	0.477273	11	0.553991	11	0.210811	11	0.333333	11	0.5	11	0.550847	11	0.619469	11	0.682635	11	0.676136	11	0.76699	11	0.643617	11	0.381579
scaffold_10:5476404-5476567	scaffold_10	5476404	5476567	163	3770	417	intergenic	22	0.0533981	22	0.0745921	22	0.165803	22	0.144366	22	0.0730337	22	0.158103	22	0.240223	22	0.138211	22	0.150215	22	0.119318	22	0.0700637	22	0.0798479	22	0.0810811
scaffold_10:5511750-5511928	scaffold_10	5511750	5511928	178	0	0	repeat	30	0.843354	30	0.871935	30	0.907317	30	0.863262	30	0.857616	30	0.871841	30	0.784211	30	0.844106	30	0.900151	30	0.803922	30	0.87027	30	0.874715	30	0.805846
scaffold_10:5511960-5512037	scaffold_10	5511960	5512037	77	0	0	repeat	12	0.0232558	12	0	12	0.00406504	12	0	11	0	12	0	12	0.00877193	12	0	12	0.00473934	12	0	12	0.165354	12	0.352201	12	0.10628
scaffold_10:5633706-5633951	scaffold_10	5633706	5633951	245	0	1022	gene	10	0.547619	15	0.591667	15	0.646409	15	0.7	15	0.802198	15	0.745283	13	0.795181	5	0.548387	14	0.42069	13	0.374046	13	0.395833	12	0.680556	12	0.810127
scaffold_10:5638381-5638639	scaffold_10	5638381	5638639	258	299	381	intergenic	8	0.34188	8	0.0617284	8	0.0714286	8	0.0333333	8	0.0103093	8	0.46875	8	0.709302	8	0	8	0.0298507	8	0.0150376	8	0.0224719	8	0.0583333	8	0.0990991
scaffold_10:5645208-5645546	scaffold_10	5645208	5645546	338	5523	278	intergenic	16	0.666667	16	0.835366	16	0.912162	16	0.854305	9	0.857143	16	0.830357	12	0.910448	11	0.646154	16	0.617647	16	0.605634	9	0.556818	16	0.544118	16	0.59292
scaffold_10:5658441-5658563	scaffold_10	5658441	5658563	122	2670	561	intergenic	6	0.0481928	6	0.00934579	6	0.0102041	6	0.16092	6	0.333333	6	0.711864	6	0.943396	6	0	6	0.0108696	6	0.019802	6	0.0298507	6	0.0833333	6	0.015625
scaffold_10:5666259-5666378	scaffold_10	5666259	5666378	119	187	2208	intergenic	8	0.247059	8	0.0322581	8	0.0740741	8	0.112903	8	0.0107527	8	0.0363636	8	0.236842	8	0.184211	8	0.103093	8	0.134146	8	0.233333	8	0.325	8	0.520548
scaffold_10:571450-571515	scaffold_10	571450	571515	65	25913	109	intergenic	9	0.961538	9	0.986667	9	0.622517	9	0.971963	9	0.411348	9	0.944444	9	0.984848	9	0.96875	9	0.597765	9	0.975904	9	0.413793	9	0.969231	9	0.988095
scaffold_10:5722961-5723004	scaffold_10	5722961	5723004	43	3323	68	intergenic	6	0.880734	6	0.523364	6	0.733333	6	0.428571	6	0.0980392	6	0.157895	6	0.0113636	6	0.885714	6	0.895522	6	0.858696	6	0.939759	6	0.69697	6	0.901639
scaffold_10:5782684-5782742	scaffold_10	5782684	5782742	58	457	598	intergenic	10	0.9625	10	0.865672	10	0.917431	10	0.955752	10	0.90099	10	0.90625	8	0.981481	10	0.855263	10	0.617021	10	0.476415	10	0.726496	10	0.878788	10	0.952381
scaffold_10:6071526-6071594	scaffold_10	6071526	6071594	68	3183	270	intergenic	10	0.698113	10	0.714286	10	0.76087	10	0.753425	10	0.489362	9	0.708333	10	0.633803	6	0.676471	10	0.703125	10	0.838235	9	0.673913	5	0.806452	10	0.793651
scaffold_10:6087992-6088024	scaffold_10	6087992	6088024	32	4287	301	intergenic	10	0.505051	10	0.417476	10	0.171171	10	0.126437	10	0.0898876	10	0.783784	10	0.594059	9	0.469388	10	0.317757	10	0.621622	7	0.4	10	0.516484	10	0.718182
scaffold_10:6089201-6089424	scaffold_10	6089201	6089424	223	2887	0	repeat	36	0.891192	36	0.934911	36	0.919266	36	0.823129	33	0.777778	36	0.712676	30	0.646512	36	0.866279	36	0.924335	36	0.899621	36	0.933333	36	0.910394	36	0.834951
scaffold_10:6113917-6114000	scaffold_10	6113917	6114000	83	19384	0	repeat	6	0.868687	6	0.678261	6	0.711712	6	0.566038	6	0.0875	6	0.0598291	6	0	6	0.530303	6	0.477778	6	0.445312	6	0.011236	6	0.364583	6	0.932203
scaffold_10:6192296-6192612	scaffold_10	6192296	6192612	316	1572	0	repeat	12	0.728395	12	0.678571	12	0.713514	12	0.553672	12	0.618644	12	0.564935	12	0.47619	12	0.722222	12	0.886228	12	0.785311	12	0.969388	12	0.957746	12	0.954545
scaffold_10:6234675-6234727	scaffold_10	6234675	6234727	52	2229	0	repeat	6	0.957447	6	0.93662	6	0.921875	6	0.826087	6	0.948718	6	0.5	6	0.966667	6	0.948718	6	0.892157	6	0.924528	6	0.814286	6	0.714286	6	0.645161
scaffold_10:6285955-6285990	scaffold_10	6285955	6285990	35	2276	24	intergenic	6	0.72807	6	0.0217391	6	0.0186916	6	0	6	0	6	0.00869565	6	0.0181818	6	0.546667	6	0.711712	6	0.666667	6	0.662162	6	0.597015	6	0.745283
scaffold_10:631406-631840	scaffold_10	631406	631840	434	85869	0	repeat	15	0.582609	29	0.742718	32	0.802158	27	0.741176	31	0.783626	20	0.75	12	0.836735	17	0.655556	33	0.758755	24	0.706215	24	0.798387	8	0.770492	27	0.815068
scaffold_10:6571590-6572205	scaffold_10	6571590	6572205	615	0	1889	gene	43	0.221333	44	0.222037	44	0.25	44	0.282561	43	0.285714	44	0.261161	44	0.26893	40	0.198312	44	0.26506	44	0.268058	43	0.213018	44	0.298201	44	0.261905
scaffold_10:6701009-6701150	scaffold_10	6701009	6701150	141	0	372	gene	10	0.0490196	10	0.0469799	10	0.300971	10	0.462121	10	0.736111	10	0.547368	10	0.407895	10	0.0344828	10	0.145631	10	0.511111	10	0.166667	10	0.240385	10	0.333333
scaffold_10:6727682-6727935	scaffold_10	6727682	6727935	253	676	0	repeat	15	0.825397	14	0.61157	15	0.664671	14	0.394958	10	0.590361	13	0.572917	13	0.7	6	0.883721	15	0.865031	13	0.866071	11	0.910256	14	0.891566	11	0.863014
scaffold_10:6733114-6733133	scaffold_10	6733114	6733133	19	1049	67	intergenic	6	0.730769	6	0.19697	6	0.289062	6	0.359551	6	0.339623	6	0.376	6	0.7125	6	0.56338	6	0.680328	6	0.829787	6	0.678571	6	0.917647	6	0.85
scaffold_10:6737677-6737836	scaffold_10	6737677	6737836	159	0	1381	gene	6	0.146667	6	0.243243	6	0.337349	6	0.493671	6	0.208955	6	0.285714	6	0.679245	5	0.468085	6	0.575342	6	0.670588	6	0.945455	6	0.302326	6	0
scaffold_10:6747953-6748003	scaffold_10	6747953	6748003	50	529	0	repeat	9	0.545455	9	0.6	9	0.647799	9	0.551471	9	0.703704	9	0.868852	9	0.788235	9	0.690476	9	0.684524	9	0.605839	9	0.725275	9	0.458716	9	0
scaffold_10:6842628-6842672	scaffold_10	6842628	6842672	44	2240	32	intergenic	6	0.927083	6	0.857143	6	0.671329	6	0.511111	6	0	6	0.00877193	6	0.142857	6	0.883333	6	0.901099	6	0.882883	6	0.784091	6	0.807229	6	0.566929
scaffold_10:6954121-6954192	scaffold_10	6954121	6954192	71	1247	0	repeat	6	0.833333	6	0.53271	6	0.569892	6	0.527778	6	0.422535	6	0.985294	6	0.848485	6	0.815789	6	0.586957	6	0.581633	6	0.561404	6	0.753623	6	0.769231
scaffold_10:6956861-6957108	scaffold_10	6956861	6957108	247	436	0	repeat	18	0.857143	18	0.940678	18	0.790875	18	0.882353	18	0.633588	18	0.5	14	0.547826	11	0.936508	18	0.952381	18	0.934783	17	0.84472	17	0.58	18	0.530488
scaffold_10:7028522-7028702	scaffold_10	7028522	7028702	180	325	240	intergenic	11	0.637363	11	0.257485	11	0.591716	11	0.741627	11	0.680851	12	0.885714	11	0.387755	11	0.511364	11	0.452703	12	0.524324	11	0.361702	12	0.445255	11	0.666667
scaffold_10:7029183-7029282	scaffold_10	7029183	7029282	99	986	217	intergenic	6	0.715686	6	0.157407	6	0.130435	6	0	6	0.0119048	6	0.0697674	6	0	5	0.727273	6	0.716814	6	0.477778	6	0.568966	6	0.528736	6	0.0978261
scaffold_10:7228223-7228646	scaffold_10	7228223	7228646	423	508	605	intergenic	9	0.248804	9	0.326203	9	0.412903	9	0.470199	9	0.434783	9	0.350877	9	0.445652	9	0.190476	9	0.231293	9	0.257669	9	0.426087	9	0.351852	9	0.173913
scaffold_10:7255882-7256231	scaffold_10	7255882	7256231	349	982	0	repeat	14	0.333333	24	0.216216	24	0.411111	24	0.241497	20	0.197674	24	0.349206	20	0.361111	20	0.146789	24	0.393035	24	0.281633	24	0.307692	20	0.228916	18	0.272059
scaffold_10:7374301-7374470	scaffold_10	7374301	7374470	169	0	1396	gene	14	0.233696	14	0.270916	14	0.26776	14	0.304147	13	0.258333	14	0.0797101	14	0.163793	14	0.263736	14	0.391608	14	0.456731	13	0.26087	14	0.181034	14	0.164706
scaffold_10:7576750-7576764	scaffold_10	7576750	7576764	14	1007	3138	intergenic	6	0.763889	6	0.690722	6	0.8125	6	0.574074	6	0.0512821	6	0.833333	6	0.857143	6	0.259259	6	0.25974	6	0.231884	6	0.0681818	6	0.378378	6	0.863636
scaffold_10:7579751-7579890	scaffold_10	7579751	7579890	139	949	12	intergenic	14	0.729258	14	0.611538	14	0.298578	14	0.221154	14	0.00806452	14	0.00956938	14	0.381215	14	0.184466	14	0.341837	14	0.535294	14	0.78481	14	0.814607	14	0.862069
scaffold_10:7612525-7612809	scaffold_10	7612525	7612809	284	0	2	gene	15	0.0654762	15	0.0813008	15	0.0636364	15	0.099631	15	0.0483871	15	0.0197368	15	0	15	0.0126582	14	0.192771	15	0.356164	15	0.47541	15	0.238994	15	0.0220588
scaffold_10:7625152-7625320	scaffold_10	7625152	7625320	168	753	517	intergenic	12	0.156757	12	0.276364	12	0.290503	12	0.266094	12	0.161017	12	0.219388	12	0	12	0.323232	12	0.318919	12	0.240816	12	0.11465	12	0.128342	12	0
scaffold_10:7775136-7775145	scaffold_10	7775136	7775145	9	695	366	intergenic	6	0.846847	6	0.744898	6	0.68	6	0.305556	6	0.156627	6	0.583333	6	0.0126582	6	0.689655	6	0.54717	6	0.444444	6	0.507692	6	0.772727	6	0.869565
scaffold_10:7867048-7867211	scaffold_10	7867048	7867211	163	0	0	repeat	10	0	10	0	10	0	10	0.124138	10	0	10	0	10	0	10	0	10	0	10	0	10	0.297297	10	0.129032	10	0.256637
scaffold_10:7911308-7911574	scaffold_10	7911308	7911574	266	604	22	intergenic	14	0.0909091	14	0.128289	14	0.094697	14	0.0513834	14	0.0939227	14	0.102222	14	0.265896	14	0	14	0.00404858	14	0.011811	14	0.194175	14	0.139175	14	0.232932
scaffold_10:8018067-8018486	scaffold_10	8018067	8018486	419	413	366	intergenic	14	0.307692	14	0.136882	14	0.0635838	14	0.0420561	14	0	14	0	14	0.0460526	13	0.389474	14	0.290476	14	0.475248	14	0.58	14	0.425197	14	0.484127
scaffold_10:8145514-8145557	scaffold_10	8145514	8145557	43	0	1572	gene	6	0.230769	6	0.108434	6	0.0877193	6	0.210526	6	0.0540541	6	0.295775	6	0.333333	6	0.288889	6	0.225	6	0.210526	6	0	6	0.130435	6	0.162791
scaffold_10:8302858-8303095	scaffold_10	8302858	8303095	237	0	717	gene	11	0.493506	11	0.878505	17	0.865979	14	0.651515	14	0.409524	14	0.474576	10	0.623188	15	0.517857	14	0.708791	17	0.651007	12	0.544304	9	0.420168	9	0.246914
scaffold_10:8303347-8303569	scaffold_10	8303347	8303569	222	0	1206	gene	15	0.818182	15	0.94702	15	0.959091	15	0.960396	13	0.968421	11	0.888889	13	0.873684	14	0.782609	15	0.808411	14	0.614754	15	0.781609	11	0.472222	11	0.421053
scaffold_10:8303612-8303755	scaffold_10	8303612	8303755	143	0	1471	gene	10	0.573171	10	0.761905	10	0.819355	10	0.675676	10	0.625	10	0.7	10	0.603175	9	0.272727	10	0.292929	10	0.224806	10	0.855263	10	0.634146	10	0.697368
scaffold_10:8308037-8308290	scaffold_10	8308037	8308290	253	389	227	intergenic	7	0.0697674	7	0.21118	7	0.433566	7	0.175	7	0.135135	7	0.124031	7	0.308943	7	0.0263158	7	0	7	0	7	0	7	0.0263158	7	0.00628931
scaffold_10:8390584-8390693	scaffold_10	8390584	8390693	109	1201	339	intergenic	16	0.165563	16	0.0756757	16	0.215278	16	0.111111	16	0.414894	12	0.488636	11	0.238095	16	0.204545	16	0.364341	16	0.437086	12	0.361111	16	0.553571	16	0.529412
scaffold_10:8396438-8396458	scaffold_10	8396438	8396458	20	576	50	intergenic	8	0	8	0.00884956	8	0.00564972	8	0.129412	8	0.26087	8	0.970588	8	0.713178	8	0.12766	8	0	8	0	8	0	8	0.00826446	8	0.00884956
scaffold_10:8443353-8443615	scaffold_10	8443353	8443615	262	914	118	intergenic	21	0.0789474	26	0.102757	26	0.0598291	26	0.0407125	22	0.0297619	26	0.0110294	26	0.0406977	26	0.0649351	24	0.0409836	26	0.132812	26	0.0966184	26	0.0893471	26	0.0934959
scaffold_10:8446066-8446291	scaffold_10	8446066	8446291	225	451	0	repeat	6	0.645161	12	0.651376	12	0.849162	12	0.855769	11	0.869565	12	0.615385	12	0.666667	6	0.75	12	0.75	12	0.431193	12	0.385827	10	0.708333	12	0.635417
scaffold_10:8536237-8536359	scaffold_10	8536237	8536359	122	240	276	intergenic	12	0.938272	12	0.868571	12	0.877095	12	0.928571	12	0.880342	12	0.407692	12	0.47619	12	0.74026	12	0.870968	12	0.927835	12	0.848214	12	0.89313	12	0.913462
scaffold_10:8546757-8547033	scaffold_10	8546757	8547033	276	0	2863	gene	30	0.095	32	0.0915663	32	0.0655738	32	0.0666667	25	0.0292398	32	0.00413223	28	0.172185	27	0.189873	32	0.380074	32	0.348774	32	0.460094	32	0.266667	32	0.323232
scaffold_10:858751-859008	scaffold_10	858751	859008	257	84706	0	repeat	10	0.795031	10	0.73262	10	0.673203	10	0.644068	10	0.69	10	0.716418	10	0.571429	10	0.95	10	0.909091	10	0.967568	10	0.954128	10	0.956204	10	0.878049
scaffold_10:8590689-8590770	scaffold_10	8590689	8590770	81	436	0	repeat	12	0.606299	12	0.410959	12	0.671642	12	0.430108	12	0.608696	12	0.92	12	0.468085	12	0.338462	12	0.35503	12	0.363057	12	0.361345	12	0.234234	12	0.0165289
scaffold_10:8729194-8729448	scaffold_10	8729194	8729448	254	1210	712	intergenic	15	0.665254	15	0.461538	15	0.515873	15	0.714912	15	0.647799	15	0.787879	15	0.77027	14	0.618182	15	0.721698	15	0.681818	15	0.740506	15	0.772727	15	0.752632
scaffold_10:8806202-8806279	scaffold_10	8806202	8806279	77	0	855	gene	9	0.403226	10	0.472	10	0.592233	10	0.534091	10	0.44	10	0.558824	10	0.638889	8	0.48	10	0.575221	10	0.654206	10	0.885417	10	0.511905	9	0.4375
scaffold_10:8807889-8808215	scaffold_10	8807889	8808215	326	1541	308	intergenic	14	0.443902	14	0.386667	14	0.421053	14	0.371257	12	0.234234	12	0.217054	11	0.29703	10	0.513158	14	0.493506	14	0.461538	14	0.525641	12	0.440299	14	0.46875
scaffold_10:8809984-8810042	scaffold_10	8809984	8810042	58	1408	28	intergenic	10	0.725664	10	0.584795	10	0.716667	10	0.759259	10	0.886364	10	0.914894	10	0.792079	10	0.613333	10	0.660194	10	0.823077	10	0.709677	10	0.542857	10	0.353448
scaffold_10:8810074-8810198	scaffold_10	8810074	8810198	124	1252	118	intergenic	6	0.0487805	6	0	6	0	6	0	6	0	6	0.0131579	6	0.108108	6	0.0434783	6	0.275	6	0.346154	6	0.742424	6	0.333333	6	0.142857
scaffold_10:8818258-8818552	scaffold_10	8818258	8818552	294	904	149	intergenic	10	0.45	10	0.550633	10	0.552147	10	0.631579	10	0.625	10	0.663866	10	0.514563	10	0.655172	10	0.710692	10	0.655844	10	0.494845	10	0.435115	10	0.574713
scaffold_10:8872570-8872641	scaffold_10	8872570	8872641	71	153	0	repeat	10	0.741259	10	0.886792	10	0.906404	10	0.943182	10	0.955056	10	0.93662	10	0.9	10	0.407407	10	0.243243	10	0.333333	10	0.5	10	0.635294	10	0.53125
scaffold_10:9245656-9245888	scaffold_10	9245656	9245888	232	414	87	intergenic	12	0.43	12	0.0611354	12	0.120567	12	0.0949721	9	0.189474	12	0.0516129	12	0.198276	12	0.356322	10	0.590551	12	0.850829	8	0.910714	12	0.684211	12	0.851064
scaffold_10:9352326-9352573	scaffold_10	9352326	9352573	247	0	1612	gene	7	0.0131579	8	0.018018	8	0	8	0	8	0	7	0	7	0	8	0.189655	8	0.119266	8	0.333333	8	0.625	8	0.188406	8	0.34375
scaffold_10:9402306-9402437	scaffold_10	9402306	9402437	131	0	1123	gene	7	0.016129	9	0	6	0	9	0	9	0	9	0	9	0	9	0	9	0	9	0.00970874	9	0.361446	9	0.214286	9	0.185567
scaffold_10:9502256-9502376	scaffold_10	9502256	9502376	120	0	0	repeat	10	0.462185	10	0.243697	10	0.177778	10	0.137097	10	0.315789	10	0.31	10	0.225352	9	0.428571	10	0.595506	10	0.494845	10	0.426471	10	0.44186	10	0.609756
scaffold_10:9506408-9506627	scaffold_10	9506408	9506627	219	399	477	intergenic	12	0.299242	12	0.381188	12	0.45	12	0.452381	12	0.619835	12	0.22807	12	0.146199	12	0.448276	12	0.405405	12	0.246914	12	0.262774	12	0.264	12	0.268657
scaffold_10:9553122-9553175	scaffold_10	9553122	9553175	53	4380	105	intergenic	9	0.254545	9	0.168889	9	0.267016	9	0.45509	9	0.589286	9	0.257919	9	0.270833	9	0.1625	9	0.20979	9	0.166667	9	0	9	0.117021	9	0.203822
scaffold_10:9573187-9573255	scaffold_10	9573187	9573255	68	0	112	gene	12	0.381356	12	0.625	12	0.669291	12	0.56051	12	0.594828	10	0.485714	12	0.636364	11	0.384615	12	0.482517	12	0.463087	12	0.389474	12	0.460317	12	0.392857
scaffold_10:9682558-9682866	scaffold_10	9682558	9682866	308	1063	194	intergenic	22	0.0980392	22	0	22	0	22	0	22	0	22	0	18	0	21	0.189655	22	0.079602	22	0.186992	21	0.174699	22	0.104603	21	0.107884
scaffold_10:9750075-9750251	scaffold_10	9750075	9750251	176	475	281	intergenic	5	0.87963	5	0.79798	5	0.775	5	0.571429	5	0.403846	5	0.392157	5	0	5	0.763158	5	0.808989	5	0.744444	5	0.745763	5	0.833333	5	0.686747
scaffold_10:9874803-9874905	scaffold_10	9874803	9874905	102	995	0	repeat	7	0.345912	7	0.353333	7	0.473118	7	0.431373	7	0.5	7	0.547009	7	0.494505	6	0.45283	7	0.578947	7	0.607735	7	0.473118	7	0.619469	7	0.65812
scaffold_10:9936031-9936496	scaffold_10	9936031	9936496	465	0	6400	gene	18	0.173913	20	0.270358	18	0.428571	20	0.425532	20	0.558824	17	0.495652	20	0.532051	16	0.205882	20	0.218868	20	0.209402	20	0.42515	17	0.223958	17	0.195876
scaffold_11:10099202-10099643	scaffold_11	10099202	10099643	441	19427	0	repeat	21	0.47032	24	0.306878	24	0.371212	24	0.35473	24	0.333333	23	0.342975	21	0.180995	21	0.682927	24	0.616129	24	0.663158	24	0.587444	20	0.571429	23	0.586572
scaffold_11:1012465-1012901	scaffold_11	1012465	1012901	436	2031	1088	intergenic	8	0.0827068	8	0.262821	8	0.570312	8	0.433962	8	0.452632	8	0.580645	8	0.577982	8	0.164179	8	0.0660377	8	0.140741	8	0.0980392	8	0.102941	8	0.0754717
scaffold_11:1034272-1034439	scaffold_11	1034272	1034439	167	1550	158	intergenic	10	0.0576923	10	0.0977444	10	0	10	0	10	0.01	10	0	10	0.00943396	10	0.144144	10	0.14557	10	0.392308	10	0.244094	10	0.122699	10	0.115942
scaffold_11:10565534-10565814	scaffold_11	10565534	10565814	280	48866	0	repeat	21	0.15873	41	0.294118	35	0.412214	41	0.190972	24	0.357664	25	0.277108	32	0.163265	25	0.198276	32	0.455357	41	0.446237	35	0.560694	28	0.50641	34	0.321782
scaffold_11:10647722-10647801	scaffold_11	10647722	10647801	79	29826	390	intergenic	6	0.384615	6	0.506173	6	0.654321	6	0.632353	6	0.634615	6	0.666667	6	0.627907	6	0.666667	6	0.732143	6	0.651515	6	0.690909	5	0.12766	6	0.015873
scaffold_11:10842321-10842553	scaffold_11	10842321	10842553	232	33324	0	repeat	8	0.751412	8	0.792899	8	0.770992	8	0.820359	8	0.77027	8	0.573427	8	0.890756	8	0.961538	8	0.944882	8	0.940476	8	0.833333	8	0.833333	8	0.873134
scaffold_11:10877319-10877380	scaffold_11	10877319	10877380	61	0	386	gene	8	0.288	8	0.0538462	8	0	8	0	8	0.0246914	8	0.038835	8	0	8	0.328125	8	0.594595	8	0.408	8	0.185714	8	0.16129	8	0
scaffold_11:1161555-1161724	scaffold_11	1161555	1161724	169	473	886	intergenic	12	0.849398	12	0.665254	12	0.733032	12	0.654088	12	0.705036	12	0.606061	12	0.858209	10	0.931507	12	0.732984	12	0.511013	12	0.462121	12	0.721311	12	0.941799
scaffold_11:1227549-1227768	scaffold_11	1227549	1227768	219	1484	0	repeat	7	0.232558	7	0.243478	7	0.186047	7	0.414894	7	0.341463	7	0.560976	7	0.403226	7	0.214286	7	0.525641	7	0.640777	7	0.565217	7	0.388889	7	0
scaffold_11:13108-13600	scaffold_11	13108	13600	492	1600	47	intergenic	29	0.0737327	29	0.0795107	29	0.103679	29	0.0739437	29	0.0669456	29	0.0896552	29	0.0701754	26	0.0858896	29	0.138667	29	0.159624	29	0.223684	27	0.137931	27	0.0103093
scaffold_11:1356864-1356888	scaffold_11	1356864	1356888	24	22759	71	intergenic	5	0.483333	5	0.788732	5	0.597403	5	0.775	5	0.810811	5	0.810345	5	0.976744	5	0.333333	5	0.5	5	0.577465	5	0.628571	5	0.617021	5	0.320988
scaffold_11:1403109-1403914	scaffold_11	1403109	1403914	805	0	164	gene	44	0.044898	48	0.0612245	49	0	48	0.00704225	47	0.022508	43	0.0147059	49	0.0217391	21	0.0839695	47	0.18481	49	0.230769	45	0.25	45	0.139194	46	0.0732323
scaffold_11:140955-141245	scaffold_11	140955	141245	290	1100	313	intergenic	8	0.271028	8	0.224359	8	0.5	8	0.5	8	0.2	8	0.213592	8	0.333333	8	0.0888889	8	0.0530973	8	0.0729927	8	0.270833	8	0.29703	8	0.693548
scaffold_11:1433415-1433645	scaffold_11	1433415	1433645	230	1088	1574	intergenic	14	0.037594	14	0.235507	14	0.585714	14	0.377193	14	0.0134228	14	0	14	0	14	0.190476	14	0	14	0.042471	14	0.12963	14	0.409357	14	0.388889
scaffold_11:1455877-1456794	scaffold_11	1455877	1456794	917	0	117	gene	33	0.344569	44	0.357271	39	0.1875	44	0.1693	39	0.170648	36	0.133956	43	0.215434	32	0.413265	42	0.432	40	0.48	36	0.442997	43	0.386503	37	0.352761
scaffold_11:1598254-1598393	scaffold_11	1598254	1598393	139	7021	116	intergenic	6	0.0243902	6	0.0190476	6	0.0326087	6	0.206897	6	0.104478	6	0	6	0	6	0.0217391	6	0.128205	6	0.202899	6	0.465517	6	0.56962	6	0.3125
scaffold_11:1689006-1689268	scaffold_11	1689006	1689268	262	0	4526	gene	7	0.278481	8	0.156863	7	0.0869565	8	0.116279	7	0.0769231	7	0.0952381	8	0	7	0.130435	8	0.25	8	0.680672	8	0.714286	8	0.455357	8	0.338028
scaffold_11:1805001-1805060	scaffold_11	1805001	1805060	59	1189	131	intergenic	7	0.636364	7	0.536232	7	0.411765	7	0.416667	7	0.232143	7	0.25	7	0	7	0.288136	7	0.382114	7	0.176471	7	0.0108696	7	0.145455	7	0.434783
scaffold_11:180712-180859	scaffold_11	180712	180859	147	251	437	intergenic	8	0.00877193	8	0.0728477	8	0.123377	8	0.123596	8	0.101124	8	0	8	0.130435	6	0	8	0.0413223	8	0.133333	8	0.00980392	8	0	8	0.168675
scaffold_11:183265-183542	scaffold_11	183265	183542	277	0	472	gene	22	0.205882	22	0.181384	22	0	22	0.0169492	22	0.0504587	22	0.0373134	22	0.0603448	21	0.20339	22	0.462295	21	0.608696	22	0.712042	22	0.538095	19	0.258242
scaffold_11:190570-190590	scaffold_11	190570	190590	20	1655	875	intergenic	6	0	6	0	6	0	6	0	6	0	6	0	6	0	6	0	6	0.0754717	6	0.528736	6	0.756098	6	0.232558	6	0
scaffold_11:1917306-1917700	scaffold_11	1917306	1917700	394	1079	0	repeat	15	0.0232558	16	0.0252101	16	0.106383	16	0.159763	16	0.254237	16	0.25	16	0.488189	13	0.078125	16	0.178947	16	0.045	15	0.0485437	16	0.10101	16	0.171875
scaffold_11:1937401-1937454	scaffold_11	1937401	1937454	53	619	757	intergenic	6	0.496063	6	0.656489	6	0.3	6	0.126126	6	0.0561798	6	0.293578	6	0.0133333	6	0.774194	6	0.487395	6	0.48	6	0.160494	6	0	6	0
scaffold_11:1977608-1977743	scaffold_11	1977608	1977743	135	6974	8	intergenic	8	0.777778	8	0.751323	8	0.322404	8	0.194631	8	0.233766	8	0.178571	8	0	8	0.904762	8	0.965753	8	0.786885	8	0.914894	8	0.919355	8	0.964789
scaffold_11:1985217-1985289	scaffold_11	1985217	1985289	72	14583	453	intergenic	8	0.33871	8	0.45614	8	0.285714	8	0.23	8	0.166667	8	0.135593	8	0.184615	8	0.6	8	0.782609	8	0.675676	8	0.683544	8	0.820896	8	0.90991
scaffold_11:2116507-2116554	scaffold_11	2116507	2116554	47	1672	96	intergenic	8	0.474138	8	0.345588	8	0	8	0	8	0	8	0	8	0	8	0.698113	8	0.802083	8	0.758865	8	0.783784	8	0.651685	8	0.40625
scaffold_11:2154573-2154620	scaffold_11	2154573	2154620	47	479	190	intergenic	6	0	6	0.0673077	6	0.371134	6	0.285714	6	0.48	6	0.45977	6	0.666667	6	0	6	0	6	0.00775194	6	0	6	0	6	0
scaffold_11:2262651-2262875	scaffold_11	2262651	2262875	224	4000	698	intergenic	6	0.782051	6	0.652542	6	0.485981	6	0.309091	6	0.352941	6	0.216867	6	0.163934	6	0.617021	6	0.606742	6	0.404494	6	0.578947	6	0.701299	6	0.873418
scaffold_11:2265118-2265270	scaffold_11	2265118	2265270	152	1605	743	intergenic	6	0.179775	6	0.0403226	6	0.376238	6	0.566667	6	0.328571	6	0.85	6	0.764706	6	0.710526	6	0.821053	6	0.724138	6	0.796296	6	0.656716	6	0.547945
scaffold_11:2270743-2270791	scaffold_11	2270743	2270791	48	1143	23	intergenic	6	0.329114	6	0.0285714	6	0.023622	6	0.222222	6	0.206186	6	0.448718	6	0.64	6	0.341463	6	0.389831	6	0.670213	6	0.847222	6	0.521739	6	0.57971
scaffold_11:2272676-2272900	scaffold_11	2272676	2272900	224	398	184	intergenic	5	0.0877193	5	0.0930233	5	0.168831	5	0.173333	5	0.477273	5	0.657143	5	0.619048	5	0.03125	5	0.24	5	0.276316	5	0.475	5	0.461538	5	0.354167
scaffold_11:2417566-2417655	scaffold_11	2417566	2417655	89	8189	0	repeat	7	0.44	7	0.375	7	0.316456	7	0.21875	7	0.333333	7	0.333333	7	0.519231	7	0.52	7	0.653846	7	0.553191	7	0.615385	7	0.461538	7	0.711864
scaffold_11:2418251-2418597	scaffold_11	2418251	2418597	346	8874	0	repeat	29	0.486631	40	0.457627	40	0.447205	39	0.434932	39	0.471429	35	0.433333	34	0.359184	33	0.564593	40	0.601307	40	0.612836	39	0.526549	33	0.443114	40	0.27305
scaffold_11:2419805-2420088	scaffold_11	2419805	2420088	283	10428	0	repeat	19	0.726316	28	0.784314	28	0.704301	28	0.674121	17	0.589286	28	0.672043	24	0.564103	11	0.791667	28	0.840659	27	0.866667	20	0.823529	24	0.883495	17	0.825688
scaffold_11:2420221-2420407	scaffold_11	2420221	2420407	186	10844	0	repeat	18	0.558333	18	0.660606	18	0.647799	18	0.648649	18	0.654867	17	0.606061	18	0.757576	18	0.495935	18	0.549618	18	0.463542	17	0.568345	14	0.536232	18	0.571429
scaffold_11:2432540-2432565	scaffold_11	2432540	2432565	25	0	77	gene	7	0	7	0	7	0.0833333	7	0.348315	7	0.37931	7	0.24359	7	0.811594	7	0	7	0	7	0	7	0	7	0	7	0
scaffold_11:2433697-2433788	scaffold_11	2433697	2433788	91	0	152	gene	7	0.328947	7	0.285714	7	0.223404	7	0.232323	7	0.478261	7	0.514706	7	0.211268	7	0.310345	7	0.157895	7	0.384615	7	0.274194	7	0.0481928	7	0
scaffold_11:246322-246914	scaffold_11	246322	246914	592	716	0	repeat	12	0.104478	15	0.0628931	16	0.170213	16	0.148936	16	0.175926	14	0.346535	9	0.392157	5	0.30303	16	0.821918	11	0.686747	15	0.88	9	0.403226	11	0.0666667
scaffold_11:2525445-2525500	scaffold_11	2525445	2525500	55	6216	0	repeat	5	0.784483	5	0.817518	5	0.702703	5	0.7375	5	0.673077	5	0.571429	5	0.3	5	0.4	5	0.355263	5	0.461538	5	0.37037	5	0.782609	5	0.774194
scaffold_11:2554221-2554242	scaffold_11	2554221	2554242	21	0	3413	gene	6	0.326531	6	0.754098	6	0.842105	6	0.921053	6	0.833333	5	0.74359	6	0.982456	6	0.387755	6	0.358974	6	0.333333	6	0.363636	6	0.166667	5	0.704545
scaffold_11:2575876-2575955	scaffold_11	2575876	2575955	79	4196	212	intergenic	6	0.272727	6	0.360465	6	0.131579	6	0.101124	6	0	6	0.147368	6	0.159091	5	0.28125	6	0.548387	6	0.571429	6	0.388889	6	0.344262	6	0.322581
scaffold_11:2585940-2586398	scaffold_11	2585940	2586398	458	0	490	gene	10	0.451613	22	0.463158	27	0.728643	27	0.658824	20	0.709924	17	0.690722	16	0.727273	17	0.52439	26	0.527473	28	0.473684	17	0.595238	19	0.478992	23	0.5
scaffold_11:2661158-2661371	scaffold_11	2661158	2661371	213	2635	0	repeat	14	0.853333	14	0.841328	14	0.728097	14	0.684366	14	0.631902	14	0.614815	14	0.64532	13	0.813725	14	0.675079	14	0.527157	14	0.482759	14	0.609489	14	0.521186
scaffold_11:2666269-2666442	scaffold_11	2666269	2666442	173	7746	105	intergenic	8	0.682243	8	0.680851	8	0.540146	8	0.719008	8	0.634146	8	0.743363	8	0.728395	8	0.681818	8	0.428571	8	0.246667	8	0.1375	8	0.470199	8	0.722222
scaffold_11:2742819-2742898	scaffold_11	2742819	2742898	79	2661	667	intergenic	7	0.00877193	7	0.008	7	0.162162	7	0.0992908	7	0.0649351	7	0.175926	7	0.0111111	7	0.0166667	7	0.0869565	7	0.173077	7	0.108108	7	0.135593	7	0.150943
scaffold_11:2747845-2748155	scaffold_11	2747845	2748155	310	2002	143	intergenic	12	0.875	12	0.762791	12	0.767635	12	0.633929	12	0.636364	12	0.41358	12	0.625899	11	0.91358	12	0.860104	12	0.885321	12	0.89313	12	0.927152	12	0.871795
scaffold_11:276512-276715	scaffold_11	276512	276715	203	483	7	intergenic	10	0.148387	10	0.163522	10	0.0194805	10	0.153846	10	0.197183	10	0.421053	10	0.6	10	0.15493	10	0.385135	10	0.581006	9	0.52381	10	0.131944	10	0.0350877
scaffold_11:2833363-2833580	scaffold_11	2833363	2833580	217	0	2045	gene	11	0.265116	17	0.681319	17	0.614583	17	0.666667	17	0.5	16	0.466258	15	0.41791	17	0.670213	17	0.825581	17	0.777311	17	0.734375	17	0.621622	17	0.397661
scaffold_11:2918307-2918498	scaffold_11	2918307	2918498	191	3847	224	intergenic	12	0.111111	12	0.304569	12	0.486111	12	0.479592	12	0.512821	12	0.436893	12	0.488372	12	0.0121951	12	0.0127389	12	0.0617284	12	0.111111	12	0.1	12	0.0168067
scaffold_11:2940581-2940711	scaffold_11	2940581	2940711	130	126	0	repeat	10	0.0229885	10	0.369231	10	0.0193548	10	0.0571429	10	0.0897436	10	0.0833333	10	0.163636	10	0.0151515	10	0.0265487	10	0	10	0.138614	10	0.0125	10	0.026087
scaffold_11:3004329-3004483	scaffold_11	3004329	3004483	154	4244	54	intergenic	9	0.675	9	0.623077	9	0.546154	9	0.527778	9	0.681319	9	0.670588	9	0.788732	9	0.701493	9	0.766423	9	0.879032	9	0.963415	9	0.725	9	0.747368
scaffold_11:3072282-3072343	scaffold_11	3072282	3072343	61	4704	230	intergenic	6	0.608974	6	0.440559	6	0.549296	6	0.522293	6	0.626263	6	0.552	6	0.611111	6	0.526316	6	0.725352	6	0.543046	6	0.542169	6	0.387387	6	0.254386
scaffold_11:3259526-3259860	scaffold_11	3259526	3259860	334	13830	0	repeat	14	0.0558659	14	0.00581395	14	0.0948276	14	0.112319	14	0.113772	14	0.126829	14	0.08	14	0.138889	14	0.165644	14	0.164912	14	0.177419	14	0.136842	14	0.310345
scaffold_11:3420924-3421224	scaffold_11	3420924	3421224	300	2820	0	repeat	6	0.0961538	6	0.19	6	0.5	6	0.455556	6	0.454545	6	0.487179	6	0.364865	6	0	6	0.076087	6	0.267327	6	0.436364	6	0.352941	6	0.787879
scaffold_11:3456628-3456825	scaffold_11	3456628	3456825	197	2054	350	intergenic	22	0.0978261	22	0.044665	22	0.00396825	22	0	22	0	22	0.0049505	22	0	20	0.0461538	22	0.0805085	22	0.119681	22	0.112745	22	0.125786	22	0.189655
scaffold_11:3457098-3457134	scaffold_11	3457098	3457134	36	2524	57	intergenic	5	0.448718	5	0.786517	5	0.742857	5	0.456522	5	0.234043	5	0.419355	5	0.267606	5	0.916667	5	0.781609	5	0.925926	5	0.928571	5	0.8375	5	0.846154
scaffold_11:3546194-3546282	scaffold_11	3546194	3546282	88	704	323	intergenic	11	0.0410959	12	0.118881	12	0.102941	12	0.0648148	12	0.186441	12	0.0505051	12	0.00884956	6	0.0689655	12	0.177778	12	0.471154	12	0.418605	12	0.417582	12	0.08
scaffold_11:35932-36305	scaffold_11	35932	36305	373	2134	356	intergenic	20	0.113971	20	0.177515	20	0.421569	20	0.378641	20	0.430939	20	0.463602	20	0.484043	19	0.0779221	20	0.101562	20	0.0918033	20	0.0900901	20	0.111111	20	0.146789
scaffold_11:3606650-3606787	scaffold_11	3606650	3606787	137	863	333	intergenic	10	0.323529	10	0.151515	10	0.398496	10	0.484536	8	0.528302	6	0.6	9	0.641026	10	0	10	0	10	0.019802	9	0	10	0.010989	10	0.104478
scaffold_11:3630555-3630822	scaffold_11	3630555	3630822	267	24768	376	intergenic	16	0.211429	16	0.347015	15	0.149701	16	0.107317	16	0.106557	16	0.102041	16	0.125	13	0.318182	16	0.344262	16	0.567347	16	0.455285	16	0.518325	16	0.514706
scaffold_11:3632588-3632944	scaffold_11	3632588	3632944	356	26801	0	repeat	5	0.272727	10	0.0972222	11	0.222222	8	0.0769231	10	0.203704	7	0	5	0.1	8	0.3125	10	0.553571	11	0.978947	11	0.884058	7	0.76	5	0.341463
scaffold_11:3722586-3722664	scaffold_11	3722586	3722664	78	0	1331	gene	10	0.488636	10	0.608696	10	0.735294	10	0.65	10	0.648649	10	0.75	10	0.583333	5	0.592593	10	0.631206	10	0.833333	10	0.676923	10	0.472527	10	0.181818
scaffold_11:3723025-3723184	scaffold_11	3723025	3723184	159	0	811	gene	13	0.597015	13	0.630137	13	0.394737	13	0.327684	13	0.269841	13	0.396226	13	0.536082	10	0.386364	13	0.710692	13	0.644144	13	0.683673	13	0.555556	13	0.834711
scaffold_11:3734475-3734762	scaffold_11	3734475	3734762	287	10139	927	intergenic	10	0.207373	10	0.230769	10	0.341969	10	0.265957	10	0.287129	10	0.252809	10	0.189024	10	0.00990099	10	0	10	0	10	0	10	0.215054	10	0.211765
scaffold_11:3761721-3762144	scaffold_11	3761721	3762144	423	11893	68	intergenic	13	0.291667	13	0.187817	13	0.18239	13	0.346154	13	0.322581	13	0.39521	13	0.65625	10	0.190476	13	0.320513	13	0.271186	13	0.36	13	0.337838	13	0.33913
scaffold_11:3778831-3778994	scaffold_11	3778831	3778994	163	525	0	repeat	16	0.367347	16	0.263345	16	0.338462	16	0.213523	16	0.296053	16	0.219858	16	0.19883	16	0.286822	16	0.324742	16	0.2	16	0.190789	16	0.331361	16	0.346341
scaffold_11:384008-384202	scaffold_11	384008	384202	194	388	1503	intergenic	11	0.403226	17	0.219828	17	0.309322	17	0.285714	17	0.290323	12	0.230769	17	0.481081	15	0.214286	16	0.276471	17	0.428571	11	0.586538	17	0.421687	17	0.147059
scaffold_11:39681-39701	scaffold_11	39681	39701	20	776	62	intergenic	6	0.630435	6	0.12987	6	0.509615	6	0.603175	6	0.553846	6	0.767677	6	0.663366	6	0	6	0.0113636	6	0.121212	6	0.0375	6	0.184783	6	0.455357
scaffold_11:3991069-3991505	scaffold_11	3991069	3991505	436	402	1168	intergenic	33	0.524017	42	0.631304	42	0.692	42	0.616977	42	0.647436	42	0.575843	41	0.747967	23	0.628378	42	0.755319	42	0.678208	42	0.708609	41	0.736626	37	0.568966
scaffold_11:4034872-4035061	scaffold_11	4034872	4035061	189	4474	748	intergenic	18	0.307692	20	0.106667	19	0.0290698	20	0	20	0	18	0	20	0	16	0.0851064	19	0.302158	20	0.234637	17	0.192	20	0.192308	17	0.17757
scaffold_11:4097261-4097338	scaffold_11	4097261	4097338	77	114	0	repeat	8	0	8	0	8	0.27957	8	0.152174	7	0.216216	8	0.241667	8	0	8	0	6	0	8	0	8	0	8	0	8	0
scaffold_11:4150392-4150441	scaffold_11	4150392	4150441	49	433	0	repeat	6	0.414141	6	0.476636	6	0.0454545	6	0.181818	6	0.181818	6	0.270833	6	0.368421	6	0.977778	6	0.96875	6	0.911111	6	0.955882	6	0.948052	6	0.953125
scaffold_11:4158195-4158208	scaffold_11	4158195	4158208	13	3963	171	intergenic	6	0	6	0.125	6	0.328571	6	0.301887	6	0.527778	6	0.47561	6	0.893617	6	0	6	0.0102041	6	0	6	0	6	0	6	0
scaffold_11:4158549-4158595	scaffold_11	4158549	4158595	46	4317	0	repeat	7	0.520833	10	0.751553	10	0.538462	10	0.396552	10	0.484536	10	0.4	10	0.363636	10	0.971429	10	0.943089	10	0.956522	10	0.890411	5	0.875	8	0.519231
scaffold_11:4172001-4172189	scaffold_11	4172001	4172189	188	750	15	intergenic	12	0.706294	12	0.673152	12	0.637795	12	0.71134	12	0.771084	12	0.47032	12	0.284722	12	0.575	12	0.855	12	0.76	12	0.794521	12	0.545946	12	0.48913
scaffold_11:4172971-4173041	scaffold_11	4172971	4173041	70	0	715	gene	15	0.0645161	20	0.127551	20	0.376	20	0.40625	20	0.5625	15	0.551724	19	0.52439	14	0.0147059	20	0	20	0	20	0	20	0	20	0
scaffold_11:4226184-4226376	scaffold_11	4226184	4226376	192	7173	661	intergenic	11	0.396825	15	0.184932	15	0.122137	15	0.112994	12	0.146341	15	0.102804	8	0.370787	6	0.325581	13	0.5	15	0.387097	15	0.339806	13	0.35	10	0.5
scaffold_11:427687-427905	scaffold_11	427687	427905	218	1074	345	intergenic	8	0.0943396	8	0.0275229	8	0	8	0	7	0	8	0	8	0	8	0.15625	8	0.571429	7	0.636364	6	0.954545	8	0.509434	8	0.0322581
scaffold_11:4380901-4380979	scaffold_11	4380901	4380979	78	0	558	gene	14	0.25	14	0.112426	14	0.144828	14	0.136364	8	0.0677966	14	0.0695652	14	0.12	14	0.578947	14	0.444444	14	0.564885	14	0.544	14	0.314815	14	0.0952381
scaffold_11:4413224-4413295	scaffold_11	4413224	4413295	71	6009	38	intergenic	8	0.201835	8	0.184932	8	0.539683	8	0.661157	8	0.688312	8	0.67	8	0.977273	8	0.22	8	0.365217	8	0.3	7	0.482759	8	0.30303	8	0.0232558
scaffold_11:4432065-4432255	scaffold_11	4432065	4432255	190	7377	0	repeat	10	0.348432	10	0.328402	10	0.538462	10	0.522936	10	0.477419	10	0.818898	10	0.866337	10	0.391304	10	0.418719	10	0.406528	10	0.408602	10	0.531532	10	0.496324
scaffold_11:4433809-4433871	scaffold_11	4433809	4433871	62	9121	6	intergenic	8	0.373984	8	0.530769	8	0.349315	8	0.240602	8	0.184874	8	0.0952381	8	0.0618557	8	0.370968	8	0.437037	8	0.402878	8	0.446602	8	0.414141	8	0.48
scaffold_11:4453663-4453775	scaffold_11	4453663	4453775	112	145	13	intergenic	8	0.877778	8	0.902326	8	0.927374	8	0.812155	8	0.905109	8	0.796703	8	0.892857	8	0.915663	8	0.953488	8	0.931818	8	0.890625	8	0.666667	8	0.417112
scaffold_11:4472972-4473293	scaffold_11	4472972	4473293	321	2174	0	repeat	9	0.292683	13	0.304348	13	0.45614	13	0.402778	11	0.410714	11	0.494737	13	0.315789	6	0.0333333	13	0.0638298	12	0.0428571	13	0.0990099	13	0.0980392	12	0.010101
scaffold_11:4481034-4481435	scaffold_11	4481034	4481435	401	2638	0	repeat	14	0.0978261	19	0.1875	19	0.184971	19	0.183099	15	0.230769	17	0.113475	19	0.203008	11	0.191781	15	0.212329	19	0.344086	19	0.410714	12	0.219298	18	0.140741
scaffold_11:4483106-4483257	scaffold_11	4483106	4483257	151	1452	0	repeat	16	0.565217	26	0.557554	26	0.75814	26	0.564103	26	0.519737	25	0.549383	26	0.516556	16	0.542857	26	0.55122	26	0.69145	21	0.619469	23	0.615385	26	0.630435
scaffold_11:4537426-4537772	scaffold_11	4537426	4537772	346	39740	0	repeat	16	0.870968	18	0.923077	19	0.863281	19	0.887097	17	0.785714	18	0.877049	18	0.966942	10	0.966667	20	0.853333	19	0.874126	15	0.79	15	0.923077	18	0.961832
scaffold_11:455901-456081	scaffold_11	455901	456081	180	431	45	intergenic	10	0.285714	12	0.524194	12	0.53719	12	0.443609	12	0.455446	12	0.659341	12	0.733945	11	0.363636	12	0.491228	12	0.767606	12	0.960526	12	0.574468	12	0.113402
scaffold_11:4575537-4575969	scaffold_11	4575537	4575969	432	77851	0	repeat	14	0.597561	39	0.633803	36	0.524064	39	0.464883	34	0.505435	35	0.56051	37	0.449495	30	0.609929	38	0.552239	39	0.587879	29	0.585366	32	0.625806	30	0.644444
scaffold_11:46826-46898	scaffold_11	46826	46898	72	0	12	gene	10	0.902439	10	0.851648	10	0.654321	10	0.728477	10	0.770642	10	0.718954	10	0.581395	10	0.813725	10	0.939227	10	0.898876	10	0.909091	10	0.917949	10	0.86755
scaffold_11:4796934-4797206	scaffold_11	4796934	4797206	272	2486	51	intergenic	14	0.299618	14	0.176923	14	0.38961	14	0.14475	14	0.119626	14	0.0968992	14	0.122102	14	0.125806	14	0.243759	14	0.229167	14	0.111111	14	0.0651907	14	0.231518
scaffold_11:4819309-4819524	scaffold_11	4819309	4819524	215	0	795	gene	16	0.0786687	17	0.0905449	17	0.290323	17	0.0987973	17	0.06875	17	0.0452675	17	0.0940397	17	0.0496454	17	0.132221	17	0.101317	17	0.0519663	16	0.0200182	17	0.0819672
scaffold_11:4857742-4858091	scaffold_11	4857742	4858091	349	2879	1175	intergenic	32	0.101774	32	0.106258	32	0.269426	32	0.093638	32	0.0771165	32	0.0759003	32	0.101938	32	0.100514	32	0.168218	32	0.102515	32	0.0650842	32	0.0513633	32	0.121072
scaffold_11:492614-492705	scaffold_11	492614	492705	91	0	585	gene	10	0	10	0	10	0	10	0	10	0	10	0	10	0	10	0.219512	10	0.0721649	10	0.396694	10	0.423077	10	0.298969	10	0
scaffold_11:5037085-5037421	scaffold_11	5037085	5037421	336	3517	0	repeat	28	0.52795	34	0.537143	26	0.745098	34	0.673025	30	0.645503	34	0.663522	33	0.731801	29	0.54375	33	0.620553	34	0.592233	31	0.668966	34	0.575221	33	0.506977
scaffold_11:5040837-5041157	scaffold_11	5040837	5041157	320	0	162	gene	28	0.362205	42	0.409722	36	0.514056	42	0.395466	32	0.38191	28	0.44	42	0.482456	29	0.306748	39	0.347639	42	0.393048	37	0.429104	39	0.400585	33	0.411458
scaffold_11:5041453-5041696	scaffold_11	5041453	5041696	243	153	91	intergenic	24	0.130612	24	0.125356	21	0.485714	24	0.328358	20	0.309524	24	0.402256	24	0.430556	24	0.0890411	20	0.0909091	19	0.0744337	21	0.091954	21	0.0616114	24	0.0811808
scaffold_11:5109597-5109699	scaffold_11	5109597	5109699	102	1089	310	intergenic	5	0.545455	5	0.469388	5	0.340206	5	0.343137	5	0.487179	5	0.535714	5	0.615385	5	1	5	0.926471	5	0.979592	5	0.978261	5	0.904762	5	0.925373
scaffold_11:5120471-5120827	scaffold_11	5120471	5120827	356	8583	206	intergenic	22	0.338542	22	0.230469	22	0.29771	22	0.281853	22	0.384058	22	0.389535	18	0.340909	20	0.335878	22	0.486911	22	0.527027	22	0.454545	22	0.559748	22	0.243697
scaffold_11:5135852-5136156	scaffold_11	5135852	5136156	304	5495	67	intergenic	10	0.426606	10	0.551546	10	0.503268	10	0.60355	10	0.642202	10	0.588235	10	0.584	10	0.185567	10	0.109195	10	0.037037	10	0.0175439	10	0.191083	10	0.369427
scaffold_11:5153781-5153826	scaffold_11	5153781	5153826	45	942	21	intergenic	6	0.44186	6	0.156716	6	0.182927	6	0.192547	6	0.104478	6	0.299145	6	0.378788	6	0.220339	6	0.191304	6	0	6	0	6	0.329897	6	0.702128
scaffold_11:5280812-5281327	scaffold_11	5280812	5281327	515	127973	0	repeat	47	0.815201	47	0.845438	47	0.892784	47	0.84749	46	0.856187	47	0.85786	47	0.827645	46	0.869136	47	0.896146	47	0.842661	45	0.879562	47	0.871479	47	0.866071
scaffold_11:547184-547334	scaffold_11	547184	547334	150	3478	701	intergenic	12	0.252809	12	0.337349	12	0.117021	12	0.112195	12	0.231214	12	0.239726	12	0.252252	12	0.524752	12	0.648649	12	0.801205	10	0.614583	12	0.604396	12	0.59204
scaffold_11:5507757-5508019	scaffold_11	5507757	5508019	262	83473	0	repeat	15	0.563107	15	0.536965	15	0.45082	15	0.57384	15	0.449664	15	0.533784	15	0.453416	15	0.513699	15	0.697761	15	0.608163	15	0.619048	15	0.592593	15	0.584071
scaffold_11:5568058-5568641	scaffold_11	5568058	5568641	583	22851	93	intergenic	35	0.0804196	36	0.0798319	34	0.0733945	33	0.0666667	33	0.0328358	34	0.0778443	33	0.130769	24	0.0777778	35	0.0612813	34	0.134146	33	0.43787	33	0.454259	32	0.0657895
scaffold_11:5630250-5630354	scaffold_11	5630250	5630354	104	37622	0	repeat	6	0.0123457	6	0.138889	6	0.235294	6	0.413043	6	0.428571	6	0.518519	6	0.333333	6	0	6	0.217391	6	0.186813	6	0.402985	6	0.301587	6	0.391892
scaffold_11:5638023-5638292	scaffold_11	5638023	5638292	269	45395	0	repeat	12	0.94964	12	0.868852	12	0.955	12	0.519417	12	0.555556	12	0.456954	12	0.185484	12	0.890244	12	0.948276	12	0.941176	12	0.941176	12	0.964286	12	0.968586
scaffold_11:5668715-5668816	scaffold_11	5668715	5668816	101	46851	34	intergenic	5	0.0147059	5	0.0421053	5	0.319149	5	0.157303	5	0.115385	5	0.290909	5	0.75	5	0	5	0	5	0	5	0	5	0.48	5	0.762712
scaffold_11:5699734-5699795	scaffold_11	5699734	5699795	61	15872	15	intergenic	6	0.871166	6	0.79661	6	0.621212	6	0.415254	6	0.333333	6	0.150794	6	0	6	0.818182	6	0.913043	6	0.748201	6	0.811765	6	0.92233	6	0.938931
scaffold_11:5788168-5788513	scaffold_11	5788168	5788513	345	8409	0	repeat	7	0.584906	20	0.552486	20	0.422619	20	0.443878	20	0.508333	17	0.483871	16	0.560748	14	0.576271	20	0.506757	17	0.452174	18	0.526316	18	0.659574	19	0.6
scaffold_11:5811752-5811789	scaffold_11	5811752	5811789	37	710	52	intergenic	5	0.292208	5	0.173611	5	0	5	0	5	0	5	0	5	0	5	0.289855	5	0.229167	5	0.419355	5	0.338983	5	0.368421	5	0.448598
scaffold_11:5940596-5940642	scaffold_11	5940596	5940642	46	976	508	intergenic	8	0.296703	8	0.317391	8	0.45509	8	0.297521	8	0.144737	8	0.25	8	0.130952	8	0.00980392	8	0.0681818	8	0.136986	8	0.103448	8	0.350877	8	0.959677
scaffold_11:5945250-5945408	scaffold_11	5945250	5945408	158	1566	79	intergenic	6	0.531746	6	0.801653	6	0.690265	6	0.938272	6	0.72973	6	0.517647	6	0	6	0.547619	6	0.423729	6	0.277778	6	0.178082	6	0.139535	6	0
scaffold_11:596822-597229	scaffold_11	596822	597229	407	4286	0	repeat	14	0.674107	14	0.680451	14	0.517787	14	0.412556	14	0.291457	14	0.318182	12	0.408163	12	0.695122	14	0.700461	14	0.832536	14	0.788235	14	0.829268	14	0.930348
scaffold_11:6034151-6034347	scaffold_11	6034151	6034347	196	0	1594	gene	20	0	20	0	20	0.00574713	20	0	20	0.0422535	15	0.0431034	20	0.163121	20	0.00952381	20	0	20	0.0482315	20	0.0478723	20	0.00574713	20	0
scaffold_11:6072410-6072556	scaffold_11	6072410	6072556	146	32661	0	repeat	14	0.568345	14	0.581301	14	0.592593	14	0.679842	14	0.654867	14	0.542636	14	0.766667	9	0.647059	14	0.736196	14	0.632911	14	0.673913	14	0.784483	14	0.583942
scaffold_11:6078087-6078242	scaffold_11	6078087	6078242	155	30060	616	intergenic	9	0.133333	9	0.134409	9	0.154762	9	0.166667	7	0.0652174	9	0.131387	8	0.195652	9	0.0892857	9	0.13245	9	0.150376	9	0.125	9	0.431034	9	0.674157
scaffold_11:6099957-6099973	scaffold_11	6099957	6099973	16	8329	38	intergenic	6	0.0506329	6	0.336735	6	0.882883	6	0.308642	6	0.375	6	0.0163934	6	0	6	0.0555556	6	0.0117647	6	0	6	0	6	0.119403	6	0.275362
scaffold_11:6111991-6112129	scaffold_11	6111991	6112129	138	2299	0	repeat	7	0.65	7	0.880952	7	0.779661	7	0.878788	7	0.884615	7	0.9	7	0.893939	7	0.54386	7	0.8	7	0.861386	7	0.928571	7	0.56338	7	0.216216
scaffold_11:6132240-6132587	scaffold_11	6132240	6132587	347	1165	0	repeat	61	0.939815	75	0.95293	73	0.921338	71	0.869906	73	0.914286	69	0.768889	75	0.848018	44	0.869369	75	0.900094	75	0.892634	75	0.877358	75	0.856436	73	0.917226
scaffold_11:6163478-6163580	scaffold_11	6163478	6163580	102	2162	44	intergenic	6	0.42268	6	0.114583	6	0	6	0	6	0	6	0.010101	6	0	6	0.189189	6	0.455696	6	0.381579	6	0.4	6	0.341176	6	0.283019
scaffold_11:6187172-6187321	scaffold_11	6187172	6187321	149	13919	47	intergenic	6	0.0113636	6	0	6	0.164835	6	0	6	0	6	0	6	0.0136986	6	0.0185185	6	0	6	0	6	0.015873	6	0	6	0.445946
scaffold_11:6235700-6235942	scaffold_11	6235700	6235942	242	587	0	repeat	22	0.639405	22	0.277174	22	0.7151	22	0.62807	16	0.652695	22	0.644898	22	0.535545	22	0.423529	22	0.556667	22	0.6	22	0.513889	22	0.511811	22	0.529412
scaffold_11:6269437-6269712	scaffold_11	6269437	6269712	275	1787	61	intergenic	17	0.0378378	17	0.0934256	17	0.218107	17	0.12628	17	0.108844	17	0.108911	17	0.272059	16	0	17	0.0298013	17	0.0612245	17	0.0718232	17	0.122951	17	0
scaffold_11:6396277-6396599	scaffold_11	6396277	6396599	322	67653	0	repeat	20	0.329545	42	0.347561	34	0.37218	38	0.285714	26	0.298611	7	0.298507	26	0.162162	22	0.254545	28	0.47	42	0.457576	32	0.450867	28	0.421053	25	0.434211
scaffold_11:6573161-6573212	scaffold_11	6573161	6573212	51	3666	0	repeat	10	0.753731	10	0.682119	10	0.633588	10	0.6	10	0.621622	10	0.692982	10	0.741379	9	0.432432	10	0.748031	10	0.983051	9	0.977273	10	0.762376	10	0.516393
scaffold_11:6596955-6597358	scaffold_11	6596955	6597358	403	15878	65	intergenic	15	0.0107527	15	0.0266667	14	0.262774	15	0.19186	14	0.133333	15	0.134752	15	0.0980392	14	0.142857	14	0.182927	15	0.159763	12	0.266667	15	0.164474	15	0.210227
scaffold_11:6645151-6645486	scaffold_11	6645151	6645486	335	4269	0	repeat	15	0.632653	22	0.676617	22	0.58	22	0.505208	21	0.55	21	0.644068	12	0.612903	11	0.714286	22	0.742718	22	0.772727	22	0.769231	20	0.736264	17	0.677778
scaffold_11:6649775-6650135	scaffold_11	6649775	6650135	360	0	179	gene	31	0.463277	38	0.584383	26	0.521595	41	0.480243	30	0.509709	16	0.43	28	0.5	15	0.490385	33	0.583333	38	0.507407	30	0.58547	26	0.572327	30	0.712446
scaffold_11:6841565-6841741	scaffold_11	6841565	6841741	176	1083	1172	intergenic	14	0.108696	14	0.055794	14	0.0754717	14	0.145251	13	0.0909091	14	0.0825688	14	0.0892857	14	0.174603	14	0.25641	14	0.38674	14	0.412698	14	0.466019	14	0.0844156
scaffold_11:6844357-6844693	scaffold_11	6844357	6844693	336	1078	0	repeat	20	0.366906	20	0.498182	20	0.551724	20	0.570681	19	0.559322	15	0.576	19	0.58871	12	0.765625	20	0.691919	20	0.569767	20	0.566667	20	0.7	19	0.676259
scaffold_11:6866611-6866908	scaffold_11	6866611	6866908	297	1564	0	repeat	28	0.983146	30	0.973856	30	0.970779	30	0.928358	25	0.928571	30	0.674208	30	0.989899	24	0.974576	30	0.95098	30	0.858407	29	0.912791	25	0.945946	30	0.980952
scaffold_11:6906547-6906610	scaffold_11	6906547	6906610	63	41500	0	repeat	5	0.893617	5	0.651515	5	0.7	5	0.9	5	0.909091	5	0.939394	5	0.848485	5	0.869565	5	0.746032	5	0.829787	5	0.744186	5	0.55814	5	0
scaffold_11:6951108-6951205	scaffold_11	6951108	6951205	97	48095	0	repeat	6	0	6	0.275362	6	0.25	6	0.134615	5	0.25	5	0.548387	5	0.4	6	0.0666667	6	0.12963	6	0.175	6	0.261905	6	0.428571	6	0.426471
scaffold_11:7009884-7010002	scaffold_11	7009884	7010002	118	8313	155	intergenic	8	0.0202429	8	0.0904523	8	0	8	0.0346821	8	0	8	0.00653595	8	0	8	0.353846	8	0.290541	8	0.147541	8	0.155738	8	0.15894	8	0.0746269
scaffold_11:7019037-7019196	scaffold_11	7019037	7019196	159	9515	109	intergenic	31	0.193069	32	0.200501	29	0.686667	32	0.4914	26	0.424242	32	0.242857	32	0.313008	26	0.242647	32	0.300885	32	0.200608	32	0.274775	32	0.213235	26	0.233766
scaffold_11:7060789-7060855	scaffold_11	7060789	7060855	66	4556	23	intergenic	6	0.506173	6	0.0877193	6	0.378049	6	0.232877	6	0.23913	6	0.962025	6	0.948276	6	0.608696	6	0.347222	6	0.596639	6	0.648148	6	0.3125	6	0.722222
scaffold_11:7126332-7126468	scaffold_11	7126332	7126468	136	9936	149	intergenic	10	0.0103093	12	0.0588235	12	0.00609756	12	0	11	0.0105263	12	0.025	12	0	11	0.03125	12	0.0762712	12	0.321101	12	0.432099	12	0.204918	12	0
scaffold_11:7182028-7182261	scaffold_11	7182028	7182261	233	627	0	repeat	13	0.658915	13	0.580745	13	0.72	13	0.540084	13	0.496503	13	0.449438	13	0.115789	13	0.651376	13	0.603239	13	0.442857	13	0.625	13	0.539749	13	0.415254
scaffold_11:7267701-7267972	scaffold_11	7267701	7267972	271	14493	106	intergenic	7	0.681818	7	0.678571	7	0.732759	7	0.725	7	0.671642	7	0.781818	7	0.777778	7	0.276923	7	0.431193	7	0.0619469	7	0.358209	7	0.536585	7	0.630137
scaffold_11:7302657-7302831	scaffold_11	7302657	7302831	174	19709	450	intergenic	7	0.311688	7	0.344262	7	0.385417	7	0.0714286	7	0.0769231	7	0.148148	7	0.233766	5	0.125	7	0.425	7	0.517241	7	0.594203	7	0.418919	7	0.26506
scaffold_11:7344855-7345089	scaffold_11	7344855	7345089	234	20149	245	intergenic	6	0.348214	6	0.402985	6	0.338983	6	0.613208	6	0.695652	6	0.89011	6	0.878378	6	0.541667	6	0.809524	6	0.846939	6	0.842105	6	0.726316	6	0.816514
scaffold_11:7397522-7397813	scaffold_11	7397522	7397813	291	533	0	repeat	14	0.743056	14	0.562278	14	0.653992	14	0.630081	14	0.404624	13	0.384615	13	0.197674	12	0.605505	14	0.642599	14	0.403941	14	0.421569	13	0.321429	14	0.299578
scaffold_11:7397841-7398077	scaffold_11	7397841	7398077	236	852	31	intergenic	9	0.369565	9	0.262887	9	0.19209	9	0.45	9	0.294643	9	0.108333	9	0	9	0.5125	9	0.5	9	0.318841	9	0.477064	9	0.318519	9	0.48503
scaffold_11:7419739-7419876	scaffold_11	7419739	7419876	137	1683	199	intergenic	8	0.163462	8	0.188525	8	0.481481	8	0.5	8	0.5	8	0.559633	8	0.746479	8	0	8	0.0104167	8	0.0192308	8	0.0126582	8	0	8	0
scaffold_11:7422911-7423189	scaffold_11	7422911	7423189	278	4855	62	intergenic	15	0.522581	15	0.517391	15	0.0711974	15	0.132653	15	0.0867052	15	0.139241	15	0.190476	14	0.7	15	0.715556	15	0.647321	15	0.625	15	0.540541	15	0.410811
scaffold_11:7435354-7435402	scaffold_11	7435354	7435402	48	126	87	intergenic	8	0.572368	8	0.16	8	0.373832	8	0.481013	8	0.42029	8	0.734177	8	0.125	8	0.025641	8	0	8	0	8	0.0447761	8	0.460784	8	0.897959
scaffold_11:7483049-7483414	scaffold_11	7483049	7483414	365	29738	45	intergenic	19	0.436482	19	0.438017	19	0.385093	19	0.533088	19	0.443243	19	0.393519	18	0.23125	19	0.457627	17	0.481752	19	0.526087	19	0.610169	19	0.568075	19	0.569672
scaffold_11:7658984-7659353	scaffold_11	7658984	7659353	369	1589	0	repeat	11	0.371681	11	0.268	11	0.213953	11	0.181818	11	0.178295	11	0.115385	11	0.140541	11	0.318182	11	0.367347	11	0.336134	11	0.333333	11	0.191964	11	0.109453
scaffold_11:7659702-7660116	scaffold_11	7659702	7660116	414	2307	0	repeat	15	0.888268	16	0.846809	16	0.443902	16	0.528846	16	0.403974	16	0.482993	15	0.321839	16	0.949153	16	0.969543	16	0.919811	14	0.967742	16	0.90625	16	0.977011
scaffold_11:7661306-7661465	scaffold_11	7661306	7661465	159	3911	0	repeat	8	0.708995	8	0.76	8	0.507692	8	0.534759	8	0.520833	8	0.333333	8	0.487395	8	0.8	8	0.75	8	0.737968	8	0.741379	8	0.808383	8	0.98
scaffold_11:7704402-7704569	scaffold_11	7704402	7704569	167	5422	0	repeat	7	0.801527	7	0.603306	7	0.390909	7	0.151079	7	0.262295	7	0.553398	7	0.542169	7	0.786885	7	0.857143	7	0.837607	7	0.776119	7	0.859649	7	0.865979
scaffold_11:7863156-7863529	scaffold_11	7863156	7863529	373	6651	0	repeat	20	0.396721	20	0.334917	20	0.414925	20	0.38806	20	0.431138	20	0.532338	20	0.507177	20	0.353982	20	0.474194	20	0.544974	20	0.479263	20	0.470297	20	0.367589
scaffold_11:7902797-7903048	scaffold_11	7902797	7903048	251	28299	365	intergenic	15	0.293333	15	0.290698	15	0.208955	15	0.484663	15	0.539474	15	0.673077	15	0.712766	14	0.142857	12	0.1625	15	0.208861	13	0.201613	15	0.355932	15	0.540323
scaffold_11:7908215-7908551	scaffold_11	7908215	7908551	336	33717	0	repeat	14	0.331606	14	0.29108	14	0.439394	14	0.450867	14	0.4625	14	0.565	14	0.586957	14	0.194444	14	0.107477	14	0	14	0.115108	14	0.0974359	14	0.21256
scaffold_11:7930211-7930622	scaffold_11	7930211	7930622	411	15712	0	repeat	31	0.932039	30	0.946429	30	0.978378	32	0.95625	28	0.928205	32	0.929245	31	0.945122	22	0.84375	29	0.840708	32	0.837398	29	0.839662	25	0.877551	31	0.900383
scaffold_11:8023387-8023710	scaffold_11	8023387	8023710	323	772	340	intergenic	7	0.0142857	8	0.115044	8	0	8	0.00826446	8	0	8	0.0210526	8	0.0144928	7	0	8	0.113636	8	0.27957	8	0.455882	8	0.105263	8	0
scaffold_11:802905-803097	scaffold_11	802905	803097	192	1962	99	intergenic	11	0.289256	12	0.24569	12	0.275641	12	0.120805	12	0.144231	11	0.207207	12	0.253968	10	0.333333	12	0.382979	12	0.275362	12	0.275862	12	0.287037	12	0.42623
scaffold_11:8031655-8031875	scaffold_11	8031655	8031875	220	2767	0	repeat	5	0.675325	5	0.732143	5	0.774566	5	0.727273	5	0.688889	5	0.670213	5	0.592105	5	0.783582	5	0.740741	5	0.805344	5	0.736	5	0.808943	5	0.698413
scaffold_11:8058411-8058664	scaffold_11	8058411	8058664	253	8384	0	repeat	14	0.920578	14	0.860947	14	0.777778	14	0.736842	14	0.76087	14	0.831224	14	0.746114	13	0.681034	14	0.720588	14	0.65529	14	0.666667	14	0.900943	14	0.872881
scaffold_11:8072321-8072893	scaffold_11	8072321	8072893	572	12354	0	repeat	19	0.0483092	19	0.191419	19	0.248945	19	0.140078	19	0.116129	19	0.0862745	19	0.0344828	19	0.0396825	19	0.0493827	19	0.160173	19	0.244318	19	0.266376	19	0.00754717
scaffold_11:808279-808332	scaffold_11	808279	808332	53	461	173	intergenic	10	0.846154	10	0.844828	10	0.55	10	0.277228	10	0.209091	10	0.274648	10	0.529412	10	0.982456	10	0.826531	10	0.981651	7	0.909091	10	0.851064	10	0.95302
scaffold_11:8100820-8100977	scaffold_11	8100820	8100977	157	12884	51	intergenic	14	0	14	0.0565217	14	0.224638	14	0.161074	14	0.0952381	14	0.0146341	14	0.251397	14	0.0224719	14	0.08	14	0.0328638	14	0.011976	14	0.0512821	14	0.00840336
scaffold_11:8128272-8128313	scaffold_11	8128272	8128313	41	3611	105	intergenic	7	0.357143	7	0.664122	7	0.729167	7	0.833333	7	0.606061	7	0.841463	7	0.89011	7	0.638889	7	0.72973	7	0.8	7	0.742424	7	0.612903	7	0.309278
scaffold_11:8135555-8136048	scaffold_11	8135555	8136048	493	3102	0	repeat	32	0.223485	32	0.356742	31	0.269341	32	0.32598	29	0.30888	32	0.35473	32	0.352423	26	0.338235	32	0.40694	32	0.490854	29	0.501931	30	0.319703	29	0.145299
scaffold_11:8200012-8200174	scaffold_11	8200012	8200174	162	2102	0	repeat	9	0.271186	9	0.0698925	9	0.0197368	9	0	9	0	9	0.0215827	9	0.00840336	8	0	9	0	9	0	9	0	9	0.111702	9	0.156069
scaffold_11:8518908-8519162	scaffold_11	8518908	8519162	254	227	0	repeat	12	0.363636	12	0.523256	12	0.28866	12	0.293532	12	0.353448	8	0.285714	11	0.446429	11	0.514851	12	0.572973	12	0.80226	12	0.725275	12	0.455882	12	0.302752
scaffold_11:8524324-8524406	scaffold_11	8524324	8524406	82	5643	0	repeat	8	0.201923	8	0.321739	8	0.441718	8	0.365517	8	0.368421	8	0.441441	8	0.694737	8	0.138462	8	0.0434783	8	0.00699301	8	0	8	0.103774	8	0.189655
scaffold_11:854852-855131	scaffold_11	854852	855131	279	2203	0	repeat	8	0.631579	8	0.661017	8	0.628415	8	0.477011	8	0.465347	8	0.4625	8	0.496241	8	0.636364	8	0.672727	8	0.650685	8	0.695652	8	0.772414	8	0.954286
scaffold_11:8556983-8556999	scaffold_11	8556983	8556999	16	556	263	intergenic	8	0.68	8	0.602041	8	0.464789	8	0.689189	8	0.64	8	0.76	8	0.407407	8	0.727273	8	0.631579	8	0.461538	8	0.5	8	0.666667	8	0.896552
scaffold_11:8565508-8565568	scaffold_11	8565508	8565568	60	2506	77	intergenic	6	0.840336	6	0.872881	6	0.943089	6	0.881818	6	0.971014	6	0.588235	6	0.201754	5	0.888889	6	0.932039	6	0.936	6	0.75	6	0.680851	6	0.758242
scaffold_11:8695905-8696333	scaffold_11	8695905	8696333	428	46062	0	repeat	22	0.469697	35	0.619171	34	0.603113	23	0.627737	30	0.562092	15	0.601942	30	0.613636	11	0.5	38	0.664093	34	0.707031	35	0.79375	10	0.615385	29	0.692913
scaffold_11:881178-881270	scaffold_11	881178	881270	92	873	49	intergenic	6	0.108333	6	0.0526316	6	0.123967	6	0.132231	6	0.104478	6	0.19469	6	0.241758	6	0.585366	6	0.527778	6	0.793388	6	0.857143	6	0.259615	6	0.0119048
scaffold_11:8847104-8847339	scaffold_11	8847104	8847339	235	14391	63	intergenic	5	0.0810811	5	0.245098	5	0.336957	5	0.202247	5	0.396552	5	0.384615	5	0.509804	5	0.0222222	5	0.150685	5	0.0119048	5	0.015873	5	0	5	0.123288
scaffold_11:8863050-8863355	scaffold_11	8863050	8863355	305	9293	755	intergenic	22	0.943478	22	0.715596	20	0.439286	22	0.47185	20	0.5	22	0.6	22	0.2287	16	0.894118	21	0.891386	22	0.926154	21	0.883041	22	0.926829	21	0.904762
scaffold_11:8910253-8910321	scaffold_11	8910253	8910321	68	14359	40	intergenic	6	0.173913	6	0.581633	6	0.934783	6	0.802632	6	0.710526	6	0.785714	6	0.609756	6	0	6	0	6	0	6	0	6	0	6	0.02
scaffold_11:8934563-8934915	scaffold_11	8934563	8934915	352	38669	0	repeat	10	0.329268	25	0.415888	18	0.324873	17	0.190184	22	0.313333	9	0.0895522	12	0.22449	6	0.666667	23	0.621469	18	0.488722	22	0.588235	6	0.595238	13	0.458333
scaffold_11:895883-896208	scaffold_11	895883	896208	325	448	283	intergenic	14	0.768254	14	0.546926	14	0.501961	14	0.579412	14	0.519126	14	0.655319	14	0.666667	14	0.789474	14	0.793478	14	0.702381	14	0.683616	14	0.912195	14	0.748971
scaffold_11:8979967-8980301	scaffold_11	8979967	8980301	334	41017	0	repeat	14	0.782609	15	0.689266	15	0.675824	15	0.703448	15	0.798077	15	0.807229	15	0.681818	7	0.772727	15	0.644068	15	0.651163	13	0.761905	15	0.77686	13	0.784946
scaffold_11:8988870-8989133	scaffold_11	8988870	8989133	263	32185	0	repeat	7	0.327684	7	0.386905	7	0.339744	7	0.352941	7	0.303922	7	0.362069	7	0.385246	7	0.534247	7	0.431655	7	0.198529	7	0.225806	7	0.235772	7	0.0820896
scaffold_11:909707-909760	scaffold_11	909707	909760	53	107	882	intergenic	6	0.506173	6	0.131579	6	0.301205	6	0.149533	6	0.277778	6	0.526882	6	0.126984	6	0.65	6	0.68254	6	0.796117	6	0.632653	6	0.719298	6	0.40678
scaffold_11:9165368-9165488	scaffold_11	9165368	9165488	120	472	154	intergenic	7	0.191489	7	0.207692	7	0.196429	7	0.646617	7	0.184211	7	0.353982	7	0.358974	7	0.0277778	7	0.0512821	7	0.00900901	7	0	7	0.138298	7	0.179775
scaffold_11:9168177-9168415	scaffold_11	9168177	9168415	238	533	100	intergenic	6	0.440945	6	0.298611	6	0.380165	6	0.588235	6	0.449275	6	0.53271	6	0.632184	6	0.25	6	0.366667	6	0.397959	6	0.53012	6	0.263736	6	0.0155039
scaffold_11:9285738-9285936	scaffold_11	9285738	9285936	198	3971	0	repeat	6	0.821622	6	0.895238	6	0.974026	6	0.97541	6	0.9625	6	0.953488	6	0.941748	6	0.661538	6	0.691057	6	0.110169	6	0.403846	6	0.367521	6	0.636364
scaffold_11:9479244-9479309	scaffold_11	9479244	9479309	65	2182	1	intergenic	9	0.925134	9	0.950249	9	0.926829	9	0.811828	9	0.905882	9	0.855263	9	0.00819672	9	0.927536	9	0.775194	9	0.564417	9	0.58	9	0.80292	9	0.882716
scaffold_11:9479310-9479410	scaffold_11	9479310	9479410	100	2081	0	repeat	16	0.849785	16	0.868195	16	0.657343	16	0.550336	16	0.553333	16	0.80663	16	0.0292683	13	0.807018	16	0.678689	16	0.501587	16	0.470588	16	0.537736	16	0.612745
scaffold_11:9485041-9485058	scaffold_11	9485041	9485058	17	0	2036	gene	6	0.455882	6	0.44186	6	0.527778	6	0.506024	6	0.433962	6	0.517857	6	0.292683	6	0.875	6	0.957447	6	0.950413	6	0.80597	6	0.709302	6	0.690476
scaffold_11:9771287-9771328	scaffold_11	9771287	9771328	41	70211	0	repeat	8	0.462185	8	0.458716	8	0.303371	8	0.343137	8	0.511905	8	0.0263158	8	0.169492	7	0.314286	8	0.466667	8	0.529915	8	0.411765	8	0.301587	8	0.279412
scaffold_11:978672-978750	scaffold_11	978672	978750	78	6798	0	repeat	10	0.619048	10	0.396825	10	0.666667	10	0.666667	7	0.578125	10	0.833333	9	0.538462	10	0.084507	10	0.305263	10	0.220588	9	0.323529	10	0.5	10	0.614286
scaffold_11:9856040-9856186	scaffold_11	9856040	9856186	146	0	1542	gene	8	0.196721	8	0.222222	8	0.144928	8	0.134328	8	0	8	0	8	0.166667	8	0.135593	8	0.15942	8	0.396694	8	0.303571	8	0.61194	8	0.858974
scaffold_11:9888922-9889013	scaffold_11	9888922	9889013	91	25012	0	repeat	7	0.828571	8	0.835616	8	0.759494	8	0.780822	7	0.789474	8	0.804348	8	0.647059	7	0.756098	8	0.589744	8	0.457143	8	0.434783	8	0.564103	8	0.647059
scaffold_12:10004495-10004707	scaffold_12	10004495	10004707	212	15163	74	intergenic	9	0.376471	9	0.285714	9	0.244275	9	0.251908	9	0.185714	9	0.209091	9	0.2	8	0.491228	9	0.453782	9	0.621849	9	0.534247	9	0.336842	9	0.411765
scaffold_12:10022737-10023072	scaffold_12	10022737	10023072	335	13589	0	repeat	9	0.756757	11	0.73913	11	0.781955	11	0.619718	8	0.8	11	0.929412	11	0.986301	8	0.8	9	0.907563	11	1	9	0.984615	11	0.9125	10	0.925
scaffold_12:10033948-10034310	scaffold_12	10033948	10034310	362	2351	0	repeat	20	0.685714	20	0.703846	20	0.723502	20	0.692683	16	0.805085	20	0.772414	20	0.823529	17	0.714286	19	0.666667	20	0.702128	18	0.773723	20	0.765957	19	0.713178
scaffold_12:10176814-10176998	scaffold_12	10176814	10176998	184	2041	66	intergenic	12	0.774074	12	0.882353	12	0.952206	12	0.945813	12	0.979058	12	0.940541	12	0.965714	12	0.672	12	0.698885	12	0.426667	12	0.436047	12	0.678862	12	0.57265
scaffold_12:10213736-10213996	scaffold_12	10213736	10213996	260	897	1515	intergenic	13	0.121951	13	0.16309	13	0.263566	13	0.0873786	12	0.133929	13	0.178947	13	0.214286	12	0.0519481	13	0.201258	13	0.0843882	12	0.0490196	13	0.0514706	12	0.0420168
scaffold_12:10259325-10259470	scaffold_12	10259325	10259470	145	2794	277	intergenic	10	0.198718	10	0.0933333	10	0.133333	10	0.270968	10	0.44086	10	0.27907	10	0.431373	10	0.269663	10	0.0718954	10	0.279762	10	0.168224	10	0.307692	10	0.619469
scaffold_12:10293238-10293472	scaffold_12	10293238	10293472	234	4328	0	repeat	8	0.77451	8	0.757353	8	0.895522	8	0.916667	7	0.957746	8	0.865169	8	0.904762	7	0.508772	8	0.43	8	0.495726	8	0.45977	8	0.60241	8	0.282609
scaffold_12:10314190-10314335	scaffold_12	10314190	10314335	145	0	88	gene	10	0.142857	10	0.181208	10	0.0849057	10	0.22069	10	0.268293	10	0.208696	10	0.246575	10	0.45098	10	0.412281	10	0.329545	10	0.373333	10	0.369369	10	0.275362
scaffold_12:10419084-10419140	scaffold_12	10419084	10419140	56	509	279	intergenic	6	0.015625	6	0	6	0.032	6	0.015625	6	0	6	0	6	0.010101	6	0	6	0.157303	6	0.34127	6	0.556701	6	0.166667	6	0.00813008
scaffold_12:10420968-10421155	scaffold_12	10420968	10421155	187	2393	0	repeat	10	0.6	10	0.643617	10	0.295082	10	0.397906	10	0.173228	10	0.259804	10	0.268908	10	0.52809	10	0.668571	10	0.472826	10	0.728814	10	0.725714	10	0.703883
scaffold_12:10485859-10486343	scaffold_12	10485859	10486343	484	273	0	repeat	22	0.851541	22	0.852601	22	0.788095	22	0.776758	22	0.896907	22	0.783784	22	0.767241	18	0.926606	22	0.955307	22	0.957983	22	0.918269	22	0.890566	22	0.875887
scaffold_12:10523891-10524171	scaffold_12	10523891	10524171	280	1615	0	repeat	11	0.378788	18	0.573964	17	0.566929	17	0.53719	17	0.526316	15	0.546512	11	0.458333	12	0.56338	14	0.669355	14	0.566265	18	0.636364	14	0.521127	10	0.375
scaffold_12:10659249-10659636	scaffold_12	10659249	10659636	387	106	1471	intergenic	14	0.185629	14	0.169811	14	0.126829	14	0.171123	14	0.203252	14	0.242647	14	0.284314	11	0.130435	14	0.141935	14	0.197309	14	0.252033	14	0.291971	14	0.342593
scaffold_12:10744146-10744406	scaffold_12	10744146	10744406	260	1277	192	intergenic	8	0.301471	8	0.285714	8	0.24812	8	0.246377	8	0.1125	8	0.27619	8	0.481481	7	0.245902	8	0.224	8	0.314286	8	0.535714	8	0.351852	8	0.176471
scaffold_12:10744453-10744536	scaffold_12	10744453	10744536	83	1584	152	intergenic	10	0.275676	10	0.112245	10	0.211538	10	0.186047	10	0.217391	10	0.344538	10	0.514925	10	0.0126582	10	0.0645161	10	0.184615	10	0.37931	10	0.487179	10	0.622807
scaffold_12:10745133-10745374	scaffold_12	10745133	10745374	241	1264	0	repeat	9	0.12931	9	0.0944206	9	0.144928	9	0.179104	9	0.108108	9	0.054878	9	0.0733333	9	0.0666667	9	0.0925926	9	0.16763	9	0.122137	9	0.531469	9	0.229412
scaffold_12:10794835-10794872	scaffold_12	10794835	10794872	37	59	74	intergenic	7	0.72549	7	0.773006	7	0.682243	7	0.254777	7	0.493506	7	0.459459	7	0.25	7	0.660714	7	0.519685	7	0.473373	7	0.617978	7	0.78481	7	0.465116
scaffold_12:1110689-1110768	scaffold_12	1110689	1110768	79	1604	2788	intergenic	6	0	6	0	6	0	6	0.189873	6	0.166667	6	0.3	6	0.984615	6	0.138889	6	0.245098	6	0.416667	6	0.307692	6	0.180851	6	0
scaffold_12:1202917-1203209	scaffold_12	1202917	1203209	292	2463	186	intergenic	9	0.768293	9	0.122581	9	0.0510204	9	0.0526316	9	0	7	0	8	0	7	0.397059	8	0.544444	9	0.486486	9	0.297619	7	0.511111	8	0.752381
scaffold_12:1204726-1204835	scaffold_12	1204726	1204835	109	837	0	repeat	13	0.360902	13	0.271955	13	0.313609	13	0.145	13	0.195349	13	0.241228	13	0.129555	13	0.214286	13	0.369942	13	0.31941	13	0.44	13	0.201493	13	0.202749
scaffold_12:1207378-1207711	scaffold_12	1207378	1207711	333	1447	40	intergenic	11	0.336	12	0.109677	12	0.131387	12	0.23741	11	0.429907	12	0.547619	12	0.326316	11	0.80597	12	0.950617	12	0.804054	11	0.88764	12	0.595506	12	0.244444
scaffold_12:1283810-1283957	scaffold_12	1283810	1283957	147	2874	0	repeat	19	0.120879	21	0.180392	21	0.183381	21	0.150442	18	0.292994	15	0.337079	18	0.421769	13	0.325926	21	0.301471	21	0.367257	21	0.369231	18	0.330508	21	0.27
scaffold_12:1484190-1484248	scaffold_12	1484190	1484248	58	190	0	repeat	8	0.688073	8	0.265306	8	0.305556	8	0.343284	8	0.349398	8	0.359649	8	0.261364	8	0.901639	8	0.795082	8	0.871212	8	0.79661	8	0.894737	8	0.825688
scaffold_12:1575153-1575270	scaffold_12	1575153	1575270	117	15191	0	repeat	13	0.918033	13	0.90625	13	0.823077	13	0.880342	8	0.860465	10	0.854839	13	0.818182	12	0.985294	13	0.901786	13	0.831169	13	0.777778	13	0.865169	10	0.858824
scaffold_12:1576786-1576879	scaffold_12	1576786	1576879	93	13582	1	intergenic	6	0.635714	6	0.585366	6	0.68	6	0.7	6	0.644737	6	0.503759	6	0.647727	5	0.805556	6	0.946903	6	0.917355	6	0.987952	6	0.535714	6	0.338983
scaffold_12:1588230-1588298	scaffold_12	1588230	1588298	68	2163	152	intergenic	5	0.227273	5	0.6	5	0.363636	5	0.571429	5	0.509091	5	0.52381	5	0.777778	5	0	5	0.0107527	5	0	5	0	5	0	5	0
scaffold_12:165031-165177	scaffold_12	165031	165177	146	0	134	gene	9	0.0133333	11	0.0552147	11	0.104762	11	0.542857	11	0.807692	11	0.619048	9	0.520833	11	0.147541	11	0.0416667	10	0.222222	9	0.537313	9	0.415094	11	0.391753
scaffold_12:166755-167247	scaffold_12	166755	167247	492	1669	0	repeat	15	0.235632	15	0.137255	15	0.0858586	15	0.110599	15	0.207547	15	0.263736	13	0.339623	14	0.142857	15	0.185366	15	0.188034	15	0.346154	15	0.181818	15	0.145631
scaffold_12:1740609-1740684	scaffold_12	1740609	1740684	75	528	349	intergenic	10	0.856436	10	0.519417	10	0.630542	10	0.553073	10	0.28125	10	0.0923913	10	0.037594	10	0.866667	10	0.911765	10	0.925134	10	0.77	10	0.782051	10	0.365714
scaffold_12:1807746-1808299	scaffold_12	1807746	1808299	553	6026	107	intergenic	28	0.433862	29	0.385768	29	0.42515	29	0.299807	28	0.188498	28	0.281407	24	0.394366	26	0.454054	29	0.369231	28	0.39486	29	0.372822	28	0.397661	29	0.57971
scaffold_12:1849220-1849287	scaffold_12	1849220	1849287	67	14016	25	intergenic	6	0.496063	6	0.436508	6	0.5	6	0.673267	6	0.445946	6	0.300885	6	0.307692	6	0.4	6	0.432	6	0.430108	6	0.333333	6	0.15873	6	0
scaffold_12:1881384-1881793	scaffold_12	1881384	1881793	409	588	146	intergenic	11	0	11	0	11	0.0533333	11	0.10628	11	0.173611	11	0.115385	11	0.125	11	0	11	0.100418	11	0.00518135	11	0.00763359	11	0.00645161	11	0
scaffold_12:1892492-1892622	scaffold_12	1892492	1892622	130	6180	89	intergenic	13	0.54386	14	0.178378	14	0.352113	14	0.351351	14	0.217822	14	0.387931	14	0.439024	14	0.324324	14	0.753425	14	0.763393	14	0.745098	14	0.580838	14	0.449664
scaffold_12:1893247-1893515	scaffold_12	1893247	1893515	268	5287	7	intergenic	18	0.0974359	19	0.0560748	19	0.0881226	19	0.0833333	19	0.0792079	19	0.1	19	0.00552486	19	0.0634921	19	0.13806	19	0.227799	19	0.260664	19	0.291304	19	0.156118
scaffold_12:1990812-1990993	scaffold_12	1990812	1990993	181	0	197	gene	13	0.0197368	13	0.13964	11	0.262821	13	0.167488	12	0.394737	13	0.253425	13	0.323232	13	0	11	0.00699301	13	0.00507614	13	0.101695	13	0.0666667	13	0
scaffold_12:1999892-1999972	scaffold_12	1999892	1999972	80	4367	178	intergenic	6	0.516779	6	0.618321	6	0.576271	6	0.241667	6	0.511905	6	0.637931	6	0.342105	6	0.423077	6	0.587629	6	0.766667	6	0.921053	6	0.588235	6	0.12069
scaffold_12:1999981-2000157	scaffold_12	1999981	2000157	176	4182	0	repeat	5	0.587302	8	0.113208	8	0.00970874	8	0.0263158	8	0	8	0	8	0	8	0.381818	8	0.8	8	0.6875	8	0.704225	6	0.703125	8	0.625
scaffold_12:2000399-2000888	scaffold_12	2000399	2000888	489	3451	130	intergenic	13	0.804878	13	0.874459	13	0.942584	13	0.902564	13	0.873239	13	0.95122	13	0.945946	13	0.8	13	0.835749	13	0.791209	13	0.757009	13	0.629412	13	0.360656
scaffold_12:2014830-2015079	scaffold_12	2014830	2015079	249	3848	0	repeat	10	0.621118	10	0.631579	10	0.627907	10	0.475862	10	0.358491	10	0.401515	10	0.596899	10	0.777778	10	0.689922	10	0.681818	10	0.633028	10	0.822222	10	0.972973
scaffold_12:2015458-2015477	scaffold_12	2015458	2015477	19	4476	17	intergenic	6	0.433824	6	0.989474	6	0.907216	6	0.91358	6	0.945205	6	0.965217	6	0.969388	6	0.271186	6	0.637255	6	0.567568	6	0.788732	6	0.54023	6	0.00649351
scaffold_12:2093060-2093181	scaffold_12	2093060	2093181	121	1618	0	repeat	8	0.130435	8	0.00990099	8	0.298851	8	0.223301	8	0	8	0.00980392	8	0	8	0.111111	8	0.352941	8	0.188406	8	0.192771	8	0.265306	8	0.388889
scaffold_12:2101746-2102109	scaffold_12	2101746	2102109	363	1907	0	repeat	18	0.297101	18	0.262332	18	0.222535	18	0.261097	18	0.125	18	0.254286	18	0.335038	18	0.195122	18	0.2	18	0.155131	18	0.219081	18	0.227666	18	0.288889
scaffold_12:2104396-2104744	scaffold_12	2104396	2104744	348	4557	0	repeat	19	0.621469	19	0.741935	19	0.72449	19	0.821229	17	0.5	17	0.725664	18	0.734694	11	0.671233	19	0.84689	19	0.819672	17	0.798319	19	0.687943	15	0.664179
scaffold_12:2105550-2105652	scaffold_12	2105550	2105652	102	5711	13	intergenic	6	0.371795	6	0.161905	6	0.265823	6	0.35443	6	0.552239	6	0.568627	6	0.666667	6	0.25641	6	0.290323	6	0.438095	6	0.5	6	0.448276	6	0.285714
scaffold_12:2106135-2106221	scaffold_12	2106135	2106221	86	6296	0	repeat	13	0.0118343	13	0.0887574	13	0.035461	13	0.472441	13	0.409091	9	0.709402	11	0.584615	13	0	13	0.268908	13	0.25	13	0.24031	13	0.222222	13	0.317365
scaffold_12:2118375-2118461	scaffold_12	2118375	2118461	86	0	655	gene	10	0.45614	10	0.435754	10	0.5	10	0.566929	10	0.6375	10	0.670588	7	0.7	9	0.357143	10	0.585938	10	0.538462	10	0.693182	10	0.54955	10	0.469136
scaffold_12:2119806-2120316	scaffold_12	2119806	2120316	510	1218	0	repeat	22	0.237143	22	0.164894	21	0.187075	22	0.335689	19	0.325581	22	0.304511	21	0.275	19	0.234375	21	0.268939	21	0.360424	16	0.25	22	0.306273	21	0.354478
scaffold_12:2171071-2171353	scaffold_12	2171071	2171353	282	21492	67	intergenic	20	0.482234	20	0.284091	20	0.227074	20	0.0952381	20	0	20	0	20	0.00653595	17	0.365385	20	0.547511	20	0.398406	20	0.36413	20	0.233333	20	0.401674
scaffold_12:2336749-2336789	scaffold_12	2336749	2336789	40	1348	30	intergenic	6	0.00952381	6	0	6	0	6	0	6	0	6	0.0116279	6	0	6	0.666667	6	0.71875	6	0.822222	6	0.985714	6	0.368932	6	0
scaffold_12:2338087-2338440	scaffold_12	2338087	2338440	353	0	217	gene	15	0.00826446	18	0	18	0.00714286	18	0.0779221	18	0.201613	18	0.316456	16	0.28481	17	0	18	0	18	0.00425532	18	0.00628931	18	0.1	18	0.20339
scaffold_12:2344905-2345170	scaffold_12	2344905	2345170	265	380	1614	intergenic	13	0.2875	14	0.553279	14	0.575916	14	0.586735	14	0.5	13	0.615385	14	0.471338	14	0.418182	14	0.414508	14	0.350467	14	0.510791	14	0.34	14	0.312102
scaffold_12:259918-260101	scaffold_12	259918	260101	183	4776	0	repeat	13	0.223404	13	0.5	13	0.510309	13	0.507692	13	0.42735	12	0.702381	13	0.408333	13	0.0963855	13	0.125	13	0.108108	13	0.0731707	13	0.0661765	13	0
scaffold_12:3231731-3232013	scaffold_12	3231731	3232013	282	19646	0	repeat	18	0.0869565	22	0.105263	22	0.129032	21	0.0949721	22	0.104294	15	0.266667	18	0.175926	18	0.142857	22	0.0779221	22	0.179487	20	0.174242	20	0.138889	21	0.0638298
scaffold_12:3401246-3401629	scaffold_12	3401246	3401629	383	189161	0	repeat	16	0.467532	20	0.688172	20	0.564593	20	0.565611	20	0.503067	20	0.632353	19	0.57377	15	0.724138	20	0.782828	20	0.736842	20	0.606897	18	0.628319	20	0.585859
scaffold_12:3419096-3419302	scaffold_12	3419096	3419302	206	175911	0	repeat	12	0.4	12	0.355263	12	0.410959	12	0.318841	10	0.477778	12	0.579545	12	0.633333	12	0.442623	12	0.615942	12	0.601942	12	0.633333	12	0.51	12	0.389474
scaffold_12:3740124-3740179	scaffold_12	3740124	3740179	55	16876	599	intergenic	6	0.121495	6	0.169355	6	0.201835	6	0.155844	6	0.406977	6	0.38835	6	0.53012	6	0.1875	6	0	6	0	6	0.0792079	6	0	6	0
scaffold_12:386030-386162	scaffold_12	386030	386162	132	1388	17	intergenic	10	0.563492	10	0.703226	10	0.846995	10	0.754967	10	0.417582	10	0.478992	10	0.907895	9	0.673469	10	0.772973	10	0.568627	10	0.7	10	0.474227	10	0.270492
scaffold_12:387954-388417	scaffold_12	387954	388417	463	3312	0	repeat	35	0.141343	35	0.0769231	29	0.0793103	35	0.0724907	33	0.0315315	35	0.0432277	35	0.106557	31	0.239631	29	0.25	35	0.25625	28	0.180723	35	0.239583	35	0.237952
scaffold_12:388553-388736	scaffold_12	388553	388736	183	3911	0	repeat	16	0.485714	16	0.484694	15	0.52	16	0.479532	12	0.4875	15	0.424658	16	0.326923	7	0.757576	16	0.736486	16	0.719697	16	0.735632	16	0.491525	16	0.391753
scaffold_12:388800-389211	scaffold_12	388800	389211	411	4158	131	intergenic	26	0.222973	45	0.206304	45	0.259259	45	0.277641	42	0.333333	42	0.299107	43	0.287081	28	0.255474	44	0.287719	40	0.252708	35	0.289941	30	0.213904	20	0.244444
scaffold_12:389546-389773	scaffold_12	389546	389773	227	4904	0	repeat	23	0.598361	23	0.708333	23	0.75576	23	0.788	22	0.752066	21	0.756098	18	0.796992	12	0.573333	23	0.754717	23	0.768116	23	0.767857	23	0.760204	20	0.713178
scaffold_12:390192-390477	scaffold_12	390192	390477	285	4512	0	repeat	18	0.24	20	0.277154	19	0.2	20	0.236735	17	0.346154	20	0.284404	20	0.251908	17	0.316327	20	0.405405	20	0.398625	20	0.28	19	0.328125	18	0.329545
scaffold_12:3905209-3905400	scaffold_12	3905209	3905400	191	41174	0	repeat	14	0.788321	21	0.835443	21	0.873239	21	0.881517	21	0.868613	21	0.834862	18	0.777778	10	0.738462	21	0.81295	21	0.524862	18	0.523364	5	0.463415	18	0.836207
scaffold_12:3931839-3932067	scaffold_12	3931839	3932067	228	14507	0	repeat	6	0.472603	6	0.322835	6	0.296552	6	0.125	6	0	6	0.309091	6	0.351351	6	0.58209	6	0.677419	6	0.631579	6	0.604938	6	0.65	6	0.795699
scaffold_12:3945468-3945840	scaffold_12	3945468	3945840	372	734	348	intergenic	11	0.520161	11	0.35	11	0.520408	11	0.388235	11	0.482759	11	0.603687	11	0.580153	11	0.482759	11	0.639594	11	0.663755	11	0.687943	11	0.355191	11	0.0274725
scaffold_12:4156009-4156049	scaffold_12	4156009	4156049	40	26370	0	repeat	6	0.803922	6	0.471014	6	0.368421	6	0.315385	6	0.160714	6	0	6	0	5	0.823529	6	0.552846	6	0.742574	6	0.797872	6	0.933333	6	0.847458
scaffold_12:4375164-4375387	scaffold_12	4375164	4375387	223	165810	0	repeat	19	0.436782	28	0.6	27	0.443662	28	0.491071	22	0.412281	26	0.509615	19	0.425287	19	0.43617	26	0.580311	28	0.403101	16	0.458824	17	0.480392	25	0.346535
scaffold_12:471457-471569	scaffold_12	471457	471569	112	9189	116	intergenic	8	0.0725806	8	0.0980392	8	0.125	8	0.315068	8	0.102564	8	0.256637	8	0.4	8	0.0384615	8	0	8	0.0283688	8	0.0833333	8	0.0416667	8	0.00714286
scaffold_12:492519-492912	scaffold_12	492519	492912	393	30251	40	intergenic	17	0.480176	17	0.610526	17	0.548148	17	0.47	17	0.676471	17	0.714286	17	0.76	17	0.594203	17	0.492481	17	0.431535	17	0.492754	17	0.59751	17	0.534799
scaffold_12:5028501-5028638	scaffold_12	5028501	5028638	137	32027	0	repeat	8	0.0491803	9	0.166667	8	0.186916	9	0.0857143	7	0.306452	7	0.347826	9	0.15873	9	0	9	0	9	0.0288462	9	0	9	0	8	0
scaffold_12:5059371-5059546	scaffold_12	5059371	5059546	175	1119	201	intergenic	7	0.33945	7	0.654762	7	0.429907	7	0.764706	7	0.766667	7	0.774194	7	0.42	7	0.911765	7	0.962963	7	0.956897	7	0.947368	7	0.628205	7	0.113636
scaffold_12:5119020-5119233	scaffold_12	5119020	5119233	213	25066	52	intergenic	12	0.153191	12	0.125475	12	0.150407	12	0.171548	12	0.342105	12	0.444	12	0.417143	12	0.116883	12	0.115538	12	0.0165975	12	0.192893	12	0.102473	12	0.117089
scaffold_12:5145656-5145695	scaffold_12	5145656	5145695	39	1007	10	intergenic	9	0.047619	9	0	7	0	9	0.019802	7	0	9	0.0232558	9	0.0169492	6	0	9	0.0677966	9	0.546875	9	0.78	9	0.257576	9	0
scaffold_12:5235026-5235327	scaffold_12	5235026	5235327	301	6425	0	repeat	24	0.736486	27	0.66548	27	0.673469	27	0.58498	26	0.676829	26	0.681592	26	0.61157	23	0.793478	27	0.814815	26	0.736842	18	0.737374	26	0.704819	21	0.675926
scaffold_12:5278669-5278710	scaffold_12	5278669	5278710	41	50068	1	intergenic	6	0.367816	6	0.0168067	6	0.03125	6	0.0106383	6	0.04	6	0.0136986	6	0.015625	6	0.702128	6	0.674157	6	0.615385	6	0.512821	6	0.901408	6	0.975904
scaffold_12:5385236-5385643	scaffold_12	5385236	5385643	407	842	72	intergenic	27	0.52795	28	0.58631	28	0.646104	28	0.608069	22	0.75	28	0.736585	25	0.705521	18	0.268041	25	0.516	28	0.533333	28	0.491228	28	0.535088	28	0.616379
scaffold_12:544439-544910	scaffold_12	544439	544910	471	3675	0	repeat	22	0.0763547	22	0.123894	22	0.135593	22	0.0795756	22	0.109215	22	0.14359	22	0.115044	22	0.0765306	22	0.1	22	0.0920716	22	0.0729167	22	0.0522193	22	0.130864
scaffold_12:5674785-5674908	scaffold_12	5674785	5674908	123	9678	0	repeat	9	0.0677966	17	0.149254	17	0.276786	17	0.205128	17	0.185841	11	0.268657	9	0.266667	12	0.1	17	0.0658915	17	0.0549451	17	0.130769	12	0.0886076	13	0
scaffold_12:5684000-5684201	scaffold_12	5684000	5684201	201	385	0	repeat	10	0.573171	10	0.520661	10	0.647059	10	0.603774	10	0.611111	10	0.708029	10	0.201258	10	0.275	10	0.295082	10	0.295	10	0.120805	10	0.125	10	0.5
scaffold_12:5929430-5929778	scaffold_12	5929430	5929778	348	105941	0	repeat	10	0.886905	10	0.579545	10	0.673611	10	0.38587	9	0.72093	10	0.757396	9	0.952381	10	0.946237	10	0.921053	10	0.927152	10	0.897959	10	0.942623	9	0.902778
scaffold_12:5944641-5944744	scaffold_12	5944641	5944744	103	121152	19	intergenic	6	0.030303	6	0.146853	6	0.426966	6	0.66129	6	0.837838	6	0.918367	6	0.657534	6	0.078125	6	0.0192308	6	0.00847458	6	0.0217391	6	0.0454545	6	0.0365854
scaffold_12:5964294-5964364	scaffold_12	5964294	5964364	70	140805	0	repeat	7	0.630435	20	0.903704	20	0.918367	10	0.846154	18	0.908163	16	0.914634	20	0.858491	5	0.688889	20	0.631579	20	0.586826	15	0.590909	19	0.818182	17	0.85
scaffold_12:6121542-6121788	scaffold_12	6121542	6121788	246	267184	0	repeat	13	0.575	14	0.649254	14	0.587786	14	0.522059	11	0.675	13	0.769231	14	0.891892	7	0.625	14	0.654545	14	0.613208	14	0.646341	13	0.714286	14	0.757576
scaffold_12:6394886-6395165	scaffold_12	6394886	6395165	279	1282	0	repeat	12	0.1	12	0.124555	12	0.0801887	12	0.0807175	12	0.103226	12	0.0857143	12	0.240876	12	0.368852	12	0.144796	12	0.190722	12	0.180791	12	0.139423	12	0.131222
scaffold_12:6738564-6738678	scaffold_12	6738564	6738678	114	57698	0	repeat	6	0.767442	14	0.776316	14	0.82967	14	0.758621	14	0.591549	14	0.657143	14	0.658333	10	0.711538	14	0.893491	11	0.8625	14	0.873786	11	0.625	14	0.741379
scaffold_12:6921600-6921814	scaffold_12	6921600	6921814	214	150741	0	repeat	13	0.882353	13	0.840909	16	0.901163	14	0.888889	13	0.857143	13	0.860759	14	0.882353	8	0.87037	15	0.134615	13	0.202899	14	0.456311	10	0.86	11	0.9
scaffold_12:6966001-6966217	scaffold_12	6966001	6966217	216	106338	0	repeat	15	0.493333	21	0.476923	21	0.446602	21	0.494253	15	0.444444	17	0.48	21	0.511278	8	0.404762	21	0.542373	21	0.430769	20	0.581967	18	0.730435	10	0.702703
scaffold_12:709078-709351	scaffold_12	709078	709351	273	4655	0	repeat	18	0.219512	18	0.296703	16	0.44086	16	0.404762	16	0.534884	18	0.535211	15	0.481481	14	0.108696	16	0.21831	17	0.186275	16	0.328358	18	0.372549	16	0.410256
scaffold_12:7373779-7374073	scaffold_12	7373779	7374073	294	231202	0	repeat	8	0.269231	23	0.388158	20	0.34127	23	0.386364	18	0.325	23	0.336538	8	0.575758	13	0.441176	23	0.485714	18	0.413333	20	0.517544	13	0.377049	18	0.446281
scaffold_12:7433696-7433974	scaffold_12	7433696	7433974	278	179189	0	repeat	13	0.0759494	34	0.224324	34	0.0933333	34	0.136223	20	0.271186	28	0.211921	22	0.170213	27	0.0406504	29	0.13615	34	0.148936	29	0.0694444	33	0.08125	25	0.172619
scaffold_12:7600731-7601305	scaffold_12	7600731	7601305	574	11858	0	repeat	28	0.918919	30	0.923077	30	0.906627	22	0.893204	27	0.840206	30	0.812977	28	0.695067	24	0.883212	30	0.901639	29	0.979943	27	0.960591	29	0.913706	30	0.921053
scaffold_12:7607334-7607543	scaffold_12	7607334	7607543	209	5620	0	repeat	8	0.861905	8	0.875519	8	0.739535	8	0.759494	8	0.873874	8	0.840206	8	0.828767	8	0.904762	8	0.809249	8	0.724868	8	0.774648	8	0.807339	8	0.861751
scaffold_12:7720493-7720719	scaffold_12	7720493	7720719	226	17486	0	repeat	12	0.410959	12	0.310811	12	0.409091	12	0.379032	12	0.564516	12	0.666667	12	0.552632	7	0.595745	12	0.578947	12	0.462963	12	0.666667	10	0.647059	12	0.527778
scaffold_12:7749425-7749572	scaffold_12	7749425	7749572	147	608	96	intergenic	16	0.183673	16	0.465035	16	0.4375	16	0.568182	16	0.566265	16	0.414966	16	0.386364	16	0.0699301	16	0.00350877	16	0.0456621	16	0.0538922	16	0.180488	16	0.10101
scaffold_12:7771412-7771420	scaffold_12	7771412	7771420	8	0	374	gene	5	0.171429	5	0.338028	5	0.568627	5	0.773333	5	0.692308	5	0.662162	5	0.714286	5	0.037037	5	0.0285714	5	0	5	0	5	0	5	0
scaffold_12:7824756-7824807	scaffold_12	7824756	7824807	51	3838	212	intergenic	6	0	6	0.00840336	6	0	6	0	6	0	6	0	6	0.266667	6	0	6	0	6	0.166667	6	0.154762	6	0.166667	6	0
scaffold_12:7834941-7835035	scaffold_12	7834941	7835035	94	2545	302	intergenic	5	0.77	5	0.690141	5	0.759259	5	0.728972	5	0.617284	5	0.347826	5	0.702381	5	0.672414	5	0.764045	5	0.786885	5	0.685714	5	0.66055	5	0.761905
scaffold_12:7933946-7934212	scaffold_12	7933946	7934212	266	14788	0	repeat	12	0.307143	12	0.406542	12	0.359756	12	0.393782	12	0.427481	12	0.630769	8	0.78125	12	0.1625	12	0.352201	12	0.539877	12	0.387097	12	0.387324	12	0.306122
scaffold_12:7997125-7997290	scaffold_12	7997125	7997290	165	25664	0	repeat	11	0.436364	15	0.224638	15	0.191667	14	0.205674	10	0.295775	9	0.25	15	0.111111	6	0.439024	15	0.389381	15	0.292208	15	0.333333	15	0.277778	14	0.546875
scaffold_12:8110378-8110440	scaffold_12	8110378	8110440	62	11234	1706	intergenic	10	0.409091	10	0.57971	10	0.570248	10	0.474074	10	0.956522	10	0.823529	10	0.826087	9	0	10	0.020202	10	0.0136986	10	0	10	0	10	0
scaffold_12:8121680-8121796	scaffold_12	8121680	8121796	116	0	74	gene	16	0.0241935	16	0.0758929	16	0.179894	16	0.2	16	0	16	0.0114286	16	0	16	0	16	0.0882353	16	0.0625	16	0.15942	16	0.0166667	16	0
scaffold_12:8123371-8123609	scaffold_12	8123371	8123609	238	0	1765	gene	22	0.0121212	23	0.0747331	21	0.110497	22	0.187845	20	0.142857	23	0.265734	23	0.219178	12	0	23	0	23	0.00694444	20	0.0254237	23	0	16	0
scaffold_12:8191491-8191587	scaffold_12	8191491	8191587	96	12319	49	intergenic	7	0.0540541	7	0.0441176	7	0.0446429	7	0.457944	7	0.32	7	0.735294	7	0.907692	6	0.0217391	7	0.101852	7	0.0238095	7	0.17	7	0.107843	7	0.00740741
scaffold_12:8229355-8229591	scaffold_12	8229355	8229591	236	3636	0	repeat	12	0.388316	12	0.357616	12	0.325397	12	0.306604	12	0.287958	12	0.213115	12	0.294737	12	0.132743	12	0.226244	12	0.168675	12	0.120419	12	0.178261	12	0.188341
scaffold_12:8268964-8269224	scaffold_12	8268964	8269224	260	1621	448	intergenic	10	0.454545	12	0.427711	12	0.449153	12	0.403846	12	0.458824	12	0.462366	12	0.477778	11	0.592593	12	0.605839	12	0.473684	12	0.938272	12	0.535211	12	0.36
scaffold_12:8283233-8283281	scaffold_12	8283233	8283281	48	0	61	gene	6	0.118182	6	0.233645	6	0.246914	6	0.468085	6	0.204545	6	0.264368	6	0.19469	6	0.0576923	6	0.0879121	6	0.196262	6	0.154639	6	0.193878	6	0.0740741
scaffold_12:84250-84422	scaffold_12	84250	84422	172	0	0	repeat	7	0	8	0.0569106	8	0.145038	8	0.18018	7	0.174603	8	0.179487	8	0.405405	8	0.08	8	0.07	8	0	8	0	8	0.134831	8	0.265625
scaffold_12:8563407-8563439	scaffold_12	8563407	8563439	32	19220	0	repeat	7	0.180328	7	0.0434783	7	0.104167	7	0.0909091	7	0.0847458	5	0.351351	7	0.428571	7	0.433333	7	0.524752	7	0.641304	7	0.62963	7	0.578947	7	0.111111
scaffold_12:8614757-8615259	scaffold_12	8614757	8615259	502	41692	0	repeat	26	0.457143	26	0.369469	26	0.409434	26	0.366483	26	0.42446	26	0.583832	26	0.423676	26	0.661017	26	0.658182	26	0.651546	26	0.596296	26	0.637584	26	0.587467
scaffold_12:862161-862227	scaffold_12	862161	862227	66	41151	0	repeat	8	0.495935	8	0.851852	8	0.949367	8	0.91129	8	0.815217	8	0.929204	8	0.622378	8	0.0133333	8	0.0877193	8	0.0952381	8	0.247788	8	0.33871	8	0
scaffold_12:862332-862610	scaffold_12	862332	862610	278	41322	0	repeat	12	0.422727	12	0.419142	12	0.348416	12	0.183168	12	0.0493827	12	0.0802139	12	0.0607735	12	0.264957	12	0.363636	12	0.27	12	0.357143	12	0.38565	12	0.236842
scaffold_12:862878-862892	scaffold_12	862878	862892	14	41868	94	intergenic	8	0.950549	8	0.963855	8	0.911765	8	0.706349	8	0.443396	8	0.304348	8	0	8	0.984375	8	0.939189	8	0.948387	8	0.9	8	0.970149	8	0.894737
scaffold_12:8631378-8631624	scaffold_12	8631378	8631624	246	25327	229	intergenic	13	0.546512	13	0.545455	13	0.674877	13	0.548387	13	0.530973	13	0.70073	13	0.723577	13	0.552239	13	0.434066	13	0.458065	13	0.343137	13	0.398374	13	0.487603
scaffold_12:8645047-8645149	scaffold_12	8645047	8645149	102	11802	345	intergenic	12	0.184783	12	0.22449	12	0.278689	12	0.340278	12	0.62069	10	0.589041	9	0.65625	7	0.325	12	0.208589	12	0.141104	12	0.207792	12	0.217822	12	0.209877
scaffold_12:8668424-8668899	scaffold_12	8668424	8668899	475	9104	636	intergenic	27	0.234568	32	0.134396	32	0.0949153	32	0.0309524	30	0.0697674	32	0.0532915	32	0.0865052	21	0.138889	32	0.253623	32	0.200528	32	0.24424	32	0.278008	32	0.310924
scaffold_12:8868952-8869173	scaffold_12	8868952	8869173	221	3395	0	repeat	8	0.642105	8	0.375	8	0.447368	8	0.254545	8	0.106061	8	0.0510204	8	0.288136	8	0.73913	8	0.810219	8	0.741379	8	0.810811	8	0.774648	8	0.676923
scaffold_12:8879035-8879134	scaffold_12	8879035	8879134	99	1838	0	repeat	8	0.751412	8	0.458015	8	0.531073	8	0.471545	8	0.444444	8	0.383333	7	0.352941	8	0.876543	8	0.915663	8	0.935484	8	0.86	8	0.916667	7	0.95
scaffold_12:8911637-8912027	scaffold_12	8911637	8912027	390	34440	0	repeat	18	0.579832	20	0.535316	20	0.474138	20	0.45679	20	0.57931	11	0.506494	17	0.654762	12	0.530303	20	0.714286	20	0.744186	20	0.747967	14	0.735294	20	0.625
scaffold_12:8950174-8950238	scaffold_12	8950174	8950238	64	16423	0	repeat	8	0.836257	8	0.698324	8	0.25	8	0.713115	8	0.603175	8	0.379121	8	0.77193	8	0.78022	8	0.72619	8	0.793103	8	0.654762	8	0.675676	8	0.710526
scaffold_12:8952432-8952509	scaffold_12	8952432	8952509	77	14152	0	repeat	11	0.575	11	0.537037	11	0.418803	11	0.291045	11	0.140351	11	0.214286	7	0.204082	11	0.490909	11	0.760331	11	0.784615	11	0.65	11	0.398438	11	0.218391
scaffold_12:9046323-9046886	scaffold_12	9046323	9046886	563	14559	0	repeat	33	0.902857	40	0.925566	42	0.958333	44	0.961165	36	0.970732	30	0.988889	27	0.917127	18	0.936842	44	0.908072	44	0.949416	36	0.9	32	0.912195	35	0.744027
scaffold_12:9060859-9061004	scaffold_12	9060859	9061004	145	441	0	repeat	11	0.0878378	11	0.08	11	0.0909091	11	0.0819672	11	0.242991	11	0.325581	11	0.240506	11	0.0232558	11	0.0704225	11	0.027027	11	0.134615	11	0.227273	11	0.414634
scaffold_12:9073070-9073327	scaffold_12	9073070	9073327	257	2788	0	repeat	8	0.810185	8	0.657718	8	0.609929	8	0.526066	8	0.396552	8	0.272152	8	0.753846	8	0.826087	8	0.647887	8	0.619883	8	0.874016	8	0.826667	8	0.873016
scaffold_12:90799-91037	scaffold_12	90799	91037	238	279	0	repeat	14	0.634783	14	0.663462	14	0.620513	14	0.631841	14	0.496855	14	0.479042	12	0.464912	13	0.695238	14	0.594872	14	0.668675	14	0.492063	14	0.641975	10	0.686747
scaffold_12:9130801-9131291	scaffold_12	9130801	9131291	490	27187	94	intergenic	24	0.269939	24	0.284595	24	0.291513	24	0.193798	23	0.222727	24	0.264493	24	0.293548	22	0.246835	24	0.241379	24	0.260309	24	0.338346	24	0.344156	24	0.216867
scaffold_12:9148990-9149300	scaffold_12	9148990	9149300	310	9178	0	repeat	13	0.833333	15	0.731707	15	0.670968	15	0.688889	14	0.821053	14	0.826087	15	0.670732	11	0.833333	15	0.918919	14	0.909091	13	0.902439	15	0.905405	14	0.814433
scaffold_12:9238542-9238720	scaffold_12	9238542	9238720	178	10146	0	repeat	11	0.539474	12	0.714286	10	0.868421	12	0.77305	9	0.73913	12	0.625	12	0.630631	11	0.634615	10	0.666667	12	0.699248	10	0.629032	11	0.649573	12	0.477064
scaffold_12:9266861-9267067	scaffold_12	9266861	9267067	206	4314	0	repeat	8	0.7875	8	0.825688	8	0.819149	8	0.75	8	0.657143	7	0.644737	7	0.659574	7	0.813953	8	0.689189	8	0.696078	7	0.822222	8	0.603774	8	0.641791
scaffold_12:9304702-9304889	scaffold_12	9304702	9304889	187	42155	0	repeat	16	0.657778	16	0.481203	16	0.469799	16	0.618557	16	0.480769	16	0.368984	16	0.405941	16	0.68595	16	0.737705	16	0.690647	14	0.666667	16	0.535211	16	0.656716
scaffold_12:9306892-9307012	scaffold_12	9306892	9307012	120	44345	94	intergenic	8	0.155556	8	0.104167	8	0.168317	8	0.16092	8	0.297872	8	0.267857	8	0.321429	8	0.128205	8	0.371795	8	0.352941	8	0.36	8	0.455696	8	0.592593
scaffold_12:9350032-9350235	scaffold_12	9350032	9350235	203	35098	512	intergenic	8	0.184615	8	0.348837	8	0.257732	8	0.228346	8	0.356436	8	0.490385	8	0.862069	8	0.148649	8	0.375	8	0.338346	8	0.193182	8	0.114583	8	0.0916667
scaffold_12:9420760-9420851	scaffold_12	9420760	9420851	91	3789	339	intergenic	6	0.423077	6	0.46789	6	0.519481	6	0.358974	6	0.55814	6	0.41791	6	0.552632	5	0	6	0.0135135	6	0	5	0	6	0.441558	6	0.609195
scaffold_12:9450011-9450067	scaffold_12	9450011	9450067	56	2489	523	intergenic	6	0.629213	6	0.491228	6	0.524752	6	0.553191	6	0.419753	6	0.347826	6	0	6	0.652174	6	0.55102	6	0.58871	6	0.557143	6	0.62963	6	0.556452
scaffold_12:9452903-9453334	scaffold_12	9452903	9453334	431	0	0	repeat	36	0.0632911	43	0.127434	37	0.139344	42	0.149184	39	0.160804	42	0.142857	41	0.206278	27	0.0215827	35	0	43	0	43	0.00296736	39	0.0414938	34	0.105023
scaffold_12:9467482-9468009	scaffold_12	9467482	9468009	527	11045	0	repeat	22	0.219355	22	0.238636	22	0.237885	22	0.277259	21	0.283333	22	0.1875	21	0.282895	18	0.328358	21	0.39916	22	0.3125	22	0.435754	22	0.369668	20	0.346734
scaffold_12:9541765-9541788	scaffold_12	9541765	9541788	23	9458	8	intergenic	6	0.620253	6	0.838384	6	0.734513	6	0.365591	6	0.369048	6	0.879121	6	0.823529	6	0.756757	6	0.9	6	0.875	6	0.90566	6	0.885417	6	0.944444
scaffold_12:976737-976898	scaffold_12	976737	976898	161	256	1386	intergenic	9	0.25	10	0.0120482	10	0	10	0.00694444	10	0	10	0.382353	10	0.439655	10	0.133333	10	0.661765	10	0.826772	10	0.821138	10	0.663551	10	0.862069
scaffold_12:998730-999103	scaffold_12	998730	999103	373	2617	0	repeat	43	0.927835	43	0.896607	43	0.908624	43	0.889467	40	0.878351	41	0.846914	39	0.842105	43	0.924471	43	0.942099	43	0.896199	39	0.933333	43	0.950339	43	0.905018
scaffold_13:1073415-1073586	scaffold_13	1073415	1073586	171	2708	183	intergenic	13	0.132653	14	0.204724	14	0.355705	14	0.309859	14	0.207547	13	0.56701	14	0.623853	13	0.236364	14	0.461538	13	0.372549	14	0.369048	13	0.355932	8	0.157143
scaffold_13:1086504-1086927	scaffold_13	1086504	1086927	423	0	488	gene	53	0.716418	56	0.6375	56	0.792261	56	0.758681	46	0.818182	55	0.811189	56	0.795775	44	0.618677	56	0.709016	56	0.687097	49	0.632959	47	0.625532	46	0.604396
scaffold_13:1086971-1087063	scaffold_13	1086971	1087063	92	0	352	gene	7	0.179487	12	0.316667	12	0.0123457	12	0	8	0	12	0	12	0	7	0.45	12	0.62963	12	0.640777	12	0.636364	9	0.466667	12	0.472727
scaffold_13:1116068-1116289	scaffold_13	1116068	1116289	221	2029	10	intergenic	12	0.226804	12	0.15625	12	0.162651	12	0.104072	12	0.145985	12	0.186441	12	0.127273	12	0.162162	12	0.321839	12	0.227273	12	0.394366	12	0.333333	12	0.134503
scaffold_13:1175881-1176270	scaffold_13	1175881	1176270	389	2155	38	intergenic	24	0.453202	25	0.483333	25	0.465753	26	0.367713	26	0.301205	20	0.326923	23	0.414062	7	0.652174	23	0.575269	26	0.572581	24	0.5	24	0.554217	20	0.513761
scaffold_13:1222593-1222823	scaffold_13	1222593	1222823	230	0	1042	gene	9	0.0515464	9	0.0152672	9	0.00980392	9	0	9	0	9	0	9	0	9	0.0754717	9	0.131148	9	0.207921	9	0.359551	9	0.227273	9	0.120968
scaffold_13:1278377-1278576	scaffold_13	1278377	1278576	199	0	657	gene	12	0.301471	12	0.259494	12	0.313559	12	0.348571	12	0.386792	12	0.243478	12	0.27451	12	0.378049	12	0.360544	12	0.37037	12	0.452174	12	0.563636	12	0.487395
scaffold_13:1285497-1285824	scaffold_13	1285497	1285824	327	0	1190	gene	18	0.109524	18	0.1875	18	0.116751	18	0.112957	18	0.127907	18	0.0967742	18	0.0954545	16	0.209524	18	0.281513	18	0.2375	18	0.283133	17	0.392344	18	0.39267
scaffold_13:1362356-1362641	scaffold_13	1362356	1362641	285	489	616	intergenic	6	0.241667	6	0.0884354	6	0.118812	6	0.0957447	6	0.0779221	6	0.00847458	6	0.0291262	6	0.264151	6	0.152381	6	0.246154	6	0.603175	6	0.284404	6	0.181818
scaffold_13:1432384-1432597	scaffold_13	1432384	1432597	213	207	25	intergenic	12	0.0223881	12	0.0215827	12	0.0135135	12	0.00684932	12	0	12	0.026087	12	0.0144928	10	0.0724638	12	0.40146	12	0.395522	12	0.406977	12	0.0897436	12	0
scaffold_13:1539273-1539639	scaffold_13	1539273	1539639	366	789	469	intergenic	17	0.180328	20	0.34589	20	0.439024	20	0.310345	16	0.298246	17	0.259887	15	0.35	13	0.174757	20	0.259649	18	0.183575	17	0.165714	19	0.211111	20	0.251282
scaffold_13:1597795-1597817	scaffold_13	1597795	1597817	22	0	1697	gene	6	0.0487805	6	0.102273	6	0	6	0	6	0	6	0	6	0	6	0.297872	6	0.147059	6	0.31746	6	0.333333	5	0.26087	5	0.697674
scaffold_13:1603572-1603659	scaffold_13	1603572	1603659	87	2043	3566	intergenic	8	0.409326	8	0.0805369	8	0.573333	8	0.492647	8	0.310345	8	0.827869	8	0.955752	8	0	8	0	8	0.0119048	8	0.373626	8	0.19708	8	0.59322
scaffold_13:1751114-1751335	scaffold_13	1751114	1751335	221	0	586	gene	15	0.112069	15	0.188406	15	0.11875	15	0.0718232	15	0.0683761	15	0.136842	15	0.0820896	14	0.189474	15	0.248521	15	0.273148	15	0.192857	15	0.119403	15	0
scaffold_13:1795258-1795354	scaffold_13	1795258	1795354	96	1868	139	intergenic	7	0.111111	7	0.150685	7	0.0491803	7	0.019802	6	0.075	5	0.672414	7	0.146341	7	0	7	0.344262	7	0.318182	7	0.658537	5	0.244898	7	0.03125
scaffold_13:182600-182919	scaffold_13	182600	182919	319	2028	0	repeat	14	0.160714	14	0.240122	14	0.157407	14	0.131474	14	0.138889	14	0.294776	14	0.126904	13	0.116505	14	0.106529	14	0.149378	14	0.135	14	0.138776	14	0.202091
scaffold_13:1886019-1886153	scaffold_13	1886019	1886153	134	0	986	gene	12	0.514019	12	0.594203	12	0.365591	12	0.27907	12	0.170455	12	0.0701754	12	0.128205	12	0.483871	12	0.664062	12	0.61039	12	0.578125	12	0.821429	12	0.684615
scaffold_13:1957808-1957848	scaffold_13	1957808	1957848	40	3424	71	intergenic	10	0	10	0.0418848	10	0.184049	10	0.23871	10	0.0864198	10	0.664122	10	0.456522	10	0.00943396	10	0	10	0.0215827	10	0	10	0.035503	10	0
scaffold_13:1975026-1975052	scaffold_13	1975026	1975052	26	1984	933	intergenic	6	0.260274	6	0.595238	6	0.948276	6	0.912621	6	0.924528	6	0.928571	6	0.872727	6	0.188679	6	0	6	0	6	0	6	0.119403	6	0.134615
scaffold_13:1980071-1980265	scaffold_13	1980071	1980265	194	922	0	repeat	8	0.118182	8	0.00714286	8	0.0752688	8	0.0542636	8	0.0632911	8	0	8	0	8	0.0338983	8	0.446809	8	0.533333	8	0.109756	8	0.0660377	8	0
scaffold_13:1994390-1994687	scaffold_13	1994390	1994687	297	3201	61	intergenic	12	0.028777	12	0.0113208	12	0.0791667	12	0.215753	12	0.101852	12	0.102767	12	0.160256	12	0.1	12	0.24878	12	0.183908	12	0.204819	12	0.216931	12	0.276596
scaffold_13:2024625-2024914	scaffold_13	2024625	2024914	289	1264	0	repeat	14	0.16388	14	0.257778	14	0.244444	14	0.211268	14	0.262069	14	0.311828	14	0.339744	14	0.100671	14	0.361702	14	0.319549	14	0.318584	14	0.192982	14	0.243137
scaffold_13:209184-209450	scaffold_13	209184	209450	266	558	0	repeat	13	0.787402	13	0.468571	13	0.287736	13	0.402116	13	0.482759	13	0.532787	13	0.282051	13	0.509804	13	0.622093	13	0.359756	13	0.609589	13	0.806202	13	0.776923
scaffold_13:2091985-2092100	scaffold_13	2091985	2092100	115	309	31	intergenic	8	0.015748	8	0.0337838	8	0.0434783	8	0.072	8	0.0340909	8	0.487395	8	0.49	8	0.047619	8	0.0434783	8	0.0483871	8	0.0568182	8	0	8	0.015748
scaffold_13:212056-212438	scaffold_13	212056	212438	382	0	2480	gene	28	0.104603	28	0.104061	28	0.179487	28	0.12037	28	0.164234	28	0.122378	28	0.142132	15	0.104348	28	0.16726	28	0.239316	28	0.243363	28	0.118321	28	0.118367
scaffold_13:2384172-2384303	scaffold_13	2384172	2384303	131	0	165	gene	10	0.0135135	10	0.180672	10	0.337838	10	0.145833	10	0.167702	10	0.166667	10	0.218978	10	0	10	0.00401606	10	0.0143541	10	0.152672	10	0.0569948	10	0.0168539
scaffold_13:2416417-2416487	scaffold_13	2416417	2416487	70	0	1158	gene	10	0.201835	10	0.128378	10	0.357143	10	0.211268	5	0.25	10	0.237705	10	0.303279	10	0.465909	10	0.55814	10	0.347826	8	0.610169	7	0.564516	10	0.62766
scaffold_13:2417752-2418072	scaffold_13	2417752	2418072	320	1191	0	repeat	18	0.536697	18	0.696875	18	0.959108	17	0.908714	13	0.923077	18	0.985222	18	0.942529	12	0.402299	18	0.455285	18	0.418182	18	0.457627	18	0.43913	18	0.491979
scaffold_13:2446583-2446855	scaffold_13	2446583	2446855	272	2247	594	intergenic	8	0.388889	8	0.28	8	0.621053	8	0.743243	8	0.672727	8	0.658537	8	0.817073	7	0.238095	8	0.147368	8	0.171429	8	0.160494	8	0.380435	8	0.555556
scaffold_13:2546753-2546812	scaffold_13	2546753	2546812	59	0	59	gene	5	0	5	0	5	0	5	0	5	0	5	0	5	0	5	0.222222	5	0.172414	5	0.338462	5	0.395349	5	0.266667	5	0.55
scaffold_13:2604923-2605206	scaffold_13	2604923	2605206	283	0	2992	gene	9	0	10	0	10	0	10	0	10	0	10	0	10	0	10	0	10	0	10	0.171429	10	0.39726	10	0.439252	10	0.325301
scaffold_13:2654188-2654535	scaffold_13	2654188	2654535	347	0	1455	gene	11	0.00970874	12	0.102222	12	0.126761	12	0.162264	12	0.121739	12	0.22695	12	0.0078125	12	0.0240964	12	0.105485	12	0.274112	12	0.284672	12	0.241379	12	0.135135
scaffold_13:2667206-2667533	scaffold_13	2667206	2667533	327	0	1154	gene	8	0	8	0.00735294	8	0	8	0	8	0	8	0	8	0	8	0.0188679	8	0.569767	8	0.694737	8	0.777778	8	0.44186	8	0.303371
scaffold_13:2683024-2683395	scaffold_13	2683024	2683395	371	0	61	gene	33	0.795848	33	0.718163	33	0.829208	33	0.821505	29	0.771845	33	0.810573	30	0.823529	20	0.811966	33	0.927861	33	0.912387	32	0.839196	33	0.920455	33	0.955102
scaffold_13:2683396-2683994	scaffold_13	2683396	2683994	598	0	433	gene	18	0.244275	18	0.0209059	18	0.105572	18	0.40367	18	0.286408	18	0.356481	18	0.643564	18	0.420635	18	0.515152	18	0.598513	18	0.429224	18	0.522843	18	0.477273
scaffold_13:269306-269552	scaffold_13	269306	269552	246	1116	904	intergenic	11	0.154589	11	0.0967742	11	0.128492	11	0.0940594	11	0	11	0	11	0.00645161	11	0	11	0	11	0	11	0.00689655	11	0	11	0.0392157
scaffold_13:2852633-2852663	scaffold_13	2852633	2852663	30	2124	193	intergenic	10	0.6	10	0.742331	10	0.677686	10	0.301136	10	0.347222	10	0.777778	10	0.815217	5	0.368421	10	0.709091	10	0.920635	10	0.901235	10	0.934066	10	0.868852
scaffold_13:288547-288743	scaffold_13	288547	288743	196	3522	243	intergenic	8	0.633333	8	0.701613	8	0.886364	8	0.929825	8	0.909091	8	0.935065	8	0.928571	8	0.852941	8	0.676692	8	0.577236	8	0.183908	8	0.340426	8	0.6125
scaffold_13:2938425-2938648	scaffold_13	2938425	2938648	223	134	93	intergenic	10	0.212389	10	0.175758	10	0.350746	10	0.275641	10	0.271028	10	0.849315	10	0.752688	10	0.0731707	10	0.115646	10	0.0437158	10	0.259259	10	0.117647	10	0.349206
scaffold_13:3007527-3007677	scaffold_13	3007527	3007677	150	0	2793	gene	11	0	11	0	11	0	11	0	9	0	11	0	11	0.0325203	10	0	11	0.209091	11	0.370629	11	0.467532	11	0.322917	11	0.273973
scaffold_13:3057012-3057057	scaffold_13	3057012	3057057	45	0	4849	gene	9	0.409091	9	0.47	9	0.616438	9	0.705882	9	0.75	9	0.767857	5	0.712121	8	0.25	9	0.240741	9	0.709677	9	0.75	9	0.610169	9	0.578947
scaffold_13:3115496-3115704	scaffold_13	3115496	3115704	208	0	2492	gene	12	0.239583	12	0.503817	12	0.291262	12	0.417323	12	0.344262	11	0.368421	12	0.683333	6	0.333333	12	0.295082	12	0.470588	12	0.474359	12	0.466667	10	0.590909
scaffold_13:3200125-3200448	scaffold_13	3200125	3200448	323	0	441	gene	8	0.0123457	8	0	7	0.02	8	0	8	0	8	0	8	0	8	0.0169492	8	0.252747	8	0.444444	8	0.666667	7	0.444444	8	0.288136
scaffold_13:3359651-3360128	scaffold_13	3359651	3360128	477	110	66	intergenic	22	0.688073	28	0.518219	25	0.649194	29	0.632727	26	0.552941	22	0.562044	15	0.504505	27	0.695312	28	0.629496	29	0.480392	21	0.541401	21	0.426136	23	0.582524
scaffold_13:3361038-3361368	scaffold_13	3361038	3361368	330	0	1453	gene	16	0.5	16	0.594142	14	0.632353	16	0.595855	13	0.535354	16	0.669355	16	0.767857	13	0.625	13	0.616438	16	0.716495	11	0.556701	16	0.695652	14	0.728
scaffold_13:3362570-3362811	scaffold_13	3362570	3362811	241	0	21	gene	11	0.444444	11	0.163636	12	0.08	10	0.259542	11	0.201923	11	0.204301	11	0.122642	9	0.45614	12	0.638037	10	0.788991	12	0.79	11	0.544554	11	0.5
scaffold_13:34144-34186	scaffold_13	34144	34186	42	12306	881	intergenic	6	0.867647	6	0.721649	6	0.909091	6	0.986111	6	1	6	0.868852	6	0.890625	6	0.692308	6	0.712121	6	0.685714	6	0.714286	6	0.533333	6	0
scaffold_13:34584-34994	scaffold_13	34584	34994	410	11498	73	intergenic	10	0.521739	10	0.272152	10	0.294574	10	0.507812	10	0.555556	10	0.562963	10	0.511628	10	0.433333	10	0.547445	10	0.856061	10	0.766234	10	0.644231	10	0.328125
scaffold_13:35312-35470	scaffold_13	35312	35470	158	11022	3	intergenic	8	0.247059	8	0.0869565	8	0	8	0	8	0	8	0	8	0	7	0.292683	8	0.414062	8	0.466019	8	0.188889	8	0.148148	8	0.109375
scaffold_13:3549350-3549605	scaffold_13	3549350	3549605	255	2415	31	intergenic	15	0.14841	15	0.0608108	15	0.0872483	15	0.088968	15	0.13587	15	0.0983607	15	0.194175	15	0.0176991	15	0.0578231	15	0.00333333	15	0.039801	15	0.108392	15	0.121951
scaffold_13:36116-36227	scaffold_13	36116	36227	111	10265	739	intergenic	14	0.111111	14	0.202166	14	0	14	0	14	0	14	0	14	0	14	0.363636	14	0.345912	14	0.357513	14	0.191176	14	0.289855	14	0.444444
scaffold_13:36595-36767	scaffold_13	36595	36767	172	9725	199	intergenic	8	0.0123457	8	0	8	0.17284	8	0.280576	8	0.0917431	8	0.254237	8	0.443548	8	0.166667	8	0.154472	8	0.0243902	8	0	8	0.277778	8	0.232044
scaffold_13:366509-366681	scaffold_13	366509	366681	172	0	428	gene	7	0	8	0	8	0.010989	9	0.03125	8	0	9	0.0322581	9	0.0769231	9	0	8	0.157895	10	0.467391	8	0.482759	8	0.229508	9	0
scaffold_13:3677714-3677965	scaffold_13	3677714	3677965	251	0	415	gene	23	0.479769	23	0.399225	23	0.475207	21	0.485075	21	0.466216	23	0.371681	23	0.401235	22	0.494253	23	0.352	23	0.413043	23	0.297872	21	0.359375	23	0.389381
scaffold_13:3726935-3727226	scaffold_13	3726935	3727226	291	2615	217	intergenic	12	0.81982	12	0.792453	12	0.669231	12	0.63125	12	0.632184	12	0.739837	12	0.485714	9	0.84058	12	0.885135	12	0.816901	12	0.949495	12	0.88172	12	0.872549
scaffold_13:37863-38291	scaffold_13	37863	38291	428	8201	0	repeat	17	0.268156	17	0.271812	17	0.349282	17	0.433333	17	0.487013	17	0.5	17	0.45625	17	0.262774	17	0.33526	17	0.539568	17	0.587209	17	0.41206	17	0.232759
scaffold_13:38324-38684	scaffold_13	38324	38684	360	7808	0	repeat	10	0.503704	10	0.386792	10	0.471429	10	0.262195	10	0.203883	10	0.268966	10	0.243697	10	0.415094	10	0.670968	10	0.6	10	0.639344	10	0.748031	10	0.912791
scaffold_13:3899160-3899361	scaffold_13	3899160	3899361	201	0	5341	gene	10	0.075	10	0.0828402	10	0.0601504	10	0.178571	10	0.211765	10	0.185567	10	0.00934579	10	0.433962	10	0.41791	10	0.493333	10	0.5	10	0.281481	10	0.261682
scaffold_13:4105605-4105688	scaffold_13	4105605	4105688	83	574	232	intergenic	7	0.039604	7	0.277778	7	0.814433	7	0.714286	7	0.5	7	0.603604	7	0.627907	7	0.209677	7	0.391304	7	0.282353	6	0.490909	7	0.413333	7	0.77193
scaffold_13:424469-424542	scaffold_13	424469	424542	73	1266	0	repeat	14	0.686275	13	0.84058	14	0.807018	7	0.731343	11	0.73913	8	0.733333	7	0.772727	11	0.488889	10	0.541667	14	0.272727	11	0.271186	7	0.380952	7	0.322034
scaffold_13:4256233-4256434	scaffold_13	4256233	4256434	201	0	0	repeat	6	0.352941	10	0.284553	9	0.178947	10	0.46281	9	0.403846	10	0.367647	10	0.732143	8	0.204082	10	0.361111	10	0.439252	10	0.442623	10	0.114943	10	0.115385
scaffold_13:4433066-4433198	scaffold_13	4433066	4433198	132	179	0	repeat	9	0.213675	9	0.194969	9	0.535088	9	0.491935	8	0.246575	9	0.657895	8	0.8	7	0	9	0.0222222	9	0.0217391	8	0.0384615	9	0.32381	9	0.234694
scaffold_13:4526728-4526765	scaffold_13	4526728	4526765	37	6930	43	intergenic	6	0.209302	6	0.682171	6	0.693182	6	0.534884	6	0.555556	6	0.0365854	6	0.0338983	6	0.2	6	0.186916	6	0.27551	6	0.204819	6	0.0298507	6	0.23913
scaffold_13:4601041-4601232	scaffold_13	4601041	4601232	191	240	279	intergenic	9	0.494624	10	0.653333	10	0.791304	10	0.941935	9	0.924528	10	0.957447	10	0.906977	10	0.703125	10	0.711538	10	0.462687	9	0.786885	10	0.614583	10	0.835165
scaffold_13:4601724-4602327	scaffold_13	4601724	4602327	603	923	113	intergenic	30	0.156658	30	0.0134875	30	0.0271084	30	0	30	0.0403226	30	0.118734	30	0.100543	29	0.0882353	30	0.242744	30	0.239316	30	0.290429	30	0.375691	30	0.538012
scaffold_13:4603479-4603769	scaffold_13	4603479	4603769	290	2678	30	intergenic	24	0.166144	24	0.00795756	24	0.00649351	24	0.0163488	24	0.0490196	24	0.0614334	24	0.137405	23	0.12987	24	0.253378	24	0.28103	24	0.396947	24	0.524752	24	0.957547
scaffold_13:4692922-4693137	scaffold_13	4692922	4693137	215	0	1134	gene	12	0	12	0	12	0	12	0	12	0	12	0	12	0	10	0	12	0	12	0.167513	9	0.119403	11	0.403226	12	0.545455
scaffold_13:4788890-4789037	scaffold_13	4788890	4789037	147	0	2631	gene	12	0.177778	12	0.154696	12	0.242991	12	0.00543478	12	0	12	0	10	0.00943396	12	0.24	12	0.447552	12	0.4	12	0.464646	12	0.179775	12	0.411765
scaffold_13:4846718-4846869	scaffold_13	4846718	4846869	151	290	3164	intergenic	8	0.142857	8	0.324561	8	0.467391	8	0.628205	7	0.655738	8	0.907216	8	0.924242	8	0.056338	8	0.291045	8	0.6	8	0.6	8	0.62	8	0.535211
scaffold_13:4847425-4847721	scaffold_13	4847425	4847721	296	997	2312	intergenic	13	0.0821256	13	0.277778	13	0.468293	13	0.328704	13	0.192053	13	0.209945	13	0.114094	13	0.0258621	13	0.0744681	13	0.155378	13	0.0914634	13	0.364162	13	0.172662
scaffold_13:4909781-4910225	scaffold_13	4909781	4910225	444	891	28	intergenic	37	0.0167224	37	0.0366379	34	0.0416667	37	0	35	0.00865801	37	0.0334448	37	0	24	0	36	0.0269231	37	0.0894495	36	0.0271318	36	0.0672269	36	0.0564516
scaffold_13:5038975-5039118	scaffold_13	5038975	5039118	143	1061	745	intergenic	8	0.7875	8	0.861314	8	0.669355	8	0.782313	7	0.860759	8	0.869231	8	0.865385	8	0.918033	8	0.863636	8	0.804688	8	0.622222	8	0.428571	8	0.34127
scaffold_13:5228511-5228532	scaffold_13	5228511	5228532	21	0	3442	gene	6	0.633333	8	0.472727	8	0.484375	8	0.361111	7	0.508772	6	0.472222	8	0.829268	5	0.518519	8	0.318182	8	0.238806	8	0.298507	8	0.142857	8	0
scaffold_13:534751-535012	scaffold_13	534751	535012	261	2186	766	intergenic	10	0.52381	15	0.316017	15	0.382979	15	0.360947	15	0.333333	15	0.423529	15	0.26087	12	0.447761	15	0.631902	14	0.582278	12	0.5	14	0.522124	15	0.483516
scaffold_13:538373-538479	scaffold_13	538373	538479	106	1386	58	intergenic	8	0.543478	8	0.549133	8	0.410256	8	0.214286	8	0.384615	8	0.331492	8	0.127273	7	0.730769	8	0.845588	8	0.777778	8	0.811111	8	0.890511	8	0.87234
scaffold_13:5426111-5426344	scaffold_13	5426111	5426344	233	0	1082	gene	7	0.0340909	7	0.102273	7	0.16	7	0.30303	6	0.0909091	7	0.203704	7	0.236111	7	0.15625	7	0.316456	7	0.242991	7	0.213115	7	0.246914	7	0.65
scaffold_13:5528048-5528181	scaffold_13	5528048	5528181	133	0	0	repeat	6	0.12	6	0.19469	6	0.0655738	6	0	6	0.116279	6	0.205128	6	0.15625	5	0.0263158	6	0.304348	6	0.238806	6	0.237288	6	0.183673	6	0.5
scaffold_13:5529243-5529456	scaffold_13	5529243	5529456	213	0	1074	gene	14	0.01875	14	0.00454545	14	0	14	0.11	14	0	10	0	14	0.028169	13	0	14	0.0567376	14	0.102941	14	0.130435	14	0.167568	14	0.210084
scaffold_13:5583247-5583374	scaffold_13	5583247	5583374	127	0	3312	gene	6	0.509804	6	0.602273	6	0.473684	6	0	6	0	6	0	6	0	5	0.35	6	0.369863	6	0.359551	6	0.309524	6	0.14	6	0.285714
scaffold_13:5590751-5590836	scaffold_13	5590751	5590836	85	1526	463	intergenic	18	0.858871	18	0.835052	18	0.842308	18	0.756198	18	0.905405	18	0.920168	18	0.88764	18	0.931034	18	0.897436	18	0.872659	16	0.898148	18	0.860759	18	0.880851
scaffold_13:5594178-5594468	scaffold_13	5594178	5594468	290	221	0	repeat	13	0.550661	12	0.659574	13	0.662698	12	0.484163	11	0.40625	13	0.560694	12	0.546512	9	0.363636	14	0.377163	14	0.396985	12	0.531401	14	0.461988	13	0.230303
scaffold_13:5613318-5613390	scaffold_13	5613318	5613390	72	853	153	intergenic	6	0.397727	6	0.162162	6	0.134021	6	0	6	0	6	0	6	0	6	0	6	0.00787402	6	0	6	0	6	0	6	0
scaffold_13:5637849-5638235	scaffold_13	5637849	5638235	386	0	132	gene	13	0.540741	13	0.226852	12	0.477419	13	0.808219	13	0.85567	12	0.793814	13	0.870588	11	0.672414	13	0.861111	13	0.894737	13	0.64	13	0.67033	13	0.505747
scaffold_13:577120-577514	scaffold_13	577120	577514	394	0	77	gene	29	0.35119	31	0.351111	32	0.56446	32	0.526316	32	0.55	26	0.673203	32	0.561321	17	0.307692	32	0.466667	32	0.442105	25	0.360248	25	0.522876	32	0.457711
scaffold_13:5879204-5879318	scaffold_13	5879204	5879318	114	0	660	gene	8	0.177215	8	0.315217	8	0.326733	8	0.20438	8	0.3	8	0.465753	8	0.426471	8	0	8	0.213115	8	0.0714286	8	0.0588235	8	0.116279	8	0.114286
scaffold_13:6058953-6058989	scaffold_13	6058953	6058989	36	357	656	intergenic	8	0.938462	8	0.366013	8	0.617978	8	0.829412	8	0.954128	8	0.96875	8	0.915888	8	0.949495	8	0.961326	8	0.894366	8	0.860215	8	0.872727	8	0.962963
scaffold_13:60699-60870	scaffold_13	60699	60870	171	7811	0	repeat	6	0.47619	17	0.605128	17	0.737705	13	0.661538	16	0.62963	15	0.729167	17	0.710843	17	0.676471	17	0.712418	17	0.746479	14	0.792	17	0.689655	17	0.721154
scaffold_13:60879-61591	scaffold_13	60879	61591	712	7090	0	repeat	40	0.193676	72	0.24357	67	0.292929	71	0.281003	65	0.231405	71	0.267003	66	0.250667	57	0.126623	66	0.206593	72	0.139645	69	0.180698	60	0.2125	58	0.202985
scaffold_13:6103282-6103324	scaffold_13	6103282	6103324	42	1079	20	intergenic	6	0.235294	8	0.0465116	8	0.153846	8	0.326923	7	0.422222	7	0.457143	5	0.375	8	0.916667	8	0.961538	6	0.931034	5	0.829787	8	0.696429	8	0.93617
scaffold_13:6129951-6130220	scaffold_13	6129951	6130220	269	272	0	repeat	6	0.478873	6	0.72561	6	0.691176	6	0.356164	6	0.566667	6	0.593103	6	0.457627	6	0.555556	6	0.677215	6	0.562044	6	0.878261	6	0.676692	6	0.611465
scaffold_13:6185847-6185969	scaffold_13	6185847	6185969	122	502	340	intergenic	6	0.0104167	6	0	6	0.0697674	6	0.0512821	6	0.0724638	6	0.5	5	1	6	0	6	0	6	0	6	0	6	0	6	0
scaffold_13:6231533-6231637	scaffold_13	6231533	6231637	104	0	1875	gene	8	0.0192308	13	0	13	0	13	0.00578035	12	0.011236	9	0	12	0	13	0	13	0.010989	13	0	13	0.0733945	13	0.141414	13	0.441667
scaffold_13:6242458-6242691	scaffold_13	6242458	6242691	233	550	0	repeat	13	0.613014	13	0.738462	13	0.901695	13	0.754325	13	0.820652	13	0.688581	13	0.852459	13	0.807453	13	0.868966	13	0.916955	13	0.981013	13	0.89916	13	0.844262
scaffold_13:6376128-6376406	scaffold_13	6376128	6376406	278	0	3271	gene	7	0.0327869	20	0.0465116	20	0.0251572	19	0	14	0.0135135	17	0.0769231	14	0.025974	8	0.185185	20	0.206452	19	0.25625	13	0.373626	15	0.173913	16	0.294118
scaffold_13:6462871-6463161	scaffold_13	6462871	6463161	290	317	149	intergenic	12	0.00458716	12	0.0574713	12	0.173077	12	0.126087	12	0.165563	12	0.137931	12	0.0887574	12	0.00934579	12	0	12	0	12	0.00584795	12	0.005	12	0.0143885
scaffold_13:649387-649891	scaffold_13	649387	649891	504	0	552	gene	19	0.452381	39	0.672018	39	0.73913	35	0.683805	38	0.686364	39	0.65748	39	0.737903	25	0.606557	37	0.835165	39	0.934783	35	0.898678	37	0.876344	29	0.631841
scaffold_13:650042-650338	scaffold_13	650042	650338	296	312	105	intergenic	9	0.626087	9	0.65	9	0.311594	9	0.115702	9	0.105263	7	0.0265487	7	0.220588	6	0.254545	9	0.563492	9	0.910569	9	0.898734	9	0.580645	7	0.346154
scaffold_13:6562802-6562858	scaffold_13	6562802	6562858	56	0	38	gene	6	0.195652	6	0.639456	6	0.344262	6	0.372093	6	0.148148	6	0.299065	6	0.316456	6	0	6	0	6	0	6	0	6	0.160377	6	0
scaffold_13:657688-658049	scaffold_13	657688	658049	361	0	936	gene	25	0.19209	26	0.188235	26	0.195572	26	0.143939	26	0.135417	26	0.101911	26	0.134078	15	0.175824	26	0.186508	26	0.197183	26	0.260465	26	0.251309	26	0.13278
scaffold_13:6633000-6633253	scaffold_13	6633000	6633253	253	269	494	intergenic	18	0.225131	18	0.122093	18	0.136364	18	0.113553	17	0.0807453	18	0.0411765	18	0.0844156	18	0.0735294	18	0.202765	18	0.289377	18	0.350318	18	0.256039	18	0.26257
scaffold_13:6827110-6827318	scaffold_13	6827110	6827318	208	321	0	repeat	6	0.0689655	6	0.1	6	0.0379747	6	0	6	0	6	0.0757576	5	0.578947	6	0.025	6	0.455556	6	0.448276	5	0.780488	6	0.844444	6	0.851064
scaffold_13:68318-68457	scaffold_13	68318	68457	139	224	44	intergenic	10	0.928058	10	0.801418	10	0.618421	10	0.297143	10	0.157895	10	0.0684211	10	0.133858	7	0.981132	10	0.978873	10	0.887755	9	0.954545	9	0.916667	9	0.939394
scaffold_13:721285-721471	scaffold_13	721285	721471	186	1863	0	repeat	16	0.80198	16	0.859296	16	0.864198	16	0.95858	16	0.972727	16	0.90625	16	0.936937	11	0.783333	16	0.890909	16	0.846154	15	0.820513	14	0.777778	16	0.623457
scaffold_13:7434845-7435097	scaffold_13	7434845	7435097	252	303	1	intergenic	6	0.445378	6	0	6	0.0102041	6	0.2	6	0.258621	6	0.597561	6	0.777778	6	0.186047	6	0.135922	6	0.628571	6	0.467532	6	0.361111	6	0.571429
scaffold_13:7534529-7534665	scaffold_13	7534529	7534665	136	1139	1241	intergenic	8	0.337931	8	0.133333	8	0.4	8	0.478261	8	0.350515	8	0.533333	8	0.46875	7	0.454545	8	0.662252	8	0.778626	8	0.791667	8	0.577778	8	0.607692
scaffold_13:7613649-7613713	scaffold_13	7613649	7613713	64	439	838	intergenic	7	0.468085	7	0.208333	7	0.643939	7	0.659794	7	0.603448	7	0.835294	7	0.808511	7	0.388889	7	0.764706	7	0.78	7	0.6	7	0.657407	7	0.840708
scaffold_13:7722820-7722990	scaffold_13	7722820	7722990	170	41	1287	intergenic	9	0.00943396	9	0	9	0	9	0.00510204	9	0	9	0	9	0.155039	9	0.0740741	9	0.00917431	9	0.170732	9	0.42623	9	0.296296	9	0.928571
scaffold_13:7723971-7724202	scaffold_13	7723971	7724202	231	1192	75	intergenic	10	0.535135	10	0.321101	10	0.550336	10	0.49697	10	0.359649	10	0.152672	10	0.448598	9	0.733333	10	0.944056	10	0.650273	10	0.873684	10	0.785714	10	0.90991
scaffold_13:7724694-7724924	scaffold_13	7724694	7724924	230	1770	180	intergenic	5	0.36	5	0.154545	5	0.230769	5	0.939655	5	0.786885	5	0.737374	5	0.794521	5	0.317073	5	0.414894	5	0.367347	5	0.289474	5	0.493506	5	0.246914
scaffold_13:7724925-7724971	scaffold_13	7724925	7724971	46	1723	411	intergenic	5	0.0206186	5	0.111111	5	0.611111	5	0.835165	5	0.815789	5	0.54878	5	0.442857	5	0	5	0	5	0	5	0	5	0.0162602	5	0.0119048
scaffold_13:775487-775514	scaffold_13	775487	775514	27	5228	235	intergenic	9	0.317308	9	0.287449	9	0.203704	9	0.187845	9	0.168831	9	0.00740741	9	0	9	0.380952	9	0.242188	9	0.215686	9	0.164286	9	0.413043	9	0.335821
scaffold_13:7817769-7817838	scaffold_13	7817769	7817838	69	1119	200	intergenic	6	0.130435	6	0.0465116	6	0.191176	6	0.0606061	6	0.152778	6	0.155172	6	0.603774	6	0.4	6	0.556818	6	0.66129	6	0.930233	6	0.673469	6	0.916667
scaffold_13:788248-788397	scaffold_13	788248	788397	149	494	527	intergenic	8	0.521739	8	0.496599	8	0.45283	8	0.391304	8	0.391892	8	0.7	8	0.677966	7	0.7	8	0.678899	8	0.626866	8	0.636364	8	0.547619	8	0.48
scaffold_13:7928928-7929188	scaffold_13	7928928	7929188	260	213	0	repeat	20	0.328704	20	0.421365	20	0.322807	20	0.378641	19	0.242604	20	0.258929	20	0.301802	20	0.246479	20	0.121569	20	0.170213	20	0.0574713	20	0.0590909	20	0
scaffold_13:7955564-7955646	scaffold_13	7955564	7955646	82	0	81	gene	6	0.246914	6	0.337838	6	0.285714	6	0.43038	6	0.935484	6	0.583333	6	0.375	6	0.037037	6	0.0285714	6	0	6	0	6	0.157895	6	0
scaffold_13:8004511-8004613	scaffold_13	8004511	8004613	102	0	95	gene	14	0.253968	13	0.469136	12	0.352941	14	0.442748	10	0.277108	10	0.367816	12	0.491228	14	0.175	13	0.181818	14	0.252747	14	0.358025	14	0.414286	14	0.421875
scaffold_13:810913-811057	scaffold_13	810913	811057	144	1730	77	intergenic	12	0.333333	12	0.360465	12	0.407186	12	0.48227	12	0.531646	12	0.376238	12	0.547368	12	0.342466	12	0.716495	12	0.72973	11	0.807692	12	0.275591	12	0.0648148
scaffold_13:811058-811451	scaffold_13	811058	811451	393	1875	222	intergenic	20	0.317568	20	0.297071	20	0.261261	20	0.216418	20	0.25	20	0.259259	20	0.273973	20	0.377193	20	0.311558	20	0.300412	18	0.53719	20	0.411429	20	0.331461
scaffold_13:815546-815782	scaffold_13	815546	815782	236	1156	3078	intergenic	22	0.135338	21	0.192708	22	0.197861	22	0.108949	22	0.145985	22	0.232394	20	0.16129	22	0.173913	22	0.256757	22	0.252475	22	0.295455	20	0.286713	22	0.293785
scaffold_13:8233245-8233277	scaffold_13	8233245	8233277	32	0	1131	gene	8	0.0384615	8	0.00769231	8	0.113043	8	0.368852	8	0.0357143	8	0	8	0.0862069	8	0.097561	8	0.34375	8	0.355556	8	0.26506	8	0.32	8	0
scaffold_13:8234408-8234533	scaffold_13	8234408	8234533	125	700	46	intergenic	5	0.533333	5	0.355932	5	0.289474	5	0.771429	5	0.0930233	5	0.142857	5	0.4875	5	0.533333	5	0.7625	5	0.8875	5	0.837209	5	0.943396	5	0.557143
scaffold_13:8436343-8436558	scaffold_13	8436343	8436558	215	0	778	gene	13	0.23913	13	0.520661	13	0.581197	13	0.56129	10	0.492308	13	0.585586	13	0.533333	12	0.107143	13	0.168067	13	0.157895	13	0.153061	13	0.194915	12	0.276316
scaffold_13:8527153-8527561	scaffold_13	8527153	8527561	408	0	1153	gene	19	0.134058	19	0.0318471	19	0.149171	19	0.128788	19	0.311005	19	0.261538	19	0.364162	19	0	18	0.0472103	19	0.00309598	19	0	19	0.00790514	19	0.00649351
scaffold_13:8570222-8570260	scaffold_13	8570222	8570260	38	4057	36	intergenic	6	0.139785	6	0.0888889	6	0.0810811	6	0.298077	6	0.377358	6	0.764706	6	0.911765	6	0.25	6	0.271605	6	0.369565	6	0.367647	6	0.528571	6	0.394366
scaffold_13:8637693-8637787	scaffold_13	8637693	8637787	94	687	1282	intergenic	8	0	8	0	8	0	8	0.0104167	8	0	8	0.0186916	8	0.0273973	8	0	8	0.059322	8	0.386139	8	0.39726	8	0.142857	8	0.43038
scaffold_13:8664839-8665218	scaffold_13	8664839	8665218	379	2893	429	intergenic	9	0.830189	9	0.561151	10	0.485507	8	0.270833	9	0.458824	8	0.569767	8	0.628571	7	0.782609	10	0.963235	8	1	10	0.965812	8	0.972603	8	0.932432
scaffold_13:8665866-8665936	scaffold_13	8665866	8665936	70	2570	9	intergenic	8	0.153846	8	0.212389	8	0.142857	8	0.0265487	8	0.0707071	8	0.0970874	8	0.117647	8	0.0810811	8	0.0727273	8	0.220588	8	0.479452	8	0.196429	8	0.189655
scaffold_13:8771751-8771763	scaffold_13	8771751	8771763	12	0	509	gene	5	0.756098	5	0.418605	5	0.632653	5	0.358209	5	0.461538	5	0.261538	5	0	5	0	5	0.0384615	5	0	5	0	5	0.153846	5	0
scaffold_13:8955264-8955496	scaffold_13	8955264	8955496	232	3223	0	repeat	23	0.597285	23	0.678474	23	0.632716	23	0.423529	23	0.487342	23	0.439331	23	0.629213	15	0.683544	23	0.848485	23	0.677749	23	0.648649	23	0.613636	23	0.79602
scaffold_13:8956510-8956800	scaffold_13	8956510	8956800	290	1919	0	repeat	9	0.540816	9	0.267045	9	0.429448	9	0.573171	9	0.425926	9	0.612245	9	0.554688	9	0.58209	9	0.714286	9	0.90303	9	0.8	9	0.813725	9	0.70339
scaffold_13:9137273-9137525	scaffold_13	9137273	9137525	252	140	4352	intergenic	8	0.0808081	8	0	8	0.0126582	8	0.00869565	8	0	8	0	8	0	7	0.580645	8	0.632653	8	0.633929	7	0.6875	8	0.268293	8	0.8
scaffold_13:9143281-9143299	scaffold_13	9143281	9143299	18	0	263	gene	5	0.382979	5	0.764706	5	0.222222	5	0	5	0	5	0	5	0	5	0	5	0.0169492	5	0	5	0	5	0.012987	5	0
scaffold_13:9202201-9202491	scaffold_13	9202201	9202491	290	0	5414	gene	9	0.190476	12	0.547826	9	0.46875	10	0.613636	12	0.564706	10	0.4	9	0.381818	6	0.177778	12	0.356061	12	0.31	12	0.328947	12	0.195402	8	0.291667
scaffold_13:9202563-9202734	scaffold_13	9202563	9202734	171	106	5171	intergenic	23	0.404255	31	0.294776	30	0.303333	31	0.320423	18	0.388158	20	0.409836	22	0.575	14	0.561644	31	0.656716	29	0.591837	25	0.695238	31	0.402299	25	0.63354
scaffold_13:921565-921610	scaffold_13	921565	921610	45	2243	201	intergenic	8	0.698795	8	0.359649	8	0.866667	8	0.618705	8	0.633333	8	0.850877	8	0.848485	8	0.0208333	8	0.0176991	8	0.00847458	8	0.104651	8	0.137931	8	0.00970874
scaffold_13:9264322-9264509	scaffold_13	9264322	9264509	187	564	485	intergenic	16	0.11284	16	0.029703	16	0.0548523	16	0.0790698	16	0.194805	16	0.526012	16	0.578616	16	0.396552	16	0.777358	16	0.816514	16	0.815287	16	0.672131	16	0.892857
scaffold_13:947901-948060	scaffold_13	947901	948060	159	329	0	repeat	6	0.803571	6	0.340909	6	0.0472973	6	0.0324675	6	0.0116279	6	0	6	0.010101	6	0.72549	6	0.792593	6	0.774648	6	0.811765	6	0.737288	6	0.697479
scaffold_13:968973-969025	scaffold_13	968973	969025	52	0	460	gene	5	0.269231	10	0.235294	9	0.422535	10	0.492754	8	0.640625	10	0.446154	10	0.604651	10	0	9	0	10	0.00952381	10	0	5	0	10	0
scaffold_13:970542-970558	scaffold_13	970542	970558	16	726	1641	intergenic	6	0.351064	6	0.461538	6	0.506024	6	0.465347	6	0.44	6	0.2875	6	0.921053	6	0.285714	6	0.439394	6	0.391304	6	0.489796	6	0.294118	6	0.288462
scaffold_13:974693-975015	scaffold_13	974693	975015	322	0	1792	gene	25	0.457143	25	0.533101	25	0.492701	25	0.523256	24	0.491713	25	0.7	25	0.583333	18	0.464646	25	0.403042	25	0.484127	24	0.625698	22	0.521429	25	0.526627
scaffold_13:986746-987626	scaffold_13	986746	987626	880	3068	0	repeat	53	0.313808	58	0.298942	53	0.36722	58	0.372981	52	0.370192	46	0.323529	55	0.329466	49	0.405405	57	0.439268	58	0.447368	51	0.408488	55	0.477573	44	0.347561
scaffold_14:1129767-1129939	scaffold_14	1129767	1129939	172	22600	0	repeat	17	0.506494	22	0.472	22	0.52973	22	0.526066	13	0.308511	14	0.535714	21	0.577982	14	0.697368	22	0.696296	22	0.754098	13	0.777778	15	0.705882	14	0.620253
scaffold_14:1389056-1389134	scaffold_14	1389056	1389134	78	54492	0	repeat	10	0.598131	10	0.961538	10	0.891026	10	0.932927	10	0.91358	10	0.927536	10	0.9125	9	0.897727	10	0.824675	10	0.913793	10	0.958763	10	0.991597	10	0.95082
scaffold_14:139364-139532	scaffold_14	139364	139532	168	82454	0	repeat	8	0.351852	8	0.352273	8	0.336449	8	0.27381	6	0.454545	6	0.547619	8	0.583333	8	0.490566	8	0.483871	8	0.359223	8	0.652174	8	0.648148	8	0.54902
scaffold_14:1586660-1586860	scaffold_14	1586660	1586860	200	29878	0	repeat	13	0.666667	16	0.845528	16	0.794872	16	0.794118	15	0.821429	16	0.876543	16	0.858824	5	0.448276	16	0.472222	16	0.444444	15	0.670588	8	0.539683	16	0.611111
scaffold_14:1605868-1606122	scaffold_14	1605868	1606122	254	10616	0	repeat	10	0.809524	10	0.875	10	0.872587	10	0.766355	10	0.70073	10	0.613333	10	0.598592	10	0.888889	10	0.841667	10	0.855895	10	0.914474	10	0.628019	10	0.636364
scaffold_14:1631034-1631295	scaffold_14	1631034	1631295	261	11969	0	repeat	15	0.409091	20	0.391304	20	0.432624	20	0.38	19	0.355556	10	0.365385	17	0.333333	15	0.178571	20	0.417647	17	0.195312	13	0.3	16	0.171053	16	0.292135
scaffold_14:1698523-1698865	scaffold_14	1698523	1698865	342	79458	0	repeat	15	0.591549	24	0.600962	27	0.594828	27	0.527881	20	0.488372	19	0.461538	20	0.481928	21	0.672897	27	0.697436	27	0.668478	19	0.680672	24	0.598425	21	0.645161
scaffold_14:1910966-1911184	scaffold_14	1910966	1911184	218	682	48	intergenic	10	0.5	10	0.781955	10	0.668919	10	0.691275	9	0.592105	10	0.428571	10	0.519231	9	0.517857	10	0.31677	10	0.306569	10	0.205128	10	0.198347	10	0.211864
scaffold_14:2149341-2149369	scaffold_14	2149341	2149369	28	742	32	intergenic	6	0.873239	6	0.764151	6	0.397727	6	0.358333	6	0.416667	6	0.947368	6	0.938776	6	0.636364	6	0.926471	6	0.923913	6	0.956522	6	0.942857	6	1
scaffold_14:2161653-2161970	scaffold_14	2161653	2161970	317	235	0	repeat	16	0.646067	16	0.623457	16	0.675214	16	0.553191	16	0.650794	16	0.483019	15	0.566502	14	0.721154	16	0.813514	16	0.678363	16	0.566667	16	0.617978	16	0.845133
scaffold_14:2290725-2290858	scaffold_14	2290725	2290858	133	1342	52	intergenic	17	0.0165289	17	0.0788177	17	0	17	0	17	0	17	0	17	0.0416667	17	0	17	0	17	0	17	0.133858	17	0.0552147	15	0.037594
scaffold_14:2327851-2328202	scaffold_14	2327851	2328202	351	542	0	repeat	10	0.578199	11	0.443299	11	0.367021	11	0.187817	11	0.247788	11	0.165644	11	0.303448	9	0.5625	11	0.588235	11	0.670213	11	0.536364	11	0.544118	11	0.444444
scaffold_14:2377905-2378134	scaffold_14	2377905	2378134	229	14	1134	intergenic	8	0.365854	9	0.183206	9	0.178808	9	0.637255	9	0.391892	9	0.770115	9	0.923077	8	0.0677966	9	0.22549	9	0.175182	9	0.13	9	0.23301	9	0.283951
scaffold_14:2408986-2409153	scaffold_14	2408986	2409153	167	4364	495	intergenic	10	0.027027	10	0.00558659	10	0.262136	10	0.364238	10	0.292135	10	0.324786	10	0.25	10	0.181818	10	0.152	10	0.301471	10	0.3	10	0.144444	10	0
scaffold_14:2443858-2444375	scaffold_14	2443858	2444375	517	0	0	repeat	44	0.124744	46	0.0907668	46	0.0571992	46	0.0885609	46	0.0722543	45	0.161765	42	0.2	36	0.0805687	46	0.0920245	46	0.0964286	46	0.146835	45	0.157647	44	0.146409
scaffold_14:2446264-2446323	scaffold_14	2446264	2446323	59	2309	130	intergenic	6	0	6	0	6	0.205128	6	0.362319	6	0.209302	5	0.805556	6	0.97561	5	0	6	0	6	0	6	0	6	0.0181818	6	0
scaffold_14:2447592-2447747	scaffold_14	2447592	2447747	155	2074	0	repeat	15	0.650794	18	0.782609	18	0.734043	18	0.81362	18	0.891667	18	0.840708	18	0.959016	12	0.54386	18	0.570588	18	0.580488	17	0.619403	14	0.641304	18	0.869231
scaffold_14:2659183-2659412	scaffold_14	2659183	2659412	229	1121	0	repeat	6	0.216	6	0.125984	6	0.179245	6	0.0857143	6	0.0777778	6	0	6	0	6	0.0196078	6	0.017094	6	0	6	0.214286	6	0.147059	6	0.4
scaffold_14:2673371-2673654	scaffold_14	2673371	2673654	283	4340	0	repeat	18	0.6639	18	0.906977	18	0.956081	18	0.881633	18	0.827751	18	0.800885	18	0.940711	18	0.243697	18	0.211806	18	0.184713	18	0.327957	18	0.646288	18	0.713636
scaffold_14:2679881-2680340	scaffold_14	2679881	2680340	459	10229	0	repeat	15	0.632812	15	0.590444	15	0.530864	15	0.503165	15	0.467005	15	0.358904	15	0.367816	15	0.716667	15	0.677966	15	0.638436	15	0.641593	15	0.673267	15	0.722689
scaffold_14:2766612-2766635	scaffold_14	2766612	2766635	23	265	53	intergenic	8	0.0689655	8	0.489796	8	0.622449	8	0.482759	8	0.537037	8	0.888889	8	0.833333	5	0.142857	8	0.367925	8	0.434426	8	0.455882	8	0.666667	8	0.965517
scaffold_14:2847319-2847477	scaffold_14	2847319	2847477	158	685	22	intergenic	12	0.027972	12	0.0798319	12	0.137143	12	0.311628	12	0.285714	12	0.00671141	12	0.00645161	12	0.0849057	12	0.253333	12	0.297468	12	0.178571	12	0.135338	12	0.00671141
scaffold_14:2888607-2888890	scaffold_14	2888607	2888890	283	4128	0	repeat	23	0.840909	28	0.808824	26	0.775862	23	0.733333	28	0.746914	17	0.753968	24	0.75	12	0.964912	26	0.889952	29	0.894472	24	0.942029	30	0.913669	21	0.895833
scaffold_14:2890036-2890461	scaffold_14	2890036	2890461	425	3260	0	repeat	22	0.385787	25	0.346667	25	0.374486	25	0.360759	21	0.375	25	0.304878	12	0.287234	15	0.278481	25	0.266667	23	0.286307	24	0.284264	23	0.423358	20	0.402439
scaffold_14:2906524-2906634	scaffold_14	2906524	2906634	110	0	688	gene	14	0.15	18	0	18	0	18	0	18	0.00598802	18	0.00574713	18	0	18	0.238532	18	0.072	18	0.0818966	13	0.0689655	17	0.122807	13	0.242424
scaffold_14:2909107-2909208	scaffold_14	2909107	2909208	101	1083	214	intergenic	11	0.459459	11	0.258993	11	0.265957	11	0.124224	11	0.208955	11	0.226667	11	0.222222	11	0.313725	11	0.37931	11	0.454545	11	0.378378	11	0.342105	11	0.385965
scaffold_14:2918675-2919035	scaffold_14	2918675	2919035	360	10651	0	repeat	17	0.860534	17	0.882507	17	0.775758	17	0.82243	17	0.8	17	0.887372	17	0.878453	17	0.655405	17	0.623616	17	0.664577	17	0.614213	17	0.723549	17	0.865574
scaffold_14:2937468-2937738	scaffold_14	2937468	2937738	270	9950	0	repeat	21	0.139535	22	0.0730994	22	0.109434	22	0.0263852	22	0.0218579	22	0	21	0.0190476	22	0.017094	22	0	22	0	22	0	22	0.0531401	22	0.115183
scaffold_14:3041641-3041845	scaffold_14	3041641	3041845	204	753	1038	intergenic	9	0.344828	13	0.489362	13	0.587629	13	0.621429	10	0.738462	12	0.607143	13	0.535211	8	0.609756	10	0.827586	13	0.902174	13	0.873786	13	0.950617	13	0.86747
scaffold_14:3081020-3081197	scaffold_14	3081020	3081197	177	0	1088	gene	14	0.00598802	14	0	14	0	14	0.0958333	14	0.124088	14	0	14	0.00699301	11	0	14	0.0116279	14	0	14	0	14	0.0403226	14	0.115942
scaffold_14:3081789-3081884	scaffold_14	3081789	3081884	95	0	1064	gene	14	0.601852	14	0.410526	14	0.727891	14	0.690476	14	0.783505	14	0.694118	13	0.661538	14	0.568182	14	0.675676	14	0.780645	14	0.786517	13	0.93578	14	0.715909
scaffold_14:3176091-3176119	scaffold_14	3176091	3176119	28	1677	112	intergenic	8	0.333333	8	0.00806452	8	0.00819672	8	0	8	0	8	0	8	0	8	0.432836	8	0.441558	8	0.394231	8	0.395833	8	0.495327	8	0.651163
scaffold_14:3192382-3192464	scaffold_14	3192382	3192464	82	577	1037	intergenic	8	0.930233	8	0.730233	8	0.705314	8	0.569767	8	0.587719	8	0.455782	8	0.299213	8	0.976471	8	0.973154	8	0.961538	8	0.959677	8	0.940299	8	0.96875
scaffold_14:3201542-3201603	scaffold_14	3201542	3201603	61	1649	425	intergenic	9	0.138462	9	0.62037	9	0.560284	9	0.531469	9	0.406977	9	0.142857	9	0.0238095	9	0.6	9	0.552632	9	0.507937	9	0.320755	9	0.225	9	0
scaffold_14:3214394-3214736	scaffold_14	3214394	3214736	342	51	137	intergenic	18	0.0952381	19	0.112094	19	0.0935252	19	0.13354	19	0.210526	19	0.454545	18	0.326531	19	0.112	19	0.0666667	19	0.155629	19	0.141361	19	0.174603	18	0.0492958
scaffold_14:3241767-3241909	scaffold_14	3241767	3241909	142	4484	926	intergenic	10	0.26087	10	0.163551	10	0.256944	10	0.389474	10	0.371681	10	0.155963	10	0	10	0.1875	10	0.163522	10	0.149701	10	0.16	10	0.0797872	10	0
scaffold_14:3367055-3367296	scaffold_14	3367055	3367296	241	2534	528	intergenic	10	0.426829	10	0.3875	10	0.538462	10	0.308176	10	0.280374	10	0.13	10	0	10	0.415385	10	0.309091	10	0.445122	10	0.296296	10	0.235849	10	0.201754
scaffold_14:3529869-3529943	scaffold_14	3529869	3529943	74	4519	40	intergenic	5	0.370968	5	0.445783	5	0.82	5	0.813187	5	0.756757	5	1	5	0.984615	5	0.368421	5	0.492958	5	0.41573	5	0.465517	5	0.514286	5	0.785714
scaffold_14:3573464-3573864	scaffold_14	3573464	3573864	400	0	0	repeat	9	0.137778	9	0.171779	9	0.320513	9	0.237288	9	0.151261	9	0.25	9	0.28	9	0.315068	9	0.385093	9	0.287425	9	0.429752	9	0.126984	9	0.0115607
scaffold_14:3578647-3578920	scaffold_14	3578647	3578920	273	335	0	repeat	18	0.727891	18	0.68254	18	0.645614	18	0.643836	17	0.576389	18	0.535354	18	0.473118	7	0.659091	18	0.553648	18	0.576471	17	0.608696	18	0.622642	18	0.936508
scaffold_14:3590851-3591104	scaffold_14	3590851	3591104	253	0	1197	gene	16	0.128342	16	0.206107	16	0.207373	16	0.148472	16	0.0367647	16	0.0617978	16	0.0447761	16	0.197802	16	0.142857	16	0.205714	16	0.121019	16	0.0935673	16	0.154229
scaffold_14:3593485-3593693	scaffold_14	3593485	3593693	208	2037	385	intergenic	8	0.411765	8	0	8	0.104	8	0	8	0	8	0	8	0	8	0	8	0.0839695	8	0.0897436	8	0.27957	8	0.186992	8	0.465909
scaffold_14:3639662-3639966	scaffold_14	3639662	3639966	304	0	6	gene	23	0.0305998	23	0.0246002	23	0.0791885	23	0.0168539	23	0.039047	23	0.0152832	23	0.0116887	23	0.0107229	23	0.0723192	23	0.02574	23	0.0340537	23	0.00684728	23	0.016578
scaffold_14:3650524-3650903	scaffold_14	3650524	3650903	379	1179	187	intergenic	10	0.319372	10	0.272189	10	0.0949721	10	0.0528634	10	0.0991736	10	0.355372	10	0.435644	9	0.357143	10	0.335227	10	0.289617	10	0.277778	10	0.304636	10	0.25
scaffold_14:3675800-3676151	scaffold_14	3675800	3676151	351	993	371	intergenic	8	0.010101	8	0	8	0.072	8	0.184211	8	0.369863	8	0.27551	8	0.317647	7	0	8	0.0909091	8	0.414634	8	0.842105	8	0.358491	8	0.0555556
scaffold_14:3676381-3676849	scaffold_14	3676381	3676849	468	1574	0	repeat	19	0.395349	19	0.567474	20	0.803774	19	0.721374	19	0.672956	16	0.296774	17	0.360248	19	0.142857	20	0.292	20	0.28	20	0.442211	18	0.628571	18	0.823171
scaffold_14:3677012-3677137	scaffold_14	3677012	3677137	125	2205	120	intergenic	7	0.440945	7	0.492647	7	0.924855	7	0.971831	7	0.970149	7	0.961538	7	0.936842	6	0.783784	7	0.827586	7	0.899371	7	0.958333	7	0.954023	7	0.97
scaffold_14:3690419-3690612	scaffold_14	3690419	3690612	193	555	1391	intergenic	14	0.515152	14	0.539474	16	0.430556	15	0.37931	14	0.301724	14	0.445312	15	0.34507	7	0.638298	15	0.566474	16	0.718593	12	0.482143	15	0.446667	13	0.533333
scaffold_14:3885776-3886029	scaffold_14	3885776	3886029	253	1600	0	repeat	14	0.2	14	0.255245	14	0.423729	14	0.335135	14	0.333333	14	0.349206	14	0.458333	13	0.283784	14	0.382716	14	0.466667	14	0.431034	14	0.214953	11	0
scaffold_14:3929178-3929424	scaffold_14	3929178	3929424	246	0	484	gene	24	0.272727	26	0.277174	24	0.358209	26	0.263158	26	0.303797	26	0.201299	25	0.189189	23	0.223077	24	0.240223	26	0.30837	25	0.171233	25	0.227273	24	0.424779
scaffold_14:4006461-4006480	scaffold_14	4006461	4006480	19	965	177	intergenic	9	0.152542	9	0.00609756	9	0	9	0	9	0	9	0.525547	9	0.828571	9	0	9	0	9	0.0245902	9	0.202703	9	0	9	0
scaffold_14:4043257-4043447	scaffold_14	4043257	4043447	190	1185	579	intergenic	6	0.169014	6	0.169355	6	0.00854701	6	0	6	0	6	0.00934579	6	0	6	0.306122	6	0.554745	6	0.681818	6	0.410959	6	0.252747	6	0.356436
scaffold_14:4092434-4092811	scaffold_14	4092434	4092811	377	0	451	gene	25	0.390411	27	0.342561	27	0.362934	27	0.357977	24	0.351351	27	0.461988	23	0.466216	13	0.258824	27	0.368664	27	0.350943	25	0.544218	27	0.414634	27	0.50625
scaffold_14:4092833-4093090	scaffold_14	4092833	4093090	257	0	850	gene	22	0.654545	24	0.720137	24	0.766393	24	0.737288	21	0.801653	24	0.792593	22	0.813008	21	0.455172	24	0.683761	24	0.847619	22	0.848	20	0.833333	19	0.801527
scaffold_14:4093111-4093623	scaffold_14	4093111	4093623	512	0	881	gene	22	0.178082	22	0.164179	22	0.672673	22	0.442529	21	0.390374	22	0.545802	22	0.664921	22	0.0927835	22	0.325926	22	0.491477	22	0.425743	22	0.280142	20	0.554545
scaffold_14:4141668-4141945	scaffold_14	4141668	4141945	277	4	0	repeat	20	0.182081	20	0.733831	20	0.717224	20	0.563863	20	0.743719	20	0.741176	20	0.86036	20	0.29078	20	0.267327	20	0.328084	20	0.331429	20	0.280769	20	0.29703
scaffold_14:4176451-4176793	scaffold_14	4176451	4176793	342	0	577	gene	20	0.197368	20	0.253472	20	0.362162	20	0.419476	20	0.431507	20	0.410256	20	0.421875	18	0.119266	20	0.11	20	0.0682731	20	0.0909091	19	0.289157	20	0.355828
scaffold_14:4180033-4180455	scaffold_14	4180033	4180455	422	2410	0	repeat	14	0.733766	14	0.896552	14	0.920962	14	0.905844	13	0.954802	14	0.574219	14	0.6	14	0.967213	13	0.923077	14	0.905303	12	0.935484	14	0.798479	14	0.838583
scaffold_14:4183216-4183500	scaffold_14	4183216	4183500	284	2782	0	repeat	7	0.214286	8	0.389313	7	0.252174	8	0.122302	8	0.0895522	8	0	8	0	8	0.254545	8	0.223214	8	0.458333	7	0.405797	8	0.28125	8	0.302083
scaffold_14:4231100-4231279	scaffold_14	4231100	4231279	179	2134	370	intergenic	7	0	7	0	7	0.0879121	7	0.198582	7	0.126984	7	0.511905	7	0.472973	5	0	7	0	7	0	7	0.0789474	7	0.00952381	7	0
scaffold_14:4231815-4231930	scaffold_14	4231815	4231930	115	2416	1085	intergenic	8	0.028169	8	0.00584795	8	0	8	0	8	0.0309278	8	0.333333	8	0.37069	8	0.184615	8	0.281046	8	0.323077	8	0.17	8	0.460674	8	0.830357
scaffold_14:4279683-4279988	scaffold_14	4279683	4279988	305	959	28	intergenic	9	0.556818	9	0.641791	9	0.644809	9	0.549223	9	0.50495	9	0.302326	9	0.427273	8	0.560976	9	0.459627	9	0.535714	9	0.491525	9	0.294118	9	0.279221
scaffold_14:4283563-4283637	scaffold_14	4283563	4283637	74	0	2354	gene	6	0.3	6	0.383562	6	0.0857143	6	0.0224719	6	0.02	6	0.340426	6	0.289855	6	0	6	0	6	0.0114943	6	0.0166667	6	0	6	0
scaffold_14:4323202-4323382	scaffold_14	4323202	4323382	180	2784	58	intergenic	10	0.00666667	10	0.00549451	7	0	10	0	10	0	9	0	10	0	10	0	10	0.0930233	10	0.116402	10	0.154639	10	0.162963	10	0.333333
scaffold_14:4456623-4456718	scaffold_14	4456623	4456718	95	6216	0	repeat	10	0.177632	10	0.110132	10	0.0510949	10	0.0580645	10	0.0306122	10	0.40411	10	0.415254	10	0.0666667	10	0.0837989	10	0.0694444	10	0.0509554	10	0.346154	10	0.166667
scaffold_14:4538553-4538682	scaffold_14	4538553	4538682	129	0	141	gene	10	0.2	10	0.193548	10	0.101449	10	0.032967	10	0.0989011	10	0.116071	10	0.198276	10	0.175676	10	0.0860927	10	0.0972222	10	0.0961538	10	0.092437	10	0.168317
scaffold_14:4689118-4689345	scaffold_14	4689118	4689345	227	0	2006	gene	16	0.197674	16	0.164835	16	0.1	16	0.0725806	16	0.0566038	16	0.119792	15	0.165605	16	0.138614	16	0.175325	16	0.148325	16	0.146789	15	0.211957	16	0.287582
scaffold_14:4699857-4700080	scaffold_14	4699857	4700080	223	196	262	intergenic	12	0.564315	12	0.125	12	0.0365854	12	0.0895522	12	0.0258621	12	0	12	0.00735294	12	0.387931	12	0.390805	12	0.325792	12	0.338983	12	0.62766	12	0.614583
scaffold_14:4786283-4786490	scaffold_14	4786283	4786490	207	0	284	gene	7	0.0181818	7	0	6	0	6	0	7	0.125	7	0	7	0	5	0.1	7	0.506173	7	0.472973	5	0.462963	7	0.327586	5	0.258621
scaffold_14:48441-48516	scaffold_14	48441	48516	75	0	551	gene	12	0.537313	13	0.385417	11	0.364706	13	0.296774	13	0.358696	10	0.438356	13	0.472973	12	0.487805	12	0.557143	13	0.47561	13	0.484848	7	0.530612	7	0.631579
scaffold_14:5022651-5022953	scaffold_14	5022651	5022953	302	450	170	intergenic	20	0.0212766	20	0.0895522	20	0.0694444	20	0.0371517	20	0.04375	20	0.0989583	20	0.0502513	20	0.0338983	20	0.144578	20	0.174888	20	0.385965	20	0.196347	20	0.395522
scaffold_14:5027181-5027552	scaffold_14	5027181	5027552	371	3290	0	repeat	25	0.248	25	0.0642458	25	0.0855019	25	0.0622711	24	0.0686275	25	0.103825	24	0.0779817	25	0.355263	23	0.461538	25	0.528239	25	0.302326	25	0.360784	25	0.393665
scaffold_14:5073853-5074257	scaffold_14	5073853	5074257	404	0	2160	gene	30	0.0501672	30	0	30	0.0177936	30	0.0233161	30	0.0304054	30	0.00595238	30	0	30	0.0778443	30	0.0471698	30	0.179803	30	0.679654	30	0.269373	30	0.244755
scaffold_14:5144484-5144627	scaffold_14	5144484	5144627	143	987	0	repeat	6	0.834951	6	0.392	6	0.37037	6	0.318182	6	0.192308	6	0.1	6	0.0307692	6	0.62	6	0.715909	6	0.73	6	0.535211	6	0.525253	6	0.8
scaffold_14:5191748-5191994	scaffold_14	5191748	5191994	246	0	906	gene	15	0.126437	22	0.0902062	21	0.0273224	22	0.178571	22	0.136364	22	0.219388	22	0.241935	16	0.1125	22	0.230366	22	0.294931	22	0.231527	22	0.171123	22	0.117284
scaffold_14:5193802-5194017	scaffold_14	5193802	5194017	215	1000	0	repeat	10	0.102857	10	0.00480769	10	0.220588	10	0.0697674	10	0.106796	10	0.140244	10	0.0125	8	0	10	0.054878	10	0.0704225	10	0	10	0.182927	10	0.194969
scaffold_14:527898-528087	scaffold_14	527898	528087	189	1642	0	repeat	5	0.0724638	5	0.0168067	5	0.0857143	5	0.494382	5	0.191489	5	0.138889	5	0.0806452	5	0.289474	5	0.0746269	5	0.0549451	5	0.106061	5	0.116883	5	0.197183
scaffold_14:535283-535449	scaffold_14	535283	535449	166	2945	0	repeat	12	0.76	12	0.30662	12	0.337209	12	0.230126	12	0.0887574	12	0.226766	12	0.311765	12	0.745098	12	0.798479	12	0.73545	12	0.796875	12	0.698198	12	0.496154
scaffold_14:5355987-5356155	scaffold_14	5355987	5356155	168	7590	1	intergenic	10	0.439394	10	0.365385	10	0.34	10	0.38255	9	0.403509	9	0.684211	10	0.679487	8	0.74359	10	0.574713	10	0.592593	8	0.6	10	0.540541	10	0.534483
scaffold_14:5366230-5366311	scaffold_14	5366230	5366311	81	209	0	repeat	10	0.430556	10	0.0140845	10	0.471154	10	0.328358	10	0.555556	10	0.430108	10	0.39759	10	0.271186	10	0.0265487	10	0	10	0.0447761	10	0.518519	10	0.636364
scaffold_14:5372738-5373150	scaffold_14	5372738	5373150	412	559	22	intergenic	21	0.0639731	21	0.0367232	21	0.018315	21	0.0250784	21	0.0380952	21	0.0340136	21	0.0294118	21	0.0714286	21	0.117216	21	0.106267	21	0.0495868	21	0.133641	21	0.122047
scaffold_14:5437209-5437293	scaffold_14	5437209	5437293	84	1938	0	repeat	6	0.668831	6	0.388889	6	0.452555	6	0.528571	6	0.467532	6	0	6	0	6	0.33871	6	0.25641	6	0.26	6	0.316832	6	0.22449	6	0.290323
scaffold_14:5451081-5451111	scaffold_14	5451081	5451111	30	0	511	gene	8	0.254545	8	0.615385	8	0.697674	8	0.74	8	0.642857	8	0.717391	8	0.655172	8	0.475	8	0.541176	8	0.513514	8	0.367347	8	0.0821918	8	0.106061
scaffold_14:5462008-5462281	scaffold_14	5462008	5462281	273	1804	93	intergenic	14	0.0243902	18	0.004329	18	0.0816327	18	0	18	0.0232558	18	0.137931	18	0.0963855	15	0	18	0.117647	18	0.305936	18	0.202532	18	0.124138	18	0.0621118
scaffold_14:5480398-5480564	scaffold_14	5480398	5480564	166	6235	0	repeat	8	0.573913	8	0.482456	8	0.431925	8	0.407767	8	0.414286	8	0.418605	8	0.292683	8	0.0841121	8	0.201005	8	0.168269	8	0.231343	8	0.4375	8	0.394089
scaffold_14:5505153-5505327	scaffold_14	5505153	5505327	174	613	349	intergenic	10	0.0042735	10	0.00283286	10	0.0472441	10	0.0541667	10	0.0295858	10	0.113636	10	0.111628	10	0.0078125	10	0.0352423	10	0.0689655	10	0.0769231	10	0.0423729	10	0.0753138
scaffold_14:5539353-5539533	scaffold_14	5539353	5539533	180	5209	549	intergenic	10	0.47191	10	0.161111	10	0.30303	10	0.0942029	10	0.028169	10	0	10	0	9	0.545455	10	0.65	10	0.894737	10	0.767442	10	0.953271	8	0.964286
scaffold_14:5593109-5593404	scaffold_14	5593109	5593404	295	4496	62	intergenic	11	0.420382	12	0.467532	12	0.166667	12	0.12973	12	0.139535	12	0.173913	11	0.164179	11	0.2	12	0.113636	12	0.118881	12	0.110236	12	0.297297	12	0.567797
scaffold_14:5612271-5612360	scaffold_14	5612271	5612360	89	338	88	intergenic	8	0.719424	8	0.6	8	0.705882	8	0.808	8	0.703297	8	0.911765	8	0.931818	8	0.277108	8	0.285714	8	0.239316	8	0.14	8	0.406504	8	0.46281
scaffold_14:5705380-5705403	scaffold_14	5705380	5705403	23	0	0	repeat	6	0.360902	6	0.510067	6	0.647059	6	0.387097	6	0.25641	6	0.204819	6	0.0441176	6	0.131579	6	0.295238	6	0.283333	6	0.0853659	6	0.0769231	6	0.196262
scaffold_14:5803183-5803291	scaffold_14	5803183	5803291	108	19031	144	intergenic	11	0.578947	11	0.740741	12	0.556962	10	0.772727	12	0.25	12	0.68	6	0.852941	11	0.611111	12	0.388298	12	0.670103	9	0.179487	10	0.645833	12	0.791045
scaffold_14:5832845-5833229	scaffold_14	5832845	5833229	384	194	0	repeat	12	0.811688	15	0.364261	15	0.644898	16	0.733068	14	0.726667	16	0.851852	14	0.872727	11	0.754237	16	0.660633	16	0.804545	14	0.735484	12	0.723164	11	0.738889
scaffold_14:5877879-5878173	scaffold_14	5877879	5878173	294	0	1523	gene	14	0.125	16	0.00512821	15	0	15	0	14	0	12	0	15	0.0113636	8	0.517857	15	0.554839	16	0.627329	16	0.555556	15	0.410448	11	0.349057
scaffold_14:6029770-6029901	scaffold_14	6029770	6029901	131	12494	93	intergenic	6	0.285714	6	0.68	6	1	6	0.986111	6	1	6	0.947368	6	0.90625	5	0	6	0.0178571	6	0.0240964	6	0	6	0.285714	6	0.184615
scaffold_14:6094480-6094758	scaffold_14	6094480	6094758	278	10547	0	repeat	16	0.207101	16	0.282116	16	0.313793	16	0.2925	16	0.321101	16	0.386973	16	0.365979	16	0.289017	16	0.344595	16	0.379121	16	0.295964	16	0.350365	16	0.331148
scaffold_14:6124455-6124634	scaffold_14	6124455	6124634	179	2431	0	repeat	16	0.0839695	16	0	16	0.0245399	16	0.00438596	16	0.0197368	16	0.0559441	12	0.0833333	16	0.0451128	16	0.126984	16	0.141791	16	0.253247	16	0.0819672	16	0.00645161
scaffold_14:6226972-6226993	scaffold_14	6226972	6226993	21	0	842	gene	6	0.642857	8	0.441667	8	0.295082	8	0.541176	8	0.231884	8	0.56	8	0.75	8	0.625	8	0.264151	8	0.535714	8	0.245455	8	0.528736	8	0.686869
scaffold_14:6237119-6237241	scaffold_14	6237119	6237241	122	5393	0	repeat	10	0.398693	10	0.439024	10	0.434783	10	0.528736	10	0.323529	10	0.46789	10	0.302521	10	0	10	0.0128205	10	0.0645161	10	0.153846	10	0.226027	10	0.130435
scaffold_14:6327000-6327625	scaffold_14	6327000	6327625	625	0	1515	gene	27	0.00598802	32	0.0292398	31	0.0592885	31	0.0708955	30	0.0660793	27	0.0521327	32	0.0410448	11	0.012987	32	0.0221402	32	0.0912409	32	0.185567	31	0.065	32	0.0562249
scaffold_14:6417960-6418054	scaffold_14	6417960	6418054	94	1040	0	repeat	6	0.409836	6	0.802817	6	0.940299	6	0.950413	6	0.721154	6	0.360656	6	0.136842	6	0.921053	6	0.920792	6	0.888889	6	0.93	6	0.462963	6	0.491329
scaffold_14:6425763-6425922	scaffold_14	6425763	6425922	159	4847	360	intergenic	9	0.460177	9	0.39726	9	0.422222	9	0.37037	9	0.472973	9	0.153846	9	0.317647	8	0.347826	9	0.524272	9	0.618321	9	0.75	9	0.876923	9	0.803922
scaffold_14:6498961-6499178	scaffold_14	6498961	6499178	217	1883	153	intergenic	15	0.486486	15	0.473282	15	0.532	15	0.516667	15	0.453947	15	0.401042	15	0.276471	14	0.455556	15	0.458937	15	0.451957	15	0.414815	15	0.544681	15	0.456522
scaffold_14:6503503-6503656	scaffold_14	6503503	6503656	153	563	0	repeat	8	0.966667	8	0.943299	8	0.942197	8	0.491525	8	0.435484	8	0.509804	8	0.325926	8	0.901408	8	0.976471	8	0.907514	8	0.972727	8	0.973684	8	0.978723
scaffold_14:6579160-6579278	scaffold_14	6579160	6579278	118	0	2942	gene	7	0	8	0.00854701	8	0	8	0	8	0.0416667	8	0.147368	7	0.194805	6	0	8	0.260417	8	0.367347	7	0.438596	7	0.455556	8	0.539474
scaffold_14:6705428-6705483	scaffold_14	6705428	6705483	55	565	78	intergenic	6	0.211957	6	0.05	6	0.631579	6	0.696296	6	0.533333	6	0.681818	6	0.842857	6	0.0470588	6	0.205607	6	0.391667	6	0.315068	6	0.482759	6	0.153846
scaffold_14:6706405-6706452	scaffold_14	6706405	6706452	47	223	20	intergenic	6	0.012987	6	0.0909091	6	0.484375	6	0.755556	6	0.540984	6	0	6	0.282051	6	0.0967742	6	0.0740741	6	0	6	0.242424	6	0	6	0.0655738
scaffold_14:6768118-6768463	scaffold_14	6768118	6768463	345	3093	180	intergenic	15	0	16	0	16	0	16	0.0105263	16	0.025641	16	0	14	0.00990099	15	0.0117647	16	0.0215054	16	0.289941	15	0.555556	16	0.37013	15	0.504065
scaffold_14:6790314-6790387	scaffold_14	6790314	6790387	73	3893	57	intergenic	8	0.69378	8	0.971831	8	0.985294	8	0.952381	8	0.882353	8	0.980519	8	0.978723	8	0.946429	8	0.97093	8	0.974843	8	0.960396	8	0.933824	8	0.984962
scaffold_14:6854729-6854785	scaffold_14	6854729	6854785	56	14922	297	intergenic	7	0.851351	7	0.715447	7	0.834951	7	0.727273	7	0.576271	7	0.105263	7	0.416667	5	0.75	7	0.837209	7	0.885714	7	0.792453	7	0.857143	7	0.919355
scaffold_14:7420518-7420849	scaffold_14	7420518	7420849	331	59913	0	repeat	16	0.160494	16	0.0826772	16	0.2	16	0.0889831	16	0.0909091	16	0.00534759	16	0	16	0.118812	16	0.00507614	16	0.0409836	16	0.195946	16	0.27	16	0.366667
scaffold_14:7420860-7421064	scaffold_14	7420860	7421064	204	60255	0	repeat	8	0.4	8	0.0827068	8	0.336634	8	0.231579	6	0.270833	8	0.0338983	8	0	7	0.232558	8	0.531646	8	0.560606	8	0.534247	8	0.321429	8	0.423077
scaffold_14:8193860-8193894	scaffold_14	8193860	8193894	34	9549	61	intergenic	5	0.057971	5	0.4	5	0.253165	5	0.060241	5	0.0196078	5	0.227273	5	0.621212	5	0.114286	5	0.314815	5	0.25	5	0.166667	5	0.0319149	5	0.145161
scaffold_14:8364934-8365508	scaffold_14	8364934	8365508	574	2312	0	repeat	13	0.640777	55	0.636015	55	0.68997	46	0.586716	27	0.730539	33	0.636943	24	0.643312	9	0.556962	57	0.648794	56	0.578125	40	0.661202	33	0.44898	28	0.579618
scaffold_14:8543302-8543613	scaffold_14	8543302	8543613	311	0	68	gene	20	0.0498084	20	0.0387812	19	0.174545	20	0.168508	20	0.035503	20	0.204167	20	0.238806	19	0.00689655	20	0.0546875	20	0.0801187	19	0.119565	20	0.0894737	20	0.0704225
scaffold_14:8557982-8558425	scaffold_14	8557982	8558425	443	76	0	repeat	14	0.391753	14	0.112903	14	0.00699301	14	0.00318471	14	0	14	0	14	0.00462963	14	0.0793651	14	0.25	14	0.274834	14	0.256983	14	0.264407	14	0.308511
scaffold_14:8568970-8569160	scaffold_14	8568970	8569160	190	7123	0	repeat	10	0.716418	12	0.794118	12	0.803419	12	0.743802	10	0.773585	9	0.735849	12	0.7875	10	0.64	12	0.480392	12	0.449541	12	0.472973	10	0.647887	12	0.72
scaffold_14:8888495-8888602	scaffold_14	8888495	8888602	107	1183	35	intergenic	18	0.168	18	0.330275	18	0.243926	18	0.167862	18	0.0532663	18	0.121723	18	0.233333	18	0.197505	18	0.25314	18	0.257576	18	0.0598205	18	0.223684	18	0.169884
scaffold_14:8889375-8889722	scaffold_14	8889375	8889722	347	63	269	intergenic	35	0.501742	36	0.3125	36	0.159459	35	0.172973	36	0.143312	36	0.166667	36	0.163934	35	0.344262	36	0.631455	36	0.649573	32	0.809783	30	0.82	31	0.821138
scaffold_14:9036194-9036212	scaffold_14	9036194	9036212	18	0	138	gene	6	0.012987	6	0.0412371	6	0	6	0	6	0	6	0	6	0	5	0.121951	6	0.35	6	0.54023	6	0.829268	6	0.493151	6	0.438596
scaffold_14:9210403-9210530	scaffold_14	9210403	9210530	127	706	150	intergenic	14	0.794118	14	0.574803	14	0.419214	14	0.356164	14	0.222973	14	0	14	0	13	0.539326	14	0.542017	14	0.451613	14	0.181818	14	0.245714	14	0.382514
scaffold_14:9227152-9227210	scaffold_14	9227152	9227210	58	11891	160	intergenic	6	0.023622	6	0.124088	6	0.352941	6	0.322034	6	0.263158	6	0.253165	6	0.340909	6	0	6	0	6	0.0454545	6	0.52	6	0.247706	6	0.333333
scaffold_14:9295813-9295872	scaffold_14	9295813	9295872	59	2751	19	intergenic	6	0.0296296	6	0.0330579	6	0	6	0.0315789	6	0.2125	6	0.586207	6	0.634146	6	0	6	0	6	0	6	0	6	0	6	0
scaffold_14:9305605-9305882	scaffold_14	9305605	9305882	277	5	2290	intergenic	18	0.061674	18	0.0677419	18	0.0337079	18	0.0666667	18	0.0614525	18	0.133333	18	0.0481928	18	0.119497	18	0.204444	18	0.181373	18	0.111801	18	0.226316	18	0.153488
scaffold_14:9318289-9318340	scaffold_14	9318289	9318340	51	0	568	gene	9	0.091954	14	0.107623	14	0.108333	14	0.113514	14	0.168224	14	0.229358	14	0.238095	14	0.0365854	14	0.056	14	0.00462963	14	0	14	0.0672269	11	0.207547
scaffold_14:9329196-9329537	scaffold_14	9329196	9329537	341	1726	147	intergenic	18	0.0994475	18	0.151786	18	0.168459	18	0.0973154	18	0.147679	18	0.316964	18	0.28125	17	0.196721	18	0.216418	18	0.217544	18	0.144509	18	0.21267	17	0.261628
scaffold_15:1019808-1019824	scaffold_15	1019808	1019824	16	2051	168	intergenic	6	0.0120482	6	0.0810811	6	0.1	6	0.0641026	6	0.0769231	6	0.209677	6	0	6	0.0540541	6	0.287234	6	0.0151515	6	0.0188679	6	0.741935	6	0.0909091
scaffold_15:1057576-1057705	scaffold_15	1057576	1057705	129	0	899	gene	7	0.316456	7	0.178218	9	0.184615	7	0.31	9	0.277778	7	0.015873	7	0.269841	5	0.258065	7	0.378378	7	0.371429	7	0.466667	7	0.41573	7	0.202532
scaffold_15:1184298-1184375	scaffold_15	1184298	1184375	77	6051	106	intergenic	10	0.574074	10	0.44186	10	0.257576	10	0.231959	10	0	10	0.00729927	10	0	10	0.590164	10	0.0892857	10	0.0218978	10	0.0188679	10	0.504762	10	0.897196
scaffold_15:1211005-1211030	scaffold_15	1211005	1211030	25	0	1000	gene	6	0.333333	6	0.947917	6	0.905405	6	0.707692	6	0.792453	6	0.769231	6	0.886364	6	0	6	0	6	0	6	0	6	0	6	0
scaffold_15:1286381-1286545	scaffold_15	1286381	1286545	164	7331	0	repeat	6	0.817391	6	0.39823	6	0.5	6	0.773196	6	0.725	6	0.678571	6	0.338235	6	0.893617	6	0.938776	6	0.961039	6	0.925373	6	0.765306	6	0.431818
scaffold_15:1387289-1387334	scaffold_15	1387289	1387334	45	853	61	intergenic	12	0.264463	12	0.466102	12	0.554839	12	0.555556	12	0.795455	12	0.790698	12	0.954023	12	0.327869	12	0.321918	12	0.313187	12	0.367925	12	0.365385	12	0.182432
scaffold_15:1405336-1405682	scaffold_15	1405336	1405682	346	4819	37	intergenic	18	0.827068	18	0.837321	18	0.763285	18	0.693333	18	0.209459	18	0.260606	17	0.104294	14	0.829268	18	0.767123	18	0.807512	14	0.761538	15	0.85443	18	0.802395
scaffold_15:1845980-1846165	scaffold_15	1845980	1846165	185	8519	0	repeat	8	0.780105	8	0.804196	8	0.718121	8	0.78125	8	0.685714	8	0.765625	8	0.899225	8	0.661765	8	0.907143	8	0.93125	8	0.925234	8	0.852632	8	0.623288
scaffold_15:1875338-1875359	scaffold_15	1875338	1875359	21	0	1783	gene	6	0.510204	6	0.151899	6	0.217391	6	0.182796	6	0.428571	6	0.320513	6	0.346154	6	0.914286	6	0.981132	6	0.985507	6	0.977778	6	0.868852	6	0.651163
scaffold_15:188185-188938	scaffold_15	188185	188938	753	0	1003	gene	34	0.714286	37	0.569507	36	0.555882	37	0.44921	34	0.356164	34	0.513889	35	0.478927	35	0.704403	34	0.776204	37	0.764873	36	0.736641	32	0.767241	36	0.847328
scaffold_15:188939-189154	scaffold_15	188939	189154	215	0	1757	gene	11	0.5	15	0.494898	15	0.564516	15	0.587786	14	0.565217	15	0.56962	15	0.827586	15	0.43038	15	0.448598	15	0.453947	15	0.40625	12	0.25	15	0.238938
scaffold_15:1961730-1961975	scaffold_15	1961730	1961975	245	6752	30	intergenic	19	0.193396	19	0.179283	19	0.11236	19	0.186567	19	0.0125	19	0.0503597	19	0.312977	7	0.415094	19	0.336683	19	0.338182	19	0.515528	19	0.267045	19	0.145833
scaffold_15:1992479-1992764	scaffold_15	1992479	1992764	285	0	155	gene	7	0.325	13	0.287037	13	0.251701	13	0.265823	13	0.311828	12	0.311321	12	0.1625	13	0.304348	13	0.448052	13	0.417722	11	0.440476	13	0.247619	13	0.164706
scaffold_15:1996344-1996425	scaffold_15	1996344	1996425	81	654	203	intergenic	6	0.906977	6	0.966102	6	0.785714	6	0.307087	6	0.47619	6	0.148936	6	0	6	0.914894	6	0.886598	6	0.905983	6	0.824324	6	0.880597	6	0.903614
scaffold_15:2112281-2112870	scaffold_15	2112281	2112870	589	6287	0	repeat	38	0.0486726	39	0.123574	32	0.119835	39	0.138004	39	0.14658	35	0.172566	39	0.142091	37	0.0374332	37	0.0533333	39	0.0625	37	0.110701	37	0.0728477	39	0.0333333
scaffold_15:2135294-2135654	scaffold_15	2135294	2135654	360	4426	10	intergenic	17	0.228814	19	0.142349	19	0.216346	19	0.201646	19	0.161677	19	0.234899	18	0.296296	15	0.348837	18	0.228758	19	0.335938	19	0.483146	18	0.383721	19	0.273885
scaffold_15:2136285-2136363	scaffold_15	2136285	2136363	78	4294	0	repeat	8	0.23	8	0.214876	8	0.240602	8	0.210145	8	0.212766	8	0.306306	8	0.358974	8	0.268293	8	0.494949	8	0.558824	8	0.505882	8	0.5	8	0.5
scaffold_15:221746-221787	scaffold_15	221746	221787	41	888	46	intergenic	5	0.830986	5	0.880952	5	0.975309	5	0.965909	5	0.816327	5	0.105882	5	0.309091	5	0.944444	5	0.813559	5	0.807692	5	0.921569	5	0.936709	5	0.940299
scaffold_15:222168-222388	scaffold_15	222168	222388	220	1310	0	repeat	14	0.888889	14	0.795349	14	0.522727	14	0.468085	14	0.722628	14	0.429185	12	0.397959	12	0.865169	14	0.939815	14	0.940171	14	0.763359	14	0.912821	14	0.607955
scaffold_15:2291161-2291473	scaffold_15	2291161	2291473	312	1276	0	repeat	12	0.389831	12	0.243119	12	0.402367	12	0.445026	12	0.686869	12	0.837209	12	0.762712	12	0.46988	12	0.721088	12	0.866337	12	0.762712	12	0.821192	12	0.729032
scaffold_15:2314804-2314912	scaffold_15	2314804	2314912	108	1136	110	intergenic	10	0.302632	10	0.160584	10	0.426136	10	0.471338	10	0.765306	10	0.939024	9	0.962264	10	0.729167	10	0.956897	10	0.963415	10	0.962963	10	0.752688	10	0.514286
scaffold_15:233554-233659	scaffold_15	233554	233659	105	1390	0	repeat	6	0.883721	6	0.537736	6	0.429752	6	0	6	0.0422535	6	0.311828	6	0.447368	6	0.547619	6	0.787879	6	0.818182	6	0.666667	6	0.86747	6	0.78481
scaffold_15:2395933-2395989	scaffold_15	2395933	2395989	56	4205	0	repeat	6	0.410714	6	0.72619	5	0.727273	6	0.656716	6	0.461538	6	0.38806	6	0.361702	6	0.253731	6	0.191489	6	0.0958904	5	0.136364	6	0.435484	6	0.523077
scaffold_15:2483198-2483327	scaffold_15	2483198	2483327	129	2721	0	repeat	10	0.451613	12	0.508197	12	0.602273	12	0.645833	12	0.517647	8	0.45	12	0.453333	12	0.666667	11	0.766667	12	0.79021	11	0.957447	12	0.716667	12	0.46875
scaffold_15:2500529-2500796	scaffold_15	2500529	2500796	267	7072	120	intergenic	20	0.653846	28	0.680952	28	0.737903	28	0.826291	18	0.685185	23	0.785714	19	0.815217	17	0.663043	28	0.645161	26	0.638009	23	0.495327	21	0.580357	20	0.661972
scaffold_15:2540761-2541323	scaffold_15	2540761	2541323	562	1689	0	repeat	30	0.172093	54	0.200743	53	0.240223	54	0.201681	52	0.173913	40	0.251029	44	0.223443	34	0.317919	50	0.320796	54	0.283636	47	0.282759	44	0.183673	48	0.103226
scaffold_15:2564790-2564931	scaffold_15	2564790	2564931	141	508	360	intergenic	5	0.641026	5	0.3375	5	0.597701	5	0.671053	5	0.381818	5	0.236111	5	0.0816327	5	0.285714	5	0.367647	5	0.623656	5	0.72549	5	0.970149	5	0.836735
scaffold_15:2569644-2569836	scaffold_15	2569644	2569836	192	0	2194	gene	21	0.256831	21	0.251121	21	0.324742	21	0.25641	18	0.195804	21	0.114943	19	0.00662252	13	0.290323	21	0.201835	21	0.157658	21	0.174699	21	0.121212	18	0.287037
scaffold_15:259777-260326	scaffold_15	259777	260326	549	1553	556	intergenic	18	0	22	0.00632911	22	0.00390625	22	0.0101695	22	0.0297619	20	0.078125	21	0.142857	13	0.0140845	21	0.248826	22	0.441472	22	0.493976	22	0.164894	20	0.0472103
scaffold_15:2623622-2623688	scaffold_15	2623622	2623688	66	0	0	repeat	13	0.239437	13	0.614173	13	0.660256	13	0.412429	13	0.0776699	13	0.329412	8	0.631579	13	0.141414	13	0.193182	13	0.0875	13	0.57732	13	0.352273	13	0.197802
scaffold_15:2627013-2627152	scaffold_15	2627013	2627152	139	2148	0	repeat	6	0.245098	6	0.371795	6	0.407407	6	0.416667	6	0.28	6	0.25	6	0.243902	6	0.5	6	0.517647	6	0.546512	6	0.22807	6	0.309091	6	0
scaffold_15:2667916-2668294	scaffold_15	2667916	2668294	378	6825	0	repeat	19	0.733728	19	0.652174	19	0.734694	19	0.740586	19	0.806897	19	0.806604	19	0.825243	19	0.744828	19	0.583333	19	0.6	18	0.607143	19	0.669903	19	0.542169
scaffold_15:2672393-2672617	scaffold_15	2672393	2672617	224	2502	27	intergenic	14	0.424242	14	0.2723	14	0.374302	14	0.349515	14	0.424	13	0.392857	14	0.531469	11	0.349206	14	0.420118	14	0.368421	14	0.386139	14	0.49	14	0.559322
scaffold_15:2706589-2706861	scaffold_15	2706589	2706861	272	948	137	intergenic	13	0.487013	13	0.556054	13	0.535948	13	0.781609	13	0.906475	13	0.822581	13	0.686131	10	0.584906	13	0.645963	13	0.73125	13	0.693252	13	0.566038	13	0.375
scaffold_15:2773492-2773655	scaffold_15	2773492	2773655	163	401	167	intergenic	11	0.652778	11	0.242038	11	0.410714	11	0.212121	11	0.196429	11	0.181102	11	0.419753	7	0.808511	11	0.972973	11	0.826087	11	0.837838	11	0.59596	11	0.472222
scaffold_15:2779184-2779203	scaffold_15	2779184	2779203	19	2484	27	intergenic	6	0.00793651	6	0.00769231	6	0	6	0.0155039	6	0.137931	6	0.0504202	6	0.721649	6	0.0227273	6	0	6	0.0142857	6	0.0120482	6	0.0833333	6	0.563636
scaffold_15:286690-286996	scaffold_15	286690	286996	306	5	84	intergenic	13	0.00323625	13	0	13	0	13	0.0454545	13	0.00598802	13	0	13	0.0304878	13	0.0359712	13	0.0704846	13	0.110204	13	0.357664	13	0.0938967	13	0.0777778
scaffold_15:2994234-2994521	scaffold_15	2994234	2994521	287	710	16	intergenic	8	0.008	8	0.163636	8	0.102564	8	0.130435	8	0	8	0.00826446	8	0	8	0.025	8	0.126126	8	0.496296	8	0.585106	8	0.299213	8	0
scaffold_15:299548-300029	scaffold_15	299548	300029	481	1593	2075	intergenic	9	0.0571429	9	0	9	0.0536913	9	0.0727273	9	0	9	0.0714286	8	0.011236	8	0.123457	9	0.133858	9	0.414013	9	0.588235	9	0.43949	8	0.269231
scaffold_15:301072-301581	scaffold_15	301072	301581	509	3117	523	intergenic	14	0.682796	14	0.50885	14	0.858025	14	0.895954	14	0.915094	13	0.882353	14	0.91	11	0.5	13	0.853333	14	0.906977	14	0.901786	14	0.635714	14	0.570248
scaffold_15:301716-302016	scaffold_15	301716	302016	300	3761	88	intergenic	6	0.554455	6	0.252101	6	0.314286	6	0.634409	5	0.590909	6	0.64	6	0.564516	6	0.97561	6	0.974359	6	0.927711	6	1	6	0.910256	6	0.986486
scaffold_15:3094599-3094694	scaffold_15	3094599	3094694	95	1464	0	repeat	6	0.362319	6	0.264957	6	0.221053	6	0.386555	6	0.5	6	0.7375	6	0.895833	6	0.0731707	6	0	6	0.097561	6	0.209302	6	0.360465	6	0.308511
scaffold_15:3159395-3159450	scaffold_15	3159395	3159450	55	4717	0	repeat	6	0.634703	6	0.433735	6	0.382166	6	0.587571	6	0.935065	6	0.94702	6	0.916667	6	0.610169	6	0.92053	6	0.933824	6	0.853659	6	0.39823	6	0.233083
scaffold_15:3200676-3201043	scaffold_15	3200676	3201043	367	3199	93	intergenic	14	0.547297	14	0.377907	14	0.375	12	0.333333	13	0.29878	14	0.359375	14	0.237762	9	0.539683	14	0.463203	14	0.452229	14	0.352941	14	0.390728	14	0.364286
scaffold_15:3202072-3202144	scaffold_15	3202072	3202144	72	2098	8	intergenic	6	0.895833	6	0.911111	6	0.928571	6	0.733333	6	0.482143	6	0.191781	6	0.318182	6	0.967742	6	0.978261	6	0.95	6	0.933333	6	0.763158	6	0.939024
scaffold_15:3207911-3208259	scaffold_15	3207911	3208259	348	481	0	repeat	11	0.602837	11	0.25	11	0.298343	11	0.182266	11	0.635593	11	0.641791	11	0.845238	10	0.697368	11	0.897436	11	0.767045	11	0.664	11	0.834646	11	0.748503
scaffold_15:3235827-3235986	scaffold_15	3235827	3235986	159	8923	74	intergenic	6	0.463768	8	0.0142857	8	0.0322581	8	0.0895522	8	0.119403	7	0.056338	7	0	6	0.5	8	0.51087	8	0.504854	8	0.597222	8	0.619048	8	0.508197
scaffold_15:3274327-3274621	scaffold_15	3274327	3274621	294	0	781	gene	30	0.135659	34	0.146402	34	0.137255	34	0.161017	30	0.112903	34	0.120968	31	0.159794	28	0.0277778	34	0.0683453	34	0.0650602	34	0.0585586	30	0.220238	22	0.268456
scaffold_15:3286729-3287008	scaffold_15	3286729	3287008	279	12059	145	intergenic	6	0.309859	6	0.433962	6	0.41129	6	0.418803	6	0.369231	6	0.345455	6	0.655914	6	0.253968	6	0.155556	6	0.00917431	6	0.159091	6	0.27	6	0.293233
scaffold_15:3288994-3289060	scaffold_15	3288994	3289060	66	11341	120	intergenic	10	0	10	0	10	0	10	0	10	0	10	0.027027	10	0	10	0	10	0	10	0.0696203	10	0.0215054	10	0.125926	10	0.53125
scaffold_15:3304165-3304363	scaffold_15	3304165	3304363	198	0	748	gene	17	0.156716	17	0.11236	17	0.112583	17	0.0993789	17	0.105263	17	0.156863	12	0.417582	11	0.144144	17	0.28	17	0.3	17	0.33	17	0.212766	17	0.22695
scaffold_15:3328681-3329096	scaffold_15	3328681	3329096	415	390	0	repeat	11	0.113924	13	0.128205	13	0.0652174	13	0.0974026	12	0.0714286	13	0.134831	13	0.134615	11	0.264706	12	0.507937	13	0.410959	12	0.828947	12	0.49505	10	0.349206
scaffold_15:3342744-3342915	scaffold_15	3342744	3342915	171	7088	0	repeat	8	0.585366	8	0.251497	8	0.503226	8	0.435714	8	0.651376	8	0.595745	8	0.363636	8	0.655738	8	0.745902	8	0.677632	8	0.670886	8	0.651007	8	0.724771
scaffold_15:3382892-3383080	scaffold_15	3382892	3383080	188	4719	64	intergenic	7	0.91195	7	0.741667	7	0.887324	7	0.757576	6	0.744681	7	0.56	7	0.785714	6	0.872727	6	0.921053	7	0.932773	5	0.738095	7	0.635514	7	0.903614
scaffold_15:3413386-3413492	scaffold_15	3413386	3413492	106	13562	0	repeat	7	0.150442	7	0.396947	7	0.272059	7	0.347561	7	0.636364	7	0.722892	7	0.703704	6	0.155172	7	0.214876	7	0.136364	7	0.157303	7	0.202381	7	0.0654206
scaffold_15:3595345-3595512	scaffold_15	3595345	3595512	167	1453	90	intergenic	7	0.220588	7	0.0258065	7	0.05	7	0	7	0	7	0	7	0	7	0.132353	7	0.114583	7	0.112782	7	0.257143	7	0.448	7	0.484536
scaffold_15:360253-360596	scaffold_15	360253	360596	343	3990	0	repeat	12	0.268519	12	0.25	12	0.313725	12	0.253659	11	0.198473	12	0.295337	12	0.279412	10	0.225806	12	0.223464	12	0.262443	11	0.263158	12	0.456954	12	0.752632
scaffold_15:3617538-3617825	scaffold_15	3617538	3617825	287	0	697	gene	8	0.304054	8	0.227273	8	0.253333	8	0.368715	8	0.185185	8	0.218182	8	0.448598	7	0.425532	8	0.366013	8	0.474684	8	0.303797	8	0.106796	8	0.00961538
scaffold_15:3671384-3672087	scaffold_15	3671384	3672087	703	2504	0	repeat	25	0.63662	27	0.58134	27	0.574286	27	0.552778	27	0.52	26	0.527132	25	0.478571	21	0.641975	26	0.782895	27	0.754717	25	0.782407	26	0.744604	27	0.699301
scaffold_15:3748156-3748223	scaffold_15	3748156	3748223	67	589	44	intergenic	10	0.923913	10	0.832536	10	0.719512	10	0.375	10	0.402174	10	0.413793	10	0.408333	8	0.972973	10	0.925926	10	0.938272	10	0.904762	10	0.928571	10	0.981982
scaffold_15:3748277-3748331	scaffold_15	3748277	3748331	54	481	165	intergenic	8	0.0705882	8	0.0210526	8	0.0603448	8	0.3	8	0.0875	8	0.333333	8	0.909091	5	0.0454545	8	0.0136054	8	0.0162602	8	0	8	0.191176	8	0.876289
scaffold_15:3776398-3776599	scaffold_15	3776398	3776599	201	0	4	gene	14	0.306818	14	0.306931	14	0.330435	14	0.311377	12	0.39726	12	0.444444	14	0.48	11	0.0851064	14	0.15493	14	0.157025	14	0.127451	14	0.0660377	12	0
scaffold_15:3786066-3786202	scaffold_15	3786066	3786202	136	1525	203	intergenic	10	0.75	10	0.71875	10	0.567164	10	0.585859	10	0.52381	10	0.4375	10	0.411111	8	0.696429	10	0.929936	10	0.94898	10	0.909091	10	0.761364	10	0.666667
scaffold_15:3872495-3872655	scaffold_15	3872495	3872655	160	288	0	repeat	6	0.444444	6	0.153226	6	0.515873	6	0.409091	6	0.772727	6	0.942029	6	0.934211	6	0.528302	6	0.987013	6	0.981132	6	0.927273	6	0.484536	6	0.551724
scaffold_15:3903854-3904195	scaffold_15	3903854	3904195	341	29193	0	repeat	10	0.512821	15	0.48	13	0.542553	15	0.645161	11	0.349206	10	0.288136	13	0.450704	9	0.512195	14	0.628571	15	0.554455	11	0.642857	14	0.588235	9	0.658228
scaffold_15:393710-393822	scaffold_15	393710	393822	112	377	847	intergenic	6	0.571429	6	0.591241	6	0.254902	6	0.152	6	0.0892857	6	0.25	6	0.421687	6	0.708333	6	0.835616	6	0.72093	6	0.793103	6	0.625	6	0.763158
scaffold_15:3947965-3948075	scaffold_15	3947965	3948075	110	4379	90	intergenic	7	0.00840336	7	0	7	0	7	0	7	0	7	0.0888889	7	0.152542	6	0	7	0	7	0	7	0	7	0	7	0.165468
scaffold_15:3951641-3951806	scaffold_15	3951641	3951806	165	648	421	intergenic	9	0.00549451	9	0.225664	9	0.131429	9	0.225989	9	0	9	0.00729927	9	0.140496	9	0	9	0	9	0	9	0	9	0.02	9	0.00555556
scaffold_15:4278584-4278691	scaffold_15	4278584	4278691	107	5700	845	intergenic	16	0.201613	16	0.149123	16	0.219858	16	0.182741	14	0.417391	15	0.428571	16	0.442748	16	0.0823529	16	0.117241	16	0.104545	16	0.122137	16	0.163793	16	0.0806452
scaffold_15:4280334-4280731	scaffold_15	4280334	4280731	397	3660	22	intergenic	16	0.37594	18	0.363229	18	0.443114	18	0.530172	18	0.48227	18	0.587097	18	0.640845	12	0.406593	18	0.398876	18	0.42233	18	0.438776	18	0.412281	18	0.316547
scaffold_15:4282929-4283015	scaffold_15	4282929	4283015	86	1376	0	repeat	10	0.08	10	0.100775	10	0.107383	10	0.103175	10	0	10	0.00653595	10	0	10	0.24	10	0.601942	10	0.637795	10	0.822581	10	0.619048	10	0.340741
scaffold_15:4291722-4291889	scaffold_15	4291722	4291889	167	0	391	gene	20	0.446429	22	0.342308	22	0.24812	22	0.316901	21	0.512195	20	0.343137	22	0.456	18	0.643678	21	0.76	22	0.68559	20	0.729885	21	0.576159	22	0.47619
scaffold_15:4292401-4292430	scaffold_15	4292401	4292430	29	0	69	gene	5	0.357143	5	0.0363636	5	0.105263	5	0.574468	5	0.5	5	0.783784	5	0.583333	5	0.769231	5	0.962963	5	0.934426	5	0.9	5	0.790698	5	0.682927
scaffold_15:4295790-4296170	scaffold_15	4295790	4296170	380	3247	0	repeat	21	0.674286	28	0.615917	28	0.659193	28	0.594142	26	0.581699	26	0.756881	21	0.833333	19	0.797753	28	0.753927	28	0.82	20	0.826446	22	0.730061	27	0.811159
scaffold_15:4306574-4306947	scaffold_15	4306574	4306947	373	0	649	gene	22	0.166667	22	0.182073	22	0.187726	22	0.130769	21	0.183544	22	0.233503	22	0.255814	19	0.219048	22	0.241379	22	0.375	22	0.314433	22	0.276498	22	0.18254
scaffold_15:4324876-4324905	scaffold_15	4324876	4324905	29	675	277	intergenic	6	0.472527	6	0.675676	6	0.338462	6	0.113924	6	0.046875	6	0.0777778	6	0	6	0	6	0	6	0	6	0.0222222	6	0.268293	6	0.753086
scaffold_15:4329992-4330285	scaffold_15	4329992	4330285	293	5791	0	repeat	6	0.694444	6	0.626984	6	0.764228	6	0.645455	6	0.733333	6	0.673913	6	0.281818	6	0.315789	6	0.244681	6	0.252174	6	0.592593	6	0.803738	6	0.634783
scaffold_15:4526657-4526944	scaffold_15	4526657	4526944	287	8416	0	repeat	6	0.390244	9	0.29661	9	0.445652	8	0.558442	8	0.454545	6	0.46875	9	0.46	8	0.578947	9	0.5	9	0.494949	9	0.5	9	0.548387	9	0.516129
scaffold_15:4538780-4538891	scaffold_15	4538780	4538891	111	1684	10	intergenic	6	0.458333	6	0.666667	6	0.673913	6	0.670213	6	0.207317	6	0	6	0.0111111	6	0.586667	6	0.581395	6	0.79845	6	0.77907	6	0.506944	6	0.634615
scaffold_15:4539168-4539183	scaffold_15	4539168	4539183	15	2072	41	intergenic	6	0.534884	6	0.576577	6	0.233645	6	0.59375	6	0	6	0	6	0	6	0.862069	6	0.915254	6	0.90566	6	0.802469	6	0.958333	6	0.822222
scaffold_15:4593742-4593878	scaffold_15	4593742	4593878	136	5827	0	repeat	6	0.447059	6	0.132075	6	0.0762712	6	0.219048	6	0.631579	6	0.642105	6	0.396552	6	0	6	0.0106383	6	0.00952381	6	0.0493827	6	0.135593	6	0
scaffold_15:4703069-4703336	scaffold_15	4703069	4703336	267	0	1538	gene	21	0.137931	24	0.118644	24	0.173184	24	0.234177	20	0.262069	24	0.283871	22	0.107143	24	0.05	24	0.10989	24	0.0681818	20	0.0789474	21	0.127273	24	0.155914
scaffold_15:4815311-4815517	scaffold_15	4815311	4815517	206	2617	47	intergenic	7	0.122951	7	0.161111	7	0.283784	7	0.219512	7	0.122449	7	0.10219	7	0.146341	7	0.145161	7	0.160584	7	0.125	7	0.1875	7	0.229299	7	0.416667
scaffold_15:4831951-4832235	scaffold_15	4831951	4832235	284	1990	0	repeat	9	0.545455	9	0.331658	9	0.349693	9	0.425	9	0.256944	9	0.172775	9	0.139706	9	0.662921	9	0.594444	9	0.579268	9	0.462585	9	0.650307	9	0.882682
scaffold_15:4884229-4884385	scaffold_15	4884229	4884385	156	9991	581	intergenic	11	0.224719	13	0.145251	12	0.0519481	13	0.235294	12	0.2	13	0.171429	11	0.138614	9	0.291667	13	0.755556	13	0.84106	11	0.760563	12	0.62931	12	0.425532
scaffold_15:4998174-4998289	scaffold_15	4998174	4998289	115	1282	229	intergenic	12	0.371134	12	0.446043	12	0.508621	12	0.402778	9	0.603774	10	0.408163	12	0.554054	12	0.201835	11	0.395161	12	0.36646	9	0.342105	12	0.138298	12	0.188679
scaffold_15:5089122-5089515	scaffold_15	5089122	5089515	393	25937	0	repeat	10	0.605128	10	0.682927	9	0.75	10	0.603261	10	0.559055	10	0.558824	9	0.290323	10	0.392857	10	0.383234	10	0.340659	10	0.446154	10	0.615385	10	0.507353
scaffold_15:5107767-5107930	scaffold_15	5107767	5107930	163	44582	111	intergenic	7	0.452555	7	0.391892	7	0.5625	7	0.338583	7	0.6375	7	0.401786	7	0.147059	7	0.38961	7	0.576087	7	0.655405	7	0.776119	7	0.504425	7	0.196429
scaffold_15:5112932-5113287	scaffold_15	5112932	5113287	355	49747	33	intergenic	18	0.00350877	18	0.376437	18	0.318367	18	0.541528	18	0.62234	18	0.826484	18	0.8	18	0.00609756	18	0.0352423	18	0.0243902	18	0.15566	18	0.273038	18	0.26378
scaffold_15:5157055-5157250	scaffold_15	5157055	5157250	195	8327	42	intergenic	6	0.481818	6	0.301887	6	0.391667	6	0.26087	6	0.276316	6	0.509259	6	0.485714	6	0.518519	6	0.556818	6	0.566038	6	0.381818	6	0.425743	6	0.830508
scaffold_15:522024-522171	scaffold_15	522024	522171	147	1109	0	repeat	13	0.130952	25	0.112782	21	0.176	21	0.0962963	24	0.167883	13	0.173077	23	0.106383	25	0.167883	25	0.159624	25	0.153355	25	0.158824	25	0.377049	16	0.204082
scaffold_15:5273656-5273730	scaffold_15	5273656	5273730	74	5470	0	repeat	14	0	14	0	14	0	14	0.00526316	12	0.0178571	14	0	14	0	14	0.375	14	0.456897	14	0.401042	14	0.345238	14	0.363636	14	0
scaffold_15:5274199-5274540	scaffold_15	5274199	5274540	341	4660	0	repeat	6	0.26087	6	0.435374	6	0.239669	6	0.300885	6	0.149254	6	0.0408163	6	0.109589	6	0.103448	6	0.138211	6	0.16129	6	0.144578	6	0.376147	6	0.627273
scaffold_15:5297228-5297353	scaffold_15	5297228	5297353	125	11440	0	repeat	9	0.260274	9	0.32716	9	0.357955	9	0.274854	9	0.277778	9	0.157233	9	0.367647	9	0.141593	9	0.0853659	9	0.0921986	9	0.193798	9	0.355	9	0.676923
scaffold_15:5348984-5349015	scaffold_15	5348984	5349015	31	4887	53	intergenic	10	0.788991	10	0.519231	10	0.802632	10	0.753521	10	0.80198	10	0.90411	10	0.813187	10	0.984127	10	0.969466	10	0.962264	10	0.951456	10	0.96	10	0.972222
scaffold_15:5409216-5409230	scaffold_15	5409216	5409230	14	10510	5	intergenic	5	0.164179	5	0.24	5	0.355556	5	0.337662	5	0	5	0	5	0.0227273	5	0.517241	5	0.68	5	0.660194	5	0.55814	5	0.282051	5	0
scaffold_15:5422192-5422309	scaffold_15	5422192	5422309	117	1377	0	repeat	6	0.0333333	6	0	6	0.0505051	6	0.18254	6	0.0142857	6	0.0138889	6	0	6	0.0789474	6	0.531915	6	0.244444	6	0.349206	6	0.456522	6	0
scaffold_15:5448400-5448482	scaffold_15	5448400	5448482	82	1486	0	repeat	12	0.203252	12	0.461111	12	0.55665	12	0.77551	12	0.936508	12	0.833333	12	0.903226	11	0.560976	12	0.487179	12	0.409396	12	0.5125	12	0.316239	12	0.0762712
scaffold_15:548227-548354	scaffold_15	548227	548354	127	0	1450	gene	6	0.297872	12	0.496063	11	0.47561	8	0.444444	12	0.508475	7	0.684211	7	0.897959	8	0.133333	12	0.22807	12	0.247423	12	0.27381	11	0.538462	7	0.457143
scaffold_15:5506266-5506387	scaffold_15	5506266	5506387	121	715	1180	intergenic	7	0.742857	8	0.75	8	0.752577	8	0.534884	8	0.662651	8	0.717949	8	0.672131	6	0.717949	8	0.742424	8	0.907216	8	0.927273	8	0.849057	8	0.491525
scaffold_15:5528522-5528656	scaffold_15	5528522	5528656	134	9505	0	repeat	8	0.911565	8	0.930233	7	0.919192	8	0.976923	7	0.943396	8	0.917526	8	0.571429	7	0.76	7	0.617978	8	0.636364	7	0.573529	8	0.694444	8	0.513274
scaffold_15:5619992-5620036	scaffold_15	5619992	5620036	44	12412	317	intergenic	6	0.243243	6	0	6	0	6	0	6	0	6	0	6	0	6	0.322581	6	0.247191	6	0.20354	6	0.322034	6	0.567164	6	0.454545
scaffold_15:5625045-5625211	scaffold_15	5625045	5625211	166	10803	0	repeat	8	0.479675	8	0.481752	8	0.489209	8	0.330189	8	0.0786517	8	0.0878378	8	0	8	0	8	0.0204082	8	0.0201342	8	0.0932203	8	0.156716	8	0.0294118
scaffold_15:5645121-5645213	scaffold_15	5645121	5645213	92	6095	12	intergenic	6	0.516854	6	0.398496	6	0.229885	6	0.222222	6	0	6	0	6	0	6	0.614286	6	0.726316	6	0.70339	5	0.577778	6	0.722892	6	0.567901
scaffold_15:5670706-5671078	scaffold_15	5670706	5671078	372	7643	68	intergenic	13	0.203046	13	0.06	13	0.0380952	13	0.0603015	13	0.0135135	13	0.00858369	13	0	13	0.125	13	0.337838	13	0.571429	13	0.49375	13	0.411458	13	0.400922
scaffold_15:5780425-5780436	scaffold_15	5780425	5780436	11	23955	368	intergenic	6	0.333333	6	0.471698	6	0.475	6	0	6	0.0204082	6	0.114943	6	0.0121951	6	0	6	0	6	0.010101	6	0.0169492	6	0	6	0.0923077
scaffold_15:5797363-5797490	scaffold_15	5797363	5797490	127	6901	564	intergenic	10	0.360902	10	0.358974	10	0.35119	10	0.284153	10	0.413793	10	0.401786	10	0.536842	10	0.41791	10	0.206667	10	0.299401	10	0.204082	10	0.226667	10	0.193548
scaffold_15:5798192-5798343	scaffold_15	5798192	5798343	151	6048	100	intergenic	8	0.921569	8	0.974843	12	0.949367	12	0.908046	13	0.959184	12	0.802817	10	0.623377	8	0.706897	13	0.830508	11	0.766667	13	0.773196	12	0.861111	12	0.938272
scaffold_15:5811189-5811402	scaffold_15	5811189	5811402	213	4457	0	repeat	11	0.431373	17	0.390411	22	0.496403	10	0.595238	14	0.488889	11	0.636364	19	0.681034	10	0.576271	22	0.693333	22	0.607143	11	0.656716	9	0.610169	13	0.416667
scaffold_15:5824842-5824934	scaffold_15	5824842	5824934	92	990	93	intergenic	6	0.133333	6	0.313131	6	0.26087	6	0.30137	6	0.163934	6	0.367347	6	0.310345	6	0	6	0	6	0.206897	6	0.0925926	6	0.26087	6	0.6
scaffold_15:6149158-6149311	scaffold_15	6149158	6149311	153	3501	394	intergenic	16	0.283688	17	0.354386	17	0.341837	17	0.311927	17	0.191083	17	0.26601	17	0.307018	14	0.419048	17	0.203822	17	0.225926	17	0.162338	17	0.252809	17	0.157635
scaffold_15:6149358-6149562	scaffold_15	6149358	6149562	204	3701	594	intergenic	28	0.0138408	28	0.00943396	28	0.00246914	28	0.029724	28	0.0042735	28	0.00286533	28	0	27	0.0482456	28	0.0877193	28	0.089613	28	0.126214	28	0.0393258	28	0
scaffold_15:6159246-6159419	scaffold_15	6159246	6159419	173	399	65	intergenic	17	0.461538	18	0.478495	18	0.671329	18	0.630573	18	0.563636	16	0.6875	10	0.666667	18	0.417476	18	0.458647	18	0.526316	17	0.465116	18	0.392523	18	0.378049
scaffold_15:6271507-6271780	scaffold_15	6271507	6271780	273	11021	2252	intergenic	18	0.0730594	18	0.0681818	18	0.0869565	18	0.174528	18	0.0943396	18	0.0730337	18	0.076087	18	0.0745342	18	0.0726496	18	0.0466102	18	0.0794702	18	0.043956	18	0.281768
scaffold_15:6272077-6272530	scaffold_15	6272077	6272530	453	11591	1502	intergenic	16	0.451327	16	0.626316	16	0.711864	16	0.641711	13	0.673913	15	0.762376	16	0.817391	8	0.56	16	0.689266	16	0.670213	16	0.767677	16	0.611111	16	0.547619
scaffold_15:6365829-6366052	scaffold_15	6365829	6366052	223	1024	137	intergenic	5	0.328125	5	0.506024	5	0.245283	5	0.302326	5	0.0857143	5	0.0515464	5	0.428571	5	0.219512	5	0.304348	5	0.642105	5	0.413043	5	0.318841	5	0.136986
scaffold_15:6370988-6371136	scaffold_15	6370988	6371136	148	469	96	intergenic	16	0.0774648	16	0.108527	16	0.177515	16	0.182609	16	0.228261	16	0.273256	16	0.364286	13	0.125	16	0.0837696	16	0.143541	16	0.101562	16	0.114865	16	0.064
scaffold_15:640113-640161	scaffold_15	640113	640161	48	2016	0	repeat	6	0.547368	6	0.902439	6	0.724771	6	0.833333	6	0.861538	6	0.909091	6	0.945205	6	0.306452	6	0.280702	6	0.25	6	0.579545	6	0.472727	6	0.861111
scaffold_15:6412552-6412649	scaffold_15	6412552	6412649	97	23141	0	repeat	8	0.411765	8	0.223684	7	0.193548	8	0.356164	7	0.473684	8	0.48	8	0.46	5	0.695652	8	0.794521	8	0.651685	8	0.794118	8	0.689655	8	0.803922
scaffold_15:6438343-6438777	scaffold_15	6438343	6438777	434	48932	0	repeat	31	0.124161	33	0.0426009	34	0.0473118	34	0.0291971	34	0.00970874	34	0.00324675	33	0.00613497	21	0.213018	34	0.325472	29	0.235683	33	0.225	32	0.158915	32	0.0630252
scaffold_15:6545801-6545834	scaffold_15	6545801	6545834	33	15209	76	intergenic	6	0.302326	6	0.956897	6	0.947917	6	0.964706	6	0.962963	6	0.953125	6	0.980769	6	0	6	0.0116279	6	0.0520833	6	0.0147059	6	0.00909091	6	0
scaffold_15:657380-657711	scaffold_15	657380	657711	331	1422	535	intergenic	24	0.201681	24	0.208633	24	0.212687	24	0.085443	24	0.101852	24	0.320988	24	0.291667	24	0.141243	24	0.176991	24	0.125	24	0.0858896	24	0.140541	24	0.175676
scaffold_15:6705922-6706156	scaffold_15	6705922	6706156	234	3913	0	repeat	16	0.376147	18	0.368664	18	0.540698	18	0.58209	17	0.768519	18	0.762295	18	0.788991	13	0.395062	18	0.460993	18	0.353659	18	0.485149	18	0.38961	18	0.307143
scaffold_15:6708155-6708377	scaffold_15	6708155	6708377	222	6146	52	intergenic	18	0.202186	18	0.293839	18	0.259669	18	0.215054	17	0.244604	17	0.290598	16	0.230769	13	0.0843373	18	0.0909091	18	0.0942623	18	0.0454545	17	0.184615	18	0.0821918
scaffold_15:6828718-6828812	scaffold_15	6828718	6828812	94	1149	0	repeat	8	0.175	9	0.182927	10	0.223684	9	0.304348	7	0.323529	7	0.282051	10	0.62069	8	0.170732	9	0.277778	10	0.628571	10	0.773585	9	0.26087	10	0.130435
scaffold_15:6850623-6850684	scaffold_15	6850623	6850684	61	3645	59	intergenic	6	0.815126	6	0.877049	6	0.933333	6	0.928571	6	0.846154	6	0.851485	6	0.915493	6	0.93617	6	0.987805	6	0.964286	6	0.902439	6	0.525253	6	0
scaffold_15:7058863-7059105	scaffold_15	7058863	7059105	242	3317	233	intergenic	19	0.534031	19	0.589202	19	0.617801	19	0.585799	19	0.5375	19	0.603834	19	0.696296	19	0.524887	19	0.57767	19	0.524242	19	0.426778	19	0.556923	19	0.485564
scaffold_15:7069673-7069991	scaffold_15	7069673	7069991	318	14127	0	repeat	14	0.891892	14	0.8	14	0.816832	14	0.813397	14	0.797101	14	0.79878	14	0.727273	12	0.917808	14	0.983607	14	0.970297	14	0.839416	14	0.975	14	0.96648
scaffold_15:7081702-7082125	scaffold_15	7081702	7082125	423	16273	0	repeat	10	0.522388	16	0.630303	16	0.625731	12	0.746667	11	0.657658	14	0.707865	14	0.717949	8	0.354167	16	0.450262	16	0.380682	16	0.403226	15	0.355263	16	0.230769
scaffold_15:7212849-7213151	scaffold_15	7212849	7213151	302	4997	0	repeat	6	0.0930233	6	0.113636	6	0.28	6	0.296875	6	0.16	6	0.214286	6	0.541667	5	0.162791	6	0.267857	6	0.445783	6	0.631579	6	0.207792	6	0.0140845
scaffold_15:7289260-7289274	scaffold_15	7289260	7289274	14	378	625	intergenic	6	0.573171	6	0.283019	6	0.206612	6	0.157895	6	0.16129	6	0.304348	6	0	6	0.589286	6	0.69	6	0.754098	6	0.903226	6	0.775862	6	0.561798
scaffold_15:7336578-7336653	scaffold_15	7336578	7336653	75	19876	0	repeat	8	0.877049	8	0.65641	8	0.577465	8	0.541899	8	0.869863	8	0.934673	8	0.932432	8	0.886076	8	0.893939	8	0.922705	8	0.903509	8	0.945652	8	0.945946
scaffold_15:7377112-7377226	scaffold_15	7377112	7377226	114	12559	0	repeat	6	0.329114	6	0.010101	6	0.15	6	0.0677966	6	0.175676	6	0.117647	6	0.304348	6	0.205882	6	0.242105	6	0.317647	6	0.282051	6	0.225352	6	0.521739
scaffold_15:737823-738010	scaffold_15	737823	738010	187	702	104	intergenic	12	0.247059	13	0.452229	10	0.410256	13	0.341463	13	0.315789	9	0.352273	13	0.438596	9	0.344262	13	0.424779	13	0.611511	13	0.453333	13	0.531915	13	0.580952
scaffold_15:7397519-7397718	scaffold_15	7397519	7397718	199	8186	0	repeat	5	0.152542	5	0.0729927	5	0.0707965	5	0.26087	5	0.303797	5	0.543689	5	0.586207	5	0.304348	5	0.113636	5	0.242718	5	0.310811	5	0.203883	5	0.236364
scaffold_15:7422948-7423079	scaffold_15	7422948	7423079	131	617	0	repeat	6	0.135802	6	0.35	6	0.228571	6	0.292135	6	0.5	6	0.631579	6	0.875	6	0	6	0	6	0.0253165	6	0.0147059	6	0.166667	6	0.0229885
scaffold_15:7513104-7513187	scaffold_15	7513104	7513187	83	3380	84	intergenic	15	0.0917431	15	0.216867	15	0.295455	15	0.412844	13	0.360656	8	0.483871	15	0.283951	15	0	15	0	15	0	15	0.01	11	0	15	0.0147059
scaffold_15:7514930-7515723	scaffold_15	7514930	7515723	793	5206	0	repeat	37	0.700483	67	0.775701	71	0.808436	74	0.779514	69	0.867403	58	0.823353	49	0.844156	56	0.748148	71	0.759425	79	0.736641	78	0.75122	51	0.758958	68	0.710526
scaffold_15:7516966-7517053	scaffold_15	7516966	7517053	87	3909	0	repeat	8	0.508197	15	0.547009	10	0.571429	12	0.531532	15	0.301887	12	0.337838	10	0.338983	8	0.604167	13	0.695035	15	0.784483	10	0.78	13	0.641509	15	0.846154
scaffold_15:7517908-7518180	scaffold_15	7517908	7518180	272	2782	0	repeat	21	0.150538	33	0.104247	27	0.141463	34	0.156627	18	0.162791	26	0.127119	33	0.167665	17	0.150538	22	0.148438	34	0.120743	23	0.106509	27	0.139706	24	0.0833333
scaffold_15:7573240-7573275	scaffold_15	7573240	7573275	35	7648	103	intergenic	6	0	6	0	6	0	6	0	6	0	6	0	6	0	6	0	6	0	6	0.0102041	6	0.0133333	6	0.395062	6	0.71134
scaffold_15:7579221-7579610	scaffold_15	7579221	7579610	389	5698	0	repeat	23	0.333333	35	0.273885	38	0.320423	38	0.318182	37	0.276699	35	0.27957	23	0.358824	15	0.25	38	0.425982	38	0.385852	21	0.358621	28	0.353909	24	0.364964
scaffold_15:7609756-7610002	scaffold_15	7609756	7610002	246	988	0	repeat	8	0.907767	8	0.868263	8	0.919355	8	0.765823	8	0.687943	8	0.544944	8	0.229167	8	0.818182	8	0.634731	8	0.814286	8	0.828829	8	0.97076	8	0.915152
scaffold_15:7621339-7621505	scaffold_15	7621339	7621505	166	9627	0	repeat	8	0.0333333	8	0.0194175	8	0.0909091	8	0.272	8	0.485714	8	0.530303	8	0.483871	6	0.2	8	0.57	8	0.655172	8	0.5	8	0.338983	8	0.0333333
scaffold_15:7621765-7622167	scaffold_15	7621765	7622167	402	10053	0	repeat	26	0.259843	30	0.292857	30	0.350427	29	0.286127	22	0.15873	29	0.259494	27	0.21118	18	0.128205	30	0.250936	30	0.264249	27	0.161677	29	0.242604	22	0.218978
scaffold_15:7624003-7624202	scaffold_15	7624003	7624202	199	8346	0	repeat	15	0.351064	18	0.219512	14	0.301587	18	0.290323	16	0.208333	18	0.0451613	18	0.00787402	9	0.294118	17	0.388158	18	0.364583	18	0.490566	17	0.515464	14	0.390244
scaffold_15:7651400-7651583	scaffold_15	7651400	7651583	183	666	98	intergenic	7	0.0754717	8	0.0327869	8	0.0916667	8	0.114094	8	0.0428571	8	0.231579	8	0.0987654	7	0.27907	8	0.540541	8	0.55	7	0.661765	8	0.917808	8	0.541667
scaffold_15:7728782-7728887	scaffold_15	7728782	7728887	105	8160	5	intergenic	8	0.0434783	8	0.00787402	8	0	8	0	8	0	8	0.0327869	8	0	8	0.204082	8	0.440476	8	0.645669	8	0.453333	8	0.259615	8	0.101124
scaffold_15:782090-782115	scaffold_15	782090	782115	25	0	1933	gene	6	0.0123457	6	0	6	0.0107527	6	0	6	0	6	0	6	0	6	0.682927	6	0.28125	6	0.422222	6	0.352941	6	0.477273	6	0.445783
scaffold_15:843850-844000	scaffold_15	843850	844000	150	2316	0	repeat	11	0.238095	15	0.154362	12	0.220339	15	0.284314	15	0.363636	8	0.671233	8	0.465116	8	0.24	10	0.438202	15	0.326316	12	0.327869	9	0.325	10	0.328358
scaffold_15:998877-998993	scaffold_15	998877	998993	116	1267	726	intergenic	6	0.346154	6	0.382114	6	0.457447	6	0.211268	6	0.333333	6	0.0106383	6	0.177215	6	0.410714	6	0.886598	6	0.896552	6	0.932432	6	0.818182	6	0.878049
scaffold_16:1091281-1091363	scaffold_16	1091281	1091363	82	1712	585	intergenic	5	0.887755	5	0.526786	5	0.470588	5	0.5	5	0.557377	5	0.454545	5	0.191176	5	0.921053	5	0.881579	5	0.908046	5	0.946429	5	0.849315	5	0.962264
scaffold_16:1126969-1127483	scaffold_16	1126969	1127483	514	2174	355	intergenic	14	0.472727	14	0.192	14	0.256522	14	0.72093	14	0.874016	14	0.929825	14	0.871795	14	0.88	14	0.911017	14	0.81	14	0.870504	14	0.919075	14	0.765517
scaffold_16:1138961-1138980	scaffold_16	1138961	1138980	19	0	856	gene	6	0.157895	6	0	6	0	6	0.05	6	0	6	0	6	0	6	0.357143	6	0.711538	6	0.873239	5	0.925926	6	0.714286	6	0.809524
scaffold_16:1272083-1272306	scaffold_16	1272083	1272306	223	409	362	intergenic	12	0.0837438	12	0.224299	12	0.194444	12	0.134831	12	0.15942	12	0.237569	12	0	12	0.0674157	12	0.0815217	12	0.122449	12	0.0852713	12	0.0760234	12	0.121622
scaffold_16:1281265-1281490	scaffold_16	1281265	1281490	225	0	0	repeat	18	0.398734	20	0.515152	24	0.517241	21	0.598326	22	0.607362	23	0.752	19	0.793103	23	0.385965	24	0.266667	25	0.245098	25	0.222222	13	0.395683	18	0.197044
scaffold_16:1290142-1290171	scaffold_16	1290142	1290171	29	2351	75	intergenic	6	0.0694444	6	0.019802	6	0	6	0.330275	6	0.824561	6	1	6	1	6	0	6	0.0166667	6	0.241379	6	0.164179	6	0.215686	6	0.465116
scaffold_16:1291649-1291821	scaffold_16	1291649	1291821	172	701	139	intergenic	16	0.328767	16	0.565854	16	0.689441	16	0.741117	13	0.666667	16	0.802721	16	0.732759	16	0.0307692	16	0.0786517	16	0.359184	16	0.477419	16	0.71223	16	0.655172
scaffold_16:1425622-1425718	scaffold_16	1425622	1425718	96	272	0	repeat	10	0.326203	10	0.535156	10	0.543379	10	0.526042	10	0.457944	10	0.77551	10	0.597826	10	0.320388	10	0.0809249	10	0.0218579	10	0	10	0.254144	10	0
scaffold_16:1445225-1445346	scaffold_16	1445225	1445346	121	407	58	intergenic	9	0.297872	9	0.247788	9	0.0555556	9	0.272727	9	0.227723	9	0.393617	9	0.423529	9	0.568966	9	0.928105	9	0.958763	9	0.940594	9	0.448276	6	0.933333
scaffold_16:1445692-1445736	scaffold_16	1445692	1445736	44	241	240	intergenic	6	0.368421	6	0.0647482	6	0.02	6	0	6	0.038961	6	0.0181818	6	0	6	0.380952	6	0.44186	6	0.253846	6	0.238095	6	0.397849	6	0.385542
scaffold_16:1466340-1466606	scaffold_16	1466340	1466606	266	0	3768	gene	16	0.225225	18	0.037037	18	0.0162602	18	0.00790514	17	0.00869565	18	0	14	0.0666667	13	0.492958	18	0.42623	18	0.480663	17	0.45045	14	0.247423	17	0.44086
scaffold_16:1466642-1466963	scaffold_16	1466642	1466963	321	0	4070	gene	17	0.48062	23	0.586572	23	0.536946	23	0.55794	22	0.495726	23	0.273256	21	0.446281	16	0.413333	21	0.413793	23	0.485714	21	0.640351	23	0.732558	21	0.748092
scaffold_16:1477272-1477404	scaffold_16	1477272	1477404	132	1062	708	intergenic	8	0.25	8	0.120968	8	0.225806	8	0.242424	8	0.483146	8	0.369048	8	0.416667	8	0.0175439	8	0.0666667	8	0	8	0	8	0.114094	8	0
scaffold_16:1497505-1497554	scaffold_16	1497505	1497554	49	1619	145	intergenic	6	0.505051	6	0.379032	6	0.509434	6	0.25	6	0.0806452	6	0	6	0	6	0.117647	6	0.340909	6	0.234694	6	0.289474	6	0.411215	6	0.128205
scaffold_16:1503737-1504059	scaffold_16	1503737	1504059	322	1823	0	repeat	14	0.285714	14	0.0044843	14	0.0425532	14	0.0660377	14	0.137615	14	0.493151	14	0.392593	14	0.329897	14	0.411215	14	0.424779	14	0.345865	12	0.371681	14	0.317829
scaffold_16:1528783-1529148	scaffold_16	1528783	1529148	365	894	746	intergenic	26	0.199095	26	0.118987	26	0.180812	26	0.0783848	26	0.115183	25	0.125581	25	0.10582	15	0.0412371	26	0.0722022	26	0.142857	23	0.0890052	26	0.248804	25	0.227027
scaffold_16:1531595-1531824	scaffold_16	1531595	1531824	229	1628	1307	intergenic	12	0.317797	12	0.545024	12	0.784038	12	0.753927	12	0.892086	12	0.421569	12	0.744	12	0.342857	12	0.670103	12	0.717822	12	0.48	12	0.751634	12	0.527174
scaffold_16:1570788-1570793	scaffold_16	1570788	1570793	5	565	584	intergenic	5	0	5	0.415094	5	0.2	5	0.317073	5	0.285714	5	0.73913	5	0.607143	5	0	5	0	5	0	5	0	5	0.0625	5	0
scaffold_16:1630345-1630463	scaffold_16	1630345	1630463	118	1617	129	intergenic	14	0.437751	14	0.613527	14	0.832402	14	0.681614	14	0.553846	14	0.543307	14	0.491071	14	0	14	0.305699	14	0.558333	14	0.738318	14	0.938931	14	0.894472
scaffold_16:1630514-1631143	scaffold_16	1630514	1631143	629	937	0	repeat	16	0.383764	16	0.262411	14	0.5	16	0.520548	14	0.651316	16	0.574074	16	0.373563	16	0.114286	14	0.294872	16	0.318725	15	0.296512	16	0.175115	16	0.040404
scaffold_16:1708239-1708770	scaffold_16	1708239	1708770	531	2212	62	intergenic	11	0	11	0	11	0	11	0.139073	11	0.210526	11	0.181818	10	0.235294	10	0	11	0.0232558	11	0.191489	8	0.479452	10	0.151786	11	0.382979
scaffold_16:1710682-1710749	scaffold_16	1710682	1710749	67	4655	1101	intergenic	6	0.0550459	6	0.00909091	6	0.117647	6	0.539683	6	0.35	6	0.194444	6	0.163636	6	0.127273	6	0.128205	6	0.0879121	6	0.523077	6	0.166667	6	0.743243
scaffold_16:1929733-1929787	scaffold_16	1929733	1929787	54	800	107	intergenic	6	0.727273	6	0.294118	6	0.254237	6	0.211268	6	0.117647	6	0.0877193	6	0.5	5	0.952381	6	0.921569	6	0.753623	6	0.9	6	0.632653	6	0.923077
scaffold_16:1945647-1945807	scaffold_16	1945647	1945807	160	0	297	gene	9	0	12	0	12	0	12	0	12	0	12	0	12	0	9	0	12	0.182796	12	0.305195	12	0.287879	12	0.276923	12	0.481481
scaffold_16:1958076-1958097	scaffold_16	1958076	1958097	21	0	5045	gene	6	0	6	0.873239	6	0.909091	6	0.883117	6	0.731707	6	0.666667	6	0.653846	6	0	6	0	6	0	6	0	6	0	6	0
scaffold_16:196501-196524	scaffold_16	196501	196524	23	2799	0	repeat	6	0.253333	6	0	6	0.0136986	6	0	6	0	6	0	6	0	6	0.833333	6	0.8	6	0.780488	6	0.914286	6	0.386364	6	0.847222
scaffold_16:2140066-2140491	scaffold_16	2140066	2140491	425	0	237	gene	31	0.00337838	31	0	31	0.00591716	31	0.00728155	31	0.0299145	31	0.0620438	31	0.0673077	31	0.0260417	31	0.0759494	31	0.275766	31	0.350195	31	0.126582	31	0.386454
scaffold_16:2204988-2205231	scaffold_16	2204988	2205231	243	0	2326	gene	18	0.00714286	18	0.00330033	18	0	18	0	17	0.00694444	18	0	17	0	18	0.149254	18	0.144385	18	0.298969	17	0.323741	18	0.301587	18	0.508333
scaffold_16:2301065-2301445	scaffold_16	2301065	2301445	380	0	230	gene	13	0	13	0	15	0.00621118	16	0	15	0.0614035	15	0.0280374	14	0.101124	8	0	16	0.111702	16	0.0927835	16	0.172727	13	0.25	13	0.639344
scaffold_16:2397129-2397252	scaffold_16	2397129	2397252	123	4029	0	repeat	6	0.00952381	6	0.147929	6	0.150602	6	0.19883	6	0.180328	6	0.4	6	0.347458	6	0.0508475	6	0.141243	6	0.0898204	6	0.056	6	0	6	0.0519481
scaffold_16:2415791-2416009	scaffold_16	2415791	2416009	218	4427	0	repeat	10	0.330769	10	0.608696	9	0.830189	10	0.861635	9	0.596154	10	0.7875	10	0.805195	10	0.367347	9	0.494118	10	0.468966	10	0.41791	10	0.494505	10	0.6
scaffold_16:2465205-2465466	scaffold_16	2465205	2465466	261	1263	949	intergenic	8	0	14	0	13	0.0584416	14	0.0977011	14	0.176471	14	0.418605	14	0.41	8	0	14	0.0232558	14	0.0138889	14	0.021978	14	0	12	0.0105263
scaffold_16:2484804-2485055	scaffold_16	2484804	2485055	251	1307	54	intergenic	17	0.497436	17	0.32567	17	0.417004	17	0.483755	16	0.444444	17	0.142857	16	0.245033	17	0.840426	17	0.779279	17	0.726316	17	0.845588	17	0.75	17	0.746479
scaffold_16:2518377-2518801	scaffold_16	2518377	2518801	424	1773	31	intergenic	12	0.287037	12	0.283465	12	0.25	12	0.19171	12	0.205479	12	0.27044	12	0.263473	12	0.270588	12	0.639344	12	0.690141	12	0.5625	12	0.637755	12	0.686813
scaffold_16:2553546-2553808	scaffold_16	2553546	2553808	262	0	0	repeat	20	0.31405	20	0.157576	19	0.334928	20	0.22314	20	0.145455	20	0.335165	20	0.296703	18	0.472727	20	0.350254	20	0.518519	20	0.574627	20	0.462312	17	0.787709
scaffold_16:2605927-2606041	scaffold_16	2605927	2606041	114	3059	0	repeat	16	0.223529	20	0.114583	20	0.15894	20	0.0933333	19	0.128571	20	0.106195	18	0.127119	10	0.403846	20	0.565891	15	0.2625	19	0.173913	20	0.313043	11	0.428571
scaffold_16:2672620-2672993	scaffold_16	2672620	2672993	373	1098	0	repeat	28	0.95941	28	0.938235	28	0.8675	28	0.666667	25	0.848168	28	0.886926	28	0.868571	20	0.920792	28	0.931429	28	0.901316	26	0.936364	28	0.940711	28	0.914062
scaffold_16:2687787-2688105	scaffold_16	2687787	2688105	318	0	2451	gene	16	0	21	0.0416667	20	0.103448	21	0.115987	21	0.0909091	19	0.0519481	21	0.156627	17	0	21	0	21	0.00775194	21	0	21	0	12	0
scaffold_16:2691668-2691693	scaffold_16	2691668	2691693	25	536	0	repeat	10	0.448276	10	0.738095	10	0.770186	10	0.80531	10	0.822785	10	0.591549	10	0.5	10	0.379747	10	0.283871	10	0.476636	10	0.506494	10	0.743119	10	0.971963
scaffold_16:2719174-2719494	scaffold_16	2719174	2719494	320	1926	0	repeat	18	0.486301	18	0.526316	18	0.697417	18	0.689498	18	0.507937	18	0.582222	18	0.813665	18	0.335664	18	0.45283	18	0.32646	18	0.447917	18	0.562791	18	0.476636
scaffold_16:2724935-2725215	scaffold_16	2724935	2725215	280	5607	0	repeat	12	0.201087	12	0.231405	12	0.20197	12	0.312195	12	0.221239	12	0.195531	12	0.340136	12	0.323529	12	0.292857	12	0.140909	12	0.175439	12	0.287425	12	0.42246
scaffold_16:2727010-2727186	scaffold_16	2727010	2727186	176	3636	200	intergenic	10	0.125	10	0	10	0.284615	10	0.364198	10	0.236559	10	0.580952	10	0.590909	10	0.277778	10	0.258333	10	0.398693	10	0.346667	10	0.507937	10	0.446809
scaffold_16:2797675-2797908	scaffold_16	2797675	2797908	233	1256	309	intergenic	6	0.0153846	6	0	6	0.0117647	6	0	6	0.2	6	0.490566	6	0.27451	6	0	6	0.158537	6	0.421875	6	0.981132	6	0.418182	6	0.980769
scaffold_16:2905068-2905177	scaffold_16	2905068	2905177	109	718	20	intergenic	6	0.390411	6	0.294118	6	0.258065	6	0.635514	6	0.508475	6	0.424242	6	0.745455	5	0.62963	6	0.98	6	0.962963	5	0.891304	6	0.95082	6	0.890244
scaffold_16:2929074-2929586	scaffold_16	2929074	2929586	512	0	406	gene	27	0.0153846	35	0	35	0.00263852	33	0.00414938	33	0	27	0	27	0.008	18	0.0377358	33	0.403909	23	0.568528	27	0.674877	31	0.239748	24	0.63125
scaffold_16:29644-30151	scaffold_16	29644	30151	507	2491	1143	intergenic	16	0.0412844	16	0.0581395	16	0.150862	16	0.0598592	15	0.0230769	16	0.0280899	16	0.0486111	16	0.0645161	15	0.0434783	16	0.063745	16	0.0573248	16	0.178744	16	0.179856
scaffold_16:301123-301139	scaffold_16	301123	301139	16	0	206	gene	5	0	5	0	5	0	5	0	5	0	5	0	5	0	5	0.216216	5	0.408451	5	0.641975	5	0.313725	5	0.2	5	0.489796
scaffold_16:3013762-3013881	scaffold_16	3013762	3013881	119	550	33	intergenic	15	0.690058	15	0.585366	15	0.532164	15	0.548611	15	0.454545	15	0.469027	15	0.575949	13	0.901408	15	0.69697	15	0.738095	15	0.755725	15	0.584416	14	0.439394
scaffold_16:3040442-3040463	scaffold_16	3040442	3040463	21	0	446	gene	5	0	5	0.415385	5	0.617021	5	0.714286	5	0.809524	5	0.702128	5	0.787879	5	0	5	0	5	0	5	0	5	0	5	0
scaffold_16:3239524-3239612	scaffold_16	3239524	3239612	88	1891	17	intergenic	6	0.692308	6	0.762963	6	0.455224	6	0.514706	6	0.682927	6	0.8	6	0.639535	6	0.583333	6	0.381818	6	0.339623	6	0.216867	6	0.186916	6	0
scaffold_16:3253024-3253045	scaffold_16	3253024	3253045	21	0	900	gene	5	0.714286	5	0.469136	5	0.416667	5	0.21875	5	0.25	5	0	5	0	5	0.733333	5	0.681818	5	0.77193	5	0.727273	5	0.836735	5	0.8
scaffold_16:3292359-3292461	scaffold_16	3292359	3292461	102	2331	13	intergenic	9	0.0791367	9	0.00409836	9	0.0598802	9	0	9	0.00649351	9	0.0212766	9	0.0123457	7	0.175676	9	0.192771	9	0.134715	9	0.0610687	9	0.234375	9	0.015625
scaffold_16:3324955-3325037	scaffold_16	3324955	3325037	82	1005	34	intergenic	8	0.962963	8	0.945312	8	0.945122	8	0.910112	8	0.902778	8	0.870968	8	0.819277	8	0.661765	8	0.561151	8	0.4375	8	0.575	8	0.315152	8	0.666667
scaffold_16:3332538-3332761	scaffold_16	3332538	3332761	223	0	1799	gene	14	0.00591716	19	0.111111	19	0.252336	19	0.205426	17	0.129252	19	0.275862	17	0.303704	19	0	18	0.0560748	19	0.0599078	19	0.114094	19	0.21831	19	0.185393
scaffold_16:3378499-3378735	scaffold_16	3378499	3378735	236	3030	0	repeat	14	0.493333	14	0.548387	14	0.5	14	0.65493	14	0.594937	14	0.655556	14	0.720721	10	0.702128	14	0.666667	14	0.649682	14	0.673267	14	0.728155	10	0.704545
scaffold_16:3411907-3411992	scaffold_16	3411907	3411992	85	10096	32	intergenic	8	0.393333	8	0.828358	8	0.802548	8	0.905109	8	0.780488	8	0.876543	8	0.927273	6	0.194444	8	0.3	8	0.208955	8	0.197368	8	0.201613	8	0.166667
scaffold_16:3447409-3447504	scaffold_16	3447409	3447504	95	0	382	gene	16	0.203883	16	0.274854	16	0.157068	16	0.124378	16	0.330275	14	0.5	11	0.324324	15	0.375	16	0.447154	16	0.368421	16	0.330357	11	0.247059	16	0.441558
scaffold_16:3463767-3463948	scaffold_16	3463767	3463948	181	7443	343	intergenic	12	0.0204918	12	0.178723	12	0.220513	12	0.221622	12	0.225806	12	0.0700637	12	0.0849673	12	0.123457	12	0.162791	12	0.214286	12	0.113821	12	0.00518135	12	0.0381679
scaffold_16:3489674-3489984	scaffold_16	3489674	3489984	310	0	0	repeat	8	0.0253807	8	0.0262172	8	0.0862069	8	0.0860656	8	0.0409357	8	0.164948	8	0.355556	8	0.0230769	8	0.0225225	8	0.00350877	8	0.0393258	8	0.0909091	8	0.068323
scaffold_16:349872-349937	scaffold_16	349872	349937	65	714	25	intergenic	6	0.832298	6	0.741007	6	0.679487	6	0.742857	6	0.494505	6	0.0833333	6	0	6	0.485294	6	0.719697	6	0.767742	6	0.401961	6	0.38	6	0.356643
scaffold_16:3518249-3518332	scaffold_16	3518249	3518332	83	231	0	repeat	7	0.372263	7	0.393805	7	0.6125	7	0.393064	7	0.303922	7	0.679487	7	0.592593	7	0.211268	7	0.410596	7	0.382199	7	0.380531	7	0.53913	7	0.757353
scaffold_16:356250-356428	scaffold_16	356250	356428	178	618	20	intergenic	10	0.356522	10	0.552239	10	0.576	10	0.58042	10	0.272727	7	0.515464	10	0.45	10	0.107143	10	0.149606	10	0.168421	9	0.0617284	10	0.111111	10	0.152381
scaffold_16:3579648-3579730	scaffold_16	3579648	3579730	82	853	0	repeat	12	0.560748	11	0.776699	12	0.795455	12	0.604167	6	0.647059	12	0.928571	12	0.957746	12	0	12	0.0273973	12	0	8	0.0769231	12	0.352941	12	0.340206
scaffold_16:3602732-3602888	scaffold_16	3602732	3602888	156	27	0	repeat	9	0.179688	9	0.192593	9	0.129353	9	0.185897	9	0.368421	9	0.42953	9	0.556701	9	0.147727	9	0.0931677	9	0.136646	9	0.127273	9	0.101064	9	0.0645161
scaffold_16:3612016-3612335	scaffold_16	3612016	3612335	319	6579	186	intergenic	21	0.216216	21	0.00326797	21	0	21	0.00387597	21	0.00444444	21	0.00990099	21	0	21	0.234043	21	0.219512	21	0.28125	21	0.260417	21	0.176136	21	0.344828
scaffold_16:3618890-3619530	scaffold_16	3618890	3619530	640	0	24	gene	30	0.602273	51	0.668904	61	0.650407	50	0.642857	51	0.643725	35	0.559406	41	0.643216	34	0.744966	56	0.759174	55	0.627273	51	0.748148	24	0.770115	50	0.756098
scaffold_16:3628116-3628499	scaffold_16	3628116	3628499	383	31	0	repeat	13	0.534314	13	0.415888	13	0.355556	13	0.324324	13	0.333333	13	0	13	0.0314465	13	0.685393	13	0.603175	13	0.442396	13	0.503704	13	0.458824	13	0.385027
scaffold_16:3629078-3629289	scaffold_16	3629078	3629289	211	0	674	gene	9	0.266667	21	0.187845	16	0.263158	21	0.172619	21	0.0990991	12	0.0714286	19	0.0347826	15	0.180556	18	0.170732	19	0.305556	21	0.204724	19	0.230769	21	0.391753
scaffold_16:3657859-3658769	scaffold_16	3657859	3658769	910	99	634	intergenic	33	0.531142	34	0.433219	34	0.590476	34	0.48816	34	0.501305	34	0.526316	33	0.634877	33	0.615385	34	0.692035	34	0.650165	34	0.645503	34	0.778017	34	0.764398
scaffold_16:3688281-3688457	scaffold_16	3688281	3688457	176	0	375	gene	20	0.0782123	20	0	20	0.0409357	20	0.0938511	20	0.125	20	0	20	0	20	0.0833333	20	0.0773196	20	0.189333	20	0.210526	20	0.202614	20	0.344156
scaffold_16:3688967-3689027	scaffold_16	3688967	3689027	60	290	87	intergenic	8	0.318182	8	0.270588	8	0.193798	8	0.0324675	8	0.0769231	8	0	8	0.0111111	7	0.243243	8	0.36	8	0.265734	8	0.215909	8	0.0758621	8	0
scaffold_16:3690169-3690275	scaffold_16	3690169	3690275	106	0	181	gene	6	0.390244	6	0.669725	6	0.605263	6	0.511628	6	0.253521	6	0	6	0.170455	6	0.302326	6	0.357895	6	0.66087	5	0.913793	6	0.740385	6	0.188119
scaffold_16:3690799-3690988	scaffold_16	3690799	3690988	189	0	811	gene	11	0.571429	12	0.606061	14	0.536458	14	0.395833	14	0.571429	13	0.850575	14	0.827586	12	0.362319	14	0.567251	14	0.612903	14	0.518987	13	0.531532	14	0.475
scaffold_16:375101-375166	scaffold_16	375101	375166	65	548	178	intergenic	12	0.824818	12	0.518519	12	0.494565	12	0.167568	12	0.115385	12	0.659259	12	0.230769	12	0.956044	12	0.95679	12	0.972678	12	0.992	12	0.793478	12	0.954023
scaffold_16:383132-383200	scaffold_16	383132	383200	68	2199	41	intergenic	10	0.981013	10	0.985915	10	0.972826	10	0.820312	10	0.73913	10	0.335294	10	0.333333	8	0.978261	10	0.948387	10	0.952941	10	0.989011	10	0.95	10	0.919192
scaffold_16:3833000-3833150	scaffold_16	3833000	3833150	150	0	2673	gene	14	0.520833	14	0.545455	14	0.595041	14	0.561404	14	0.514286	14	0.313725	14	0.346939	14	0.553846	14	0.50365	14	0.55914	14	0.629921	14	0.55102	14	0.661017
scaffold_16:399178-399428	scaffold_16	399178	399428	250	831	487	intergenic	16	0.154412	16	0.0616114	16	0.291209	16	0.0941704	16	0.203704	16	0.0512821	16	0.254658	14	0.128571	16	0.254144	16	0.380488	16	0.518248	16	0.1875	16	0.24026
scaffold_16:4049851-4049976	scaffold_16	4049851	4049976	125	200	5	intergenic	6	0.306667	6	0.0294118	6	0.0136986	6	0.0190476	6	0	6	0.176471	6	0.260274	6	0.583333	6	0.738095	6	0.643678	6	0.9	6	0.736111	6	0.982456
scaffold_16:4053615-4053891	scaffold_16	4053615	4053891	276	2116	0	repeat	11	0.656	11	0.772973	11	0.684932	11	0.931624	10	0.866667	11	0.585106	11	0.620253	11	0.357143	11	0.11194	11	0.0872483	8	0.135135	11	0.435115	11	0.097561
scaffold_16:4063705-4063794	scaffold_16	4063705	4063794	89	815	39	intergenic	6	0.931818	6	0.578571	6	0.815385	6	0.915254	6	0.846154	6	0.9375	6	0.869048	6	0.836364	6	0.938776	6	0.915966	6	0.958333	6	0.415842	6	0.881356
scaffold_16:4073921-4074373	scaffold_16	4073921	4074373	452	0	1116	gene	18	0.354167	23	0.262069	23	0.2657	23	0.264214	21	0.234043	23	0.294444	22	0.297468	12	0.472222	23	0.458101	23	0.375862	18	0.621212	22	0.574324	23	0.476744
scaffold_16:4074374-4074783	scaffold_16	4074374	4074783	409	0	893	gene	25	0.556452	28	0.799228	29	0.827586	24	0.817734	25	0.68306	20	0.838095	20	0.91453	7	0.306122	29	0.57971	22	0.734694	26	0.639241	25	0.804511	23	0.862595
scaffold_16:4085629-4086080	scaffold_16	4085629	4086080	451	713	34	intergenic	22	0.0818505	22	0.00310559	22	0.0328467	22	0.0628743	22	0.0103093	22	0.0049505	22	0.00793651	21	0.167785	22	0.341463	22	0.508772	21	0.565217	22	0.367257	22	0.81
scaffold_16:4103694-4103883	scaffold_16	4103694	4103883	189	0	1794	gene	16	0.01	16	0.246479	15	0.226891	16	0.218978	14	0.341463	13	0.348485	15	0.364706	16	0.0694444	16	0.22963	16	0.304348	15	0.236559	14	0.151163	16	0.231481
scaffold_16:4116499-4116668	scaffold_16	4116499	4116668	169	3024	0	repeat	10	0.72549	12	0.802198	12	0.776471	12	0.745098	12	0.763889	12	0.742424	10	0.666667	10	0.85	12	0.885057	12	0.925234	12	0.971429	10	0.730769	12	0.610169
scaffold_16:4151294-4151344	scaffold_16	4151294	4151344	50	0	2419	gene	5	0	6	0	6	0	6	0.00990099	6	0	6	0	6	0	5	0	6	0	6	0.327869	6	0.555556	6	0.545455	6	0.84375
scaffold_16:4283414-4283949	scaffold_16	4283414	4283949	535	584	27	intergenic	16	0.0983607	16	0.0843373	16	0.158491	16	0.307985	16	0.483444	16	0.510638	16	0.466667	16	0.284404	16	0.541833	16	0.539033	16	0.89375	16	0.459459	16	0.838542
scaffold_16:4398381-4398586	scaffold_16	4398381	4398586	205	2283	125	intergenic	20	0.503759	20	0.484507	20	0.505618	20	0.630435	18	0.464789	20	0.492537	20	0.390411	16	0.473684	20	0.511194	20	0.403571	20	0.419162	20	0.546961	20	0.24183
scaffold_16:4415524-4415589	scaffold_16	4415524	4415589	65	0	465	gene	9	0.047619	9	0	9	0	9	0.00719424	9	0	9	0	9	0.0740741	9	0.0704225	9	0.124138	9	0.104167	9	0.0970874	9	0.221239	5	0.0515464
scaffold_16:441677-442035	scaffold_16	441677	442035	358	4591	196	intergenic	18	0.226415	18	0.175573	18	0.2249	18	0.257463	18	0.18	17	0.202247	18	0.107914	13	0.415584	18	0.657658	18	0.615385	18	0.578947	18	0.405882	17	0.632184
scaffold_16:4427363-4427677	scaffold_16	4427363	4427677	314	1776	0	repeat	18	0.471947	18	0.479419	18	0.308442	18	0.318996	18	0.181818	18	0.130699	18	0.150235	18	0.516667	18	0.539792	18	0.418539	18	0.414508	18	0.455319	18	0.539924
scaffold_16:4550166-4550363	scaffold_16	4550166	4550363	197	0	762	gene	16	0	16	0	16	0	16	0	15	0.121212	16	0.2	16	0.18705	12	0.0172414	15	0.0254237	16	0.00900901	16	0.1	16	0	16	0.143791
scaffold_16:4720514-4720708	scaffold_16	4720514	4720708	194	0	0	repeat	10	0.0263158	10	0	10	0.00591716	10	0	10	0	10	0.215909	10	0.159574	10	0.310345	10	0.142045	10	0.330882	10	0.230769	10	0.211009	10	0.352273
scaffold_16:4797841-4798023	scaffold_16	4797841	4798023	182	2163	0	repeat	6	0.548673	6	0.048	6	0.0416667	6	0.034188	6	0.0612245	6	0.223301	6	0.196721	6	0.903846	6	0.846154	6	0.90566	6	0.777778	6	0.445946	6	0.820225
scaffold_16:4821762-4821982	scaffold_16	4821762	4821982	220	579	111	intergenic	6	0	6	0	6	0.029703	6	0	6	0	6	0.0128205	6	0.00990099	6	0.264151	6	0.48	6	0.578512	6	0.565789	6	0.904255	6	0.882353
scaffold_16:4822041-4822233	scaffold_16	4822041	4822233	192	858	390	intergenic	6	0.357143	6	0.408163	6	0.272727	6	0.0103093	6	0	6	0.214286	6	0.157895	6	0.255814	6	0.618421	6	0.356436	6	0.513889	6	0.675676	6	0.559322
scaffold_16:4898531-4899017	scaffold_16	4898531	4899017	486	0	68	gene	12	0.0645161	14	0.0282258	14	0.0539419	14	0.130682	14	0.125	13	0.165803	12	0.203593	12	0.00813008	14	0.0135747	14	0.219178	14	0.313609	14	0.286517	14	0.449339
scaffold_16:4986058-4986169	scaffold_16	4986058	4986169	111	1646	17	intergenic	8	0.824427	8	0.92	8	0.575163	8	0.00636943	8	0.117647	8	0.0425532	8	0.00909091	8	0.25	8	0.242718	8	0.151515	8	0.216981	8	0.313869	8	0
scaffold_16:5026608-5026879	scaffold_16	5026608	5026879	271	8199	0	repeat	23	0.577982	38	0.592308	38	0.637771	38	0.624	37	0.686916	30	0.681564	26	0.648438	18	0.470588	31	0.612766	35	0.664	29	0.503401	25	0.629139	29	0.591195
scaffold_16:5239990-5240301	scaffold_16	5239990	5240301	311	18762	0	repeat	22	0.642857	22	0.675393	22	0.761905	22	0.696809	22	0.684211	21	0.782609	18	0.745763	19	0.824742	22	0.781818	22	0.803191	20	0.913793	19	0.825	18	0.913043
scaffold_16:5244808-5245175	scaffold_16	5244808	5245175	367	23580	0	repeat	8	0.320755	36	0.592105	36	0.646154	17	0.418803	17	0.583333	19	0.721519	31	0.768786	5	0.375	34	0.527397	34	0.445833	24	0.496241	20	0.458333	15	0.488889
scaffold_16:5248310-5248870	scaffold_16	5248310	5248870	560	27082	0	repeat	20	0.806202	36	0.820408	27	0.834711	36	0.824627	22	0.891473	31	0.869565	29	0.869565	31	0.855172	27	0.845833	36	0.781132	20	0.847458	17	0.847826	32	0.796178
scaffold_16:5445927-5445989	scaffold_16	5445927	5445989	62	4865	0	repeat	6	0.47619	6	0.0588235	6	0.0944882	6	0.217391	6	0.202381	6	0.125	6	0.45	6	0.707317	6	0.764151	6	0.705036	6	0.746667	6	0.564516	6	0.653333
scaffold_16:5533137-5533247	scaffold_16	5533137	5533247	110	20707	241	intergenic	10	0.216216	10	0.322581	10	0.31746	10	0.25	8	0.425926	9	0.075188	10	0.214286	10	0.230769	10	0.460993	10	0.557377	10	0.1875	10	0.183908	10	0.446809
scaffold_16:5587344-5587542	scaffold_16	5587344	5587542	198	772	0	repeat	14	0.861538	18	0.675127	18	0.679487	18	0.691011	11	0.75	10	0.808511	18	0.824	16	0.90625	18	0.843931	18	0.978102	13	0.972222	13	0.883333	13	0.824324
scaffold_16:5721749-5721879	scaffold_16	5721749	5721879	130	14111	0	repeat	12	0.247619	14	0.128079	14	0.156463	14	0.151685	14	0.126437	14	0.311377	14	0.184466	12	0.219178	14	0.313433	14	0.341615	14	0.577586	14	0.42735	14	0.670886
scaffold_16:5748439-5748611	scaffold_16	5748439	5748611	172	1727	1	intergenic	6	0.650602	6	0.633333	6	0.647059	6	0.475	6	0.277778	6	0.444444	6	0.338983	6	0.291667	6	0.197531	6	0	6	0.153846	6	0.321839	6	0.284211
scaffold_16:5972308-5972530	scaffold_16	5972308	5972530	222	28347	38	intergenic	11	0.0176991	11	0	11	0.0165289	11	0	11	0.021978	11	0	11	0.0842105	10	0.0677966	11	0.293103	11	0.255952	10	0.256757	11	0.355556	11	0.744361
scaffold_16:598589-598702	scaffold_16	598589	598702	113	786	346	intergenic	6	0.117647	6	0	6	0.0289855	6	0	6	0	6	0	6	0	6	0.27027	6	0.258065	6	0.295455	6	0.349206	6	0.361702	6	0.672131
scaffold_16:6068413-6068686	scaffold_16	6068413	6068686	273	2200	41	intergenic	7	0.333333	7	0.0786517	7	0.252525	7	0.17	7	0.0877193	7	0.0933333	7	0.241379	7	0.981818	7	0.963415	7	0.978261	7	0.949153	7	0.786517	7	0.972222
scaffold_16:6125829-6126068	scaffold_16	6125829	6126068	239	3673	0	repeat	14	0.042328	14	0.0123457	14	0.122066	14	0.11165	13	0.12	14	0.0052356	14	0.0100503	14	0.120301	14	0.25	14	0.111111	14	0.177632	14	0.271605	14	0.437158
scaffold_16:6312028-6312045	scaffold_16	6312028	6312045	17	0	946	gene	8	0	8	0.655172	8	0.451923	8	0.456522	8	0.425	8	0.506329	8	0.541667	8	0.0357143	8	0	8	0	8	0	8	0	8	0
scaffold_16:674988-675191	scaffold_16	674988	675191	203	0	1691	gene	12	0.362319	12	0.208738	12	0.252033	12	0.227545	11	0.244444	12	0.244604	12	0.224359	10	0.351852	12	0.358974	12	0.442623	12	0.627907	12	0.432	12	0.642857
scaffold_16:733926-734207	scaffold_16	733926	734207	281	0	1045	gene	13	0.192308	13	0.307692	13	0.133858	13	0.348485	13	0.41791	13	0.534884	13	0.619048	7	0.162791	13	0.112069	13	0.164384	13	0.282353	13	0.361702	13	0.386139
scaffold_16:772036-772286	scaffold_16	772036	772286	250	531	811	intergenic	14	0.138889	26	0.266187	25	0.234694	26	0.333333	25	0.291391	25	0.18232	20	0.192661	19	0.1875	26	0.376289	26	0.348148	26	0.278302	26	0.16	26	0.251534
scaffold_16:866629-866651	scaffold_16	866629	866651	22	0	1889	gene	8	0.733333	8	0.570093	8	0.530864	8	0.518519	8	0.604651	8	0.285714	8	0.30137	7	0.88	8	0.95122	8	0.967742	7	0.959184	8	0.830986	8	0.985915
scaffold_16:966961-966997	scaffold_16	966961	966997	36	346	128	intergenic	6	0.0862069	6	0.120879	6	0.736111	6	0.15625	6	0	6	0.0327869	6	0.264706	6	0	6	0.03125	6	0.0135135	5	0.0465116	6	0.0333333	6	0
scaffold_17:1052440-1052592	scaffold_17	1052440	1052592	152	2063	0	repeat	6	0.809524	6	0.0508475	6	0.469136	6	0.635417	6	0.576923	6	0.47561	6	0.545455	6	0.829268	6	0.902439	6	0.944444	6	0.946429	6	0.868852	6	0.936709
scaffold_17:1053560-1053861	scaffold_17	1053560	1053861	301	3183	0	repeat	10	0.241379	10	0.17801	10	0.119718	10	0.347826	10	0.4	10	0.624161	10	0.524194	10	0.25	10	0.248322	10	0.175676	10	0.221239	10	0.392857	10	0.260355
scaffold_17:1054606-1054663	scaffold_17	1054606	1054663	57	4229	98	intergenic	6	0.285714	6	0.574468	6	0.550725	6	0.552239	6	0.4375	6	0.5625	5	1	6	0	6	0.0363636	6	0.0153846	6	0.0645161	6	0	6	0.0408163
scaffold_17:1151619-1151748	scaffold_17	1151619	1151748	129	10755	0	repeat	7	0.137255	7	0.0169492	7	0.361446	7	0.454545	7	0.540541	7	0.869565	7	0.875	7	0.190476	7	0.225806	7	0.252033	7	0.183333	7	0.222222	7	0.257143
scaffold_17:1162600-1162790	scaffold_17	1162600	1162790	190	0	19	gene	12	0.105882	12	0.154321	12	0.230769	12	0.42735	12	0.285714	12	0.449541	12	0.328767	12	0.123288	12	0.0625	12	0.269231	12	0.030303	12	0.141414	12	0.264368
scaffold_17:1170010-1170330	scaffold_17	1170010	1170330	320	910	0	repeat	15	0.593651	15	0.429379	15	0.504983	15	0.453947	15	0.401914	15	0.423423	15	0.273743	15	0.442177	15	0.52069	15	0.365696	15	0.384615	15	0.329787	15	0.326667
scaffold_17:1198993-1199133	scaffold_17	1198993	1199133	140	25077	0	repeat	10	0.231343	13	0.264706	13	0.197279	13	0.0503597	13	0.0336134	13	0.0810811	11	0.255556	12	0.137931	13	0.274074	13	0.302752	11	0.252427	13	0.328671	13	0.222222
scaffold_17:1203553-1203767	scaffold_17	1203553	1203767	214	29637	237	intergenic	19	0.196581	25	0.210744	23	0.263415	25	0.137546	23	0.2125	25	0.2	24	0.241135	14	0.236842	23	0.425	25	0.296117	17	0.450549	19	0.228571	20	0.205607
scaffold_17:1344088-1344146	scaffold_17	1344088	1344146	58	7809	152	intergenic	13	0.115854	13	0.32	13	0.248366	13	0.230769	13	0.357143	13	0.394737	13	0.333333	10	0.127273	11	0.355072	13	0.268293	13	0.252174	13	0.151261	13	0.0808081
scaffold_17:1368979-1369238	scaffold_17	1368979	1369238	259	7121	30	intergenic	12	0.0313862	12	0.0314136	12	0.164745	12	0.0524412	12	0.133945	12	0.0217014	12	0.0133929	12	0.0243665	12	0.135972	12	0.0576058	12	0.0953237	12	0.0201225	12	0.034915
scaffold_17:1389522-1390108	scaffold_17	1389522	1390108	586	2190	0	repeat	36	0.948598	54	0.951952	54	0.951945	57	0.96124	25	0.931973	51	0.980456	50	0.274021	18	0.953271	52	0.974359	52	0.960688	31	0.977401	38	0.970833	49	0.966667
scaffold_17:140423-140906	scaffold_17	140423	140906	483	2408	0	repeat	22	0.587189	22	0.740319	22	0.800813	22	0.747549	22	0.765957	22	0.551402	22	0.698507	22	0.582915	22	0.605081	22	0.633641	22	0.671779	22	0.640845	22	0.615217
scaffold_17:14333-14376	scaffold_17	14333	14376	43	5538	121	intergenic	8	0.0294118	8	0.0594059	8	0	8	0.105691	8	0	8	0.1	8	0.0675676	8	0.0980392	8	0	8	0.0775194	8	0.4	8	0.571429	8	0.548387
scaffold_17:1512474-1512660	scaffold_17	1512474	1512660	186	10344	0	repeat	10	0.969231	16	0.873494	19	0.845638	19	0.859223	19	0.95	18	0.775	19	0.85034	13	0.947368	19	0.869919	19	0.870504	16	0.849462	19	0.831461	18	0.864583
scaffold_17:1530269-1530669	scaffold_17	1530269	1530669	400	4756	0	repeat	17	0.288889	23	0.712121	24	0.628906	23	0.730769	21	0.765217	15	0.822917	22	0.839286	9	0.465517	24	0.451163	20	0.454545	24	0.478261	23	0.373563	18	0.460123
scaffold_17:1568381-1568546	scaffold_17	1568381	1568546	165	37	115	intergenic	8	0.287879	8	0.048951	8	0	8	0.335766	8	0.260274	8	0.104348	8	0.170732	8	0.62	8	0.647541	8	0.686747	8	0.928571	8	0.7125	8	0.782051
scaffold_17:1602457-1602515	scaffold_17	1602457	1602515	58	12067	88	intergenic	10	0	10	0.0133333	10	0.0465116	10	0.273973	8	0.511628	10	0.815385	10	0.780822	9	0.0540541	10	0	10	0.0251572	6	0	10	0.0192308	7	0
scaffold_17:1610154-1610370	scaffold_17	1610154	1610370	216	4212	189	intergenic	6	0.0185185	6	0	6	0	6	0.0120482	6	0	6	0.0147059	6	0	6	0	6	0.164557	6	0.22973	6	0.333333	6	0.218182	6	0.403509
scaffold_17:1610505-1610775	scaffold_17	1610505	1610775	270	3807	540	intergenic	8	0.684685	8	0.448529	8	0.4	8	0.639241	8	0.555556	8	0.673077	8	0.75	8	0.827586	8	0.918519	8	0.735294	8	0.883721	8	0.59	8	0.630631
scaffold_17:1610865-1611178	scaffold_17	1610865	1611178	313	3404	900	intergenic	10	0.202247	10	0.0960699	10	0.162791	10	0.278947	10	0.320755	10	0.32716	10	0.296	10	0.134831	10	0.138158	10	0.0769231	10	0.0805369	10	0.0246305	10	0.40146
scaffold_17:170525-170573	scaffold_17	170525	170573	48	17944	0	repeat	8	0.203125	8	0.036036	8	0.0787402	8	0.350515	6	0.2	8	0.656566	8	0.810345	8	0.115385	8	0.6875	8	0.596154	5	0.311111	8	0.0722892	8	0.139241
scaffold_17:1809166-1809422	scaffold_17	1809166	1809422	256	2051	0	repeat	13	0.621622	13	0.393443	13	0.6625	13	0.621951	13	0.75974	13	0.698413	13	0.643357	13	0.448819	13	0.59204	13	0.52071	13	0.471831	13	0.420792	13	0.432203
scaffold_17:1951334-1951537	scaffold_17	1951334	1951537	203	15860	0	repeat	11	0.621212	20	0.669565	18	0.639098	20	0.61039	20	0.640449	19	0.481481	20	0.680412	13	0.757143	19	0.608333	14	0.597701	17	0.44	17	0.586538	20	0.731183
scaffold_17:2060904-2061129	scaffold_17	2060904	2061129	225	6805	266	intergenic	10	0.324742	10	0.525773	10	0.433498	10	0.345679	9	0.151786	10	0.202703	10	0.306306	10	0.426667	10	0.354037	10	0.259615	10	0.135338	10	0.263514	10	0.131148
scaffold_17:2185306-2185624	scaffold_17	2185306	2185624	318	13928	0	repeat	8	0.392857	8	0	8	0.0308642	8	0.11811	8	0.414894	8	0.85567	8	0.924051	8	0.294118	8	0.308943	8	0.288732	8	0.304348	8	0.384615	8	0.4375
scaffold_17:219355-219752	scaffold_17	219355	219752	397	1689	0	repeat	6	0.258333	6	0.574074	6	0.754386	6	0.610526	6	0.623377	6	0.636364	6	0.402985	6	0.369565	6	0.883495	6	0.916667	6	0.898305	6	0.872093	6	0.864583
scaffold_17:237424-237471	scaffold_17	237424	237471	47	2253	21	intergenic	9	0.144928	9	0.301205	9	0.509174	9	0.495575	9	0.433333	9	0.517241	9	0.952941	9	0	9	0	9	0	9	0	9	0.112782	9	0.141361
scaffold_17:2414256-2414511	scaffold_17	2414256	2414511	255	0	400	gene	5	0	5	0	5	0.0243902	5	0	5	0	5	0	5	0	5	0	5	0	5	0.426471	5	0.807692	5	0.459016	5	0.457143
scaffold_17:2626749-2626845	scaffold_17	2626749	2626845	96	15257	0	repeat	6	0	6	0	6	0.117647	6	0.40625	6	0.533333	6	0	6	0.0454545	6	0.0789474	6	0.0555556	6	0.320988	6	0.25	6	0.15493	6	0.140351
scaffold_17:2628400-2628781	scaffold_17	2628400	2628781	381	14929	1128	intergenic	10	0.191781	10	0.329609	10	0.277778	10	0.456954	10	0.369048	10	0.512	8	0.690476	10	0.469697	10	0.624204	10	0.819277	10	0.776699	10	0.605442	10	0.606299
scaffold_17:2657665-2657932	scaffold_17	2657665	2657932	267	1482	0	repeat	5	0.41573	5	0.656566	5	0.44	5	0.630137	5	0.487805	5	0.688525	5	0.803571	5	0.317073	5	0.37931	5	0.181818	5	0.234043	5	0.692308	5	0.603175
scaffold_17:2659438-2659537	scaffold_17	2659438	2659537	99	0	994	gene	12	0.482143	12	0.246914	12	0.418803	12	0.146465	10	0.0989011	10	0.181818	12	0.181818	10	0.516129	12	0.506173	12	0.537415	12	0.625	12	0.409836	12	0.385321
scaffold_17:2687185-2687676	scaffold_17	2687185	2687676	491	20214	0	repeat	18	0.191358	19	0.171779	19	0.178571	19	0.166667	19	0.164835	19	0.180617	19	0.163265	19	0.170213	19	0.158371	19	0.160584	19	0.204969	19	0.201835	19	0.314721
scaffold_17:285467-285497	scaffold_17	285467	285497	30	2811	0	repeat	9	0.127273	11	0.405941	11	0.464646	11	0.338346	11	0.356436	11	0.382979	10	0.472727	5	0.448276	10	0.653846	11	0.777778	11	0.764706	11	0.630137	5	0.357143
scaffold_17:309388-309516	scaffold_17	309388	309516	128	383	1155	intergenic	10	0.115789	10	0.00595238	10	0.117371	10	0.0844444	10	0.0819672	10	0.00763359	10	0.00775194	10	0.0720721	10	0.0111111	10	0.00497512	10	0.057971	10	0.0372671	10	0.01875
scaffold_17:3245308-3245379	scaffold_17	3245308	3245379	71	31847	348	intergenic	9	0.243902	10	0.333333	10	0.28866	10	0.159292	10	0.230769	10	0	9	0.047619	8	0.304348	9	0.565789	10	0.372549	10	0.5	5	0.433333	10	0.590164
scaffold_17:3252144-3252347	scaffold_17	3252144	3252347	203	38683	0	repeat	18	0.173913	18	0.0811808	18	0.0686275	18	0.202765	18	0.198582	18	0.252874	18	0.297872	17	0.192661	18	0.352941	18	0.414847	18	0.413534	18	0.201794	18	0.170103
scaffold_17:33076-33270	scaffold_17	33076	33270	194	2588	0	repeat	8	0.00595238	8	0	8	0.124224	8	0.229268	8	0.336207	8	0.506329	8	0.42735	8	0	8	0	8	0	8	0	8	0	8	0.00649351
scaffold_17:3367607-3367642	scaffold_17	3367607	3367642	35	58895	324	intergenic	6	0.90566	6	0.54386	6	0.25	6	0.235772	6	0.293103	6	0.0113636	6	0.0166667	6	0.892857	6	0.903846	6	0.851064	6	0.648148	6	0.935065	6	0.957265
scaffold_17:3369307-3369371	scaffold_17	3369307	3369371	64	57166	3	intergenic	8	0.663934	8	0.0115607	8	0	8	0	8	0.0104167	8	0	8	0	8	0.0151515	8	0	8	0.00649351	8	0	8	0.163793	8	0.0661157
scaffold_17:34372-34456	scaffold_17	34372	34456	84	1402	170	intergenic	6	0	6	0.566929	6	0.76378	6	0.792857	6	0.84375	6	0.642857	6	0.561644	6	0	6	0.122222	6	0.00961538	6	0.0147059	6	0	6	0.0238095
scaffold_17:3617295-3617547	scaffold_17	3617295	3617547	252	3856	79	intergenic	6	0	6	0.037037	6	0.0322581	6	0.185567	6	0.0526316	6	0.0121951	6	0	6	0.0227273	6	0.135802	6	0.416667	6	0.372549	6	0.173333	6	0.128205
scaffold_17:3686323-3686367	scaffold_17	3686323	3686367	44	1666	207	intergenic	5	0.423077	9	0.387097	9	0.396552	5	0.371429	9	0.386364	9	0.192308	9	0.203704	5	0.44	9	0.902778	9	0.762712	5	0.76	9	0.470588	9	0.428571
scaffold_17:3702380-3702967	scaffold_17	3702380	3702967	587	17723	0	repeat	31	0.858065	52	0.886628	49	0.916667	52	0.904899	41	0.889952	29	0.86	32	0.85906	34	0.845714	52	0.842857	51	0.831909	39	0.819512	30	0.859756	33	0.869318
scaffold_17:3894954-3895104	scaffold_17	3894954	3895104	150	6081	0	repeat	9	0.904762	9	0.963235	9	0.96748	9	0.957447	9	0.96	9	0.835052	9	0.964286	9	0.482759	9	0.391608	9	0.202797	9	0	9	0.485149	7	0.468085
scaffold_17:3954069-3954136	scaffold_17	3954069	3954136	67	13641	58	intergenic	14	0.869565	14	0.915179	14	0.940928	14	0.970588	10	1	14	0.929134	14	0.373016	7	0.822222	14	0.883117	14	0.834254	14	0.834951	14	0.90566	14	0.832298
scaffold_17:3965440-3965519	scaffold_17	3965440	3965519	79	7972	1272	intergenic	8	0.158537	13	0.226667	11	0.344262	13	0.157407	12	0.176471	13	0.278689	13	0.306818	13	0.352113	13	0.589286	13	0.448718	13	0.762238	13	0.493671	13	0.490566
scaffold_17:3980444-3980718	scaffold_17	3980444	3980718	274	3048	0	repeat	14	0.326667	14	0.368644	14	0.244604	14	0.137143	14	0.129771	14	0.075188	14	0.00636943	13	0.623529	14	0.543147	14	0.733333	13	0.938053	14	0.737805	14	0.814815
scaffold_17:4008997-4009152	scaffold_17	4008997	4009152	155	11673	0	repeat	11	0.11	11	0.00568182	11	0	11	0	11	0.0379747	11	0.235849	11	0.303797	11	0.152778	11	0.164706	11	0.137931	11	0.131313	11	0.170455	11	0.184615
scaffold_17:40196-40335	scaffold_17	40196	40335	139	1527	0	repeat	10	0.532967	10	0.134529	10	0.14966	10	0.170732	10	0.198347	10	0.194631	10	0.169014	10	0.0471698	10	0	10	0	10	0	10	0.458065	10	0.333333
scaffold_17:4034640-4035015	scaffold_17	4034640	4035015	375	922	7	intergenic	24	0.795455	34	0.821086	34	0.891473	28	0.801136	26	0.761538	26	0.91716	24	0.912281	11	0.84507	32	0.825397	30	0.727273	25	0.65	28	0.783951	18	0.849206
scaffold_17:4130340-4130603	scaffold_17	4130340	4130603	263	34070	0	repeat	12	0.135417	12	0.222672	12	0.245536	12	0.214634	12	0.0649351	12	0.183246	12	0.104294	11	0	12	0.0101523	12	0.0153846	12	0.148387	12	0.158654	12	0.269663
scaffold_17:4227558-4227774	scaffold_17	4227558	4227774	216	30103	0	repeat	5	0.25	14	0.42735	13	0.333333	14	0.522222	12	0.487179	5	0.483871	11	0.584615	11	0.561404	14	0.476636	8	0.460317	9	0.810345	9	0.45283	9	0.54
scaffold_17:4283668-4283858	scaffold_17	4283668	4283858	190	8875	0	repeat	8	0.0584795	8	0.0169492	8	0	8	0	8	0	8	0.0364964	8	0	8	0	8	0.0277778	8	0	8	0	8	0.232759	8	0.409938
scaffold_17:4306821-4307047	scaffold_17	4306821	4307047	226	12197	44	intergenic	6	0.757895	6	0.953125	6	0.959016	6	0.913462	6	0.9	6	0.905882	6	0.927711	6	0.321429	6	0.438095	6	0.252427	6	0	6	0.378641	6	0.476636
scaffold_17:4363242-4363295	scaffold_17	4363242	4363295	53	3278	116	intergenic	9	0.981818	9	0.982609	9	0.673759	9	0.961538	9	0.485437	6	0.948718	9	0.949153	9	0.96875	9	0.690476	9	0.962963	9	0.31068	9	0.964912	9	1
scaffold_17:439208-439222	scaffold_17	439208	439222	14	325	90	intergenic	5	0.762887	5	0.813953	5	0.758242	5	0.652778	5	0.666667	5	0.645161	5	0.916667	5	0.885714	5	0.56	5	0.152381	5	0.719298	5	0.655172	5	0.847222
scaffold_17:4567224-4567446	scaffold_17	4567224	4567446	222	2107	0	repeat	15	0	16	0	16	0.139535	16	0.0941176	16	0.0757576	16	0.0827068	13	0.138889	12	0	16	0.132597	16	0.204	16	0.257812	16	0.19403	16	0.197605
scaffold_17:4567465-4567863	scaffold_17	4567465	4567863	398	2348	0	repeat	25	0.652941	26	0.716253	26	0.679443	26	0.710963	26	0.65566	26	0.612766	25	0.557292	26	0.614379	26	0.659341	26	0.553672	26	0.538835	26	0.617647	26	0.647059
scaffold_17:4568081-4568318	scaffold_17	4568081	4568318	237	2964	0	repeat	14	0.192593	16	0.262712	16	0.222892	16	0.13253	16	0.163793	16	0.0765027	16	0.245614	10	0.276596	15	0.236842	16	0.230769	15	0.438776	13	0.190909	11	0.190476
scaffold_17:4572228-4572738	scaffold_17	4572228	4572738	510	7111	0	repeat	14	0.241758	14	0.194346	14	0.208333	14	0.23348	14	0.26087	14	0.252137	14	0.391566	14	0.275229	14	0.430435	14	0.447471	14	0.410405	14	0.244726	14	0.20614
scaffold_17:4699626-4699786	scaffold_17	4699626	4699786	160	73071	0	repeat	6	0.71875	6	0.638462	6	0.584615	6	0.625	6	0.863636	6	0.314815	6	0.318681	6	0.641509	6	0.492537	6	0.548673	6	0.56383	6	0.788889	6	0.77381
scaffold_17:475381-475648	scaffold_17	475381	475648	267	9297	99	intergenic	6	0.895833	6	0.879747	6	0.910112	6	0.93662	6	0.811765	6	0.541096	6	0.333333	6	0.925373	6	0.924812	6	0.867925	6	0.610526	6	0.813793	6	0.806897
scaffold_17:4870378-4870512	scaffold_17	4870378	4870512	134	1633	308	intergenic	8	0.69697	8	0.763514	8	0.654206	8	0.553719	8	0.6	8	0.0330579	8	0.0759494	8	0.692308	8	0.75	8	0.608696	8	0.653333	8	0.795082	8	0.806122
scaffold_17:5037576-5037597	scaffold_17	5037576	5037597	21	0	1009	gene	6	0	6	0.522388	6	0.626866	6	0.62069	6	0.603175	6	0.586207	6	0.304348	6	0	6	0	6	0	6	0	6	0	6	0
scaffold_17:5041819-5041908	scaffold_17	5041819	5041908	89	2873	1	intergenic	6	0.010989	6	0	6	0	6	0	6	0.0133333	6	0	6	0	6	0	6	0.641026	6	0.932432	6	0.978723	6	0.506667	6	0.368421
scaffold_17:5042679-5042826	scaffold_17	5042679	5042826	147	3733	0	repeat	21	0.806452	21	0.831683	21	0.845426	21	0.84456	16	0.744828	21	0.732394	21	0.876543	12	0.882353	21	0.910853	17	0.813636	17	0.717241	21	0.75817	21	0.77381
scaffold_17:5144900-5145029	scaffold_17	5144900	5145029	129	7920	79	intergenic	6	0.231343	6	0.61194	6	0.605042	6	0.41844	6	0.446154	6	0.206186	6	0.253731	6	0.404255	6	0.612613	6	0.738739	6	0.578947	6	0.554217	6	0.607843
scaffold_17:5296400-5296693	scaffold_17	5296400	5296693	293	1925	0	repeat	10	0.917431	10	0.952607	10	0.926108	10	0.839572	10	0.878049	10	0.794872	10	0.785311	10	0.703704	10	0.698276	10	0.8125	10	0.535088	10	0.81	10	0.885417
scaffold_17:534486-534772	scaffold_17	534486	534772	286	3100	87	intergenic	21	0.706271	21	0.770642	21	0.789916	21	0.799331	21	0.703704	21	0.749117	21	0.765734	21	0.5	21	0.421488	21	0.471605	21	0.410853	21	0.529221	21	0.564841
scaffold_17:547498-547609	scaffold_17	547498	547609	111	889	472	intergenic	11	0.333333	11	0.158333	11	0.176471	11	0.294872	11	0.365854	11	0.338235	8	0.692308	5	0.285714	11	0.638655	11	0.58871	11	0.5	11	0.402439	11	0.527778
scaffold_17:582371-582445	scaffold_17	582371	582445	74	1046	0	repeat	12	0.326923	12	0.452991	9	0.373626	12	0.265152	12	0.445783	12	0.297872	11	0.389831	11	0.4	12	0.622222	12	0.4375	9	0.475	9	0.542857	8	0.73913
scaffold_17:595823-596020	scaffold_17	595823	596020	197	8080	0	repeat	6	0.721893	6	0.566474	6	0.576642	6	0.437037	6	0.395062	6	0.757353	6	0.224719	6	0.683333	6	0.656934	6	0.487179	6	0.585366	6	0.532847	6	0.418605
scaffold_17:612938-613132	scaffold_17	612938	613132	194	1159	102	intergenic	6	0.00689655	6	0	6	0	6	0	6	0.133333	6	0	6	0	6	0	6	0	6	0.144	6	0.0481928	6	0.215686	6	0.107143
scaffold_17:627689-627796	scaffold_17	627689	627796	107	4051	895	intergenic	6	0.582192	6	0.515152	6	0.242991	6	0.481481	6	0.666667	6	0.157143	6	0.3375	6	0.6	6	0.663793	6	0.422764	6	0.544118	6	0.727273	6	0.761905
scaffold_17:652942-653094	scaffold_17	652942	653094	152	4050	0	repeat	9	0.313131	9	0.222222	9	0.165049	9	0.2	9	0.240964	9	0.203704	9	0.212766	5	0.666667	9	0.511905	9	0.698925	9	0.766234	9	0.348837	9	0.525641
scaffold_17:657110-657213	scaffold_17	657110	657213	103	0	377	gene	8	0.72043	8	0.756522	8	0.672566	8	0.382114	8	0.157303	8	0.137255	8	0	8	0.326531	8	0.948276	8	0.815789	8	0.945946	8	0.718182	8	0.666667
scaffold_17:747144-747164	scaffold_17	747144	747164	20	8433	554	intergenic	7	0.0106383	7	0	7	0	7	0	7	0	7	0	7	0	7	0.0576923	7	0.416058	7	0.582418	7	0.278846	7	0.204819	7	0.149533
scaffold_17:751169-751446	scaffold_17	751169	751446	277	4151	231	intergenic	17	0.77451	28	0.662698	23	0.820175	24	0.795918	21	0.844828	20	0.914286	22	0.861111	8	0.677419	28	0.825641	24	0.821656	21	0.940594	23	0.825397	22	0.756906
scaffold_17:755287-755381	scaffold_17	755287	755381	94	216	0	repeat	6	0.578431	6	0.536842	6	0.594828	6	0.373737	6	0.52381	6	0.369863	6	0.342857	5	0.55	6	0.465909	6	0.418182	6	0.625	6	0.730337	6	0.651163
scaffold_17:783772-784016	scaffold_17	783772	784016	244	0	873	gene	23	0.238318	23	0.27451	23	0.294521	23	0.19764	23	0.216981	23	0.194757	23	0.355	23	0.190476	23	0.375	23	0.231928	23	0.291457	23	0.307377	23	0.348066
scaffold_17:811949-812048	scaffold_17	811949	812048	99	0	161	gene	9	0.194444	10	0.0283019	9	0.176471	10	0.221239	8	0.22449	10	0.271429	9	0.333333	8	0.2	10	0.646154	10	0.586957	9	0.675325	8	0.263158	10	0.371429
scaffold_17:813043-813743	scaffold_17	813043	813743	700	961	13	intergenic	18	0.0608696	18	0	18	0.0179856	18	0.0669014	18	0.202128	18	0.024735	18	0.156489	18	0	18	0.0449438	18	0.106164	18	0.384615	18	0.385159	18	0.466192
scaffold_17:849269-849508	scaffold_17	849269	849508	239	3395	0	repeat	8	0.147826	8	0.202899	8	0.13913	8	0.289474	8	0.228261	7	0.393617	8	0.0808081	8	0.131148	8	0.0181818	8	0.125984	8	0.144737	8	0.292135	8	0.288462
scaffold_17:872600-872856	scaffold_17	872600	872856	256	0	516	gene	21	0.141667	22	0.182796	22	0.183168	22	0.107296	19	0.0992908	21	0.0892857	16	0.22	22	0.311828	22	0.287958	22	0.336788	22	0.358382	21	0.218543	21	0.220779
scaffold_17:873092-873361	scaffold_17	873092	873361	269	0	11	gene	14	0	17	0.00862069	16	0.0742857	17	0.168317	17	0.265625	15	0.240506	17	0.420561	15	0.00877193	17	0.00938967	17	0.0700935	15	0.00877193	17	0.0124224	16	0.00552486
scaffold_18:1083970-1084390	scaffold_18	1083970	1084390	420	179199	0	repeat	21	0.23622	32	0.153543	32	0.260465	32	0.218182	30	0.22695	30	0.276316	31	0.336	24	0.389706	32	0.44664	32	0.306452	30	0.343137	18	0.364486	25	0.385135
scaffold_18:1812479-1813026	scaffold_18	1812479	1813026	547	84445	0	repeat	28	0.507353	39	0.43459	35	0.378906	39	0.501538	28	0.437037	38	0.563981	25	0.5625	34	0.533333	38	0.486014	38	0.594901	32	0.536232	26	0.628788	28	0.691429
scaffold_18:1814374-1814537	scaffold_18	1814374	1814537	163	82934	64	intergenic	8	0.0485437	8	0	8	0	8	0.0823529	8	0.0625	8	0	8	0.149425	8	0.126437	8	0	8	0	8	0.04	8	0.268519	8	0.212963
scaffold_18:1945032-1945195	scaffold_18	1945032	1945195	163	94	256	intergenic	12	0.163793	12	0.141243	12	0.149533	12	0.22561	12	0.357895	12	0.293478	12	0.297872	12	0.519481	12	0.566372	12	0.452229	12	0.47561	12	0.333333	12	0.284211
scaffold_18:1990556-1990947	scaffold_18	1990556	1990947	391	13037	0	repeat	19	0.568627	44	0.609626	44	0.663366	41	0.604651	30	0.657143	30	0.682759	34	0.622951	17	0.662791	44	0.582609	44	0.487603	38	0.459716	40	0.52093	32	0.566138
scaffold_18:2052203-2052373	scaffold_18	2052203	2052373	170	2730	68	intergenic	6	0.191304	6	0.183486	6	0.047619	6	0.102564	6	0.180556	6	0.27451	6	0.659091	6	0.147059	6	0.135417	6	0.0366972	6	0.217391	6	0.376344	6	0.319672
scaffold_18:2076276-2076405	scaffold_18	2076276	2076405	129	16500	242	intergenic	10	0	10	0.125	10	0	10	0	10	0.00892857	10	0.434211	10	0.328358	10	0.0131579	10	0.025641	10	0	10	0	10	0	10	0
scaffold_18:2278130-2278324	scaffold_18	2278130	2278324	194	12964	98	intergenic	10	0.238462	10	0.144828	10	0.171053	10	0.134921	10	0.147368	10	0.294118	10	0.105882	9	0.173913	10	0.168	10	0.139073	10	0	10	0.387097	10	0.462264
scaffold_18:2316163-2316420	scaffold_18	2316163	2316420	257	765	0	repeat	10	0	11	0	11	0	11	0	11	0	11	0	11	0	11	0	11	0.048951	11	0.0379147	11	0.196262	11	0.301075	11	0.297521
scaffold_18:2319934-2319961	scaffold_18	2319934	2319961	27	0	775	gene	8	0	8	0	8	0.0273973	8	0.141667	8	0.328358	8	0.395349	8	0.785714	8	0.0131579	8	0	8	0	8	0	8	0	8	0
scaffold_18:2473741-2474053	scaffold_18	2473741	2474053	312	2994	0	repeat	31	0.313878	34	0.234857	33	0.37565	33	0.187115	33	0.244375	31	0.18638	33	0.257353	31	0.248289	33	0.294343	31	0.124127	33	0.163366	33	0.213439	31	0.238663
scaffold_18:2474085-2474913	scaffold_18	2474085	2474913	828	2134	0	repeat	107	0.315268	107	0.2206	107	0.344073	107	0.235585	107	0.134131	107	0.197598	107	0.256583	107	0.235116	107	0.270617	107	0.135498	107	0.0851195	107	0.197712	107	0.199919
scaffold_18:2475129-2475327	scaffold_18	2475129	2475327	198	1720	0	repeat	28	0.345651	28	0.260604	28	0.535768	28	0.180454	26	0.240697	28	0.138023	28	0.211538	28	0.35046	28	0.452928	28	0.108512	28	0.203284	28	0.165127	28	0.214395
scaffold_18:2476536-2477732	scaffold_18	2476536	2477732	1196	0	137	gene	141	0.306962	141	0.117775	141	0.372873	141	0.0919003	141	0.106116	141	0.112952	141	0.130716	141	0.227216	141	0.325383	141	0.0476303	141	0.0781345	141	0.118195	141	0.113582
scaffold_18:2477733-2477782	scaffold_18	2477733	2477782	49	102	87	intergenic	5	0.160714	5	0.0820734	5	0.410615	5	0.0705128	5	0.315789	5	0.0867679	5	0.0986842	5	0.107306	5	0.371681	5	0.0509554	5	0.284457	5	0.0862832	5	0.0681319
scaffold_18:2485443-2485774	scaffold_18	2485443	2485774	331	7812	0	repeat	5	0.97619	26	0.958115	28	0.945513	24	0.960674	20	0.938776	24	0.929078	22	0.918182	14	0.903226	28	0.956311	27	0.108911	22	0.295181	21	0.709459	27	0.686916
scaffold_18:2542048-2542673	scaffold_18	2542048	2542673	625	3885	0	repeat	26	0.285106	26	0.0419287	26	0.0992167	26	0.12605	26	0.0846154	26	0.0851064	26	0.277311	26	0.104348	26	0.0806846	26	0.0983607	26	0.0703125	26	0.152672	26	0.176471
scaffold_18:2546025-2546074	scaffold_18	2546025	2546074	49	484	1143	intergenic	8	0.802083	8	0.785714	8	0.816327	8	0.897727	8	0.807018	8	0.0816327	8	0.341176	8	0.684211	8	0.903226	8	0.761905	8	0.807229	8	0.72807	8	0.52459
scaffold_18:2695133-2695270	scaffold_18	2695133	2695270	137	87883	0	repeat	15	0.432749	15	0.36	15	0.376147	15	0.357143	15	0.370079	15	0.52381	12	0.482353	15	0.338028	15	0.440299	15	0.415966	15	0.447154	15	0.630435	15	0.738562
scaffold_18:2791425-2791724	scaffold_18	2791425	2791724	299	4153	0	repeat	9	0.73913	14	0.834197	14	0.941176	14	0.888112	12	0.943662	14	0.945652	12	0.858824	12	0.683333	14	0.718182	14	0.710059	13	0.636364	12	0.744681	14	0.66
scaffold_18:2916733-2917213	scaffold_18	2916733	2917213	480	7083	0	repeat	38	0.337079	38	0.423423	38	0.481043	38	0.354639	38	0.416129	38	0.324074	28	0.207921	30	0.5	38	0.596567	38	0.541367	38	0.599483	38	0.472131	38	0.522857
scaffold_18:2921716-2921862	scaffold_18	2921716	2921862	146	2434	0	repeat	6	0.0148148	6	0.00735294	6	0.0108696	6	0	6	0.0549451	6	0.00884956	6	0.0679612	6	0	6	0.0679612	6	0.0338983	6	0.0784314	6	0.349057	6	0.278261
scaffold_18:2943188-2943685	scaffold_18	2943188	2943685	497	13341	0	repeat	20	0.317073	61	0.298932	61	0.35123	61	0.329225	52	0.340694	46	0.364035	55	0.307692	43	0.315068	59	0.397531	61	0.319536	56	0.347701	44	0.334884	43	0.330909
scaffold_18:2968413-2968835	scaffold_18	2968413	2968835	422	10219	34	intergenic	21	0.121827	27	0.140921	25	0.156934	26	0.122605	26	0.0769231	26	0.190722	21	0.105634	21	0.153846	25	0.159259	27	0.261905	25	0.264151	23	0.234637	27	0.208122
scaffold_18:2971873-2972115	scaffold_18	2971873	2972115	242	6939	0	repeat	14	0.426966	14	0.324324	14	0.289941	14	0.329193	14	0.276423	14	0.309524	14	0.243697	13	0.379747	14	0.378698	14	0.572327	14	0.632653	14	0.583333	14	0.614679
scaffold_18:3008042-3008085	scaffold_18	3008042	3008085	43	1016	0	repeat	8	0.52381	10	0.25	10	0.637363	10	0.653333	10	0.727273	10	0.774194	7	0.948718	10	0.343284	10	0.678899	10	0.802198	10	0.733333	10	0.567568	10	0.625
scaffold_18:3367306-3367465	scaffold_18	3367306	3367465	159	327	0	repeat	10	0.422018	10	0.289157	10	0.20202	10	0.123288	10	0.0752688	10	0.038835	10	0.03	10	0.482143	10	0.478632	10	0.414815	10	0.471264	10	0.371795	10	0.318966
scaffold_18:3511677-3511948	scaffold_18	3511677	3511948	271	131091	0	repeat	22	0.145833	31	0.213333	28	0.291391	36	0.1625	17	0.34375	22	0.348148	31	0.263158	14	0.17284	26	0.392857	38	0.17803	14	0.177215	18	0.0884956	37	0.161972
scaffold_18:381777-381948	scaffold_18	381777	381948	171	8061	491	intergenic	6	0	6	0	6	0	6	0	6	0	6	0	6	0	6	0	6	0.170455	6	0.252874	6	0.277778	6	0.368421	6	0
scaffold_18:465582-465780	scaffold_18	465582	465780	198	9102	0	repeat	13	0.287129	13	0.20442	13	0.496894	13	0.557143	10	0.532468	13	0.625	11	0.68	12	0.444444	13	0.532468	13	0.48062	13	0.554455	13	0.438596	13	0.143836
scaffold_18:627825-628243	scaffold_18	627825	628243	418	44547	0	repeat	17	0.888889	23	0.959707	22	0.915825	25	0.916279	21	0.925926	20	0.957576	20	0.897196	19	0.914894	22	0.721014	26	0.455598	23	0.497143	15	0.708333	20	0.744186
scaffold_18:717101-717275	scaffold_18	717101	717275	174	12987	0	repeat	9	0.650718	9	0.910615	9	0.903409	9	0.973856	9	0.875	9	0.972222	9	0.93617	9	0.96875	9	0.964706	9	0.957447	9	0.947368	9	0.604317	9	0.632432
scaffold_18:721774-721874	scaffold_18	721774	721874	100	8388	40	intergenic	8	0.0625	8	0.164474	8	0.142857	8	0.42029	6	0.490566	8	0.593407	8	0.75641	8	0.105882	8	0.345238	8	0.519231	8	0.448718	8	0.217391	8	0.105263
scaffold_18:745057-745189	scaffold_18	745057	745189	132	364	4	intergenic	8	0.732143	8	0.482517	8	0.522472	8	0.644628	8	0.463636	8	0.675439	8	0.669355	8	0.432836	8	0.184932	8	0.248408	8	0.165354	8	0.469799	8	0.407143
scaffold_18:777153-777616	scaffold_18	777153	777616	463	32460	0	repeat	5	0.490196	18	0.559322	28	0.665158	24	0.565934	21	0.617021	18	0.591398	7	0.644068	8	0.454545	27	0.683417	19	0.633333	19	0.627273	12	0.611111	15	0.757895
scaffold_18:867921-868139	scaffold_18	867921	868139	218	14143	359	intergenic	9	0.0882353	9	0.230303	9	0.195312	9	0.261261	8	0.238095	9	0.336538	9	0.179487	9	0.0175439	9	0.0162602	9	0.0208333	9	0	9	0.129771	9	0.126437
scaffold_18:868766-868988	scaffold_18	868766	868988	222	14988	0	repeat	10	0.798913	10	0.524229	10	0.768868	10	0.704142	10	0.692308	10	0.659574	10	0.847826	10	0.494505	10	0.39011	10	0.372671	10	0.495495	10	0.84375	10	0.82069
scaffold_18:913109-913506	scaffold_18	913109	913506	397	59331	0	repeat	25	0.559322	34	0.532308	33	0.590698	33	0.586081	27	0.601156	20	0.534653	18	0.610526	16	0.493827	35	0.651064	34	0.579208	33	0.695431	16	0.49	31	0.532051
scaffold_19:1056274-1056295	scaffold_19	1056274	1056295	21	1066	57	intergenic	6	0.666667	6	0.525773	6	0.733333	6	0.0588235	6	0	6	0.75	6	0.806452	6	0.219512	6	0.623762	6	0.379845	6	0.625	6	0.719101	6	0.567901
scaffold_19:1065778-1065935	scaffold_19	1065778	1065935	157	368	190	intergenic	12	0.493506	12	0.357724	12	0.0651163	12	0	12	0.00588235	12	0	12	0	12	0.38	12	0.38961	12	0.12605	12	0.00684932	12	0.144681	12	0
scaffold_19:1066241-1066576	scaffold_19	1066241	1066576	335	831	496	intergenic	17	0.153257	17	0.217228	17	0.570213	17	0.224265	17	0.124224	17	0.0747664	17	0.140449	17	0.373913	17	0.25	17	0.169065	17	0.161458	17	0.147619	17	0.289017
scaffold_19:1066934-1067278	scaffold_19	1066934	1067278	344	243	0	repeat	16	0.365497	16	0.580282	16	0.595016	16	0.501695	16	0.473171	16	0.681452	16	0.837321	16	0.421053	16	0.44795	16	0.513072	16	0.46875	16	0.2	16	0.469298
scaffold_19:113953-114038	scaffold_19	113953	114038	85	4076	495	intergenic	5	0.00869565	5	0.525773	5	0.246914	5	0.333333	5	0	5	0.712329	5	0.893617	5	0.146341	5	0	5	0.0243902	5	0.0555556	5	0.126761	5	0
scaffold_19:1238765-1238960	scaffold_19	1238765	1238960	195	586	518	intergenic	23	0.419048	31	0.536036	29	0.685841	27	0.756757	28	0.80315	9	0.76087	18	0.809524	22	0.56	27	0.631285	31	0.737327	18	0.733333	13	0.584416	21	0.646465
scaffold_19:1260783-1261242	scaffold_19	1260783	1261242	459	2292	0	repeat	13	0.613924	15	0.769634	15	0.921053	15	0.899371	15	0.91791	9	0.77686	9	0.706897	10	0.754098	13	0.716279	15	0.75	15	0.705479	11	0.25	14	0.139785
scaffold_19:1262943-1262984	scaffold_19	1262943	1262984	41	550	435	intergenic	14	0.121495	14	0.674797	14	0.611842	14	0.153333	14	0.0857143	14	0.0705882	14	0.122449	12	0.183673	14	0.178571	14	0.12987	14	0.115942	14	0.00943396	9	0.09375
scaffold_19:1292667-1292746	scaffold_19	1292667	1292746	79	973	161	intergenic	6	0.587302	6	0.432	6	0.620915	6	0.923567	6	0.977011	6	0.192	6	0.37234	6	0.945455	6	0.973154	6	0.958333	6	0.966667	6	0.683333	6	0.944444
scaffold_19:1295143-1295191	scaffold_19	1295143	1295191	48	661	27	intergenic	5	0.138889	8	0.784	8	0.541353	8	0	8	0.010989	8	0.0111111	8	0.0841121	8	0	8	0.0104167	8	0.00806452	8	0.0131579	8	0.00840336	8	0.0285714
scaffold_19:1339648-1339746	scaffold_19	1339648	1339746	98	483	0	repeat	7	0.402174	7	0.357724	7	0.459459	7	0.408696	7	0.293333	7	0.195122	7	0.287356	6	0.428571	7	0.295238	7	0.365079	7	0.237113	7	0.259259	7	0
scaffold_19:1441262-1441327	scaffold_19	1441262	1441327	65	1620	354	intergenic	14	0.826087	14	0.819876	14	0.727811	14	0.392996	14	0.344538	14	0.00581395	14	0.215116	14	0.950617	14	0.896694	14	0.873096	14	0.901961	13	0.619565	14	0.911565
scaffold_19:1442727-1443012	scaffold_19	1442727	1443012	285	3085	0	repeat	11	0.730061	11	0.636986	10	0.742424	11	0.689189	8	0.462687	11	0.317757	11	0.15	8	0.652174	10	0.689076	11	0.520325	9	0.611765	11	0.585106	9	0.737705
scaffold_19:167268-167441	scaffold_19	167268	167441	173	207	1537	intergenic	5	0	5	0	5	0	5	0	5	0	5	0	5	0	5	0.25	5	0.395833	5	0.12931	5	0.0377358	5	0.0125	5	0
scaffold_19:1705725-1705897	scaffold_19	1705725	1705897	172	1278	254	intergenic	10	0.620853	10	0.465	10	0.540284	10	0.570621	10	0.641791	10	0.27439	10	0.555556	10	0.714286	10	0.422619	10	0.370892	10	0.40404	10	0.752	10	0.418605
scaffold_19:1780894-1781350	scaffold_19	1780894	1781350	456	457	0	repeat	12	0.111111	12	0.20339	12	0.2	12	0.129032	12	0.0444444	12	0.0900901	12	0.11	12	0.0235294	12	0.0336134	12	0.232432	12	0.211765	12	0.0877193	11	0.0769231
scaffold_19:1798606-1798841	scaffold_19	1798606	1798841	235	0	224	gene	14	0.08867	14	0.0146341	14	0.0266667	14	0.00393701	14	0	14	0	14	0.0432099	14	0.116505	14	0.130137	14	0.255708	14	0.278195	14	0.10274	14	0.285714
scaffold_19:1799663-1800089	scaffold_19	1799663	1800089	426	7	14	intergenic	17	0.176166	17	0.117264	17	0.159483	17	0.101504	15	0.172662	16	0.0833333	17	0.198529	17	0.495238	17	0.681818	17	0.690236	17	0.727273	17	0.328042	17	0.689266
scaffold_19:1800173-1800488	scaffold_19	1800173	1800488	315	0	524	gene	8	0	8	0	8	0	8	0.0813008	8	0.0447761	8	0.219298	8	0.2125	8	0	8	0.0564516	8	0.139535	8	0.446429	8	0.226667	8	0.435897
scaffold_19:2005618-2005875	scaffold_19	2005618	2005875	257	874	4890	intergenic	13	0	13	0	13	0	13	0.00606061	13	0	13	0.0254237	13	0	12	0	13	0.244186	13	0.409396	13	0.542857	13	0.281481	13	0.844037
scaffold_19:2006304-2006448	scaffold_19	2006304	2006448	144	609	5010	intergenic	8	0.0106383	8	0	8	0	8	0	8	0	8	0	7	0.0117647	8	0.0188679	8	0	8	0.0333333	8	0.190476	8	0.247191	8	0.706897
scaffold_19:2274933-2275247	scaffold_19	2274933	2275247	314	1567	299	intergenic	19	0.00634921	19	0.0455927	19	0.160584	19	0.214047	19	0.176829	19	0.0774908	19	0.0966184	19	0.0179641	19	0.0037594	19	0.00324675	19	0.0163265	19	0.16129	19	0.375635
scaffold_19:2275828-2275844	scaffold_19	2275828	2275844	16	2462	152	intergenic	6	0.657143	6	0.683761	6	0.421053	6	0.416	6	0.262626	6	0.93617	6	0.986111	6	0.911765	6	0.911765	6	0.971154	6	0.907692	6	0.904762	6	0.892308
scaffold_19:2295654-2295776	scaffold_19	2295654	2295776	122	1836	0	repeat	7	0.622754	7	0.42963	7	0.736842	7	0.833333	7	0.806818	7	0.679245	7	0.774194	7	0.553191	7	0.528926	7	0.603306	7	0.567901	7	0.619048	7	0.495652
scaffold_19:2303381-2303810	scaffold_19	2303381	2303810	429	697	128	intergenic	38	0.769759	38	0.744444	37	0.738636	38	0.653959	36	0.666667	36	0.719048	38	0.866029	25	0.733728	38	0.880208	38	0.98017	37	0.948	38	0.901141	25	0.925676
scaffold_19:2341662-2341833	scaffold_19	2341662	2341833	171	2892	64	intergenic	8	0.563107	8	0.037037	8	0	8	0.00625	8	0	8	0	8	0	8	0.634921	8	0.867188	8	0.869231	8	0.888889	8	0.494624	8	0.809524
scaffold_19:2342795-2342818	scaffold_19	2342795	2342818	23	1907	391	intergenic	6	0.570552	6	0.798561	6	0.904	6	0.87574	6	0.548387	6	0	6	0.0104167	6	0.736842	6	0.555556	6	0.640845	6	0.613636	6	0.583333	6	0.802817
scaffold_19:2376667-2377204	scaffold_19	2376667	2377204	537	462	112	intergenic	15	0.0886525	15	0.237288	15	0.251046	15	0.301724	15	0.333333	15	0.461078	15	0.510791	15	0.0140845	15	0.20082	15	0.35443	15	0.412429	15	0.292079	15	0.305195
scaffold_19:2377833-2378010	scaffold_19	2377833	2378010	177	133	1278	intergenic	12	0.00510204	12	0.0252525	12	0	12	0	12	0.0241935	12	0	12	0.00699301	11	0.0379747	12	0.75	12	0.467593	12	0.643478	12	0.0704225	9	0.224638
scaffold_19:2387470-2387631	scaffold_19	2387470	2387631	161	0	0	repeat	14	0.14094	14	0.152174	14	0.122549	14	0.177778	14	0.232394	13	0.319588	14	0.401274	14	0.172043	14	0.172589	14	0.0903955	14	0.318519	14	0.0740741	14	0.155172
scaffold_19:2406629-2406752	scaffold_19	2406629	2406752	123	3683	76	intergenic	6	0.0615385	6	0.0117647	6	0.015873	6	0.038961	6	0.0208333	6	0.0212766	5	0.027027	6	0.0344828	6	0.0821918	6	0.223529	6	0.521739	6	0.313725	6	0.913793
scaffold_19:2411405-2411500	scaffold_19	2411405	2411500	95	537	149	intergenic	8	0.651163	8	0.25641	8	0.394161	8	0.369128	8	0.0684932	8	0.235955	8	0.142857	7	0.128205	8	0.158273	8	0.0687023	8	0.0841121	8	0.3	8	0.165138
scaffold_19:2424475-2424898	scaffold_19	2424475	2424898	423	0	962	gene	16	0.608974	16	0.475676	16	0.445946	16	0.395939	14	0.420455	16	0.48913	16	0.434426	8	0.368421	16	0.637931	16	0.486607	16	0.509804	14	0.355769	16	0.623762
scaffold_19:2434788-2434903	scaffold_19	2434788	2434903	115	1146	0	repeat	5	0.326087	5	0.382353	5	0.263636	5	0.253165	5	0.315789	5	0.328358	5	0.428571	5	0.555556	5	0.787234	5	0.674157	5	0.767857	5	0.490566	5	0.674419
scaffold_19:2512397-2512512	scaffold_19	2512397	2512512	115	1703	251	intergenic	10	0.0769231	10	0	10	0	10	0.0233645	10	0.0106383	10	0	10	0	10	0.56	10	0.890625	10	0.938776	10	0.781609	10	0.415842	10	0.81203
scaffold_19:2584728-2585026	scaffold_19	2584728	2585026	298	1249	375	intergenic	24	0.078534	25	0.0486486	23	0.1	25	0.136531	25	0.15894	21	0.245033	25	0.202247	24	0	25	0.00411523	25	0	24	0	25	0.0147783	25	0.0252525
scaffold_19:2585863-2586311	scaffold_19	2585863	2586311	448	682	336	intergenic	17	0.178571	20	0.456522	20	0.433498	20	0.44335	19	0.626667	20	0.551282	18	0.601562	10	0.2	20	0.217391	20	0.257692	20	0.171975	20	0.233766	20	0.269663
scaffold_19:346324-346443	scaffold_19	346324	346443	119	2374	749	intergenic	10	0.00636943	10	0.352201	10	0.106509	10	0.484848	10	0.611111	10	0.368421	10	0.492754	10	0.0666667	10	0.0306122	10	0.104	10	0.134146	10	0.303922	10	0.57377
scaffold_19:418343-418389	scaffold_19	418343	418389	46	0	2364	gene	12	0.394737	12	0.34	12	0.338583	12	0.234848	10	0.148649	12	0.370968	8	0.315789	12	0.467742	12	0.63964	12	0.549451	12	0.626506	12	0.238095	10	0.574468
scaffold_19:778882-778972	scaffold_19	778882	778972	90	220	262	intergenic	12	0.580357	12	0.736842	12	0.59854	12	0.492823	12	0.626667	9	0.746479	12	0.7	7	0.030303	12	0.0344828	12	0.0264901	12	0.102564	12	0.0746269	12	0.010989
scaffold_19:818709-818943	scaffold_19	818709	818943	234	490	1077	intergenic	8	0.0578512	8	0	8	0	8	0	8	0	8	0	8	0	8	0.155172	8	0.306818	8	0.333333	8	0.368421	8	0.159574	8	0.105263
scaffold_19:839221-839364	scaffold_19	839221	839364	143	0	978	gene	11	0.0404624	11	0.178808	11	0.160714	11	0.380117	11	0.2375	11	0.411765	9	0.54	8	0	11	0	11	0	11	0	11	0.103896	9	0
scaffold_19:915877-916044	scaffold_19	915877	916044	167	0	1788	gene	10	0.0119048	10	0	9	0	10	0	10	0	10	0	9	0	9	0	10	0.0882353	10	0.227273	8	0.431373	10	0.218391	10	0.58427
scaffold_2:10163736-10164144	scaffold_2	10163736	10164144	408	0	1463	gene	11	0.17094	11	0.326633	11	0.348485	11	0.359551	11	0.641975	11	0.648936	11	0.74	11	0.239437	11	0.5	11	0.673077	11	0.653846	11	0.315385	11	0.021978
scaffold_2:10164153-10164463	scaffold_2	10164153	10164463	310	0	1705	gene	12	0.242105	12	0.317647	12	0.292453	12	0.248062	12	0.405405	12	0.520548	8	0.577778	12	0.279412	12	0.351562	12	0.707071	8	0.596491	12	0.393258	12	0.126984
scaffold_2:10366950-10367300	scaffold_2	10366950	10367300	350	0	453	gene	20	0.896296	22	0.867987	22	0.845614	22	0.73444	21	0.758389	22	0.617647	19	0.730769	17	0.708333	22	0.741036	22	0.752336	20	0.777108	13	0.902913	22	0.930851
scaffold_2:10367676-10368100	scaffold_2	10367676	10368100	424	0	0	repeat	12	0.136054	12	0.150327	12	0.184524	12	0.166667	12	0.193798	12	0.0952381	11	0.168421	12	0.173333	12	0.641026	12	0.692308	12	0.605263	12	0.327273	11	0.118056
scaffold_2:10394008-10394258	scaffold_2	10394008	10394258	250	2261	31	intergenic	14	0.293785	14	0.151899	14	0.398374	14	0.436567	14	0.342466	14	0.224044	14	0.340136	14	0.353535	14	0.327103	14	0.301471	14	0.238095	14	0.218905	14	0.152074
scaffold_2:10436223-10436520	scaffold_2	10436223	10436520	297	0	1389	gene	18	0.0564103	18	0.062963	18	0.0484581	18	0.0443686	18	0.0519481	18	0.0114286	18	0.00966184	16	0	16	0.00564972	18	0.119048	18	0.328859	18	0.107143	18	0.00694444
scaffold_2:10515654-10515840	scaffold_2	10515654	10515840	186	461	268	intergenic	12	0.865	12	0.75	12	0.821839	12	0.695652	12	0.816514	12	0.7875	12	0.867647	12	0.703297	12	0.265537	12	0.0826087	12	0.0182927	12	0.371429	12	0.734568
scaffold_2:10590807-10590859	scaffold_2	10590807	10590859	52	0	116	gene	11	0.0695652	11	0.161677	11	0.225564	11	0.0825243	11	0.092437	11	0.176056	11	0.160377	6	0.223684	11	0.328244	11	0.612022	11	0.771429	11	0.291139	11	0
scaffold_2:10600448-10600808	scaffold_2	10600448	10600808	360	0	0	repeat	21	0.232759	21	0.480132	21	0.486381	21	0.663492	19	0.819355	21	0.748503	21	0.778443	19	0.459259	21	0.875912	21	0.845201	21	0.931677	21	0.707447	21	0.522472
scaffold_2:10695926-10696128	scaffold_2	10695926	10696128	202	0	1979	gene	16	0.462687	16	0.392344	16	0.441718	16	0.493421	16	0.42446	15	0.436364	16	0.43038	14	0.6	16	0.79375	16	0.724359	15	0.74359	12	0.474227	16	0.317241
scaffold_2:10801178-10801384	scaffold_2	10801178	10801384	206	160	0	repeat	9	0.00925926	9	0	9	0.00934579	9	0.0151515	9	0	9	0	9	0.0111111	9	0	9	0	9	0.230216	9	0.438202	9	0.316456	9	0
scaffold_2:10810686-10810869	scaffold_2	10810686	10810869	183	0	1125	gene	9	0	9	0	9	0	9	0	9	0	9	0	9	0.3625	8	0	9	0.012987	9	0.0465116	9	0	9	0	8	0
scaffold_2:1084815-1084973	scaffold_2	1084815	1084973	158	1251	592	intergenic	21	0.115207	21	0.192926	21	0.315217	21	0.350725	21	0.350649	21	0.619318	21	0.75	21	0.281879	21	0.508547	21	0.35443	19	0.274074	21	0.316038	21	0.279412
scaffold_2:10871113-10871171	scaffold_2	10871113	10871171	58	4688	189	intergenic	7	0.471429	7	0.278261	7	0.312977	7	0.304348	7	0.391304	7	0.538462	5	0.35	7	0.222222	7	0.340426	7	0.47619	7	0.546667	7	0.113636	7	0.0125
scaffold_2:10885148-10885173	scaffold_2	10885148	10885173	25	2451	5	intergenic	6	0.643836	6	0.141026	6	0.0561798	6	0	6	0.0212766	6	0.0208333	6	0.0576923	6	0.939394	6	0.94382	6	0.779412	6	0.821429	6	0.77193	6	0.40625
scaffold_2:10886853-10887142	scaffold_2	10886853	10887142	289	2680	0	repeat	16	0.671795	16	0.546763	16	0.358974	16	0.430605	16	0.337423	16	0.142132	16	0.162037	13	0.596491	14	0.501946	16	0.575758	16	0.392857	16	0.433628	15	0.625592
scaffold_2:10919728-10920311	scaffold_2	10919728	10920311	583	4076	0	repeat	18	0.546784	18	0.713864	18	0.728097	18	0.800712	18	0.776824	18	0.83913	18	0.821429	18	0.63253	18	0.742475	18	0.670927	18	0.690141	18	0.601896	18	0.60274
scaffold_2:10948717-10948991	scaffold_2	10948717	10948991	274	310	280	intergenic	10	0.244565	10	0.211111	10	0.262443	10	0.255102	10	0.242991	10	0.230159	10	0.171875	10	0.494253	10	0.531646	10	0.644172	10	0.605505	10	0.578512	10	0.585938
scaffold_2:10952047-10952328	scaffold_2	10952047	10952328	281	3640	276	intergenic	14	0.834821	14	0.840206	14	0.850242	14	0.831818	14	0.783019	14	0.691099	14	0.491713	14	0.846154	14	0.814433	14	0.939535	14	0.926606	14	0.838323	14	0.644928
scaffold_2:11092312-11092450	scaffold_2	11092312	11092450	138	646	56	intergenic	11	0.133803	11	0.1	11	0.25	11	0.630952	11	0.259259	11	0.287037	11	0.583333	11	0.169231	11	0.530303	11	0.473684	11	0.363636	11	0.22	11	0.275641
scaffold_2:11134783-11134819	scaffold_2	11134783	11134819	36	648	17	intergenic	5	0.432099	5	0.225806	5	0.0104167	5	0	5	0	5	0.00970874	5	0	5	0.289474	5	0.555556	5	0.5	5	0.282609	5	0.361702	5	0.322581
scaffold_2:11138555-11138729	scaffold_2	11138555	11138729	174	4420	224	intergenic	15	0.300885	17	0.30102	14	0.36	15	0.183333	12	0.238095	6	0.0909091	11	0.182796	11	0.343284	18	0.354037	19	0.325397	11	0.474227	11	0.484375	16	0.296296
scaffold_2:11139354-11139863	scaffold_2	11139354	11139863	509	3839	0	repeat	11	0.352941	11	0.236842	11	0.458599	11	0.540373	11	0.483871	12	0.352459	12	0.305344	11	0.394737	11	0.431507	12	0.384146	11	0.564103	11	0.402367	12	0.277778
scaffold_2:11149180-11149266	scaffold_2	11149180	11149266	86	267	386	intergenic	10	0.292683	10	0.481752	10	0.454545	10	0.238806	10	0.306667	10	0.15625	10	0.134831	8	0.255814	10	0.328125	10	0.255814	7	0.38	10	0.324074	10	0.348315
scaffold_2:11165888-11166028	scaffold_2	11165888	11166028	140	426	1166	intergenic	8	0.282051	8	0.299363	8	0.22549	8	0.305556	8	0.236111	8	0.204545	8	0.209877	8	0.1	8	0.178571	8	0.52518	8	0.785714	8	0.60396	8	0.404494
scaffold_2:11291821-11291937	scaffold_2	11291821	11291937	116	5483	227	intergenic	8	0.745763	8	0.847826	8	0.939189	8	0.910714	7	0.681159	8	0.9	8	0.61194	8	0.814286	8	0.867257	8	0.783582	8	0.926316	8	0.551402	8	0.0707965
scaffold_2:11345005-11345162	scaffold_2	11345005	11345162	157	187	981	intergenic	12	0.326531	12	0.477876	12	0.443299	12	0.345588	12	0.325	12	0.257426	12	0.269565	12	0.057971	10	0.0454545	12	0	11	0	12	0.0267857	12	0.223404
scaffold_2:11345531-11346248	scaffold_2	11345531	11346248	717	713	0	repeat	39	0.083612	45	0.0760331	42	0.0818414	45	0.0774411	43	0.0718232	45	0.179856	45	0.156915	39	0.11588	44	0.14557	45	0.171846	44	0.212625	43	0.197605	36	0.154867
scaffold_2:11346507-11346926	scaffold_2	11346507	11346926	419	1689	0	repeat	24	0.175182	26	0.146259	25	0.168142	26	0.0896552	25	0.15942	26	0.12069	25	0.153333	22	0.0526316	26	0.206107	26	0.265993	26	0.206061	22	0.181208	26	0.142012
scaffold_2:11407564-11407797	scaffold_2	11407564	11407797	233	4537	0	repeat	11	0.121951	11	0.128205	11	0.175926	11	0.154412	10	0.235294	11	0.371429	11	0.544118	8	0.415094	11	0.44086	11	0.280702	11	0.378788	11	0.276923	11	0.333333
scaffold_2:11408049-11408112	scaffold_2	11408049	11408112	63	4222	0	repeat	8	0.290909	8	0.620155	8	0.566667	8	0.521127	8	0.55	8	0.54902	8	0.721311	8	0.254545	8	0.189189	8	0.237113	6	0.527778	8	0.517241	8	0.449275
scaffold_2:11464834-11465035	scaffold_2	11464834	11465035	201	2677	760	intergenic	8	0.290076	8	0.167742	8	0.261905	8	0.313043	8	0.12963	8	0.683168	8	0.672566	8	0.515152	8	0.689655	8	0.928571	8	0.928571	8	0.663636	8	0.3875
scaffold_2:11472448-11472659	scaffold_2	11472448	11472659	211	963	0	repeat	6	0.405594	6	0.648855	6	0.687075	6	0.752381	6	0.842105	6	0.913043	6	0.516854	6	0.891304	6	0.936842	6	0.923077	6	0.943662	6	0.962963	6	0.732143
scaffold_2:11513592-11513732	scaffold_2	11513592	11513732	140	302	736	intergenic	20	0.69419	20	0.707124	20	0.711061	20	0.733894	20	0.726744	20	0.553279	20	0.642045	20	0.40884	20	0.312139	20	0.497283	20	0.470046	20	0.46875	20	0.349673
scaffold_2:11540707-11541015	scaffold_2	11540707	11541015	308	370	0	repeat	18	0.900783	18	0.797826	18	0.876214	18	0.837629	18	0.789216	18	0.974729	18	0.926641	18	0.943182	18	0.971787	18	0.935593	18	0.897727	18	0.767647	18	0.933544
scaffold_2:11583545-11584197	scaffold_2	11583545	11584197	652	4898	0	repeat	15	0.45	16	0.612613	16	0.800971	16	0.826271	16	0.8	16	0.825758	14	0.730159	12	0.482759	16	0.658385	16	0.597345	15	0.620155	15	0.519774	16	0.397661
scaffold_2:11585966-11586155	scaffold_2	11585966	11586155	189	6808	0	repeat	6	0.166667	6	0.313433	6	0.643564	6	0.963415	6	0.962963	6	0.96	6	0.93617	6	0.0740741	6	0.0481928	6	0.1	6	0.0178571	6	0.0655738	6	0.116667
scaffold_2:11624182-11624642	scaffold_2	11624182	11624642	460	0	183	gene	21	0.0103627	26	0.0151134	24	0.0407407	26	0.0611702	26	0.0380952	26	0.00869565	26	0.00454545	24	0.0620155	26	0.0991736	26	0.103896	26	0.264423	25	0.116071	26	0.0305677
scaffold_2:11625281-11625530	scaffold_2	11625281	11625530	249	0	5	gene	27	0.0813397	27	0.129464	27	0.128713	27	0.0460123	24	0.0758621	27	0.0842105	27	0.135266	25	0.130081	27	0.171233	27	0.0733945	26	0.0965909	27	0.038961	25	0.056338
scaffold_2:11639409-11639457	scaffold_2	11639409	11639457	48	3048	23	intergenic	8	0.370079	8	0.233766	8	0.131783	8	0.271318	8	0.233333	8	0.190909	8	0.236559	8	0.782609	8	0.885057	8	0.747126	8	0.555556	8	0.588235	8	0.155172
scaffold_2:11644243-11644434	scaffold_2	11644243	11644434	191	0	1365	gene	14	0.0480769	14	0.0855263	14	0.0186916	14	0.00595238	14	0	11	0.0117647	13	0	13	0.123077	14	0.21	14	0.331081	14	0.378947	14	0.378049	13	0.285714
scaffold_2:11685970-11686177	scaffold_2	11685970	11686177	207	231	320	intergenic	12	0.0506912	12	0.0601852	12	0.263682	12	0.166667	12	0.134228	12	0.263889	12	0.25	10	0	12	0.188312	12	0.258373	12	0.231293	12	0.205714	12	0.493056
scaffold_2:11687134-11687519	scaffold_2	11687134	11687519	385	1395	607	intergenic	18	0.759857	18	0.716783	18	0.738832	18	0.769968	18	0.6375	18	0.861789	18	0.87027	18	0.975806	18	0.85	18	0.962069	18	0.81592	18	0.9375	18	0.878327
scaffold_2:11688971-11689348	scaffold_2	11688971	11689348	377	1664	0	repeat	15	0.459677	19	0.62234	20	0.725664	21	0.450495	20	0.666667	18	0.522293	18	0.38843	16	0.445783	22	0.606695	19	0.551546	15	0.463235	18	0.474074	12	0.348624
scaffold_2:11732956-11733148	scaffold_2	11732956	11733148	192	187	0	repeat	24	0.769231	25	0.862595	25	0.912773	25	0.933852	23	0.949045	22	0.902256	19	0.832168	7	0.619048	25	0.677741	25	0.625	23	0.706587	25	0.635468	25	0.658537
scaffold_2:11750369-11750388	scaffold_2	11750369	11750388	19	5228	0	repeat	6	0.361446	6	0.469027	6	0.347222	6	0.698413	6	0.695122	6	0.727273	6	0.710843	6	0.0285714	6	0.0423729	6	0.0309278	6	0.193182	6	0.14	6	0.0194175
scaffold_2:11827718-11827825	scaffold_2	11827718	11827825	107	0	468	gene	8	0.484848	8	0.330435	8	0.290598	8	0.341176	8	0.40678	6	0.115385	8	0.133333	6	0.133333	8	0.0843373	8	0.0103093	8	0.0120482	8	0.457143	8	0.90566
scaffold_2:11838686-11838863	scaffold_2	11838686	11838863	177	2281	0	repeat	11	0.0588235	12	0.114428	12	0.0738255	12	0.100529	12	0.0754717	12	0.198473	12	0.267241	10	0.104478	12	0.284483	12	0.542857	12	0.575758	12	0.308824	12	0.0709677
scaffold_2:11987968-11988031	scaffold_2	11987968	11988031	63	6608	347	intergenic	8	0.56383	8	0.362745	8	0.3	8	0.142857	8	0.04	8	0.01	8	0.0163934	7	0.321429	8	0.439655	8	0.715517	8	0.780488	8	0.621951	8	0.767857
scaffold_2:12055403-12055478	scaffold_2	12055403	12055478	75	1161	405	intergenic	6	0.849206	6	0.833333	6	0.875	6	0.767442	6	0.717647	6	0.122807	6	0.0113636	6	0.560606	6	0.567164	6	0.56	6	0.577778	6	0.651163	6	0.678899
scaffold_2:12087695-12087804	scaffold_2	12087695	12087804	109	815	131	intergenic	13	0.753623	13	0.633094	13	0.457547	13	0.669323	13	0.57047	13	0.477876	13	0.603896	13	0.890625	13	0.895652	13	0.923077	13	0.885135	13	0.605096	13	0.239583
scaffold_2:12108138-12108691	scaffold_2	12108138	12108691	553	2233	959	intergenic	25	0.322222	26	0.46049	26	0.453674	26	0.556923	26	0.602041	26	0.817734	25	0.775956	25	0.372263	26	0.5	26	0.472222	26	0.514423	24	0.399015	26	0.520737
scaffold_2:12110106-12110177	scaffold_2	12110106	12110177	71	4201	620	intergenic	8	0.2	8	0.0176991	8	0.103448	8	0.276423	8	0.255814	8	0.95082	8	0.903614	8	0.142857	8	0.142857	8	0.232	8	0.148148	8	0.150538	8	0.00943396
scaffold_2:12142619-12142786	scaffold_2	12142619	12142786	167	861	711	intergenic	12	0.534799	12	0.355556	12	0.473684	12	0.365546	12	0.3625	12	0.338889	12	0.315789	11	0.395604	12	0.559055	12	0.470383	12	0.553333	12	0.338462	12	0.425641
scaffold_2:12273422-12273690	scaffold_2	12273422	12273690	268	6807	4	intergenic	10	0.444444	10	0.366197	10	0.39267	10	0.296703	10	0.358333	10	0.225	10	0.315385	10	0.641304	10	0.733333	10	0.653631	10	0.718182	10	0.611111	10	0.737931
scaffold_2:12338772-12338862	scaffold_2	12338772	12338862	90	2927	189	intergenic	9	0.493056	9	0.48	9	0.255034	9	0.283951	9	0.252874	9	0.275449	9	0.255814	9	0.344828	9	0.341772	9	0.451429	9	0.707547	9	0.518519	9	0.535484
scaffold_2:12378202-12378878	scaffold_2	12378202	12378878	676	1265	616	intergenic	24	0.115079	28	0.186094	27	0.349869	28	0.368564	28	0.390135	27	0.282895	28	0.317647	28	0.157658	28	0.160772	28	0.190104	28	0.260504	28	0.164751	28	0.135231
scaffold_2:1238809-1238891	scaffold_2	1238809	1238891	82	725	0	repeat	8	0.693333	8	0.256881	8	0.358696	8	0.35443	8	0.352941	8	0.434211	8	0.484848	7	0.75	8	0.888889	8	0.911392	8	0.820896	8	0.76	8	0.8
scaffold_2:12409804-12409958	scaffold_2	12409804	12409958	154	5688	93	intergenic	11	0.428571	15	0.434426	15	0.389831	15	0.407692	15	0.364486	12	0.776119	12	0.873016	10	0.446429	15	0.542373	15	0.61157	15	0.574713	14	0.5	12	0.495146
scaffold_2:12410978-12411202	scaffold_2	12410978	12411202	224	4444	660	intergenic	10	0.104294	10	0.028436	10	0	10	0	10	0.0588235	10	0.0754717	10	0	10	0.22549	10	0.268657	10	0.256039	9	0.411765	10	0.374101	10	0.342246
scaffold_2:12443316-12443438	scaffold_2	12443316	12443438	122	3856	0	repeat	8	0.144828	8	0.187166	8	0.172619	8	0.415385	8	0.315789	8	0.146497	8	0.210938	8	0	8	0	8	0	8	0.0234375	8	0.454545	8	0.90991
scaffold_2:12476546-12476725	scaffold_2	12476546	12476725	179	0	1510	gene	8	0.483146	8	0.393939	8	0.271605	8	0.287356	8	0.176471	8	0	8	0	8	0.294118	8	0.295455	8	0.346939	8	0.28125	8	0.146067	8	0.164179
scaffold_2:12523411-12523441	scaffold_2	12523411	12523441	30	0	409	gene	6	0	6	0	6	0	6	0	6	0	6	0	6	0	6	0.0434783	6	0.117647	6	0.282051	6	0.454545	6	0	6	0
scaffold_2:12578735-12578995	scaffold_2	12578735	12578995	260	7584	43	intergenic	8	0.470968	8	0.401515	8	0.378378	8	0.371429	8	0.397849	8	0.204545	8	0.307692	8	0.473684	8	0.609023	8	0.785714	8	0.753086	8	0.474453	8	0.289655
scaffold_2:12585548-12585589	scaffold_2	12585548	12585589	41	990	417	intergenic	5	0.70297	5	0.747253	5	0.828571	5	0.819672	5	0.695652	5	0.797619	5	0.846154	5	0.771429	5	0.774194	5	0.56383	5	0.347222	5	0.483146	5	0.409091
scaffold_2:12665445-12665468	scaffold_2	12665445	12665468	23	198	0	repeat	6	0.941176	6	0.968254	6	0.918605	6	0.9125	6	0.972973	6	0.947368	6	1	6	1	6	0.288462	6	0.56	6	0.404762	6	0.704545	6	0.9375
scaffold_2:12716471-12716593	scaffold_2	12716471	12716593	122	0	0	repeat	6	0.3125	6	0.245763	6	0.308411	6	0.436364	6	0.542857	6	0.54717	6	0.678161	6	0.215686	6	0.35443	6	0.19	6	0.328947	6	0.147368	6	0
scaffold_2:12731193-12731249	scaffold_2	12731193	12731249	56	2178	0	repeat	8	0.382609	8	0.316547	8	0.285714	8	0.383838	8	0.270833	8	0.676056	8	0.607143	8	0.322581	8	0.22314	8	0.234848	8	0.192771	8	0.123967	8	0.0598291
scaffold_2:12882481-12882538	scaffold_2	12882481	12882538	57	0	0	repeat	6	0.043956	6	0	6	0	6	0	6	0	6	0.2	6	0.647887	6	0.0555556	6	0	6	0.00854701	6	0.0634921	6	0.0576923	6	0
scaffold_2:12926299-12926544	scaffold_2	12926299	12926544	245	854	0	repeat	7	0.293578	10	0.40458	10	0.59854	10	0.692308	7	0.591837	9	0.867347	7	0.986301	5	0.227273	10	0.3125	10	0.295302	7	0.316456	10	0.171429	7	0.112245
scaffold_2:12929102-12929134	scaffold_2	12929102	12929134	32	0	1945	gene	6	0.5	7	0.44898	7	0.526316	7	0.388889	7	0.491228	7	0.96	7	0.902778	7	0.428571	7	0.296703	7	0.371795	7	0.285714	7	0.630435	7	0.714286
scaffold_2:12931134-12931305	scaffold_2	12931134	12931305	171	0	784	gene	9	0.394737	9	0.43	8	0.523077	9	0.442857	7	0.612245	9	0.304348	8	0.432432	5	0.208333	9	0.21519	9	0.190476	9	0.194444	7	0.0888889	9	0
scaffold_2:13119014-13119186	scaffold_2	13119014	13119186	172	3261	0	repeat	8	0.450355	8	0.502513	8	0.517949	8	0.592965	8	0.373134	8	0.423729	8	0	8	0.442623	8	0.333333	8	0.273684	8	0.321429	8	0.436364	8	0.53211
scaffold_2:13164649-13164761	scaffold_2	13164649	13164761	112	7240	979	intergenic	8	0.369048	11	0.333333	11	0.317568	11	0.26	11	0.260163	11	0.197531	11	0	8	0.0666667	11	0.0148148	11	0.00617284	11	0	10	0.0877193	11	0
scaffold_2:13198846-13199203	scaffold_2	13198846	13199203	357	0	717	gene	17	0.0727273	17	0.101695	17	0.131313	17	0.146341	17	0.0961538	17	0.0367647	17	0.0432099	17	0.0430108	17	0.115	17	0.217021	17	0.412214	15	0.241611	17	0.0344828
scaffold_2:13218484-13219032	scaffold_2	13218484	13219032	548	0	825	gene	5	0.329268	55	0.239075	48	0.15444	60	0.262295	38	0.285714	44	0.329268	43	0.395455	33	0.207547	42	0.299595	46	0.354667	41	0.29918	35	0.26257	31	0.213636
scaffold_2:13242430-13243473	scaffold_2	13242430	13243473	1043	0	0	repeat	29	0.178042	29	0.291457	28	0.41875	29	0.659472	29	0.556034	29	0.781955	29	0.54918	23	0.393064	28	0.355491	29	0.456583	25	0.409574	28	0.292135	28	0.308511
scaffold_2:13435003-13435253	scaffold_2	13435003	13435253	250	1108	0	repeat	6	0.0610687	6	0.102564	6	0.373239	6	0.293651	6	0.351064	6	0.306818	6	0.33	6	0.0746269	6	0.123967	6	0.152672	6	0.366667	6	0.48	6	0.298077
scaffold_2:13441130-13441353	scaffold_2	13441130	13441353	223	314	465	intergenic	14	0.0722222	15	0.0412844	14	0.0580645	15	0.0875576	15	0.0420168	14	0.387931	14	0.244048	13	0.180328	15	0.297619	15	0.225225	12	0.294872	12	0.170455	15	0.0993377
scaffold_2:13452146-13452275	scaffold_2	13452146	13452275	129	1920	0	repeat	16	0.792079	15	0.820652	16	0.866197	16	0.868687	15	0.727273	12	0.916667	16	0.860656	11	0.822581	16	0.660131	16	0.657143	16	0.614583	12	0.567568	16	0.72549
scaffold_2:13455368-13455602	scaffold_2	13455368	13455602	234	0	969	gene	9	0.181818	12	0.482014	12	0.429752	12	0.55625	12	0.582418	12	0.6	12	0.692308	12	0.178571	12	0.262774	12	0.172414	11	0.181818	12	0.0827068	12	0
scaffold_2:13461968-13462047	scaffold_2	13461968	13462047	79	3070	146	intergenic	5	0.130435	5	0.0194175	5	0.0430108	5	0.0617284	5	0	5	0.452055	5	0.425532	5	0.0416667	5	0.388235	5	0.537815	5	0.05	5	0.0253165	5	0.138462
scaffold_2:13474442-13474721	scaffold_2	13474442	13474721	279	0	745	gene	19	0.0721271	19	0.0698767	19	0.212851	19	0.0599613	19	0.0715166	19	0.0449353	19	0.0503597	19	0.0685358	19	0.129101	19	0.133624	19	0.0488722	19	0.0361446	19	0.077185
scaffold_2:13476426-13476715	scaffold_2	13476426	13476715	289	1470	2729	intergenic	16	0.183445	26	0.115114	24	0.462585	26	0.104824	23	0.174807	26	0.110764	26	0.111821	26	0.0840979	26	0.351852	26	0.193333	16	0.198529	26	0.0665083	26	0.130859
scaffold_2:13477489-13477816	scaffold_2	13477489	13477816	327	1576	3792	intergenic	49	0.0749164	49	0.0699322	49	0.22865	49	0.0459468	49	0.0440214	49	0.0195043	49	0.0562771	49	0.0634518	49	0.107	49	0.101592	49	0.075	49	0.0413821	49	0.053108
scaffold_2:13479834-13480328	scaffold_2	13479834	13480328	494	0	6137	gene	30	0.130495	30	0.0821555	30	0.215607	30	0.100325	30	0.0599415	30	0.0665281	30	0.0616314	30	0.0555556	30	0.107711	30	0.170533	30	0.0528571	30	0.036855	30	0.123973
scaffold_2:13639268-13639643	scaffold_2	13639268	13639643	375	10379	867	intergenic	24	0.848341	24	0.65544	24	0.816667	24	0.742424	23	0.554839	23	0.469194	24	0.518325	15	0.635514	24	0.707581	24	0.767507	23	0.772222	24	0.684932	24	0.642857
scaffold_2:13640776-13641102	scaffold_2	13640776	13641102	326	11887	95	intergenic	14	0.114754	14	0.12	14	0.161765	14	0.225806	14	0.214765	14	0.283237	14	0.290816	13	0	14	0.202128	14	0.134615	14	0.161491	14	0.103226	14	0
scaffold_2:13641782-13641845	scaffold_2	13641782	13641845	63	12893	0	repeat	8	0.527778	8	0.614907	8	0.573248	8	0.551282	8	0.582418	8	0.574257	8	0.710526	8	0.1875	8	0.258993	8	0.297521	8	0.202247	8	0.534091	8	0.857143
scaffold_2:13662541-13662600	scaffold_2	13662541	13662600	59	1483	430	intergenic	8	0.848485	8	0.858268	8	0.734848	8	0.683168	8	0.653061	8	0.966667	8	0.9125	8	0.45098	8	0.240964	8	0.376068	8	0.235955	8	0.837838	8	0.988506
scaffold_2:13665120-13665408	scaffold_2	13665120	13665408	288	4062	0	repeat	21	0.0696203	23	0.176871	22	0.199203	23	0.193798	23	0.231707	23	0.0599078	23	0.156069	19	0.128	23	0.0367647	23	0.030303	23	0.0133929	23	0.144279	23	0.215686
scaffold_2:1376780-1377020	scaffold_2	1376780	1377020	240	377	0	repeat	6	0.354839	8	0.770833	8	0.919643	7	0.630952	7	0.860465	6	0.926829	6	0.772727	7	0.1	8	0.2	7	0.186813	8	0.188406	6	0.55	7	0.807018
scaffold_2:13796463-13796474	scaffold_2	13796463	13796474	11	0	1775	gene	5	0.652174	5	0.613333	5	0.577465	5	0.518519	5	0.454545	5	0.25	5	0.3125	5	0.464286	5	0.2	5	0.2	5	0.307692	5	0.216216	5	0.781818
scaffold_2:13800908-13801036	scaffold_2	13800908	13801036	128	1236	197	intergenic	6	0.351648	6	0.327103	6	0.521277	6	0.559633	6	0.861111	6	0.971014	6	0.903846	5	0.794118	6	0.636364	6	0.808696	6	0.985294	6	0.965517	6	0.893617
scaffold_2:13835779-13835953	scaffold_2	13835779	13835953	174	2035	126	intergenic	10	0.597403	10	0.525253	10	0.847826	10	0.680851	10	0.606557	9	0.833333	8	0.709091	9	0.380952	9	0.388889	10	0.294118	10	0.413333	10	0.483333	10	0.746032
scaffold_2:13849329-13849381	scaffold_2	13849329	13849381	52	0	0	repeat	9	0.304348	12	0.128834	12	0.168421	12	0	12	0	12	0	12	0	12	0.255319	12	0.625954	12	0.677778	10	0.973333	12	0.207317	12	0
scaffold_2:13873287-13873314	scaffold_2	13873287	13873314	27	6488	44	intergenic	5	0.0517241	5	0.52809	5	0.766667	5	0.547368	5	0.578125	5	0.133333	5	0	5	0	5	0.347222	5	0.442623	5	0.87931	5	0.527778	5	0.031746
scaffold_2:13879665-13879701	scaffold_2	13879665	13879701	36	473	22	intergenic	10	0.621212	10	0.613065	10	0.662338	10	0.496403	10	0.382353	10	0.682759	10	0.815789	10	0.557692	10	0	10	0	10	0	10	0.341667	10	0.60804
scaffold_2:13906652-13906725	scaffold_2	13906652	13906725	73	344	251	intergenic	6	0.732877	6	0.8125	6	0.789062	6	0.818966	6	0.847222	6	0.772727	6	0.377551	6	0.531915	6	0.584	6	0.592105	6	0.433735	6	0.363636	6	0.118519
scaffold_2:13924316-13924732	scaffold_2	13924316	13924732	416	1095	50	intergenic	16	0.09375	16	0.0865672	16	0.218045	16	0.167857	16	0.174419	16	0.00414938	16	0.0445344	16	0.0220588	16	0.140152	16	0.108553	16	0.173469	16	0.191304	16	0.211618
scaffold_2:13925009-13925170	scaffold_2	13925009	13925170	161	1103	204	intergenic	10	0.792453	10	0.880952	10	0.839161	10	0.782609	10	0.686869	10	0.382979	10	0.461538	10	0.761905	10	0.734266	10	0.78169	10	0.393162	10	0.387597	10	0.79
scaffold_2:13928414-13928817	scaffold_2	13928414	13928817	403	0	1960	gene	13	0.764706	14	0.534091	14	0.663793	14	0.7875	14	0.703125	14	0.910798	14	0.907143	13	0.61039	14	0.823232	14	0.802817	14	0.853448	13	0.856115	14	0.837209
scaffold_2:13941890-13942006	scaffold_2	13941890	13942006	116	1422	0	repeat	6	0.606061	6	0.517483	6	0.378378	6	0.344262	6	0.406977	6	0	6	0.0425532	6	0.425532	6	0.3	6	0.357143	6	0.289474	6	0.580952	6	0.760563
scaffold_2:13962526-13962684	scaffold_2	13962526	13962684	158	268	72	intergenic	6	0.551724	6	0.373913	6	0.462687	6	0.515152	6	0.477612	6	0	6	0.028169	6	0.725	6	0.91791	6	0.888889	6	0.930233	6	0.795699	6	0.9
scaffold_2:14114747-14114846	scaffold_2	14114747	14114846	99	2679	0	repeat	11	0.712644	11	0.68	11	0.85124	11	0.685185	11	0.6375	11	0.855263	10	0.647059	11	0.924242	11	0.816794	11	0.62406	11	0.6	11	0.804878	11	0.883117
scaffold_2:14121768-14121960	scaffold_2	14121768	14121960	192	9700	0	repeat	7	0.113475	7	0.203252	7	0.179104	7	0.115702	7	0.117021	7	0.046875	7	0.108434	7	0.333333	7	0.330275	7	0.392857	7	0.4	7	0.0361446	7	0.0362319
scaffold_2:1418560-1418685	scaffold_2	1418560	1418685	125	0	26	gene	18	0.112426	18	0.0761589	17	0.164557	18	0.417722	13	0.174603	18	0.2	18	0.496124	18	0.267327	18	0.138122	18	0.152893	17	0.0786517	18	0.0561798	18	0.0167598
scaffold_2:14256590-14257430	scaffold_2	14256590	14257430	840	11715	0	repeat	62	0.785294	80	0.784516	79	0.829421	80	0.798246	49	0.759494	60	0.794393	64	0.810811	32	0.817259	77	0.821192	79	0.812006	70	0.818182	69	0.830097	69	0.807175
scaffold_2:14259961-14260298	scaffold_2	14259961	14260298	337	15086	271	intergenic	14	0.853211	14	0.793103	14	0.793893	14	0.66055	14	0.649007	14	0.805128	14	0.725714	14	0.957895	14	0.957364	14	0.943182	14	0.946108	14	0.923497	14	0.932039
scaffold_2:14385142-14385380	scaffold_2	14385142	14385380	238	1384	0	repeat	15	0.0538922	15	0.115789	15	0.122881	15	0.0183824	15	0.0649351	15	0	15	0	13	0.0594059	15	0.0660793	15	0.213483	15	0.298013	15	0.185714	15	0.166667
scaffold_2:14422967-14423215	scaffold_2	14422967	14423215	248	769	0	repeat	11	0.549618	15	0.537037	15	0.465608	15	0.564516	15	0.60396	13	0.707965	11	0.691176	11	0.394366	13	0.656051	15	0.5375	14	0.657143	12	0.60241	11	0.616
scaffold_2:14425702-14425861	scaffold_2	14425702	14425861	159	3504	0	repeat	10	0.950704	10	0.864198	10	0.82659	10	0.795276	10	0.753086	10	0.222222	10	0.072	10	0.967742	10	0.853659	10	0.938356	10	0.911111	10	0.954545	10	0.974576
scaffold_2:14428342-14428420	scaffold_2	14428342	14428420	78	6144	220	intergenic	8	0.0127389	8	0.268571	8	0.3625	8	0.360902	8	0.405063	8	0.559322	8	0.468468	8	0.0683761	8	0.0148148	8	0	8	0	8	0.108844	8	0.123077
scaffold_2:1443153-1443290	scaffold_2	1443153	1443290	137	719	139	intergenic	6	0	6	0	6	0	6	0.0970874	6	0.163636	6	0	6	0	6	0.0277778	6	0	6	0	6	0.403226	6	0.326923	6	0.536232
scaffold_2:14441879-14442275	scaffold_2	14441879	14442275	396	0	927	gene	27	0.132184	38	0.164062	37	0.25	34	0.240741	29	0.283186	38	0.169742	33	0.162562	28	0.16129	36	0.199301	38	0.167763	35	0.210526	37	0.0918367	37	0.11165
scaffold_2:14443108-14443229	scaffold_2	14443108	14443229	121	844	948	intergenic	8	0.269231	11	0.204878	11	0.3	11	0.288288	11	0.232759	11	0.107527	10	0.433333	11	0.153846	11	0.125874	11	0.149351	11	0.28	11	0.135417	11	0.19403
scaffold_2:14443377-14443594	scaffold_2	14443377	14443594	217	1113	583	intergenic	9	0.483146	13	0.582353	10	0.357724	13	0.204225	10	0.164706	11	0.172662	13	0.464286	13	0.630952	13	0.625806	13	0.669565	11	0.808511	10	0.263158	13	0.429825
scaffold_2:145370-145483	scaffold_2	145370	145483	113	0	637	gene	10	0.456	10	0.509804	10	0.528	10	0.391753	10	0.450704	10	0.253731	10	0	10	0.517241	10	0.536765	10	0.60479	10	0.819277	10	0.5	9	0.639344
scaffold_2:14572266-14572547	scaffold_2	14572266	14572547	281	1394	0	repeat	14	0.0164835	14	0.0647773	14	0.0776699	14	0.170455	12	0.110169	14	0.0451977	14	0.379562	11	0	14	0.0809249	14	0.0110497	14	0.0222222	14	0.0759494	14	0.205714
scaffold_2:14624977-14625156	scaffold_2	14624977	14625156	179	0	1794	gene	9	0	9	0.00393701	9	0	9	0	9	0	9	0	9	0.109589	9	0.01	9	0	9	0.0508475	9	0.163265	9	0.106061	9	0.118343
scaffold_2:14663835-14663994	scaffold_2	14663835	14663994	159	0	109	gene	8	0.617391	8	0.664336	8	0.690141	8	0.672	8	0.675676	8	0.5	8	0.411765	8	0.32	8	0	8	0.0319149	8	0.05	8	0.412371	8	0.428571
scaffold_2:1468840-1469074	scaffold_2	1468840	1469074	234	138	83	intergenic	6	0.814516	6	0.726415	6	0.594059	6	0.567797	6	0.6	6	0.743243	6	0.650602	6	0.119048	6	0.0163934	6	0.0614035	6	0.0606061	6	0.357895	6	0.506494
scaffold_2:14718229-14718496	scaffold_2	14718229	14718496	267	3722	0	repeat	8	0.576923	8	0.1875	8	0.26	8	0.233766	8	0.323529	8	0	8	0.0289855	8	0.106667	8	0	8	0	8	0	8	0.242424	8	0.308571
scaffold_2:14728387-14728537	scaffold_2	14728387	14728537	150	6683	0	repeat	6	0.120482	6	0.137931	6	0.333333	6	0.666667	6	0.6	6	0.433333	5	0.257143	6	0.0465116	6	0.0957447	6	0.194805	6	0.288889	6	0.222222	6	0.245283
scaffold_2:14765125-14765451	scaffold_2	14765125	14765451	326	27807	0	repeat	23	0.340909	23	0.250575	23	0.25266	23	0.278215	23	0.23741	23	0.252595	19	0.196532	20	0.162963	23	0.0779817	23	0.0593824	23	0.165975	23	0.0919881	20	0.204545
scaffold_2:14804059-14804114	scaffold_2	14804059	14804114	55	0	1685	gene	5	0.294118	6	0.149254	6	0.145455	6	0	6	0	6	0	6	0	6	0.515152	6	0.530303	6	0.648649	6	0.878049	6	0.552239	6	0.596491
scaffold_2:14852735-14853092	scaffold_2	14852735	14853092	357	23107	0	repeat	15	0.257511	15	0.224265	15	0.231527	15	0.274131	15	0.245714	15	0.394958	15	0.565022	15	0.177966	15	0.0638298	15	0.0511811	15	0	15	0.110266	15	0.14539
scaffold_2:14943895-14944116	scaffold_2	14943895	14944116	221	159	1073	intergenic	19	0.030303	19	0.117241	18	0.12931	19	0.107143	19	0.152174	17	0.220779	19	0.324324	16	0.0119048	19	0	19	0	19	0	16	0	18	0
scaffold_2:14990468-14990650	scaffold_2	14990468	14990650	182	1595	0	repeat	8	0.24031	8	0.217391	8	0.00833333	8	0.0894309	8	0.179104	8	0.256757	8	0.25	8	0.233333	8	0.4	8	0.352381	8	0.5	8	0.357895	8	0.328358
scaffold_2:14991143-14991268	scaffold_2	14991143	14991268	125	2270	271	intergenic	5	0.011236	5	0.205128	5	0.222222	5	0.265957	5	0.111111	5	0.679245	5	0.842857	5	0	5	0	5	0	5	0.1	5	0.0327869	5	0.111111
scaffold_2:14996939-14996988	scaffold_2	14996939	14996988	49	7776	44	intergenic	8	0.652542	8	0.510204	8	0.691176	8	0.792	7	0.653333	8	0.944	8	0.728261	8	0.0784314	8	0.05	8	0.128378	8	0.217949	8	0.0294118	8	0.0813008
scaffold_2:15031227-15031368	scaffold_2	15031227	15031368	141	2071	30	intergenic	13	0.114583	24	0.110638	24	0.103448	24	0.175	19	0.168919	24	0.091954	22	0.114754	13	0.140351	24	0.206667	24	0.170984	14	0.359223	23	0.169492	19	0.21875
scaffold_2:15081939-15082107	scaffold_2	15081939	15082107	168	584	180	intergenic	10	0.112583	10	0.0518868	10	0.0248756	10	0.04375	10	0.0148148	10	0	10	0	10	0.285714	10	0.351852	10	0.430939	10	0.442748	10	0.295337	10	0.347826
scaffold_2:15115448-15115837	scaffold_2	15115448	15115837	389	19792	0	repeat	28	0.738197	31	0.727069	28	0.711111	31	0.732523	21	0.646259	30	0.845638	28	0.856061	28	0.671233	29	0.528139	30	0.678261	28	0.654971	31	0.722846	31	0.800866
scaffold_2:15264228-15264361	scaffold_2	15264228	15264361	133	6269	0	repeat	8	0	8	0.147727	8	0.325926	8	0.192547	8	0.376238	8	0.778523	8	0.817391	8	0	8	0	8	0	8	0	8	0.00724638	8	0.0070922
scaffold_2:15264654-15264701	scaffold_2	15264654	15264701	47	5929	4	intergenic	6	0.486486	6	0.708661	6	0.752294	6	0.867647	6	0.835616	6	0.656566	6	0.644231	6	0.0185185	6	0.0222222	6	0	6	0.045977	6	0.06	6	0.0113636
scaffold_2:1527206-1527264	scaffold_2	1527206	1527264	58	860	30	intergenic	6	0.0784314	6	0.0246914	6	0.0754717	6	0.0227273	6	0.174603	6	0.628571	6	0.977778	6	0.0222222	6	0.0795455	6	0.0588235	6	0.130435	6	0.0505051	6	0.144737
scaffold_2:1528768-1529212	scaffold_2	1528768	1529212	444	0	863	gene	31	0.186916	31	0.128834	29	0.135965	31	0.149321	30	0.25	26	0.276423	31	0.345291	27	0.0693642	31	0.114035	31	0.128378	31	0.187135	31	0.143443	31	0.240175
scaffold_2:15295558-15295878	scaffold_2	15295558	15295878	320	2620	324	intergenic	14	0.00727273	14	0.00393701	14	0	14	0	14	0.0705128	14	0.232673	14	0.299465	14	0.00793651	14	0.301887	14	0.295833	14	0.208333	14	0.107843	14	0.0983607
scaffold_2:15298184-15298390	scaffold_2	15298184	15298390	206	1114	0	repeat	6	0.473684	6	0.135922	6	0.131579	6	0.105263	6	0.0941176	6	0.313131	6	0.25641	6	0.377358	6	0.36	6	0.290598	6	0.351351	6	0.551724	6	0.627907
scaffold_2:15352380-15352644	scaffold_2	15352380	15352644	264	6065	223	intergenic	12	0.607692	12	0.54359	12	0.592593	12	0.509934	12	0.623377	12	0.697248	12	0.734513	12	0.325	12	0.142045	12	0.285714	12	0.327434	12	0.416667	12	0.329114
scaffold_2:15379478-15379546	scaffold_2	15379478	15379546	68	24194	82	intergenic	6	0.432836	6	0.265487	6	0.15873	6	0.211009	6	0.364865	6	0.290323	6	0.298851	6	0.588235	6	0.648352	6	0.663551	6	0.696429	6	0.569767	6	0.516129
scaffold_2:15387361-15387714	scaffold_2	15387361	15387714	353	16026	29	intergenic	23	0.0480769	27	0.0296736	27	0.0360825	27	0.069869	25	0.0243902	26	0.157576	27	0.25	17	0.0204082	26	0.090535	27	0.0609319	26	0.112299	27	0.128492	27	0.0506329
scaffold_2:15507420-15507551	scaffold_2	15507420	15507551	131	2399	0	repeat	6	0.27907	6	0.121495	6	0.393162	6	0.259259	6	0.25	6	0	6	0	6	0.137931	6	0.295652	6	0.637795	6	0.373333	6	0.267176	6	0.3
scaffold_2:15530524-15530695	scaffold_2	15530524	15530695	171	0	465	gene	13	0.473684	15	0.343195	15	0.468599	15	0.548148	15	0.491803	14	0.496183	12	0.54321	12	0.524272	15	0.589744	15	0.612903	15	0.715278	15	0.545455	14	0.587629
scaffold_2:15575521-15575547	scaffold_2	15575521	15575547	26	525	49	intergenic	6	0.247863	6	0.0264901	6	0.00900901	6	0.0291971	6	0.108696	6	0.0466667	6	0.45098	6	0.271186	6	0.857143	6	0.874074	6	0.643836	6	0.42029	6	0.524752
scaffold_2:15660971-15661002	scaffold_2	15660971	15661002	31	509	225	intergenic	8	0.14	8	0.0133333	8	0.0294118	8	0	8	0	8	0	8	0	8	0.540984	8	0.625	8	0.801802	8	0.955056	8	0.62963	8	0.441441
scaffold_2:1591650-1591664	scaffold_2	1591650	1591664	14	0	2055	gene	6	0	6	0	6	0.423077	6	0.607143	6	0.630769	6	0.8	6	0.980769	6	0	6	0.00854701	6	0.012987	6	0	6	0	6	0
scaffold_2:15938646-15938745	scaffold_2	15938646	15938745	99	15252	129	intergenic	6	0.0512821	6	0.0888889	6	0.0909091	6	0.223301	6	0.508772	6	0.635135	6	0.575342	6	0.025	6	0.214286	6	0.317647	5	0.150943	6	0.115942	6	0.228916
scaffold_2:16003299-16003605	scaffold_2	16003299	16003605	306	387	270	intergenic	20	0.0472103	20	0.0324484	20	0.0537634	20	0.0653409	20	0.0677083	20	0.100372	20	0.0817121	20	0.0188679	20	0.0534591	20	0.0674157	20	0.04	20	0	20	0
scaffold_2:16007172-16007385	scaffold_2	16007172	16007385	213	1064	40	intergenic	6	0.742574	6	0.477612	6	0.596154	6	0.269841	6	0.772727	6	0.927083	6	0.805195	6	0.836066	6	0.904762	6	0.848485	6	0.866667	6	0.9625	6	0.860215
scaffold_2:16052753-16053064	scaffold_2	16052753	16053064	311	0	0	repeat	20	0.394286	21	0.29845	21	0.260377	21	0.188235	21	0.203488	21	0.120419	21	0.174359	21	0.393103	21	0.305439	21	0.309598	21	0.323171	21	0.371585	21	0.353846
scaffold_2:16064714-16064880	scaffold_2	16064714	16064880	166	0	459	gene	17	0.552381	18	0.367089	18	0.504673	18	0.560748	18	0.436893	18	0.620915	15	0.574257	17	0.300885	18	0.164103	18	0.160305	18	0.106557	18	0.168	18	0.188679
scaffold_2:16079564-16080089	scaffold_2	16079564	16080089	525	1112	7	intergenic	38	0.540925	48	0.55919	47	0.545455	49	0.522885	49	0.502618	43	0.414365	47	0.498442	35	0.628866	49	0.613027	49	0.614695	48	0.716511	49	0.615616	48	0.510256
scaffold_2:16108141-16108225	scaffold_2	16108141	16108225	84	5642	4	intergenic	7	0.0672269	7	0.0294118	7	0.00925926	7	0.0178571	7	0.0222222	7	0.429825	7	0.103896	7	0.0851064	7	0.0327869	7	0.0105263	7	0.0740741	7	0.0901639	7	0.0416667
scaffold_2:16209981-16210065	scaffold_2	16209981	16210065	84	1744	70	intergenic	8	0.0045045	8	0	8	0.0322581	8	0.0981308	8	0.0862069	8	0.413223	8	0.416667	8	0	8	0.00793651	8	0	8	0.00704225	8	0.0763889	8	0.0206897
scaffold_2:16409716-16409856	scaffold_2	16409716	16409856	140	56448	0	repeat	15	0.724138	21	0.833333	21	0.772727	21	0.801105	18	0.761905	14	0.825	21	0.761194	13	0.77381	21	0.713514	21	0.671329	20	0.789916	21	0.854167	15	0.8125
scaffold_2:1646445-1646679	scaffold_2	1646445	1646679	234	941	0	repeat	6	0.564935	6	0.443548	6	0.495652	6	0.458647	6	0.45679	6	0.40566	6	0.320988	6	0.344262	6	0.00833333	6	0.0612245	6	0.03	6	0.255319	6	0.175258
scaffold_2:16715989-16716237	scaffold_2	16715989	16716237	248	272	0	repeat	8	0.721461	8	0.53271	8	0.545918	8	0.607143	8	0.659091	8	0.300546	8	0.320611	8	0.545455	8	0.242938	8	0.207071	8	0.168224	8	0.489933	8	0.460123
scaffold_2:16735440-16735767	scaffold_2	16735440	16735767	327	14297	0	repeat	6	0.904762	50	0.891239	51	0.903553	46	0.907336	35	0.885714	47	0.841629	24	0.834646	7	0.62963	49	0.825581	50	0.81295	30	0.806897	37	0.864734	34	0.958042
scaffold_2:16806235-16806395	scaffold_2	16806235	16806395	160	9586	90	intergenic	10	0.105634	10	0.0989583	10	0.0934066	10	0.14557	10	0.0814815	10	0.254098	10	0.190083	10	0.232558	10	0.321429	10	0.308642	10	0.147059	10	0.178344	10	0.275168
scaffold_2:16872098-16872133	scaffold_2	16872098	16872133	35	22263	28	intergenic	6	0.470149	6	0.475	6	0.722772	6	0.394737	6	0.363636	6	0.434343	6	0.492958	6	0.222222	6	0.970297	6	0.915094	6	0.985075	6	0.758621	6	0.833333
scaffold_2:16873225-16873442	scaffold_2	16873225	16873442	217	23390	28	intergenic	8	0.241758	8	0.494318	8	0.384106	8	0.416058	8	0.626263	8	0.891667	8	0.926829	8	0.875	8	0.824324	8	0.879699	8	0.901099	8	0.793388	8	0.836735
scaffold_2:1693241-1693613	scaffold_2	1693241	1693613	372	0	176	gene	27	0.0233463	27	0.0284091	25	0.0638298	27	0.0558824	24	0.0266667	27	0.0373444	26	0.0941704	24	0.0365854	25	0.0836653	27	0.138504	23	0.0994152	27	0.0888889	20	0.134615
scaffold_2:17032846-17032966	scaffold_2	17032846	17032966	120	1666	19	intergenic	8	0.0927152	8	0.122449	8	0.130435	8	0.08125	8	0.0733945	8	0.18125	8	0.102564	8	0.131868	8	0.253521	8	0.382022	8	0.320388	8	0.565657	8	0.546053
scaffold_2:17060285-17060504	scaffold_2	17060285	17060504	219	11879	0	repeat	11	0	11	0.00645161	11	0	11	0.0444444	11	0.0327869	11	0	11	0	11	0.0434783	11	0.648352	11	0.617647	8	0.461538	11	0.195122	10	0.15493
scaffold_2:17225150-17225313	scaffold_2	17225150	17225313	163	49858	67	intergenic	16	0.0142857	16	0.00374532	16	0.07	16	0.0863309	16	0.0884956	16	0.192982	16	0.192893	15	0	16	0	16	0.00990099	16	0.139344	16	0.0531401	16	0.0297619
scaffold_2:1724626-1724875	scaffold_2	1724626	1724875	249	2240	1080	intergenic	8	0.133333	8	0.271523	8	0.0942029	8	0	8	0	8	0	8	0	8	0.16092	8	0.175439	8	0.205298	8	0.166667	8	0.166667	8	0.139785
scaffold_2:17376754-17376844	scaffold_2	17376754	17376844	90	17141	14	intergenic	6	0.81982	6	0.732759	6	0.797297	6	0.735294	6	0.857143	6	0.823529	6	0.746479	6	0.315789	6	0	6	0.0272727	6	0	6	0.206186	6	0.155738
scaffold_2:17424324-17424537	scaffold_2	17424324	17424537	213	8502	562	intergenic	8	0.269841	8	0.375	8	0.388889	8	0.458333	8	0.34375	8	0.263889	8	0.402439	5	0.179487	8	0.03125	8	0.0438596	8	0.309859	8	0.269231	6	0.0735294
scaffold_2:17468096-17468187	scaffold_2	17468096	17468187	91	12569	0	repeat	7	0.381679	7	0.352113	7	0.596774	7	0.546296	7	0.632911	7	0.705882	7	0.657895	7	0.210526	7	0.168224	7	0.264	7	0.380952	7	0.423913	7	0.428571
scaffold_2:174840-175098	scaffold_2	174840	175098	258	0	2377	gene	19	0.383929	23	0.418699	23	0.420382	23	0.449074	21	0.413462	18	0.51	18	0.556701	12	0.358974	18	0.503401	21	0.395556	23	0.281046	14	0.485714	15	0.488095
scaffold_2:17607926-17607967	scaffold_2	17607926	17607967	41	65035	0	repeat	5	1	6	0.948052	6	0.902439	6	0.926829	6	0.966102	5	1	6	1	6	1	6	0.952381	6	0.376812	6	0.956522	6	1	6	0.95
scaffold_2:17788641-17788827	scaffold_2	17788641	17788827	186	6906	0	repeat	9	0.428571	10	0.566667	10	0.611511	10	0.503268	10	0.6	7	0.79661	8	0.881356	10	0.403846	10	0.335766	10	0.465116	10	0.341772	9	0.35	10	0.548387
scaffold_2:17998480-17998608	scaffold_2	17998480	17998608	128	599	12	intergenic	8	0.638462	8	0.261538	8	0.202532	8	0.056	8	0.0265487	8	0.104712	8	0.130435	8	0.606061	8	0.715976	8	0.772727	8	0.7	8	0.688742	8	0.748299
scaffold_2:18053576-18053674	scaffold_2	18053576	18053674	98	25	0	repeat	5	0.59589	5	0.0416667	5	0.0963855	5	0	5	0.0746269	5	0.405941	5	0.308511	5	0.0175439	5	0.02	5	0.0430108	5	0.025974	5	0.159664	5	0.105263
scaffold_2:18055409-18055658	scaffold_2	18055409	18055658	249	896	562	intergenic	6	0	6	0.0381679	6	0.119658	6	0.269231	6	0.119048	6	0.01	6	0	6	0	6	0	6	0.032	6	0.428571	6	0.413043	6	0.306818
scaffold_2:18113885-18114363	scaffold_2	18113885	18114363	478	11120	0	repeat	13	0.0694444	13	0.0447154	13	0.0113636	13	0.00985222	13	0.0503597	13	0.00421941	12	0	12	0.376	13	0.284314	13	0.389474	13	0.313433	13	0.248945	13	0.289796
scaffold_2:18135779-18136013	scaffold_2	18135779	18136013	234	6779	96	intergenic	10	0.5	10	0.533708	10	0.443787	10	0.405405	10	0.306122	10	0.682243	10	0.655556	7	0.644444	10	0.622754	10	0.629032	10	0.672	10	0.706767	10	0.733766
scaffold_2:18150159-18150442	scaffold_2	18150159	18150442	283	6236	0	repeat	12	0.438202	12	0.377682	12	0.322222	12	0.366667	12	0.365672	12	0.2	12	0.225352	12	0.349515	12	0.379487	12	0.391111	12	0.57377	12	0.488764	12	0.577778
scaffold_2:18262555-18262647	scaffold_2	18262555	18262647	92	0	1049	gene	6	0.137931	6	0	6	0	6	0.00884956	6	0	6	0	6	0	5	0.636364	6	0.661538	6	0.654762	6	0.933333	6	0.403226	6	0.428571
scaffold_2:18265342-18265509	scaffold_2	18265342	18265509	167	66	0	repeat	14	0.584775	14	0.437107	14	0.321705	14	0.348315	14	0.383117	14	0.414815	14	0.172727	14	0.36	14	0.2749	14	0.333333	14	0.55814	14	0.39738	14	0.427007
scaffold_2:18266575-18266847	scaffold_2	18266575	18266847	272	1299	0	repeat	20	0.455556	20	0.426117	20	0.423488	20	0.440945	20	0.464865	20	0.772727	20	0.836735	17	0.875	20	0.914894	20	0.924686	19	0.971831	15	0.909091	20	0.971098
scaffold_2:18615397-18615524	scaffold_2	18615397	18615524	127	3897	122	intergenic	6	0.88785	6	0.711712	6	0.537037	6	0.326531	6	0.434211	6	0.171717	6	0.0987654	6	0.473684	6	0.72449	6	0.721739	6	0.722222	6	0.826087	6	0.752941
scaffold_2:18815645-18815673	scaffold_2	18815645	18815673	28	0	4857	gene	8	0.4	8	0.294521	8	0.338843	8	0.390244	8	0.323944	8	0.21	8	0.295082	8	0.292683	8	0.462366	8	0.368421	8	0.592593	8	0.42623	8	0.44898
scaffold_2:18925779-18926164	scaffold_2	18925779	18926164	385	7625	619	intergenic	18	0.155556	18	0.119231	18	0.108	18	0.116505	18	0.166667	18	0.0814815	18	0.0915493	15	0.184	18	0.296943	18	0.265403	18	0.472222	18	0.241379	18	0.383721
scaffold_2:18938298-18938375	scaffold_2	18938298	18938375	77	417	2076	intergenic	9	0.0300752	9	0.181102	9	0.0485437	9	0.173611	9	0.157895	9	0.0769231	9	0.133333	7	0.155556	9	0.278351	9	0.373984	9	0.438596	9	0.333333	9	0.244681
scaffold_2:18952928-18953044	scaffold_2	18952928	18953044	116	5063	309	intergenic	9	0	9	0.24	9	0.152	9	0.0145985	9	0	9	0.286957	9	0.428571	9	0.031746	9	0.0227273	9	0.280992	9	0.602941	9	0.315789	9	0.37069
scaffold_2:19011937-19012170	scaffold_2	19011937	19012170	233	26205	0	repeat	14	0.701299	14	0.679389	14	0.764706	14	0.837398	13	0.776316	14	0.881579	11	0.893617	5	0.538462	13	0.552	14	0.576471	9	0.818182	12	0.890625	14	0.710843
scaffold_2:19272017-19272216	scaffold_2	19272017	19272216	199	72360	499	intergenic	18	0.474453	18	0.650655	18	0.604348	18	0.488095	17	0.385714	18	0.712195	18	0.561151	14	0.402299	18	0.588983	18	0.656958	18	0.759259	18	0.793103	18	0.818966
scaffold_2:19330761-19330954	scaffold_2	19330761	19330954	193	13622	93	intergenic	8	0.25974	8	0.244048	8	0.34127	8	0.244755	8	0.266667	8	0.306306	8	0.288889	8	0.164179	8	0.0252101	8	0	7	0.0571429	8	0.361538	8	0.342857
scaffold_2:19402099-19402246	scaffold_2	19402099	19402246	147	1342	0	repeat	12	0.868217	12	0.865471	12	0.783465	12	0.684426	12	0.698795	12	0.369565	12	0.0806452	12	0.936937	12	0.893617	12	0.850394	12	0.776119	12	0.791469	12	0.835897
scaffold_2:1970187-1970317	scaffold_2	1970187	1970317	130	263	1081	intergenic	10	0.848214	10	0.716667	10	0.466102	10	0.660494	9	0.444444	10	0.690909	10	0.772727	7	0.595238	10	0.449541	10	0.557471	10	0.415584	10	0.488889	10	0.451923
scaffold_2:19978-20112	scaffold_2	19978	20112	134	925	0	repeat	19	0.573171	19	0.422535	19	0.425	19	0.280952	18	0.258929	15	0.302632	9	0.385965	18	0.481132	19	0.795181	19	0.788462	16	0.8	15	0.474747	18	0.454545
scaffold_2:2022275-2022708	scaffold_2	2022275	2022708	433	0	486	gene	25	0.162011	26	0.204918	26	0.152344	26	0.0432099	24	0.0529101	21	0.117647	22	0.102564	18	0.138298	25	0.202335	26	0.358553	25	0.268041	26	0.197861	23	0.109677
scaffold_2:2081778-2081811	scaffold_2	2081778	2081811	33	608	0	repeat	9	0.326087	10	0.106667	10	0.030303	10	0.0103093	10	0.0851064	10	0.030303	9	0.266667	5	0.25	10	0.188119	10	0.28169	10	0.387755	10	0.753247	10	0.986486
scaffold_2:2083149-2083459	scaffold_2	2083149	2083459	310	154	0	repeat	8	0.544776	8	0.404412	8	0.475806	8	0.714286	8	0.5	8	0.909091	8	0.931507	7	0.55814	8	0.442857	8	0.38806	8	0.519481	8	0.252252	8	0.234234
scaffold_2:2475131-2475465	scaffold_2	2475131	2475465	334	252	267	intergenic	18	0.0485437	18	0.0962343	18	0	18	0.00371747	18	0.0138889	18	0	18	0.00595238	18	0.140351	18	0.311111	18	0.308411	17	0.7	16	0.327731	18	0.136054
scaffold_2:2665312-2665613	scaffold_2	2665312	2665613	301	0	804	gene	21	0.111111	24	0.143813	22	0.256798	27	0.2711	19	0.303571	20	0.216561	22	0.2	15	0.0446429	24	0.147541	25	0.145669	25	0.0909091	22	0.16087	14	0.165605
scaffold_2:2700329-2700538	scaffold_2	2700329	2700538	209	2067	1038	intergenic	13	0.149701	13	0.099631	13	0.55794	13	0.929293	13	0.789474	13	0.975207	13	0.825397	12	0.0853659	13	0.38191	13	0.145299	12	0.346457	13	0.586207	13	0.774775
scaffold_2:2883322-2883858	scaffold_2	2883322	2883858	536	0	7244	gene	29	0.275556	35	0.477358	24	0.664756	37	0.286604	24	0.42915	34	0.4	27	0.294372	27	0.335052	22	0.671827	35	0.296842	27	0.535484	32	0.446541	34	0.459547
scaffold_2:3236220-3236398	scaffold_2	3236220	3236398	178	632	397	intergenic	8	0.0164835	8	0.19	8	0.557047	8	0.405556	8	0.4875	8	0.243478	8	0.303448	8	0	8	0.0128205	8	0.0505618	8	0.0555556	8	0.145833	8	0.0526316
scaffold_2:3298675-3298785	scaffold_2	3298675	3298785	110	0	1672	gene	8	0.408696	8	0.43	8	0.556522	8	0.482456	8	0.481481	8	0.704918	8	0.910448	6	0.436364	8	0.509434	8	0.474227	8	0.65	8	0.390244	8	0.190476
scaffold_2:330898-330995	scaffold_2	330898	330995	97	551	197	intergenic	6	0.010101	6	0	6	0.0776699	6	0.031746	6	0.0229885	6	0.630769	6	0.747126	6	0.0833333	6	0.115385	6	0	6	0.348485	6	0.421875	6	0.653846
scaffold_2:3348589-3348614	scaffold_2	3348589	3348614	25	562	8195	intergenic	6	0.571429	6	0.234375	6	0.164557	6	0.0681818	6	0.113208	6	0.370968	6	0.648148	6	0.209302	6	0.176471	6	0.74	6	0.442308	6	0.3375	6	0.372093
scaffold_2:356008-356186	scaffold_2	356008	356186	178	99	0	repeat	15	0.677419	15	0.906383	15	0.932039	15	0.924658	15	0.931034	15	0.929688	15	0.964602	13	0.694444	15	0.783439	15	0.723684	13	0.728261	15	0.878049	15	0.914894
scaffold_2:3806194-3806377	scaffold_2	3806194	3806377	183	0	193	gene	6	0.045977	6	0.74	6	0.787234	6	0.487179	6	0.375	6	0.568966	6	0.54386	6	0.0204082	6	0.0659341	6	0.186916	6	0	6	0.125	6	0
scaffold_2:3810622-3810899	scaffold_2	3810622	3810899	277	0	285	gene	6	0.933333	6	0.957447	6	0.613861	6	0.314815	6	0.238806	6	0	6	0.0422535	6	0.958333	6	0.944954	6	0.946667	6	0.967742	6	0.967742	6	0.955882
scaffold_2:3896065-3896137	scaffold_2	3896065	3896137	72	0	4685	gene	12	0	12	0	12	0.0116959	12	0.253886	12	0.130435	12	0.294118	12	0.159292	12	0	12	0.00492611	12	0	12	0	12	0	12	0
scaffold_2:3918837-3919167	scaffold_2	3918837	3919167	330	0	1331	gene	18	0.351515	18	0.377273	18	0.593407	18	0.541463	18	0.41129	17	0.403974	18	0.424837	16	0.508929	16	0.432432	18	0.524272	17	0.405405	16	0.455621	18	0.333333
scaffold_2:3919208-3919450	scaffold_2	3919208	3919450	242	0	1702	gene	14	0.485714	16	0.673333	12	0.674797	16	0.559211	13	0.525641	16	0.582822	12	0.758621	14	0.432432	14	0.446602	16	0.405063	12	0.333333	16	0.466667	16	0.484615
scaffold_2:3924846-3925230	scaffold_2	3924846	3925230	384	1884	0	repeat	31	0.776978	31	0.673077	29	0.808824	31	0.795455	24	0.908046	29	0.845283	31	0.807377	23	0.886667	29	0.911032	31	0.866469	26	0.906475	31	0.705426	30	0.630137
scaffold_2:394328-394475	scaffold_2	394328	394475	147	654	14	intergenic	15	0.298039	15	0.0671141	15	0.0381356	15	0.11157	15	0.0487805	15	0.23348	15	0.101449	15	0.132743	15	0.405405	15	0.156134	15	0.124224	15	0.131707	15	0.0897436
scaffold_2:4039051-4039216	scaffold_2	4039051	4039216	165	432	809	intergenic	12	0.14433	12	0.0112782	12	0	12	0.0918367	12	0.0961538	12	0.00900901	12	0.0265487	12	0.0483871	12	0.137931	12	0.147059	12	0.0261438	12	0.439759	12	0.722689
scaffold_2:406827-406841	scaffold_2	406827	406841	14	0	990	gene	6	0	6	0	6	0.272727	6	0.5	6	0.358209	6	0.346154	6	0.604651	6	0	6	0.0142857	6	0	6	0	6	0	6	0
scaffold_2:4112038-4112116	scaffold_2	4112038	4112116	78	1053	8	intergenic	8	0.295652	8	0.0372671	8	0.0647482	8	0.028777	8	0.0229885	8	0.146341	8	0.257426	8	0.534483	8	0.133333	8	0.266055	8	0.479592	8	0.586207	8	0.59633
scaffold_2:4152532-4152744	scaffold_2	4152532	4152744	212	220	3420	intergenic	8	0.779412	8	0.62585	8	0.688525	8	0.546218	8	0.39759	8	0.366337	8	0.169643	8	0.806452	8	0.54386	8	0.660256	8	0.471264	8	0.614754	8	0.55814
scaffold_2:4159927-4159994	scaffold_2	4159927	4159994	67	0	899	gene	7	0.195652	7	0.10101	7	0.209877	7	0.237624	7	0.183673	7	0.0754717	7	0	7	0.25	7	0.255814	7	0.435484	7	0.46875	7	0.276596	7	0
scaffold_2:4226856-4226905	scaffold_2	4226856	4226905	49	1315	19	intergenic	8	0.6	8	0.1	8	0.186047	8	0.01	8	0.0229885	8	0.180723	8	0.191781	8	0.142857	8	0.181818	8	0.144928	8	0.157895	8	0.267241	8	0.272727
scaffold_2:4356993-4357060	scaffold_2	4356993	4357060	67	929	238	intergenic	6	0.0111111	6	0	6	0.0222222	6	0.0961538	6	0	6	0	6	0.0123457	6	0.130435	6	0.674419	6	0.680851	6	0.959184	6	0.758621	6	0.0886076
scaffold_2:4469726-4470009	scaffold_2	4469726	4470009	283	0	1977	gene	14	0.471831	14	0.508571	14	0.473214	14	0.380645	13	0.304878	11	0.52	13	0.631579	11	0.392857	14	0.613861	14	0.611111	13	0.391304	13	0.573333	14	0.511905
scaffold_2:4519335-4519520	scaffold_2	4519335	4519520	185	0	7737	gene	17	0.081761	17	0.182186	17	0.160584	17	0	16	0	17	0	17	0	17	0.0409836	17	0.0487805	17	0.0265487	17	0	17	0.0576923	17	0.0982143
scaffold_2:4602180-4602570	scaffold_2	4602180	4602570	390	0	3850	gene	21	0	21	0.193133	20	0.18543	21	0.113445	21	0.177305	19	0.125	21	0.0754717	14	0	20	0	21	0.00396825	21	0	20	0	21	0
scaffold_2:467547-467768	scaffold_2	467547	467768	221	443	694	intergenic	21	0.328571	21	0.429936	21	0.453287	21	0.379009	21	0.405556	21	0.533333	21	0.463768	15	0.378947	21	0.406504	21	0.647826	21	0.670659	18	0.637097	21	0.633028
scaffold_2:4728712-4728891	scaffold_2	4728712	4728891	179	0	2386	gene	12	0.273381	12	0.340659	12	0.349206	12	0.310345	12	0.447059	12	0.54902	12	0.5	12	0.214286	12	0.0615385	12	0.0930233	12	0	12	0.205607	12	0.336735
scaffold_2:4837046-4837124	scaffold_2	4837046	4837124	78	1297	41	intergenic	6	0.0142857	6	0.414634	6	0.436782	6	0.0327869	6	0.0632911	6	0.276596	6	0.460526	6	0.129032	6	0.2	6	0.131148	6	0.106061	6	0.142857	6	0.0172414
scaffold_2:495400-495598	scaffold_2	495400	495598	198	0	1097	gene	10	0.659091	10	0.639241	10	0.605634	10	0.631068	10	0.703704	10	0.807229	10	0.905405	6	0.725	10	0.805556	10	0.969925	10	0.859649	10	0.853333	9	0.816092
scaffold_2:518692-518710	scaffold_2	518692	518710	18	505	32	intergenic	6	0.684783	6	0.936937	6	0.942149	6	0.295082	6	0.426829	6	0.549451	6	0	6	0.849057	6	0.886792	6	0.862385	6	0.907895	6	0.939024	6	0.934579
scaffold_2:5299184-5299372	scaffold_2	5299184	5299372	188	0	5958	gene	29	0.00983607	29	0.123043	30	0.157459	30	0.0454545	30	0.0408163	30	0	30	0	29	0.214724	29	0.261628	30	0.163043	30	0.295455	30	0.234615	27	0.322785
scaffold_2:5316480-5316646	scaffold_2	5316480	5316646	166	0	1681	gene	8	0	8	0	8	0	8	0	8	0	8	0	7	0	8	0	8	0.211111	8	0.282353	8	0.611111	8	0.174603	8	0
scaffold_2:5428588-5428852	scaffold_2	5428588	5428852	264	688	322	intergenic	17	0.535	17	0.447867	17	0.416667	17	0.581461	17	0.477477	17	0.558304	17	0.573477	17	0.531915	17	0.583082	17	0.572289	17	0.565611	17	0.517857	17	0.529851
scaffold_2:5451185-5451222	scaffold_2	5451185	5451222	37	193	0	repeat	12	0.168317	12	0.194175	12	0.214286	12	0.164179	12	0.188119	7	0.346939	12	0.237288	12	0	12	0.507463	12	0.589474	11	0.544118	12	0.4	12	0.412698
scaffold_2:5463477-5463852	scaffold_2	5463477	5463852	375	205	281	intergenic	13	0.356061	13	0.386139	13	0.476684	13	0.543046	12	0.542373	13	0.838235	13	0.798387	13	0.381579	13	0.374359	13	0.36	13	0.31405	12	0.469231	13	0.303279
scaffold_2:5493334-5493469	scaffold_2	5493334	5493469	135	936	974	intergenic	5	0.0253165	5	0	5	0	5	0	5	0	5	0	5	0	5	0.0727273	5	0.37931	5	0.469136	5	0.849057	5	0.54902	5	0.318841
scaffold_2:5616537-5616696	scaffold_2	5616537	5616696	159	1326	0	repeat	12	0.951613	12	0.969512	12	0.973333	12	0.945578	11	0.939024	12	0.967742	8	0.974359	6	0.916667	12	0.971631	12	0.563492	12	0.465909	12	0.705128	9	1
scaffold_2:5689814-5689826	scaffold_2	5689814	5689826	12	2538	848	intergenic	6	0	6	0	6	0.10989	6	0.0823529	6	0.037037	6	0.863636	5	0.92	6	0	6	0	6	0	6	0.253521	6	0.208333	6	0
scaffold_2:5690111-5690468	scaffold_2	5690111	5690468	357	1896	1145	intergenic	13	0.644231	18	0.462366	18	0.663551	18	0.77551	15	0.797753	13	0.731707	18	0.747253	12	0.541667	18	0.666667	18	0.670157	18	0.666667	18	0.742424	18	0.696078
scaffold_2:5829700-5829829	scaffold_2	5829700	5829829	129	1751	178	intergenic	8	0.5375	8	0.519608	8	0.6	8	0.735043	7	0.518519	8	0.917808	8	0.793103	7	0.289474	8	0.377358	8	0.150442	7	0.368421	8	0.206897	8	0.0833333
scaffold_2:5953415-5953541	scaffold_2	5953415	5953541	126	429	68	intergenic	9	0.912879	9	0.888889	9	0.930435	9	0.924324	9	0.963964	9	0.932432	9	0.899329	9	0.876712	9	0.756477	9	0.687861	9	0.742647	9	0.549383	9	0.675439
scaffold_2:596778-597054	scaffold_2	596778	597054	276	0	1298	gene	9	0	11	0	10	0	12	0	9	0	12	0	12	0	8	0	12	0.366337	12	0.607595	8	0.666667	7	0.125	10	0.385965
[truncated: 1,679 more rows]

## Sheet: B. CHG DMRs
Supplementary file 2B. Methylpy output of significant CHG DMRs with a minimum of 5 informative cytosines in each line. See also Figure 2A
[truncated: 25,098 more rows]

## Sheet: C. CHH DMRs
Supplementary file 2C. Methylpy output of significant CHH DMRs with a minimum of 5 informative cytosines in each line.
[truncated: 1,764 more rows]
