# Supplementary material for: Epimutations are associated with CHROMOMETHYLASE 3-induced de novo DNA methylation
Source: eLife. 2019 Jul 29;8:e47891. doi: 10.7554/eLife.47891 (PMC6663294; doi:10.7554/eLife.47891)
Supplement: Supplementary file 3. [file elife-47891-supp3.xlsx]

## Sheet: A.hyper_CHG
Supplementary file 3A. Genomic coordinates of hyper-CHG DMRs.
AtCMT3-L1T1			AtCMT3-L1T2			AtCMT3-L1T3			AtCMT3-L1T4			AtCMT3-L1T5			AtCMT3-L1T6			AtCMT3-L2T1			AtCMT3-L2T2			AtCMT3-L2T3			AtCMT3-L2T4			AtCMT3-L2T5			AtCMT3-L2T6
Scaffold	Start	Stop	Scaffold	Start	Stop	Scaffold	Start	Stop	Scaffold	Start	Stop	Scaffold	Start	Stop	Scaffold	Start	Stop	Scaffold	Start	Stop	Scaffold	Start	Stop	Scaffold	Start	Stop	Scaffold	Start	Stop	Scaffold	Start	Stop	Scaffold	Start	Stop
scaffold_1	38387	38539	scaffold_1	38387	38539	scaffold_1	38387	38539	scaffold_1	12461	12983	scaffold_1	30105	31128	scaffold_1	12461	12983	scaffold_1	30105	31128	scaffold_1	3324	4279	scaffold_1	12461	12983	scaffold_1	3324	4279	scaffold_1	3324	4279	scaffold_1	3324	4279
scaffold_1	39860	40649	scaffold_1	39860	40649	scaffold_1	39860	40649	scaffold_1	38387	38539	scaffold_1	38387	38539	scaffold_1	30105	31128	scaffold_1	38387	38539	scaffold_1	12461	12983	scaffold_1	13345	13787	scaffold_1	12461	12983	scaffold_1	12461	12983	scaffold_1	12461	12983
scaffold_1	41662	41954	scaffold_1	41662	41954	scaffold_1	41662	41954	scaffold_1	39860	40649	scaffold_1	39860	40649	scaffold_1	38387	38539	scaffold_1	39860	40649	scaffold_1	13345	13787	scaffold_1	30105	31128	scaffold_1	13345	13787	scaffold_1	13345	13787	scaffold_1	13345	13787
scaffold_1	416417	416631	scaffold_1	416417	416631	scaffold_1	44102	44955	scaffold_1	41662	41954	scaffold_1	41662	41954	scaffold_1	39860	40649	scaffold_1	41662	41954	scaffold_1	30105	31128	scaffold_1	38387	38539	scaffold_1	16059	16753	scaffold_1	30105	31128	scaffold_1	30105	31128
scaffold_1	416918	417578	scaffold_1	416918	417578	scaffold_1	129432	130295	scaffold_1	44102	44955	scaffold_1	201786	202589	scaffold_1	41662	41954	scaffold_1	44102	44955	scaffold_1	38387	38539	scaffold_1	39860	40649	scaffold_1	30105	31128	scaffold_1	38387	38539	scaffold_1	38387	38539
scaffold_1	533331	533709	scaffold_1	533331	533709	scaffold_1	146829	147477	scaffold_1	77631	77952	scaffold_1	416417	416631	scaffold_1	44102	44955	scaffold_1	49259	50109	scaffold_1	39860	40649	scaffold_1	41662	41954	scaffold_1	38387	38539	scaffold_1	39860	40649	scaffold_1	39860	40649
scaffold_1	535070	535828	scaffold_1	535070	535828	scaffold_1	416417	416631	scaffold_1	107375	107940	scaffold_1	416918	417578	scaffold_1	129432	130295	scaffold_1	310308	310537	scaffold_1	41662	41954	scaffold_1	44102	44955	scaffold_1	39860	40649	scaffold_1	41662	41954	scaffold_1	41662	41954
scaffold_1	559132	559182	scaffold_1	559132	559182	scaffold_1	416918	417578	scaffold_1	129432	130295	scaffold_1	533331	533709	scaffold_1	146829	147477	scaffold_1	416417	416631	scaffold_1	44102	44955	scaffold_1	49259	50109	scaffold_1	41662	41954	scaffold_1	44102	44955	scaffold_1	44102	44955
scaffold_1	559580	559867	scaffold_1	559580	559867	scaffold_1	533331	533709	scaffold_1	146829	147477	scaffold_1	535070	535828	scaffold_1	201786	202589	scaffold_1	416918	417578	scaffold_1	49259	50109	scaffold_1	50616	50851	scaffold_1	44102	44955	scaffold_1	49259	50109	scaffold_1	201786	202589
scaffold_1	575653	576315	scaffold_1	682775	683144	scaffold_1	535070	535828	scaffold_1	310308	310537	scaffold_1	559132	559182	scaffold_1	416417	416631	scaffold_1	488766	488973	scaffold_1	61108	61198	scaffold_1	57628	58063	scaffold_1	49259	50109	scaffold_1	57628	58063	scaffold_1	310308	310537
scaffold_1	682775	683144	scaffold_1	751883	752451	scaffold_1	559132	559182	scaffold_1	330543	330556	scaffold_1	559580	559867	scaffold_1	416918	417578	scaffold_1	495389	496486	scaffold_1	88678	88912	scaffold_1	61108	61198	scaffold_1	57628	58063	scaffold_1	77631	77952	scaffold_1	328326	329577
scaffold_1	751883	752451	scaffold_1	892254	892409	scaffold_1	559580	559867	scaffold_1	416417	416631	scaffold_1	575653	576315	scaffold_1	505325	506122	scaffold_1	505325	506122	scaffold_1	107375	107940	scaffold_1	77631	77952	scaffold_1	61108	61198	scaffold_1	107375	107940	scaffold_1	416417	416631
scaffold_1	892254	892409	scaffold_1	930700	931435	scaffold_1	575653	576315	scaffold_1	416918	417578	scaffold_1	682775	683144	scaffold_1	533331	533709	scaffold_1	533331	533709	scaffold_1	127926	128130	scaffold_1	107375	107940	scaffold_1	77631	77952	scaffold_1	127926	128130	scaffold_1	416918	417578
scaffold_1	930700	931435	scaffold_1	953436	954299	scaffold_1	682775	683144	scaffold_1	450089	450283	scaffold_1	751883	752451	scaffold_1	535070	535828	scaffold_1	535070	535828	scaffold_1	129432	130295	scaffold_1	116251	116782	scaffold_1	107375	107940	scaffold_1	129432	130295	scaffold_1	488766	488973
scaffold_1	953436	954299	scaffold_1	977245	977422	scaffold_1	690916	692215	scaffold_1	505325	506122	scaffold_1	892254	892409	scaffold_1	559132	559182	scaffold_1	559132	559182	scaffold_1	310308	310537	scaffold_1	127926	128130	scaffold_1	116251	116782	scaffold_1	146829	147477	scaffold_1	505325	506122
scaffold_1	977245	977422	scaffold_1	998636	999736	scaffold_1	751883	752451	scaffold_1	533331	533709	scaffold_1	930700	931435	scaffold_1	559580	559867	scaffold_1	559580	559867	scaffold_1	328326	329577	scaffold_1	129432	130295	scaffold_1	127926	128130	scaffold_1	201786	202589	scaffold_1	533331	533709
scaffold_1	998636	999736	scaffold_1	1046792	1046877	scaffold_1	892254	892409	scaffold_1	535070	535828	scaffold_1	953436	954299	scaffold_1	575653	576315	scaffold_1	575653	576315	scaffold_1	349002	349491	scaffold_1	205296	205469	scaffold_1	129432	130295	scaffold_1	244267	244946	scaffold_1	535070	535828
scaffold_1	1046792	1046877	scaffold_1	1068409	1068617	scaffold_1	930700	931435	scaffold_1	559132	559182	scaffold_1	977245	977422	scaffold_1	682775	683144	scaffold_1	682775	683144	scaffold_1	405179	405572	scaffold_1	244267	244946	scaffold_1	146829	147477	scaffold_1	310308	310537	scaffold_1	559132	559182
scaffold_1	1068409	1068617	scaffold_1	1069269	1069537	scaffold_1	953436	954299	scaffold_1	559580	559867	scaffold_1	998636	999736	scaffold_1	690916	692215	scaffold_1	690916	692215	scaffold_1	416417	416631	scaffold_1	310308	310537	scaffold_1	201786	202589	scaffold_1	328326	329577	scaffold_1	559580	559867
scaffold_1	1069269	1069537	scaffold_1	1088265	1088906	scaffold_1	977245	977422	scaffold_1	575653	576315	scaffold_1	1046792	1046877	scaffold_1	751883	752451	scaffold_1	751883	752451	scaffold_1	416918	417578	scaffold_1	328326	329577	scaffold_1	244267	244946	scaffold_1	355419	355834	scaffold_1	575653	576315
scaffold_1	1088265	1088906	scaffold_1	1139733	1140152	scaffold_1	998636	999736	scaffold_1	634995	635161	scaffold_1	1068409	1068617	scaffold_1	892254	892409	scaffold_1	769012	769203	scaffold_1	450089	450283	scaffold_1	330543	330556	scaffold_1	310308	310537	scaffold_1	416417	416631	scaffold_1	682775	683144
scaffold_1	1139733	1140152	scaffold_1	1171367	1171669	scaffold_1	1068409	1068617	scaffold_1	682775	683144	scaffold_1	1069269	1069537	scaffold_1	930700	931435	scaffold_1	799324	799848	scaffold_1	488766	488973	scaffold_1	349002	349491	scaffold_1	328326	329577	scaffold_1	416918	417578	scaffold_1	690916	692215
scaffold_1	1171367	1171669	scaffold_1	1175775	1176964	scaffold_1	1069269	1069537	scaffold_1	690916	692215	scaffold_1	1088265	1088906	scaffold_1	953436	954299	scaffold_1	865779	865972	scaffold_1	495389	496486	scaffold_1	355419	355834	scaffold_1	349002	349491	scaffold_1	450089	450283	scaffold_1	696280	696364
scaffold_1	1193921	1194253	scaffold_1	1193921	1194253	scaffold_1	1088265	1088906	scaffold_1	751883	752451	scaffold_1	1139733	1140152	scaffold_1	977245	977422	scaffold_1	892254	892409	scaffold_1	497015	497829	scaffold_1	392945	393145	scaffold_1	355419	355834	scaffold_1	488766	488973	scaffold_1	751883	752451
scaffold_1	1217220	1217402	scaffold_1	1217220	1217402	scaffold_1	1139733	1140152	scaffold_1	799324	799848	scaffold_1	1171367	1171669	scaffold_1	998636	999736	scaffold_1	930700	931435	scaffold_1	505325	506122	scaffold_1	405179	405572	scaffold_1	416417	416631	scaffold_1	505325	506122	scaffold_1	823752	824226
scaffold_1	1225901	1226155	scaffold_1	1225901	1226155	scaffold_1	1171367	1171669	scaffold_1	892254	892409	scaffold_1	1175775	1176964	scaffold_1	1068409	1068617	scaffold_1	953436	954299	scaffold_1	533331	533709	scaffold_1	416417	416631	scaffold_1	416918	417578	scaffold_1	533331	533709	scaffold_1	892254	892409
scaffold_1	1229176	1229813	scaffold_1	1229176	1229813	scaffold_1	1175775	1176964	scaffold_1	930700	931435	scaffold_1	1193921	1194253	scaffold_1	1069269	1069537	scaffold_1	977245	977422	scaffold_1	535070	535828	scaffold_1	416918	417578	scaffold_1	450089	450283	scaffold_1	535070	535828	scaffold_1	930700	931435
scaffold_1	1252147	1252440	scaffold_1	1252147	1252440	scaffold_1	1193921	1194253	scaffold_1	953436	954299	scaffold_1	1217220	1217402	scaffold_1	1088265	1088906	scaffold_1	998636	999736	scaffold_1	559132	559182	scaffold_1	450089	450283	scaffold_1	488766	488973	scaffold_1	559132	559182	scaffold_1	953436	954299
scaffold_1	1261033	1261486	scaffold_1	1261033	1261486	scaffold_1	1217220	1217402	scaffold_1	977245	977422	scaffold_1	1225901	1226155	scaffold_1	1139733	1140152	scaffold_1	1039373	1041132	scaffold_1	559580	559867	scaffold_1	488766	488973	scaffold_1	505325	506122	scaffold_1	559580	559867	scaffold_1	977245	977422
scaffold_1	1302956	1303393	scaffold_1	1302956	1303393	scaffold_1	1225901	1226155	scaffold_1	998636	999736	scaffold_1	1229176	1229813	scaffold_1	1171367	1171669	scaffold_1	1068409	1068617	scaffold_1	564832	565418	scaffold_1	495389	496486	scaffold_1	533331	533709	scaffold_1	564832	565418	scaffold_1	998636	999736
scaffold_1	1316268	1316513	scaffold_1	1316268	1316513	scaffold_1	1229176	1229813	scaffold_1	1046792	1046877	scaffold_1	1252147	1252440	scaffold_1	1175775	1176964	scaffold_1	1069269	1069537	scaffold_1	575653	576315	scaffold_1	497015	497829	scaffold_1	535070	535828	scaffold_1	575653	576315	scaffold_1	1039373	1041132
scaffold_1	1381563	1381703	scaffold_1	1381563	1381703	scaffold_1	1252147	1252440	scaffold_1	1068409	1068617	scaffold_1	1261033	1261486	scaffold_1	1193921	1194253	scaffold_1	1088265	1088906	scaffold_1	634995	635161	scaffold_1	505325	506122	scaffold_1	559132	559182	scaffold_1	634995	635161	scaffold_1	1068409	1068617
scaffold_1	1478853	1478918	scaffold_1	1441683	1441764	scaffold_1	1261033	1261486	scaffold_1	1069269	1069537	scaffold_1	1302956	1303393	scaffold_1	1217220	1217402	scaffold_1	1139733	1140152	scaffold_1	682775	683144	scaffold_1	533331	533709	scaffold_1	559580	559867	scaffold_1	682775	683144	scaffold_1	1069269	1069537
scaffold_1	1539387	1539601	scaffold_1	1478853	1478918	scaffold_1	1302956	1303393	scaffold_1	1088265	1088906	scaffold_1	1316268	1316513	scaffold_1	1225901	1226155	scaffold_1	1171367	1171669	scaffold_1	689554	690104	scaffold_1	535070	535828	scaffold_1	564832	565418	scaffold_1	689554	690104	scaffold_1	1088265	1088906
scaffold_1	1572539	1572845	scaffold_1	1522672	1523202	scaffold_1	1316268	1316513	scaffold_1	1133132	1134064	scaffold_1	1381563	1381703	scaffold_1	1229176	1229813	scaffold_1	1175775	1176964	scaffold_1	690916	692215	scaffold_1	559132	559182	scaffold_1	575653	576315	scaffold_1	690916	692215	scaffold_1	1133132	1134064
scaffold_1	1621172	1621275	scaffold_1	1539387	1539601	scaffold_1	1381563	1381703	scaffold_1	1139733	1140152	scaffold_1	1478853	1478918	scaffold_1	1252147	1252440	scaffold_1	1193921	1194253	scaffold_1	696280	696364	scaffold_1	559580	559867	scaffold_1	634995	635161	scaffold_1	696280	696364	scaffold_1	1139733	1140152
scaffold_1	1650267	1650359	scaffold_1	1572539	1572845	scaffold_1	1478853	1478918	scaffold_1	1171367	1171669	scaffold_1	1522672	1523202	scaffold_1	1261033	1261486	scaffold_1	1217220	1217402	scaffold_1	748280	749180	scaffold_1	564832	565418	scaffold_1	682775	683144	scaffold_1	751883	752451	scaffold_1	1171367	1171669
scaffold_1	1672988	1673128	scaffold_1	1621172	1621275	scaffold_1	1539387	1539601	scaffold_1	1175775	1176964	scaffold_1	1539387	1539601	scaffold_1	1316268	1316513	scaffold_1	1225901	1226155	scaffold_1	751883	752451	scaffold_1	575653	576315	scaffold_1	689554	690104	scaffold_1	799324	799848	scaffold_1	1175775	1176964
scaffold_1	1733245	1733450	scaffold_1	1650267	1650359	scaffold_1	1572539	1572845	scaffold_1	1193921	1194253	scaffold_1	1546428	1546733	scaffold_1	1381563	1381703	scaffold_1	1229176	1229813	scaffold_1	769012	769203	scaffold_1	634995	635161	scaffold_1	690916	692215	scaffold_1	823752	824226	scaffold_1	1193921	1194253
scaffold_1	1885571	1886008	scaffold_1	1671890	1672718	scaffold_1	1621172	1621275	scaffold_1	1217220	1217402	scaffold_1	1572539	1572845	scaffold_1	1478853	1478918	scaffold_1	1252147	1252440	scaffold_1	799324	799848	scaffold_1	682775	683144	scaffold_1	696280	696364	scaffold_1	845048	845251	scaffold_1	1217220	1217402
scaffold_1	1929940	1930737	scaffold_1	1733245	1733450	scaffold_1	1650267	1650359	scaffold_1	1225901	1226155	scaffold_1	1621172	1621275	scaffold_1	1515744	1516771	scaffold_1	1261033	1261486	scaffold_1	808463	808506	scaffold_1	689554	690104	scaffold_1	748280	749180	scaffold_1	892254	892409	scaffold_1	1225901	1226155
scaffold_1	1949982	1950309	scaffold_1	1876939	1880109	scaffold_1	1671890	1672718	scaffold_1	1229176	1229813	scaffold_1	1650267	1650359	scaffold_1	1533510	1533932	scaffold_1	1302956	1303393	scaffold_1	823752	824226	scaffold_1	690916	692215	scaffold_1	751883	752451	scaffold_1	930700	931435	scaffold_1	1229176	1229813
scaffold_1	2004092	2005850	scaffold_1	1885571	1886008	scaffold_1	1672988	1673128	scaffold_1	1252147	1252440	scaffold_1	1671890	1672718	scaffold_1	1539387	1539601	scaffold_1	1316268	1316513	scaffold_1	865779	865972	scaffold_1	696280	696364	scaffold_1	769012	769203	scaffold_1	953436	954299	scaffold_1	1252147	1252440
scaffold_1	2084336	2085038	scaffold_1	1929940	1930737	scaffold_1	1733245	1733450	scaffold_1	1261033	1261486	scaffold_1	1733245	1733450	scaffold_1	1572539	1572845	scaffold_1	1381563	1381703	scaffold_1	892254	892409	scaffold_1	748280	749180	scaffold_1	799324	799848	scaffold_1	977245	977422	scaffold_1	1261033	1261486
scaffold_1	2144458	2144683	scaffold_1	1949982	1950309	scaffold_1	1885571	1886008	scaffold_1	1302956	1303393	scaffold_1	1876939	1880109	scaffold_1	1621172	1621275	scaffold_1	1412749	1412855	scaffold_1	930700	931435	scaffold_1	751883	752451	scaffold_1	823752	824226	scaffold_1	998636	999736	scaffold_1	1302956	1303393
scaffold_1	2145923	2146229	scaffold_1	2004092	2005850	scaffold_1	1891996	1892554	scaffold_1	1314686	1315778	scaffold_1	1885571	1886008	scaffold_1	1650267	1650359	scaffold_1	1478853	1478918	scaffold_1	953436	954299	scaffold_1	769012	769203	scaffold_1	845048	845251	scaffold_1	1039373	1041132	scaffold_1	1314686	1315778
scaffold_1	2147170	2147591	scaffold_1	2084336	2085038	scaffold_1	1929940	1930737	scaffold_1	1316268	1316513	scaffold_1	1929940	1930737	scaffold_1	1671890	1672718	scaffold_1	1510645	1511809	scaffold_1	977245	977422	scaffold_1	797736	797924	scaffold_1	865779	865972	scaffold_1	1046792	1046877	scaffold_1	1316268	1316513
scaffold_1	2301824	2302031	scaffold_1	2144458	2144683	scaffold_1	1949982	1950309	scaffold_1	1381563	1381703	scaffold_1	1949982	1950309	scaffold_1	1724622	1724812	scaffold_1	1522672	1523202	scaffold_1	998636	999736	scaffold_1	799324	799848	scaffold_1	892254	892409	scaffold_1	1068409	1068617	scaffold_1	1381563	1381703
scaffold_1	2399192	2399329	scaffold_1	2145923	2146229	scaffold_1	2004092	2005850	scaffold_1	1441683	1441764	scaffold_1	2000792	2001147	scaffold_1	1733245	1733450	scaffold_1	1524031	1524104	scaffold_1	1025867	1026021	scaffold_1	823752	824226	scaffold_1	930700	931435	scaffold_1	1069269	1069537	scaffold_1	1439770	1441118
scaffold_1	2453678	2453813	scaffold_1	2147170	2147591	scaffold_1	2084336	2085038	scaffold_1	1478853	1478918	scaffold_1	2004092	2005850	scaffold_1	1784638	1785721	scaffold_1	1539387	1539601	scaffold_1	1039373	1041132	scaffold_1	845048	845251	scaffold_1	953436	954299	scaffold_1	1088265	1088906	scaffold_1	1478853	1478918
scaffold_1	2455577	2455950	scaffold_1	2233949	2234460	scaffold_1	2144458	2144683	scaffold_1	1522672	1523202	scaffold_1	2084336	2085038	scaffold_1	1885571	1886008	scaffold_1	1546428	1546733	scaffold_1	1046792	1046877	scaffold_1	865779	865972	scaffold_1	977245	977422	scaffold_1	1133132	1134064	scaffold_1	1509469	1509909
scaffold_1	2494370	2494735	scaffold_1	2301824	2302031	scaffold_1	2145923	2146229	scaffold_1	1539387	1539601	scaffold_1	2144458	2144683	scaffold_1	1891996	1892554	scaffold_1	1572539	1572845	scaffold_1	1068409	1068617	scaffold_1	892254	892409	scaffold_1	998636	999736	scaffold_1	1139733	1140152	scaffold_1	1515744	1516771
scaffold_1	2512130	2512613	scaffold_1	2399192	2399329	scaffold_1	2147170	2147591	scaffold_1	1546428	1546733	scaffold_1	2145923	2146229	scaffold_1	1929940	1930737	scaffold_1	1621172	1621275	scaffold_1	1069269	1069537	scaffold_1	930700	931435	scaffold_1	1025867	1026021	scaffold_1	1171367	1171669	scaffold_1	1522672	1523202
scaffold_1	2542079	2543489	scaffold_1	2453678	2453813	scaffold_1	2233949	2234460	scaffold_1	1572539	1572845	scaffold_1	2147170	2147591	scaffold_1	1949982	1950309	scaffold_1	1624761	1625186	scaffold_1	1088265	1088906	scaffold_1	953436	954299	scaffold_1	1039373	1041132	scaffold_1	1175775	1176964	scaffold_1	1539387	1539601
scaffold_1	2696808	2697041	scaffold_1	2455577	2455950	scaffold_1	2399192	2399329	scaffold_1	1624761	1625186	scaffold_1	2233949	2234460	scaffold_1	1960519	1961269	scaffold_1	1650267	1650359	scaffold_1	1133132	1134064	scaffold_1	977245	977422	scaffold_1	1046792	1046877	scaffold_1	1193921	1194253	scaffold_1	1546428	1546733
scaffold_1	2796399	2797213	scaffold_1	2494370	2494735	scaffold_1	2453678	2453813	scaffold_1	1650267	1650359	scaffold_1	2301824	2302031	scaffold_1	2000792	2001147	scaffold_1	1671890	1672718	scaffold_1	1139733	1140152	scaffold_1	998636	999736	scaffold_1	1068409	1068617	scaffold_1	1208356	1208527	scaffold_1	1572539	1572845
scaffold_1	2942428	2944062	scaffold_1	2542079	2543489	scaffold_1	2455577	2455950	scaffold_1	1671890	1672718	scaffold_1	2375818	2376193	scaffold_1	2004092	2005850	scaffold_1	1672988	1673128	scaffold_1	1171367	1171669	scaffold_1	1025867	1026021	scaffold_1	1069269	1069537	scaffold_1	1217220	1217402	scaffold_1	1621172	1621275
scaffold_1	2996744	2996971	scaffold_1	2687008	2687439	scaffold_1	2494370	2494735	scaffold_1	1672988	1673128	scaffold_1	2399192	2399329	scaffold_1	2034098	2034489	scaffold_1	1682794	1683277	scaffold_1	1175775	1176964	scaffold_1	1039373	1041132	scaffold_1	1088265	1088906	scaffold_1	1225901	1226155	scaffold_1	1650267	1650359
scaffold_1	3018173	3019244	scaffold_1	2696808	2697041	scaffold_1	2512130	2512613	scaffold_1	1678677	1680212	scaffold_1	2453678	2453813	scaffold_1	2084336	2085038	scaffold_1	1733245	1733450	scaffold_1	1193921	1194253	scaffold_1	1046792	1046877	scaffold_1	1133132	1134064	scaffold_1	1229176	1229813	scaffold_1	1671890	1672718
scaffold_1	3023924	3024037	scaffold_1	2796399	2797213	scaffold_1	2542079	2543489	scaffold_1	1682794	1683277	scaffold_1	2455577	2455950	scaffold_1	2144458	2144683	scaffold_1	1876939	1880109	scaffold_1	1202229	1202467	scaffold_1	1068409	1068617	scaffold_1	1139733	1140152	scaffold_1	1252147	1252440	scaffold_1	1733245	1733450
scaffold_1	3081068	3081790	scaffold_1	2942428	2944062	scaffold_1	2589542	2589598	scaffold_1	1733245	1733450	scaffold_1	2494370	2494735	scaffold_1	2145923	2146229	scaffold_1	1885571	1886008	scaffold_1	1208356	1208527	scaffold_1	1069269	1069537	scaffold_1	1171367	1171669	scaffold_1	1261033	1261486	scaffold_1	1784638	1785721
scaffold_1	3116974	3117341	scaffold_1	2996744	2996971	scaffold_1	2696808	2697041	scaffold_1	1784638	1785721	scaffold_1	2512130	2512613	scaffold_1	2147170	2147591	scaffold_1	1891996	1892554	scaffold_1	1217220	1217402	scaffold_1	1088265	1088906	scaffold_1	1175775	1176964	scaffold_1	1302956	1303393	scaffold_1	1876939	1880109
scaffold_1	3147368	3147780	scaffold_1	3018173	3019244	scaffold_1	2796399	2797213	scaffold_1	1876939	1880109	scaffold_1	2542079	2543489	scaffold_1	2301824	2302031	scaffold_1	1929940	1930737	scaffold_1	1225901	1226155	scaffold_1	1133132	1134064	scaffold_1	1193921	1194253	scaffold_1	1314686	1315778	scaffold_1	1885571	1886008
scaffold_1	3283674	3284037	scaffold_1	3023924	3024037	scaffold_1	2942428	2944062	scaffold_1	1885571	1886008	scaffold_1	2690475	2691493	scaffold_1	2375818	2376193	scaffold_1	1949982	1950309	scaffold_1	1229176	1229813	scaffold_1	1139733	1140152	scaffold_1	1208356	1208527	scaffold_1	1316268	1316513	scaffold_1	1891996	1892554
scaffold_1	3427263	3427564	scaffold_1	3025983	3026030	scaffold_1	2996744	2996971	scaffold_1	1891996	1892554	scaffold_1	2696808	2697041	scaffold_1	2399192	2399329	scaffold_1	1960519	1961269	scaffold_1	1252147	1252440	scaffold_1	1171367	1171669	scaffold_1	1217220	1217402	scaffold_1	1381563	1381703	scaffold_1	1929940	1930737
scaffold_1	3477840	3478229	scaffold_1	3081068	3081790	scaffold_1	3018173	3019244	scaffold_1	1929940	1930737	scaffold_1	2796399	2797213	scaffold_1	2453678	2453813	scaffold_1	2004092	2005850	scaffold_1	1261033	1261486	scaffold_1	1175775	1176964	scaffold_1	1225901	1226155	scaffold_1	1412749	1412855	scaffold_1	1949982	1950309
scaffold_1	3515720	3516840	scaffold_1	3116974	3117341	scaffold_1	3023924	3024037	scaffold_1	1949982	1950309	scaffold_1	2942428	2944062	scaffold_1	2455577	2455950	scaffold_1	2084336	2085038	scaffold_1	1302956	1303393	scaffold_1	1193921	1194253	scaffold_1	1229176	1229813	scaffold_1	1439770	1441118	scaffold_1	1998220	1998690
scaffold_1	3526711	3526742	scaffold_1	3147368	3147780	scaffold_1	3081068	3081790	scaffold_1	2004092	2005850	scaffold_1	2996744	2996971	scaffold_1	2494370	2494735	scaffold_1	2141940	2142763	scaffold_1	1314686	1315778	scaffold_1	1202229	1202467	scaffold_1	1252147	1252440	scaffold_1	1460198	1460867	scaffold_1	2004092	2005850
scaffold_1	3618543	3619498	scaffold_1	3156163	3156417	scaffold_1	3116974	3117341	scaffold_1	2034098	2034489	scaffold_1	3018173	3019244	scaffold_1	2512130	2512613	scaffold_1	2144458	2144683	scaffold_1	1316268	1316513	scaffold_1	1208356	1208527	scaffold_1	1261033	1261486	scaffold_1	1478853	1478918	scaffold_1	2022769	2023051
scaffold_1	3629844	3630369	scaffold_1	3162394	3162666	scaffold_1	3147368	3147780	scaffold_1	2066026	2066213	scaffold_1	3023924	3024037	scaffold_1	2542079	2543489	scaffold_1	2145923	2146229	scaffold_1	1381563	1381703	scaffold_1	1217220	1217402	scaffold_1	1302956	1303393	scaffold_1	1483582	1483796	scaffold_1	2034098	2034489
scaffold_1	3656971	3657129	scaffold_1	3283674	3284037	scaffold_1	3156163	3156417	scaffold_1	2080083	2080871	scaffold_1	3025983	3026030	scaffold_1	2687008	2687439	scaffold_1	2147170	2147591	scaffold_1	1412749	1412855	scaffold_1	1225901	1226155	scaffold_1	1314686	1315778	scaffold_1	1510645	1511809	scaffold_1	2066026	2066213
scaffold_1	3739320	3739693	scaffold_1	3427263	3427564	scaffold_1	3162394	3162666	scaffold_1	2084336	2085038	scaffold_1	3081068	3081790	scaffold_1	2690475	2691493	scaffold_1	2233949	2234460	scaffold_1	1428424	1428856	scaffold_1	1229176	1229813	scaffold_1	1316268	1316513	scaffold_1	1515744	1516771	scaffold_1	2084336	2085038
scaffold_1	3809064	3809472	scaffold_1	3477840	3478229	scaffold_1	3164245	3164459	scaffold_1	2144458	2144683	scaffold_1	3087499	3087964	scaffold_1	2696808	2697041	scaffold_1	2301824	2302031	scaffold_1	1439770	1441118	scaffold_1	1252147	1252440	scaffold_1	1381563	1381703	scaffold_1	1522672	1523202	scaffold_1	2141940	2142763
scaffold_1	3822716	3823708	scaffold_1	3515720	3516840	scaffold_1	3283674	3284037	scaffold_1	2145923	2146229	scaffold_1	3116974	3117341	scaffold_1	2726307	2726688	scaffold_1	2399192	2399329	scaffold_1	1441683	1441764	scaffold_1	1261033	1261486	scaffold_1	1412749	1412855	scaffold_1	1524031	1524104	scaffold_1	2144458	2144683
scaffold_1	3824182	3824384	scaffold_1	3526711	3526742	scaffold_1	3427263	3427564	scaffold_1	2147170	2147591	scaffold_1	3147368	3147780	scaffold_1	2796399	2797213	scaffold_1	2418998	2419728	scaffold_1	1460198	1460867	scaffold_1	1302956	1303393	scaffold_1	1428424	1428856	scaffold_1	1539387	1539601	scaffold_1	2145923	2146229
scaffold_1	3826373	3826665	scaffold_1	3618543	3619498	scaffold_1	3477840	3478229	scaffold_1	2233949	2234460	scaffold_1	3162394	3162666	scaffold_1	2942428	2944062	scaffold_1	2427832	2428452	scaffold_1	1478853	1478918	scaffold_1	1314686	1315778	scaffold_1	1439770	1441118	scaffold_1	1546428	1546733	scaffold_1	2147170	2147591
scaffold_1	3861813	3862213	scaffold_1	3629844	3630369	scaffold_1	3515720	3516840	scaffold_1	2301824	2302031	scaffold_1	3283674	3284037	scaffold_1	2996744	2996971	scaffold_1	2453678	2453813	scaffold_1	1494601	1494971	scaffold_1	1316268	1316513	scaffold_1	1441683	1441764	scaffold_1	1549263	1549373	scaffold_1	2301824	2302031
scaffold_1	4049434	4050545	scaffold_1	3656971	3657129	scaffold_1	3526711	3526742	scaffold_1	2375818	2376193	scaffold_1	3427263	3427564	scaffold_1	3018173	3019244	scaffold_1	2455577	2455950	scaffold_1	1510645	1511809	scaffold_1	1381563	1381703	scaffold_1	1460198	1460867	scaffold_1	1568332	1569055	scaffold_1	2399192	2399329
scaffold_1	4066810	4067354	scaffold_1	3739320	3739693	scaffold_1	3618543	3619498	scaffold_1	2399192	2399329	scaffold_1	3477840	3478229	scaffold_1	3023924	3024037	scaffold_1	2494370	2494735	scaffold_1	1515744	1516771	scaffold_1	1412749	1412855	scaffold_1	1478853	1478918	scaffold_1	1572539	1572845	scaffold_1	2427832	2428452
scaffold_1	4071346	4071790	scaffold_1	3752428	3753797	scaffold_1	3629844	3630369	scaffold_1	2435338	2435520	scaffold_1	3515720	3516840	scaffold_1	3025983	3026030	scaffold_1	2512130	2512613	scaffold_1	1522672	1523202	scaffold_1	1428424	1428856	scaffold_1	1483582	1483796	scaffold_1	1621172	1621275	scaffold_1	2453678	2453813
scaffold_1	4084100	4084652	scaffold_1	3809064	3809472	scaffold_1	3656971	3657129	scaffold_1	2453678	2453813	scaffold_1	3526711	3526742	scaffold_1	3076390	3077118	scaffold_1	2542079	2543489	scaffold_1	1524031	1524104	scaffold_1	1439770	1441118	scaffold_1	1494601	1494971	scaffold_1	1624761	1625186	scaffold_1	2455577	2455950
scaffold_1	4086374	4086565	scaffold_1	3822716	3823708	scaffold_1	3739320	3739693	scaffold_1	2455577	2455950	scaffold_1	3618543	3619498	scaffold_1	3081068	3081790	scaffold_1	2687008	2687439	scaffold_1	1533510	1533932	scaffold_1	1460198	1460867	scaffold_1	1509469	1509909	scaffold_1	1632141	1632651	scaffold_1	2494370	2494735
scaffold_1	4087584	4087789	scaffold_1	3824182	3824384	scaffold_1	3752428	3753797	scaffold_1	2494370	2494735	scaffold_1	3629844	3630369	scaffold_1	3087499	3087964	scaffold_1	2693036	2693806	scaffold_1	1539387	1539601	scaffold_1	1478853	1478918	scaffold_1	1510645	1511809	scaffold_1	1650267	1650359	scaffold_1	2512130	2512613
scaffold_1	4145840	4146048	scaffold_1	3826373	3826665	scaffold_1	3809064	3809472	scaffold_1	2512130	2512613	scaffold_1	3656971	3657129	scaffold_1	3108790	3109168	scaffold_1	2696808	2697041	scaffold_1	1546428	1546733	scaffold_1	1483582	1483796	scaffold_1	1515744	1516771	scaffold_1	1671890	1672718	scaffold_1	2542079	2543489
scaffold_1	4156856	4156940	scaffold_1	3861813	3862213	scaffold_1	3822716	3823708	scaffold_1	2534213	2534495	scaffold_1	3739320	3739693	scaffold_1	3116974	3117341	scaffold_1	2777589	2778038	scaffold_1	1549263	1549373	scaffold_1	1494601	1494971	scaffold_1	1522672	1523202	scaffold_1	1672988	1673128	scaffold_1	2589542	2589598
scaffold_1	4184296	4184892	scaffold_1	4049434	4050545	scaffold_1	3824182	3824384	scaffold_1	2542079	2543489	scaffold_1	3752428	3753797	scaffold_1	3147368	3147780	scaffold_1	2796399	2797213	scaffold_1	1568332	1569055	scaffold_1	1510645	1511809	scaffold_1	1524031	1524104	scaffold_1	1678677	1680212	scaffold_1	2606310	2606705
scaffold_1	4192923	4193061	scaffold_1	4066810	4067354	scaffold_1	3826373	3826665	scaffold_1	2589542	2589598	scaffold_1	3809064	3809472	scaffold_1	3155373	3155853	scaffold_1	2903784	2904765	scaffold_1	1572539	1572845	scaffold_1	1515744	1516771	scaffold_1	1533510	1533932	scaffold_1	1682794	1683277	scaffold_1	2687008	2687439
scaffold_1	4193741	4193783	scaffold_1	4071346	4071790	scaffold_1	3861813	3862213	scaffold_1	2687008	2687439	scaffold_1	3822716	3823708	scaffold_1	3162394	3162666	scaffold_1	2942428	2944062	scaffold_1	1621172	1621275	scaffold_1	1522672	1523202	scaffold_1	1539387	1539601	scaffold_1	1724622	1724812	scaffold_1	2690475	2691493
scaffold_1	4212875	4213267	scaffold_1	4084100	4084652	scaffold_1	4010541	4011139	scaffold_1	2690475	2691493	scaffold_1	3824182	3824384	scaffold_1	3237305	3238363	scaffold_1	2996744	2996971	scaffold_1	1632141	1632651	scaffold_1	1524031	1524104	scaffold_1	1546428	1546733	scaffold_1	1733245	1733450	scaffold_1	2693036	2693806
scaffold_1	4227712	4228493	scaffold_1	4086374	4086565	scaffold_1	4049434	4050545	scaffold_1	2693036	2693806	scaffold_1	3826373	3826665	scaffold_1	3283674	3284037	scaffold_1	3018173	3019244	scaffold_1	1650267	1650359	scaffold_1	1533510	1533932	scaffold_1	1549263	1549373	scaffold_1	1784638	1785721	scaffold_1	2696808	2697041
scaffold_1	4285733	4285873	scaffold_1	4087584	4087789	scaffold_1	4066810	4067354	scaffold_1	2696808	2697041	scaffold_1	3838783	3840262	scaffold_1	3427263	3427564	scaffold_1	3023924	3024037	scaffold_1	1671890	1672718	scaffold_1	1539387	1539601	scaffold_1	1568332	1569055	scaffold_1	1876939	1880109	scaffold_1	2726307	2726688
scaffold_1	4306902	4307046	scaffold_1	4145840	4146048	scaffold_1	4071346	4071790	scaffold_1	2796399	2797213	scaffold_1	3861813	3862213	scaffold_1	3477840	3478229	scaffold_1	3025983	3026030	scaffold_1	1672988	1673128	scaffold_1	1546428	1546733	scaffold_1	1572539	1572845	scaffold_1	1885571	1886008	scaffold_1	2733152	2733513
scaffold_1	4383852	4383946	scaffold_1	4156856	4156940	scaffold_1	4084100	4084652	scaffold_1	2903784	2904765	scaffold_1	3979033	3979418	scaffold_1	3515720	3516840	scaffold_1	3081068	3081790	scaffold_1	1678677	1680212	scaffold_1	1549263	1549373	scaffold_1	1621172	1621275	scaffold_1	1891996	1892554	scaffold_1	2796399	2797213
scaffold_1	4388657	4389131	scaffold_1	4184296	4184892	scaffold_1	4086374	4086565	scaffold_1	2942428	2944062	scaffold_1	4010541	4011139	scaffold_1	3526711	3526742	scaffold_1	3106964	3108351	scaffold_1	1682794	1683277	scaffold_1	1568332	1569055	scaffold_1	1624761	1625186	scaffold_1	1897774	1898006	scaffold_1	2887211	2887730
scaffold_1	4389721	4390300	scaffold_1	4192923	4193061	scaffold_1	4087584	4087789	scaffold_1	2996744	2996971	scaffold_1	4049434	4050545	scaffold_1	3601576	3602299	scaffold_1	3108790	3109168	scaffold_1	1724622	1724812	scaffold_1	1572539	1572845	scaffold_1	1632141	1632651	scaffold_1	1929940	1930737	scaffold_1	2903784	2904765
scaffold_1	4396062	4396710	scaffold_1	4193741	4193783	scaffold_1	4145840	4146048	scaffold_1	3018173	3019244	scaffold_1	4066810	4067354	scaffold_1	3618543	3619498	scaffold_1	3116974	3117341	scaffold_1	1733245	1733450	scaffold_1	1621172	1621275	scaffold_1	1650267	1650359	scaffold_1	1949982	1950309	scaffold_1	2942428	2944062
scaffold_1	4506423	4506702	scaffold_1	4212875	4213267	scaffold_1	4156856	4156940	scaffold_1	3021134	3023401	scaffold_1	4071346	4071790	scaffold_1	3629844	3630369	scaffold_1	3134442	3136246	scaffold_1	1784638	1785721	scaffold_1	1624761	1625186	scaffold_1	1671890	1672718	scaffold_1	1960519	1961269	scaffold_1	2996744	2996971
scaffold_1	4527042	4527241	scaffold_1	4227712	4228493	scaffold_1	4184296	4184892	scaffold_1	3023924	3024037	scaffold_1	4084100	4084652	scaffold_1	3656971	3657129	scaffold_1	3147368	3147780	scaffold_1	1785997	1786589	scaffold_1	1632141	1632651	scaffold_1	1672988	1673128	scaffold_1	1966198	1966635	scaffold_1	3018173	3019244
scaffold_1	4593280	4593487	scaffold_1	4285733	4285873	scaffold_1	4192923	4193061	scaffold_1	3028033	3028989	scaffold_1	4086374	4086565	scaffold_1	3739320	3739693	scaffold_1	3164245	3164459	scaffold_1	1876939	1880109	scaffold_1	1650267	1650359	scaffold_1	1678677	1680212	scaffold_1	1998220	1998690	scaffold_1	3021134	3023401
scaffold_1	4653725	4653806	scaffold_1	4306902	4307046	scaffold_1	4193741	4193783	scaffold_1	3081068	3081790	scaffold_1	4087584	4087789	scaffold_1	3752428	3753797	scaffold_1	3177102	3178134	scaffold_1	1885571	1886008	scaffold_1	1671890	1672718	scaffold_1	1682794	1683277	scaffold_1	2000792	2001147	scaffold_1	3023924	3024037
scaffold_1	4686195	4686347	scaffold_1	4383852	4383946	scaffold_1	4212875	4213267	scaffold_1	3106964	3108351	scaffold_1	4145840	4146048	scaffold_1	3809064	3809472	scaffold_1	3195404	3195448	scaffold_1	1891996	1892554	scaffold_1	1672988	1673128	scaffold_1	1724622	1724812	scaffold_1	2004092	2005850	scaffold_1	3025983	3026030
scaffold_1	4691929	4692092	scaffold_1	4388657	4389131	scaffold_1	4227712	4228493	scaffold_1	3108790	3109168	scaffold_1	4156856	4156940	scaffold_1	3822716	3823708	scaffold_1	3283674	3284037	scaffold_1	1897774	1898006	scaffold_1	1678677	1680212	scaffold_1	1733245	1733450	scaffold_1	2022769	2023051	scaffold_1	3081068	3081790
scaffold_1	4720183	4720410	scaffold_1	4389721	4390300	scaffold_1	4285733	4285873	scaffold_1	3116974	3117341	scaffold_1	4184296	4184892	scaffold_1	3824182	3824384	scaffold_1	3427263	3427564	scaffold_1	1929940	1930737	scaffold_1	1682794	1683277	scaffold_1	1784638	1785721	scaffold_1	2034098	2034489	scaffold_1	3106964	3108351
scaffold_1	4757040	4757730	scaffold_1	4396062	4396710	scaffold_1	4306902	4307046	scaffold_1	3134442	3136246	scaffold_1	4192923	4193061	scaffold_1	3826373	3826665	scaffold_1	3477840	3478229	scaffold_1	1949982	1950309	scaffold_1	1724622	1724812	scaffold_1	1785997	1786589	scaffold_1	2064102	2064772	scaffold_1	3108790	3109168
scaffold_1	4758353	4759271	scaffold_1	4506423	4506702	scaffold_1	4383852	4383946	scaffold_1	3147368	3147780	scaffold_1	4193741	4193783	scaffold_1	3831004	3831307	scaffold_1	3513723	3514567	scaffold_1	1959496	1959897	scaffold_1	1733245	1733450	scaffold_1	1876939	1880109	scaffold_1	2066026	2066213	scaffold_1	3116974	3117341
scaffold_1	4797783	4798157	scaffold_1	4527042	4527241	scaffold_1	4388657	4389131	scaffold_1	3149839	3149945	scaffold_1	4227712	4228493	scaffold_1	3838783	3840262	scaffold_1	3515720	3516840	scaffold_1	1960519	1961269	scaffold_1	1784638	1785721	scaffold_1	1885571	1886008	scaffold_1	2084336	2085038	scaffold_1	3134442	3136246
scaffold_1	4799932	4800251	scaffold_1	4539822	4540318	scaffold_1	4389721	4390300	scaffold_1	3156163	3156417	scaffold_1	4285733	4285873	scaffold_1	3846312	3846750	scaffold_1	3526711	3526742	scaffold_1	1966198	1966635	scaffold_1	1785997	1786589	scaffold_1	1891996	1892554	scaffold_1	2106846	2107054	scaffold_1	3147368	3147780
scaffold_1	4800646	4801935	scaffold_1	4593280	4593487	scaffold_1	4396062	4396710	scaffold_1	3162394	3162666	scaffold_1	4383852	4383946	scaffold_1	3861813	3862213	scaffold_1	3601576	3602299	scaffold_1	1998220	1998690	scaffold_1	1876939	1880109	scaffold_1	1897774	1898006	scaffold_1	2141940	2142763	scaffold_1	3162394	3162666
scaffold_1	4804214	4805264	scaffold_1	4653725	4653806	scaffold_1	4506423	4506702	scaffold_1	3164245	3164459	scaffold_1	4388657	4389131	scaffold_1	3879203	3879641	scaffold_1	3618543	3619498	scaffold_1	2000792	2001147	scaffold_1	1885571	1886008	scaffold_1	1929940	1930737	scaffold_1	2144458	2144683	scaffold_1	3163738	3163948
scaffold_1	4876053	4876597	scaffold_1	4686195	4686347	scaffold_1	4527042	4527241	scaffold_1	3237305	3238363	scaffold_1	4389721	4390300	scaffold_1	3979033	3979418	scaffold_1	3629844	3630369	scaffold_1	2004092	2005850	scaffold_1	1891996	1892554	scaffold_1	1949982	1950309	scaffold_1	2145923	2146229	scaffold_1	3164245	3164459
scaffold_1	4977307	4977879	scaffold_1	4691929	4692092	scaffold_1	4539822	4540318	scaffold_1	3283674	3284037	scaffold_1	4396062	4396710	scaffold_1	4010541	4011139	scaffold_1	3630870	3631285	scaffold_1	2034098	2034489	scaffold_1	1897774	1898006	scaffold_1	1959496	1959897	scaffold_1	2147170	2147591	scaffold_1	3177102	3178134
scaffold_1	5071783	5071990	scaffold_1	4720183	4720410	scaffold_1	4547333	4548527	scaffold_1	3342292	3342649	scaffold_1	4506423	4506702	scaffold_1	4049434	4050545	scaffold_1	3656971	3657129	scaffold_1	2080083	2080871	scaffold_1	1929940	1930737	scaffold_1	1960519	1961269	scaffold_1	2233949	2234460	scaffold_1	3242117	3243139
scaffold_1	5078144	5078507	scaffold_1	4757040	4757730	scaffold_1	4593280	4593487	scaffold_1	3427263	3427564	scaffold_1	4527042	4527241	scaffold_1	4063770	4064051	scaffold_1	3739320	3739693	scaffold_1	2084336	2085038	scaffold_1	1949982	1950309	scaffold_1	1966198	1966635	scaffold_1	2287650	2288144	scaffold_1	3247448	3247974
scaffold_1	5081090	5081510	scaffold_1	4758353	4759271	scaffold_1	4686195	4686347	scaffold_1	3477840	3478229	scaffold_1	4547333	4548527	scaffold_1	4066810	4067354	scaffold_1	3752428	3753797	scaffold_1	2106846	2107054	scaffold_1	1959496	1959897	scaffold_1	1998220	1998690	scaffold_1	2301824	2302031	scaffold_1	3283674	3284037
scaffold_1	5087273	5087579	scaffold_1	4797783	4798157	scaffold_1	4691929	4692092	scaffold_1	3513723	3514567	scaffold_1	4565434	4565471	scaffold_1	4071346	4071790	scaffold_1	3770086	3770137	scaffold_1	2141940	2142763	scaffold_1	1960519	1961269	scaffold_1	2000792	2001147	scaffold_1	2399192	2399329	scaffold_1	3336701	3337356
scaffold_1	5100884	5101026	scaffold_1	4799932	4800251	scaffold_1	4720183	4720410	scaffold_1	3515720	3516840	scaffold_1	4593280	4593487	scaffold_1	4084100	4084652	scaffold_1	3801500	3801884	scaffold_1	2144458	2144683	scaffold_1	1966198	1966635	scaffold_1	2004092	2005850	scaffold_1	2418998	2419728	scaffold_1	3427263	3427564
scaffold_1	5124465	5125048	scaffold_1	4800646	4801935	scaffold_1	4757040	4757730	scaffold_1	3526711	3526742	scaffold_1	4686195	4686347	scaffold_1	4086374	4086565	scaffold_1	3809064	3809472	scaffold_1	2145923	2146229	scaffold_1	1998220	1998690	scaffold_1	2022769	2023051	scaffold_1	2427832	2428452	scaffold_1	3477840	3478229
scaffold_1	5234606	5234855	scaffold_1	4804214	4805264	scaffold_1	4758353	4759271	scaffold_1	3618543	3619498	scaffold_1	4691929	4692092	scaffold_1	4087584	4087789	scaffold_1	3822716	3823708	scaffold_1	2147170	2147591	scaffold_1	2000792	2001147	scaffold_1	2034098	2034489	scaffold_1	2435338	2435520	scaffold_1	3513723	3514567
scaffold_1	5259089	5259416	scaffold_1	4876053	4876597	scaffold_1	4772356	4773027	scaffold_1	3629844	3630369	scaffold_1	4720183	4720410	scaffold_1	4145840	4146048	scaffold_1	3824182	3824384	scaffold_1	2233949	2234460	scaffold_1	2004092	2005850	scaffold_1	2049944	2050451	scaffold_1	2453678	2453813	scaffold_1	3515720	3516840
scaffold_1	5445313	5445352	scaffold_1	4977307	4977879	scaffold_1	4797783	4798157	scaffold_1	3656971	3657129	scaffold_1	4739899	4740264	scaffold_1	4156856	4156940	scaffold_1	3826373	3826665	scaffold_1	2287650	2288144	scaffold_1	2022769	2023051	scaffold_1	2064102	2064772	scaffold_1	2455577	2455950	scaffold_1	3526711	3526742
scaffold_1	5449611	5449698	scaffold_1	5071783	5071990	scaffold_1	4799932	4800251	scaffold_1	3690409	3690610	scaffold_1	4757040	4757730	scaffold_1	4184296	4184892	scaffold_1	3831004	3831307	scaffold_1	2301824	2302031	scaffold_1	2034098	2034489	scaffold_1	2066026	2066213	scaffold_1	2494370	2494735	scaffold_1	3532182	3532628
scaffold_1	5450976	5451161	scaffold_1	5078144	5078507	scaffold_1	4800646	4801935	scaffold_1	3739320	3739693	scaffold_1	4758353	4759271	scaffold_1	4192923	4193061	scaffold_1	3838783	3840262	scaffold_1	2399192	2399329	scaffold_1	2049944	2050451	scaffold_1	2080083	2080871	scaffold_1	2512130	2512613	scaffold_1	3549839	3549886
scaffold_1	5485409	5485714	scaffold_1	5081090	5081510	scaffold_1	4804214	4805264	scaffold_1	3752428	3753797	scaffold_1	4797783	4798157	scaffold_1	4193741	4193783	scaffold_1	3846312	3846750	scaffold_1	2418998	2419728	scaffold_1	2064102	2064772	scaffold_1	2084336	2085038	scaffold_1	2534213	2534495	scaffold_1	3601576	3602299
scaffold_1	5488904	5489237	scaffold_1	5087273	5087579	scaffold_1	4814964	4815152	scaffold_1	3809064	3809472	scaffold_1	4799932	4800251	scaffold_1	4227712	4228493	scaffold_1	3861813	3862213	scaffold_1	2427832	2428452	scaffold_1	2066026	2066213	scaffold_1	2106846	2107054	scaffold_1	2542079	2543489	scaffold_1	3618543	3619498
scaffold_1	5495360	5495610	scaffold_1	5100884	5101026	scaffold_1	4876053	4876597	scaffold_1	3822716	3823708	scaffold_1	4800646	4801935	scaffold_1	4285733	4285873	scaffold_1	4010541	4011139	scaffold_1	2430007	2430232	scaffold_1	2080083	2080871	scaffold_1	2141940	2142763	scaffold_1	2571593	2572070	scaffold_1	3629844	3630369
scaffold_1	5526715	5526837	scaffold_1	5124465	5125048	scaffold_1	4977307	4977879	scaffold_1	3824182	3824384	scaffold_1	4804214	4805264	scaffold_1	4383852	4383946	scaffold_1	4049434	4050545	scaffold_1	2450033	2450076	scaffold_1	2084336	2085038	scaffold_1	2144458	2144683	scaffold_1	2581943	2582321	scaffold_1	3656971	3657129
scaffold_1	5594520	5594551	scaffold_1	5186785	5187456	scaffold_1	5022245	5022944	scaffold_1	3826373	3826665	scaffold_1	4876053	4876597	scaffold_1	4388657	4389131	scaffold_1	4066810	4067354	scaffold_1	2453678	2453813	scaffold_1	2106846	2107054	scaffold_1	2145923	2146229	scaffold_1	2588864	2589267	scaffold_1	3672131	3672488
scaffold_1	5599756	5599870	scaffold_1	5234606	5234855	scaffold_1	5071783	5071990	scaffold_1	3838783	3840262	scaffold_1	4977307	4977879	scaffold_1	4389721	4390300	scaffold_1	4071346	4071790	scaffold_1	2455577	2455950	scaffold_1	2141940	2142763	scaffold_1	2147170	2147591	scaffold_1	2589542	2589598	scaffold_1	3733666	3733854
scaffold_1	5695060	5695401	scaffold_1	5259089	5259416	scaffold_1	5078144	5078507	scaffold_1	3861813	3862213	scaffold_1	5071783	5071990	scaffold_1	4396062	4396710	scaffold_1	4084100	4084652	scaffold_1	2483528	2484061	scaffold_1	2144458	2144683	scaffold_1	2233949	2234460	scaffold_1	2606310	2606705	scaffold_1	3737457	3737817
scaffold_1	5702799	5702937	scaffold_1	5401477	5401756	scaffold_1	5081090	5081510	scaffold_1	4010541	4011139	scaffold_1	5078144	5078507	scaffold_1	4427641	4427861	scaffold_1	4086374	4086565	scaffold_1	2494370	2494735	scaffold_1	2145923	2146229	scaffold_1	2287650	2288144	scaffold_1	2687008	2687439	scaffold_1	3739320	3739693
scaffold_1	5703458	5703684	scaffold_1	5445313	5445352	scaffold_1	5087273	5087579	scaffold_1	4049434	4050545	scaffold_1	5081090	5081510	scaffold_1	4506423	4506702	scaffold_1	4087584	4087789	scaffold_1	2512130	2512613	scaffold_1	2147170	2147591	scaffold_1	2301824	2302031	scaffold_1	2690475	2691493	scaffold_1	3748692	3750109
scaffold_1	5739401	5739873	scaffold_1	5449611	5449698	scaffold_1	5100884	5101026	scaffold_1	4063770	4064051	scaffold_1	5087273	5087579	scaffold_1	4520420	4521462	scaffold_1	4145840	4146048	scaffold_1	2533358	2533866	scaffold_1	2233949	2234460	scaffold_1	2375818	2376193	scaffold_1	2693036	2693806	scaffold_1	3752428	3753797
scaffold_1	5767563	5768728	scaffold_1	5450976	5451161	scaffold_1	5124465	5125048	scaffold_1	4066810	4067354	scaffold_1	5100884	5101026	scaffold_1	4527042	4527241	scaffold_1	4156856	4156940	scaffold_1	2534213	2534495	scaffold_1	2287650	2288144	scaffold_1	2399192	2399329	scaffold_1	2696808	2697041	scaffold_1	3758744	3758986
scaffold_1	5778674	5779115	scaffold_1	5485409	5485714	scaffold_1	5186785	5187456	scaffold_1	4071346	4071790	scaffold_1	5124465	5125048	scaffold_1	4539822	4540318	scaffold_1	4184296	4184892	scaffold_1	2542079	2543489	scaffold_1	2301824	2302031	scaffold_1	2418998	2419728	scaffold_1	2726307	2726688	scaffold_1	3809064	3809472
scaffold_1	5808190	5809029	scaffold_1	5488904	5489237	scaffold_1	5234606	5234855	scaffold_1	4084100	4084652	scaffold_1	5186785	5187456	scaffold_1	4547333	4548527	scaffold_1	4192923	4193061	scaffold_1	2571593	2572070	scaffold_1	2375818	2376193	scaffold_1	2427832	2428452	scaffold_1	2733152	2733513	scaffold_1	3822716	3823708
scaffold_1	5813429	5814725	scaffold_1	5495360	5495610	scaffold_1	5259089	5259416	scaffold_1	4086374	4086565	scaffold_1	5234606	5234855	scaffold_1	4593280	4593487	scaffold_1	4193741	4193783	scaffold_1	2581943	2582321	scaffold_1	2399192	2399329	scaffold_1	2430007	2430232	scaffold_1	2742831	2743263	scaffold_1	3824182	3824384
scaffold_1	5815147	5816043	scaffold_1	5594520	5594551	scaffold_1	5352082	5352757	scaffold_1	4087584	4087789	scaffold_1	5259089	5259416	scaffold_1	4686195	4686347	scaffold_1	4212875	4213267	scaffold_1	2588864	2589267	scaffold_1	2418998	2419728	scaffold_1	2435338	2435520	scaffold_1	2762287	2763125	scaffold_1	3826373	3826665
scaffold_1	5817886	5818319	scaffold_1	5599756	5599870	scaffold_1	5401477	5401756	scaffold_1	4145840	4146048	scaffold_1	5289119	5289568	scaffold_1	4691929	4692092	scaffold_1	4225272	4225330	scaffold_1	2687008	2687439	scaffold_1	2427832	2428452	scaffold_1	2450033	2450076	scaffold_1	2796399	2797213	scaffold_1	3831004	3831307
scaffold_1	5841219	5842054	scaffold_1	5695060	5695401	scaffold_1	5445313	5445352	scaffold_1	4156856	4156940	scaffold_1	5401477	5401756	scaffold_1	4739899	4740264	scaffold_1	4227712	4228493	scaffold_1	2690475	2691493	scaffold_1	2430007	2430232	scaffold_1	2453678	2453813	scaffold_1	2845387	2846104	scaffold_1	3838783	3840262
scaffold_1	5843650	5844212	scaffold_1	5702799	5702937	scaffold_1	5449611	5449698	scaffold_1	4184296	4184892	scaffold_1	5445313	5445352	scaffold_1	4757040	4757730	scaffold_1	4230494	4230625	scaffold_1	2693036	2693806	scaffold_1	2435338	2435520	scaffold_1	2455577	2455950	scaffold_1	2887211	2887730	scaffold_1	3846312	3846750
scaffold_1	5850623	5851075	scaffold_1	5703458	5703684	scaffold_1	5450976	5451161	scaffold_1	4192923	4193061	scaffold_1	5449611	5449698	scaffold_1	4758353	4759271	scaffold_1	4239511	4240273	scaffold_1	2696808	2697041	scaffold_1	2450033	2450076	scaffold_1	2483528	2484061	scaffold_1	2903784	2904765	scaffold_1	3861813	3862213
scaffold_1	5909425	5909953	scaffold_1	5739401	5739873	scaffold_1	5485409	5485714	scaffold_1	4193741	4193783	scaffold_1	5450976	5451161	scaffold_1	4772356	4773027	scaffold_1	4285733	4285873	scaffold_1	2717699	2718048	scaffold_1	2453678	2453813	scaffold_1	2494370	2494735	scaffold_1	2927400	2927756	scaffold_1	4007498	4008114
scaffold_1	5914581	5915286	scaffold_1	5778674	5779115	scaffold_1	5488904	5489237	scaffold_1	4208252	4209239	scaffold_1	5485409	5485714	scaffold_1	4797783	4798157	scaffold_1	4306902	4307046	scaffold_1	2726307	2726688	scaffold_1	2455577	2455950	scaffold_1	2512130	2512613	scaffold_1	2942428	2944062	scaffold_1	4010541	4011139
scaffold_1	5915288	5915658	scaffold_1	5779415	5779981	scaffold_1	5495360	5495610	scaffold_1	4212875	4213267	scaffold_1	5488904	5489237	scaffold_1	4799932	4800251	scaffold_1	4383852	4383946	scaffold_1	2762287	2763125	scaffold_1	2483528	2484061	scaffold_1	2533358	2533866	scaffold_1	2996744	2996971	scaffold_1	4049434	4050545
scaffold_1	6023412	6024017	scaffold_1	5808190	5809029	scaffold_1	5526715	5526837	scaffold_1	4227712	4228493	scaffold_1	5495360	5495610	scaffold_1	4800646	4801935	scaffold_1	4388657	4389131	scaffold_1	2777589	2778038	scaffold_1	2494370	2494735	scaffold_1	2534213	2534495	scaffold_1	3014681	3015207	scaffold_1	4066810	4067354
scaffold_1	6128039	6128411	scaffold_1	5813429	5814725	scaffold_1	5577214	5578639	scaffold_1	4230494	4230625	scaffold_1	5526715	5526837	scaffold_1	4804214	4805264	scaffold_1	4389721	4390300	scaffold_1	2793555	2793769	scaffold_1	2512130	2512613	scaffold_1	2542079	2543489	scaffold_1	3018173	3019244	scaffold_1	4071346	4071790
scaffold_1	6147345	6147455	scaffold_1	5815147	5816043	scaffold_1	5594520	5594551	scaffold_1	4239511	4240273	scaffold_1	5577214	5578639	scaffold_1	4876053	4876597	scaffold_1	4396062	4396710	scaffold_1	2796399	2797213	scaffold_1	2533358	2533866	scaffold_1	2571593	2572070	scaffold_1	3021134	3023401	scaffold_1	4084100	4084652
scaffold_1	6158511	6158644	scaffold_1	5817886	5818319	scaffold_1	5640405	5640942	scaffold_1	4240625	4241188	scaffold_1	5592075	5592290	scaffold_1	4977307	4977879	scaffold_1	4506423	4506702	scaffold_1	2822417	2822789	scaffold_1	2534213	2534495	scaffold_1	2581943	2582321	scaffold_1	3023924	3024037	scaffold_1	4086374	4086565
scaffold_1	6170107	6170395	scaffold_1	5841219	5842054	scaffold_1	5695060	5695401	scaffold_1	4285733	4285873	scaffold_1	5594520	5594551	scaffold_1	5071783	5071990	scaffold_1	4520420	4521462	scaffold_1	2824286	2824698	scaffold_1	2542079	2543489	scaffold_1	2588864	2589267	scaffold_1	3024667	3024904	scaffold_1	4087584	4087789
scaffold_1	6194148	6195005	scaffold_1	5843650	5844212	scaffold_1	5702799	5702937	scaffold_1	4306902	4307046	scaffold_1	5640405	5640942	scaffold_1	5078144	5078507	scaffold_1	4527042	4527241	scaffold_1	2840465	2841005	scaffold_1	2571593	2572070	scaffold_1	2589542	2589598	scaffold_1	3025983	3026030	scaffold_1	4145840	4146048
scaffold_1	6227267	6229589	scaffold_1	5850623	5851075	scaffold_1	5703458	5703684	scaffold_1	4351172	4351339	scaffold_1	5702799	5702937	scaffold_1	5081090	5081510	scaffold_1	4547333	4548527	scaffold_1	2845387	2846104	scaffold_1	2581943	2582321	scaffold_1	2606310	2606705	scaffold_1	3028033	3028989	scaffold_1	4156856	4156940
scaffold_1	6240839	6241018	scaffold_1	5909425	5909953	scaffold_1	5739401	5739873	scaffold_1	4383852	4383946	scaffold_1	5739401	5739873	scaffold_1	5087273	5087579	scaffold_1	4564740	4564773	scaffold_1	2871121	2871705	scaffold_1	2588864	2589267	scaffold_1	2687008	2687439	scaffold_1	3076390	3077118	scaffold_1	4184296	4184892
scaffold_1	6283784	6284007	scaffold_1	5914581	5915286	scaffold_1	5767563	5768728	scaffold_1	4388657	4389131	scaffold_1	5767563	5768728	scaffold_1	5100884	5101026	scaffold_1	4565434	4565471	scaffold_1	2887211	2887730	scaffold_1	2589542	2589598	scaffold_1	2690475	2691493	scaffold_1	3081068	3081790	scaffold_1	4192923	4193061
scaffold_1	6390892	6391387	scaffold_1	5915288	5915658	scaffold_1	5778674	5779115	scaffold_1	4389721	4390300	scaffold_1	5774964	5774993	scaffold_1	5124465	5125048	scaffold_1	4577399	4578013	scaffold_1	2903784	2904765	scaffold_1	2606310	2606705	scaffold_1	2693036	2693806	scaffold_1	3085626	3086397	scaffold_1	4193741	4193783
scaffold_1	6397185	6397397	scaffold_1	6023412	6024017	scaffold_1	5779415	5779981	scaffold_1	4396062	4396710	scaffold_1	5778674	5779115	scaffold_1	5186785	5187456	scaffold_1	4593280	4593487	scaffold_1	2942428	2944062	scaffold_1	2687008	2687439	scaffold_1	2696808	2697041	scaffold_1	3108790	3109168	scaffold_1	4212875	4213267
scaffold_1	6413184	6413968	scaffold_1	6128039	6128411	scaffold_1	5808190	5809029	scaffold_1	4449737	4450544	scaffold_1	5808190	5809029	scaffold_1	5234606	5234855	scaffold_1	4653725	4653806	scaffold_1	2970615	2970640	scaffold_1	2690475	2691493	scaffold_1	2717699	2718048	scaffold_1	3116974	3117341	scaffold_1	4227712	4228493
scaffold_1	6434971	6435014	scaffold_1	6147345	6147455	scaffold_1	5813429	5814725	scaffold_1	4506423	4506702	scaffold_1	5813429	5814725	scaffold_1	5259089	5259416	scaffold_1	4686195	4686347	scaffold_1	2996744	2996971	scaffold_1	2693036	2693806	scaffold_1	2726307	2726688	scaffold_1	3122914	3123856	scaffold_1	4230494	4230625
scaffold_1	6462149	6463172	scaffold_1	6158511	6158644	scaffold_1	5815147	5816043	scaffold_1	4527042	4527241	scaffold_1	5815147	5816043	scaffold_1	5289119	5289568	scaffold_1	4691929	4692092	scaffold_1	3015816	3016338	scaffold_1	2696808	2697041	scaffold_1	2733152	2733513	scaffold_1	3134442	3136246	scaffold_1	4239511	4240273
scaffold_1	6477808	6478338	scaffold_1	6170107	6170395	scaffold_1	5817886	5818319	scaffold_1	4539822	4540318	scaffold_1	5817886	5818319	scaffold_1	5352082	5352757	scaffold_1	4720183	4720410	scaffold_1	3018173	3019244	scaffold_1	2717699	2718048	scaffold_1	2742831	2743263	scaffold_1	3147368	3147780	scaffold_1	4285733	4285873
scaffold_1	6521339	6521893	scaffold_1	6194148	6195005	scaffold_1	5841219	5842054	scaffold_1	4547333	4548527	scaffold_1	5841219	5842054	scaffold_1	5382574	5382754	scaffold_1	4739899	4740264	scaffold_1	3021134	3023401	scaffold_1	2726307	2726688	scaffold_1	2744441	2744799	scaffold_1	3149839	3149945	scaffold_1	4306902	4307046
scaffold_1	6711406	6711647	scaffold_1	6227267	6229589	scaffold_1	5843650	5844212	scaffold_1	4562816	4562963	scaffold_1	5843650	5844212	scaffold_1	5388417	5389156	scaffold_1	4743711	4745645	scaffold_1	3023924	3024037	scaffold_1	2733152	2733513	scaffold_1	2762287	2763125	scaffold_1	3160180	3160524	scaffold_1	4383852	4383946
scaffold_1	6739111	6739307	scaffold_1	6240839	6241018	scaffold_1	5850623	5851075	scaffold_1	4593280	4593487	scaffold_1	5850623	5851075	scaffold_1	5401477	5401756	scaffold_1	4757040	4757730	scaffold_1	3024667	3024904	scaffold_1	2744441	2744799	scaffold_1	2766858	2766915	scaffold_1	3162394	3162666	scaffold_1	4388657	4389131
scaffold_1	6739838	6740113	scaffold_1	6265168	6265314	scaffold_1	5909425	5909953	scaffold_1	4653725	4653806	scaffold_1	5856481	5857941	scaffold_1	5445313	5445352	scaffold_1	4758353	4759271	scaffold_1	3025983	3026030	scaffold_1	2762287	2763125	scaffold_1	2777589	2778038	scaffold_1	3163738	3163948	scaffold_1	4389721	4390300
scaffold_1	6847540	6847777	scaffold_1	6283784	6284007	scaffold_1	5914581	5915286	scaffold_1	4686195	4686347	scaffold_1	5909425	5909953	scaffold_1	5449611	5449698	scaffold_1	4772356	4773027	scaffold_1	3028033	3028989	scaffold_1	2777589	2778038	scaffold_1	2784749	2784963	scaffold_1	3164245	3164459	scaffold_1	4396062	4396710
scaffold_1	6876023	6876788	scaffold_1	6390892	6391387	scaffold_1	5915288	5915658	scaffold_1	4691929	4692092	scaffold_1	5914581	5915286	scaffold_1	5450976	5451161	scaffold_1	4797783	4798157	scaffold_1	3029753	3030545	scaffold_1	2784749	2784963	scaffold_1	2793555	2793769	scaffold_1	3177102	3178134	scaffold_1	4506423	4506702
scaffold_1	6911792	6912014	scaffold_1	6397185	6397397	scaffold_1	5994649	5994991	scaffold_1	4720183	4720410	scaffold_1	5915288	5915658	scaffold_1	5485409	5485714	scaffold_1	4799932	4800251	scaffold_1	3063989	3064818	scaffold_1	2793555	2793769	scaffold_1	2796399	2797213	scaffold_1	3195404	3195448	scaffold_1	4520420	4521462
scaffold_1	6929764	6930288	scaffold_1	6413184	6413968	scaffold_1	6011110	6011320	scaffold_1	4739899	4740264	scaffold_1	6011110	6011320	scaffold_1	5488904	5489237	scaffold_1	4800646	4801935	scaffold_1	3081068	3081790	scaffold_1	2796399	2797213	scaffold_1	2822417	2822789	scaffold_1	3237305	3238363	scaffold_1	4527042	4527241
scaffold_1	6934141	6934441	scaffold_1	6434971	6435014	scaffold_1	6023412	6024017	scaffold_1	4743711	4745645	scaffold_1	6023412	6024017	scaffold_1	5495360	5495610	scaffold_1	4804214	4805264	scaffold_1	3085626	3086397	scaffold_1	2822417	2822789	scaffold_1	2824286	2824698	scaffold_1	3242117	3243139	scaffold_1	4539822	4540318
scaffold_1	6937673	6937707	scaffold_1	6477808	6478338	scaffold_1	6031642	6032501	scaffold_1	4757040	4757730	scaffold_1	6031642	6032501	scaffold_1	5526715	5526837	scaffold_1	4876053	4876597	scaffold_1	3106964	3108351	scaffold_1	2824286	2824698	scaffold_1	2839640	2840090	scaffold_1	3247448	3247974	scaffold_1	4562816	4562963
scaffold_1	6952315	6952685	scaffold_1	6521339	6521893	scaffold_1	6128039	6128411	scaffold_1	4758353	4759271	scaffold_1	6128039	6128411	scaffold_1	5577214	5578639	scaffold_1	4878432	4878506	scaffold_1	3108790	3109168	scaffold_1	2839640	2840090	scaffold_1	2840465	2841005	scaffold_1	3283674	3284037	scaffold_1	4573759	4574131
scaffold_1	6958285	6958434	scaffold_1	6660361	6660977	scaffold_1	6147345	6147455	scaffold_1	4772356	4773027	scaffold_1	6147345	6147455	scaffold_1	5592075	5592290	scaffold_1	4977307	4977879	scaffold_1	3109421	3109599	scaffold_1	2840465	2841005	scaffold_1	2845387	2846104	scaffold_1	3287565	3288162	scaffold_1	4593280	4593487
scaffold_1	6968685	6969686	scaffold_1	6711406	6711647	scaffold_1	6158511	6158644	scaffold_1	4788776	4790302	scaffold_1	6158511	6158644	scaffold_1	5594520	5594551	scaffold_1	5022245	5022944	scaffold_1	3113508	3113895	scaffold_1	2845387	2846104	scaffold_1	2871121	2871705	scaffold_1	3336701	3337356	scaffold_1	4653725	4653806
scaffold_1	7017601	7017806	scaffold_1	6739111	6739307	scaffold_1	6170107	6170395	scaffold_1	4797783	4798157	scaffold_1	6170107	6170395	scaffold_1	5702799	5702937	scaffold_1	5071783	5071990	scaffold_1	3116974	3117341	scaffold_1	2871121	2871705	scaffold_1	2887211	2887730	scaffold_1	3413982	3414520	scaffold_1	4686195	4686347
scaffold_1	7043198	7043648	scaffold_1	6739838	6740113	scaffold_1	6194148	6195005	scaffold_1	4799932	4800251	scaffold_1	6194148	6195005	scaffold_1	5739401	5739873	scaffold_1	5078144	5078507	scaffold_1	3122914	3123856	scaffold_1	2887211	2887730	scaffold_1	2903784	2904765	scaffold_1	3427263	3427564	scaffold_1	4691929	4692092
scaffold_1	7092483	7093060	scaffold_1	6847540	6847777	scaffold_1	6227267	6229589	scaffold_1	4800646	4801935	scaffold_1	6227267	6229589	scaffold_1	5767563	5768728	scaffold_1	5081090	5081510	scaffold_1	3134442	3136246	scaffold_1	2903784	2904765	scaffold_1	2927400	2927756	scaffold_1	3477840	3478229	scaffold_1	4720183	4720410
scaffold_1	7094594	7095046	scaffold_1	6876023	6876788	scaffold_1	6240839	6241018	scaffold_1	4804214	4805264	scaffold_1	6240839	6241018	scaffold_1	5774964	5774993	scaffold_1	5087273	5087579	scaffold_1	3147368	3147780	scaffold_1	2942428	2944062	scaffold_1	2942428	2944062	scaffold_1	3496227	3496494	scaffold_1	4743711	4745645
scaffold_1	7180034	7181127	scaffold_1	6911792	6912014	scaffold_1	6265168	6265314	scaffold_1	4876053	4876597	scaffold_1	6265168	6265314	scaffold_1	5778674	5779115	scaffold_1	5100884	5101026	scaffold_1	3148874	3149551	scaffold_1	2970615	2970640	scaffold_1	2970615	2970640	scaffold_1	3513723	3514567	scaffold_1	4757040	4757730
scaffold_1	7284413	7284868	scaffold_1	6929764	6930288	scaffold_1	6283784	6284007	scaffold_1	4977307	4977879	scaffold_1	6283784	6284007	scaffold_1	5808190	5809029	scaffold_1	5124465	5125048	scaffold_1	3149839	3149945	scaffold_1	2996744	2996971	scaffold_1	2996744	2996971	scaffold_1	3515720	3516840	scaffold_1	4758353	4759271
scaffold_1	7311993	7312327	scaffold_1	6934141	6934441	scaffold_1	6390892	6391387	scaffold_1	5022245	5022944	scaffold_1	6390892	6391387	scaffold_1	5813429	5814725	scaffold_1	5194787	5195372	scaffold_1	3155373	3155853	scaffold_1	3014681	3015207	scaffold_1	3014681	3015207	scaffold_1	3526711	3526742	scaffold_1	4772356	4773027
scaffold_1	7316085	7316324	scaffold_1	6937673	6937707	scaffold_1	6397185	6397397	scaffold_1	5071783	5071990	scaffold_1	6397185	6397397	scaffold_1	5815147	5816043	scaffold_1	5234606	5234855	scaffold_1	3162394	3162666	scaffold_1	3015816	3016338	scaffold_1	3015816	3016338	scaffold_1	3532182	3532628	scaffold_1	4785138	4785956
scaffold_1	7317535	7318098	scaffold_1	6952315	6952685	scaffold_1	6413184	6413968	scaffold_1	5078144	5078507	scaffold_1	6413184	6413968	scaffold_1	5817886	5818319	scaffold_1	5259089	5259416	scaffold_1	3164245	3164459	scaffold_1	3018173	3019244	scaffold_1	3018173	3019244	scaffold_1	3549839	3549886	scaffold_1	4788776	4790302
scaffold_1	7338815	7339415	scaffold_1	6953997	6954019	scaffold_1	6434971	6435014	scaffold_1	5081090	5081510	scaffold_1	6434971	6435014	scaffold_1	5841219	5842054	scaffold_1	5289119	5289568	scaffold_1	3177102	3178134	scaffold_1	3021134	3023401	scaffold_1	3021134	3023401	scaffold_1	3552871	3553449	scaffold_1	4797783	4798157
scaffold_1	7366042	7366335	scaffold_1	6958285	6958434	scaffold_1	6477808	6478338	scaffold_1	5087273	5087579	scaffold_1	6477808	6478338	scaffold_1	5843650	5844212	scaffold_1	5401477	5401756	scaffold_1	3237305	3238363	scaffold_1	3023924	3024037	scaffold_1	3023924	3024037	scaffold_1	3563970	3564413	scaffold_1	4799932	4800251
scaffold_1	7366833	7367438	scaffold_1	6968685	6969686	scaffold_1	6521339	6521893	scaffold_1	5100884	5101026	scaffold_1	6711406	6711647	scaffold_1	5850623	5851075	scaffold_1	5445313	5445352	scaffold_1	3242117	3243139	scaffold_1	3024667	3024904	scaffold_1	3024667	3024904	scaffold_1	3583033	3585166	scaffold_1	4800646	4801935
scaffold_1	7367707	7369269	scaffold_1	7017601	7017806	scaffold_1	6660361	6660977	scaffold_1	5124465	5125048	scaffold_1	6739111	6739307	scaffold_1	5856481	5857941	scaffold_1	5449611	5449698	scaffold_1	3247448	3247974	scaffold_1	3025983	3026030	scaffold_1	3025983	3026030	scaffold_1	3601576	3602299	scaffold_1	4804214	4805264
scaffold_1	7369698	7370059	scaffold_1	7043198	7043648	scaffold_1	6711406	6711647	scaffold_1	5184152	5185239	scaffold_1	6739838	6740113	scaffold_1	5909425	5909953	scaffold_1	5450976	5451161	scaffold_1	3283674	3284037	scaffold_1	3028033	3028989	scaffold_1	3028033	3028989	scaffold_1	3618543	3619498	scaffold_1	4814964	4815152
scaffold_1	7373209	7374574	scaffold_1	7092483	7093060	scaffold_1	6739111	6739307	scaffold_1	5186785	5187456	scaffold_1	6847540	6847777	scaffold_1	5914581	5915286	scaffold_1	5485409	5485714	scaffold_1	3336701	3337356	scaffold_1	3029753	3030545	scaffold_1	3029753	3030545	scaffold_1	3629844	3630369	scaffold_1	4816985	4818250
scaffold_1	7398924	7399509	scaffold_1	7094594	7095046	scaffold_1	6739838	6740113	scaffold_1	5194787	5195372	scaffold_1	6853032	6853872	scaffold_1	5915288	5915658	scaffold_1	5488904	5489237	scaffold_1	3342292	3342649	scaffold_1	3063989	3064818	scaffold_1	3063989	3064818	scaffold_1	3630870	3631285	scaffold_1	4876053	4876597
scaffold_1	7411717	7412102	scaffold_1	7180034	7181127	scaffold_1	6847540	6847777	scaffold_1	5234606	5234855	scaffold_1	6876023	6876788	scaffold_1	6011110	6011320	scaffold_1	5495360	5495610	scaffold_1	3346918	3347219	scaffold_1	3076390	3077118	scaffold_1	3076390	3077118	scaffold_1	3656971	3657129	scaffold_1	4878432	4878506
scaffold_1	7460424	7461008	scaffold_1	7188048	7188620	scaffold_1	6876023	6876788	scaffold_1	5259089	5259416	scaffold_1	6911792	6912014	scaffold_1	6022647	6022984	scaffold_1	5522280	5522384	scaffold_1	3370677	3370743	scaffold_1	3081068	3081790	scaffold_1	3081068	3081790	scaffold_1	3672131	3672488	scaffold_1	4902078	4902251
scaffold_1	7463384	7464010	scaffold_1	7284413	7284868	scaffold_1	6911792	6912014	scaffold_1	5352082	5352757	scaffold_1	6929764	6930288	scaffold_1	6023412	6024017	scaffold_1	5526715	5526837	scaffold_1	3413982	3414520	scaffold_1	3085626	3086397	scaffold_1	3085626	3086397	scaffold_1	3722867	3723047	scaffold_1	4972130	4972177
scaffold_1	7464555	7464585	scaffold_1	7311993	7312327	scaffold_1	6929764	6930288	scaffold_1	5401477	5401756	scaffold_1	6934141	6934441	scaffold_1	6031642	6032501	scaffold_1	5577214	5578639	scaffold_1	3427263	3427564	scaffold_1	3106964	3108351	scaffold_1	3106964	3108351	scaffold_1	3733666	3733854	scaffold_1	4977307	4977879
scaffold_1	7481511	7482014	scaffold_1	7316085	7316324	scaffold_1	6934141	6934441	scaffold_1	5445313	5445352	scaffold_1	6937673	6937707	scaffold_1	6128039	6128411	scaffold_1	5594520	5594551	scaffold_1	3477840	3478229	scaffold_1	3108790	3109168	scaffold_1	3108790	3109168	scaffold_1	3737457	3737817	scaffold_1	5014205	5014762
scaffold_1	7484221	7484554	scaffold_1	7317535	7318098	scaffold_1	6937673	6937707	scaffold_1	5449611	5449698	scaffold_1	6952315	6952685	scaffold_1	6147345	6147455	scaffold_1	5599756	5599870	scaffold_1	3496227	3496494	scaffold_1	3109421	3109599	scaffold_1	3109421	3109599	scaffold_1	3739320	3739693	scaffold_1	5071783	5071990
scaffold_1	7492718	7492759	scaffold_1	7338815	7339415	scaffold_1	6952315	6952685	scaffold_1	5450976	5451161	scaffold_1	6953997	6954019	scaffold_1	6158511	6158644	scaffold_1	5695060	5695401	scaffold_1	3513723	3514567	scaffold_1	3113508	3113895	scaffold_1	3113508	3113895	scaffold_1	3752428	3753797	scaffold_1	5078144	5078507
scaffold_1	7531780	7531868	scaffold_1	7366042	7366335	scaffold_1	6953997	6954019	scaffold_1	5452665	5453025	scaffold_1	6958285	6958434	scaffold_1	6170107	6170395	scaffold_1	5702799	5702937	scaffold_1	3515720	3516840	scaffold_1	3116974	3117341	scaffold_1	3116974	3117341	scaffold_1	3758744	3758986	scaffold_1	5081090	5081510
scaffold_1	7572145	7572285	scaffold_1	7366833	7367438	scaffold_1	6958285	6958434	scaffold_1	5485409	5485714	scaffold_1	6968685	6969686	scaffold_1	6194148	6195005	scaffold_1	5703458	5703684	scaffold_1	3526711	3526742	scaffold_1	3122914	3123856	scaffold_1	3122914	3123856	scaffold_1	3759344	3760916	scaffold_1	5087273	5087579
scaffold_1	7609767	7610525	scaffold_1	7367707	7369269	scaffold_1	6968685	6969686	scaffold_1	5488904	5489237	scaffold_1	7013791	7014159	scaffold_1	6227267	6229589	scaffold_1	5723725	5724293	scaffold_1	3532182	3532628	scaffold_1	3134442	3136246	scaffold_1	3134442	3136246	scaffold_1	3769637	3769691	scaffold_1	5100884	5101026
scaffold_1	7625749	7626402	scaffold_1	7369698	7370059	scaffold_1	7013791	7014159	scaffold_1	5495360	5495610	scaffold_1	7017601	7017806	scaffold_1	6240839	6241018	scaffold_1	5739401	5739873	scaffold_1	3563970	3564413	scaffold_1	3147368	3147780	scaffold_1	3147368	3147780	scaffold_1	3809064	3809472	scaffold_1	5124465	5125048
scaffold_1	7627053	7627514	scaffold_1	7373209	7374574	scaffold_1	7017601	7017806	scaffold_1	5577214	5578639	scaffold_1	7043198	7043648	scaffold_1	6265168	6265314	scaffold_1	5767563	5768728	scaffold_1	3583033	3585166	scaffold_1	3148874	3149551	scaffold_1	3148874	3149551	scaffold_1	3822716	3823708	scaffold_1	5186785	5187456
scaffold_1	7628077	7628114	scaffold_1	7398924	7399509	scaffold_1	7018078	7018102	scaffold_1	5592075	5592290	scaffold_1	7092483	7093060	scaffold_1	6283784	6284007	scaffold_1	5778674	5779115	scaffold_1	3601576	3602299	scaffold_1	3149839	3149945	scaffold_1	3149839	3149945	scaffold_1	3824182	3824384	scaffold_1	5234606	5234855
scaffold_1	7628380	7628512	scaffold_1	7411717	7412102	scaffold_1	7043198	7043648	scaffold_1	5594520	5594551	scaffold_1	7094594	7095046	scaffold_1	6390892	6391387	scaffold_1	5779415	5779981	scaffold_1	3618543	3619498	scaffold_1	3155373	3155853	scaffold_1	3155373	3155853	scaffold_1	3826373	3826665	scaffold_1	5252123	5252840
scaffold_1	7663906	7664219	scaffold_1	7460424	7461008	scaffold_1	7092483	7093060	scaffold_1	5599756	5599870	scaffold_1	7141593	7143025	scaffold_1	6397185	6397397	scaffold_1	5808190	5809029	scaffold_1	3629844	3630369	scaffold_1	3156163	3156417	scaffold_1	3160180	3160524	scaffold_1	3831004	3831307	scaffold_1	5259089	5259416
scaffold_1	7666937	7667053	scaffold_1	7463384	7464010	scaffold_1	7094594	7095046	scaffold_1	5640405	5640942	scaffold_1	7180034	7181127	scaffold_1	6413184	6413968	scaffold_1	5813429	5814725	scaffold_1	3630870	3631285	scaffold_1	3160180	3160524	scaffold_1	3162394	3162666	scaffold_1	3838783	3840262	scaffold_1	5352082	5352757
scaffold_1	7667384	7667768	scaffold_1	7464555	7464585	scaffold_1	7141593	7143025	scaffold_1	5695060	5695401	scaffold_1	7284413	7284868	scaffold_1	6434971	6435014	scaffold_1	5815147	5816043	scaffold_1	3656971	3657129	scaffold_1	3162394	3162666	scaffold_1	3163738	3163948	scaffold_1	3846312	3846750	scaffold_1	5364891	5365583
scaffold_1	7685989	7686173	scaffold_1	7481511	7482014	scaffold_1	7180034	7181127	scaffold_1	5702799	5702937	scaffold_1	7311993	7312327	scaffold_1	6477808	6478338	scaffold_1	5817886	5818319	scaffold_1	3690409	3690610	scaffold_1	3163738	3163948	scaffold_1	3164245	3164459	scaffold_1	3861813	3862213	scaffold_1	5401477	5401756
scaffold_1	7723861	7724025	scaffold_1	7484221	7484554	scaffold_1	7188048	7188620	scaffold_1	5703458	5703684	scaffold_1	7316085	7316324	scaffold_1	6521339	6521893	scaffold_1	5841219	5842054	scaffold_1	3718051	3718234	scaffold_1	3164245	3164459	scaffold_1	3172785	3172980	scaffold_1	3879203	3879641	scaffold_1	5445313	5445352
scaffold_1	7730220	7730613	scaffold_1	7492718	7492759	scaffold_1	7284413	7284868	scaffold_1	5723725	5724293	scaffold_1	7317535	7318098	scaffold_1	6574864	6576078	scaffold_1	5843650	5844212	scaffold_1	3733666	3733854	scaffold_1	3177102	3178134	scaffold_1	3177102	3178134	scaffold_1	3888079	3888556	scaffold_1	5449611	5449698
scaffold_1	7743237	7743370	scaffold_1	7531780	7531868	scaffold_1	7311993	7312327	scaffold_1	5739401	5739873	scaffold_1	7338815	7339415	scaffold_1	6660361	6660977	scaffold_1	5850623	5851075	scaffold_1	3737457	3737817	scaffold_1	3205560	3205662	scaffold_1	3195404	3195448	scaffold_1	4007498	4008114	scaffold_1	5450976	5451161
scaffold_1	7909094	7909276	scaffold_1	7572145	7572285	scaffold_1	7316085	7316324	scaffold_1	5767563	5768728	scaffold_1	7366042	7366335	scaffold_1	6711406	6711647	scaffold_1	5856481	5857941	scaffold_1	3739320	3739693	scaffold_1	3237305	3238363	scaffold_1	3205560	3205662	scaffold_1	4010541	4011139	scaffold_1	5485409	5485714
scaffold_1	7949092	7949117	scaffold_1	7609767	7610525	scaffold_1	7317535	7318098	scaffold_1	5778674	5779115	scaffold_1	7366833	7367438	scaffold_1	6739111	6739307	scaffold_1	5877339	5877596	scaffold_1	3748692	3750109	scaffold_1	3247448	3247974	scaffold_1	3237305	3238363	scaffold_1	4049434	4050545	scaffold_1	5488904	5489237
scaffold_1	7960072	7960978	scaffold_1	7625749	7626402	scaffold_1	7338815	7339415	scaffold_1	5779415	5779981	scaffold_1	7367707	7369269	scaffold_1	6739838	6740113	scaffold_1	5909425	5909953	scaffold_1	3752428	3753797	scaffold_1	3283674	3284037	scaffold_1	3242117	3243139	scaffold_1	4066810	4067354	scaffold_1	5495360	5495610
scaffold_1	7961720	7962030	scaffold_1	7627053	7627514	scaffold_1	7366042	7366335	scaffold_1	5808190	5809029	scaffold_1	7369698	7370059	scaffold_1	6847540	6847777	scaffold_1	5914581	5915286	scaffold_1	3758744	3758986	scaffold_1	3287565	3288162	scaffold_1	3247448	3247974	scaffold_1	4071346	4071790	scaffold_1	5526715	5526837
scaffold_1	7962952	7963763	scaffold_1	7628077	7628114	scaffold_1	7366833	7367438	scaffold_1	5813429	5814725	scaffold_1	7373209	7374574	scaffold_1	6853032	6853872	scaffold_1	5915288	5915658	scaffold_1	3769637	3769691	scaffold_1	3336701	3337356	scaffold_1	3283674	3284037	scaffold_1	4084100	4084652	scaffold_1	5577214	5578639
scaffold_1	7974922	7975177	scaffold_1	7628380	7628512	scaffold_1	7367707	7369269	scaffold_1	5815147	5816043	scaffold_1	7394585	7395882	scaffold_1	6876023	6876788	scaffold_1	6022647	6022984	scaffold_1	3770086	3770137	scaffold_1	3342292	3342649	scaffold_1	3287565	3288162	scaffold_1	4086374	4086565	scaffold_1	5592075	5592290
scaffold_1	8032143	8032171	scaffold_1	7663906	7664219	scaffold_1	7369698	7370059	scaffold_1	5817886	5818319	scaffold_1	7398924	7399509	scaffold_1	6911792	6912014	scaffold_1	6023412	6024017	scaffold_1	3789441	3789683	scaffold_1	3346918	3347219	scaffold_1	3336701	3337356	scaffold_1	4087584	4087789	scaffold_1	5594520	5594551
scaffold_1	8120890	8121045	scaffold_1	7666937	7667053	scaffold_1	7373209	7374574	scaffold_1	5841219	5842054	scaffold_1	7411717	7412102	scaffold_1	6929764	6930288	scaffold_1	6031642	6032501	scaffold_1	3801500	3801884	scaffold_1	3370677	3370743	scaffold_1	3346918	3347219	scaffold_1	4145840	4146048	scaffold_1	5599756	5599870
scaffold_1	8139726	8139935	scaffold_1	7667384	7667768	scaffold_1	7394585	7395882	scaffold_1	5843650	5844212	scaffold_1	7437204	7437268	scaffold_1	6934141	6934441	scaffold_1	6128039	6128411	scaffold_1	3809064	3809472	scaffold_1	3413982	3414520	scaffold_1	3413982	3414520	scaffold_1	4156856	4156940	scaffold_1	5640405	5640942
scaffold_1	8163582	8163725	scaffold_1	7685989	7686173	scaffold_1	7398924	7399509	scaffold_1	5850623	5851075	scaffold_1	7460424	7461008	scaffold_1	6937673	6937707	scaffold_1	6147345	6147455	scaffold_1	3822716	3823708	scaffold_1	3427263	3427564	scaffold_1	3427263	3427564	scaffold_1	4184296	4184892	scaffold_1	5695060	5695401
scaffold_1	8167244	8167370	scaffold_1	7723861	7724025	scaffold_1	7411717	7412102	scaffold_1	5856481	5857941	scaffold_1	7463384	7464010	scaffold_1	6952315	6952685	scaffold_1	6158511	6158644	scaffold_1	3824182	3824384	scaffold_1	3477840	3478229	scaffold_1	3477840	3478229	scaffold_1	4192923	4193061	scaffold_1	5723725	5724293
scaffold_1	8189542	8189740	scaffold_1	7730220	7730613	scaffold_1	7460424	7461008	scaffold_1	5861954	5862197	scaffold_1	7464555	7464585	scaffold_1	6953997	6954019	scaffold_1	6170107	6170395	scaffold_1	3826373	3826665	scaffold_1	3496227	3496494	scaffold_1	3513723	3514567	scaffold_1	4193741	4193783	scaffold_1	5739401	5739873
scaffold_1	8193740	8194031	scaffold_1	7743237	7743370	scaffold_1	7463384	7464010	scaffold_1	5909425	5909953	scaffold_1	7481511	7482014	scaffold_1	6958285	6958434	scaffold_1	6194148	6195005	scaffold_1	3831004	3831307	scaffold_1	3513723	3514567	scaffold_1	3515720	3516840	scaffold_1	4204553	4206709	scaffold_1	5767563	5768728
scaffold_1	8259350	8259690	scaffold_1	7909094	7909276	scaffold_1	7464555	7464585	scaffold_1	5914123	5914197	scaffold_1	7484221	7484554	scaffold_1	6968685	6969686	scaffold_1	6227267	6229589	scaffold_1	3838783	3840262	scaffold_1	3515720	3516840	scaffold_1	3526711	3526742	scaffold_1	4208252	4209239	scaffold_1	5778674	5779115
scaffold_1	8259945	8260518	scaffold_1	7960072	7960978	scaffold_1	7481511	7482014	scaffold_1	5914581	5915286	scaffold_1	7492718	7492759	scaffold_1	7013791	7014159	scaffold_1	6240839	6241018	scaffold_1	3843008	3844209	scaffold_1	3526711	3526742	scaffold_1	3532182	3532628	scaffold_1	4209519	4209607	scaffold_1	5779415	5779981
scaffold_1	8261350	8262534	scaffold_1	7961720	7962030	scaffold_1	7484221	7484554	scaffold_1	5915288	5915658	scaffold_1	7531780	7531868	scaffold_1	7017601	7017806	scaffold_1	6265168	6265314	scaffold_1	3846312	3846750	scaffold_1	3532182	3532628	scaffold_1	3549839	3549886	scaffold_1	4212875	4213267	scaffold_1	5795518	5795819
scaffold_1	8265062	8265664	scaffold_1	7962952	7963763	scaffold_1	7492718	7492759	scaffold_1	5994649	5994991	scaffold_1	7572145	7572285	scaffold_1	7043198	7043648	scaffold_1	6283784	6284007	scaffold_1	3861813	3862213	scaffold_1	3548497	3549066	scaffold_1	3552871	3553449	scaffold_1	4227712	4228493	scaffold_1	5808190	5809029
scaffold_1	8266029	8266368	scaffold_1	7974922	7975177	scaffold_1	7531780	7531868	scaffold_1	6011110	6011320	scaffold_1	7609767	7610525	scaffold_1	7092483	7093060	scaffold_1	6390892	6391387	scaffold_1	3870182	3870536	scaffold_1	3549839	3549886	scaffold_1	3563970	3564413	scaffold_1	4230494	4230625	scaffold_1	5810321	5810527
scaffold_1	8267803	8268680	scaffold_1	8032143	8032171	scaffold_1	7572145	7572285	scaffold_1	6022647	6022984	scaffold_1	7625749	7626402	scaffold_1	7094594	7095046	scaffold_1	6397185	6397397	scaffold_1	3879203	3879641	scaffold_1	3552871	3553449	scaffold_1	3580165	3580602	scaffold_1	4239511	4240273	scaffold_1	5813429	5814725
scaffold_1	8287237	8287734	scaffold_1	8120890	8121045	scaffold_1	7596914	7597286	scaffold_1	6023412	6024017	scaffold_1	7627053	7627514	scaffold_1	7141593	7143025	scaffold_1	6413184	6413968	scaffold_1	3888079	3888556	scaffold_1	3563970	3564413	scaffold_1	3583033	3585166	scaffold_1	4240625	4241188	scaffold_1	5815147	5816043
scaffold_1	8319786	8319955	scaffold_1	8139726	8139935	scaffold_1	7609767	7610525	scaffold_1	6031642	6032501	scaffold_1	7628077	7628114	scaffold_1	7180034	7181127	scaffold_1	6421873	6422291	scaffold_1	3979033	3979418	scaffold_1	3583033	3585166	scaffold_1	3601576	3602299	scaffold_1	4241860	4242915	scaffold_1	5817886	5818319
scaffold_1	8382082	8385870	scaffold_1	8163582	8163725	scaffold_1	7625749	7626402	scaffold_1	6089138	6090214	scaffold_1	7628380	7628512	scaffold_1	7188048	7188620	scaffold_1	6434971	6435014	scaffold_1	4007498	4008114	scaffold_1	3601576	3602299	scaffold_1	3618543	3619498	scaffold_1	4273046	4273374	scaffold_1	5841219	5842054
scaffold_1	8394813	8395137	scaffold_1	8167244	8167370	scaffold_1	7627053	7627514	scaffold_1	6128039	6128411	scaffold_1	7663906	7664219	scaffold_1	7284413	7284868	scaffold_1	6462149	6463172	scaffold_1	4010541	4011139	scaffold_1	3618543	3619498	scaffold_1	3629844	3630369	scaffold_1	4273994	4274752	scaffold_1	5843650	5844212
scaffold_1	8395503	8395965	scaffold_1	8189542	8189740	scaffold_1	7628077	7628114	scaffold_1	6147345	6147455	scaffold_1	7666937	7667053	scaffold_1	7311993	7312327	scaffold_1	6477808	6478338	scaffold_1	4035371	4035773	scaffold_1	3629844	3630369	scaffold_1	3630870	3631285	scaffold_1	4285733	4285873	scaffold_1	5850623	5851075
scaffold_1	8426298	8426482	scaffold_1	8193740	8194031	scaffold_1	7628380	7628512	scaffold_1	6158511	6158644	scaffold_1	7667384	7667768	scaffold_1	7316085	7316324	scaffold_1	6521339	6521893	scaffold_1	4049434	4050545	scaffold_1	3630870	3631285	scaffold_1	3656971	3657129	scaffold_1	4306902	4307046	scaffold_1	5856481	5857941
scaffold_1	8427212	8427570	scaffold_1	8255101	8255347	scaffold_1	7663906	7664219	scaffold_1	6170107	6170395	scaffold_1	7685989	7686173	scaffold_1	7317535	7318098	scaffold_1	6538434	6538735	scaffold_1	4066810	4067354	scaffold_1	3656971	3657129	scaffold_1	3672131	3672488	scaffold_1	4314256	4315259	scaffold_1	5861954	5862197
scaffold_1	8436012	8436237	scaffold_1	8259350	8259690	scaffold_1	7666937	7667053	scaffold_1	6194148	6195005	scaffold_1	7723861	7724025	scaffold_1	7338815	7339415	scaffold_1	6629348	6629898	scaffold_1	4071346	4071790	scaffold_1	3672131	3672488	scaffold_1	3690409	3690610	scaffold_1	4337967	4338172	scaffold_1	5909425	5909953
scaffold_1	8442910	8443737	scaffold_1	8259945	8260518	scaffold_1	7667384	7667768	scaffold_1	6227267	6229589	scaffold_1	7730220	7730613	scaffold_1	7366042	7366335	scaffold_1	6711406	6711647	scaffold_1	4084100	4084652	scaffold_1	3690409	3690610	scaffold_1	3708587	3709109	scaffold_1	4383852	4383946	scaffold_1	5914123	5914197
scaffold_1	8444822	8445442	scaffold_1	8261350	8262534	scaffold_1	7685989	7686173	scaffold_1	6240839	6241018	scaffold_1	7743237	7743370	scaffold_1	7366833	7367438	scaffold_1	6739111	6739307	scaffold_1	4086374	4086565	scaffold_1	3708587	3709109	scaffold_1	3722867	3723047	scaffold_1	4388657	4389131	scaffold_1	5914581	5915286
scaffold_1	8457205	8457803	scaffold_1	8265062	8265664	scaffold_1	7723861	7724025	scaffold_1	6265168	6265314	scaffold_1	7866341	7868276	scaffold_1	7367707	7369269	scaffold_1	6739838	6740113	scaffold_1	4087584	4087789	scaffold_1	3718051	3718234	scaffold_1	3733666	3733854	scaffold_1	4389721	4390300	scaffold_1	5915288	5915658
scaffold_1	8459229	8459518	scaffold_1	8266029	8266368	scaffold_1	7730220	7730613	scaffold_1	6283784	6284007	scaffold_1	7909094	7909276	scaffold_1	7369698	7370059	scaffold_1	6755531	6755976	scaffold_1	4145840	4146048	scaffold_1	3722867	3723047	scaffold_1	3737457	3737817	scaffold_1	4396062	4396710	scaffold_1	5994649	5994991
scaffold_1	8482595	8482971	scaffold_1	8267803	8268680	scaffold_1	7743237	7743370	scaffold_1	6390892	6391387	scaffold_1	7949092	7949117	scaffold_1	7373209	7374574	scaffold_1	6847540	6847777	scaffold_1	4156856	4156940	scaffold_1	3733666	3733854	scaffold_1	3739320	3739693	scaffold_1	4435424	4435916	scaffold_1	6022647	6022984
scaffold_1	8483337	8483510	scaffold_1	8274472	8274730	scaffold_1	7866341	7868276	scaffold_1	6397185	6397397	scaffold_1	7960072	7960978	scaffold_1	7394585	7395882	scaffold_1	6876023	6876788	scaffold_1	4184296	4184892	scaffold_1	3737457	3737817	scaffold_1	3748692	3750109	scaffold_1	4449737	4450544	scaffold_1	6023412	6024017
scaffold_1	8484696	8484799	scaffold_1	8287237	8287734	scaffold_1	7909094	7909276	scaffold_1	6413184	6413968	scaffold_1	7961720	7962030	scaffold_1	7398924	7399509	scaffold_1	6911792	6912014	scaffold_1	4192923	4193061	scaffold_1	3739320	3739693	scaffold_1	3752428	3753797	scaffold_1	4506423	4506702	scaffold_1	6031642	6032501
scaffold_1	8522302	8522484	scaffold_1	8319786	8319955	scaffold_1	7960072	7960978	scaffold_1	6421873	6422291	scaffold_1	7962952	7963763	scaffold_1	7411717	7412102	scaffold_1	6929764	6930288	scaffold_1	4193741	4193783	scaffold_1	3748692	3750109	scaffold_1	3758744	3758986	scaffold_1	4520420	4521462	scaffold_1	6089138	6090214
scaffold_1	8529077	8529320	scaffold_1	8382082	8385870	scaffold_1	7961720	7962030	scaffold_1	6434971	6435014	scaffold_1	7974922	7975177	scaffold_1	7460424	7461008	scaffold_1	6934141	6934441	scaffold_1	4204553	4206709	scaffold_1	3752428	3753797	scaffold_1	3759344	3760916	scaffold_1	4527042	4527241	scaffold_1	6128039	6128411
scaffold_1	8529920	8530585	scaffold_1	8394813	8395137	scaffold_1	7962952	7963763	scaffold_1	6454301	6455123	scaffold_1	8032143	8032171	scaffold_1	7463384	7464010	scaffold_1	6937673	6937707	scaffold_1	4208252	4209239	scaffold_1	3758744	3758986	scaffold_1	3769637	3769691	scaffold_1	4536964	4537092	scaffold_1	6147345	6147455
scaffold_1	8531082	8531832	scaffold_1	8395503	8395965	scaffold_1	7974922	7975177	scaffold_1	6462149	6463172	scaffold_1	8120890	8121045	scaffold_1	7464555	7464585	scaffold_1	6952315	6952685	scaffold_1	4209519	4209607	scaffold_1	3759344	3760916	scaffold_1	3770086	3770137	scaffold_1	4539822	4540318	scaffold_1	6158511	6158644
scaffold_1	8537813	8538173	scaffold_1	8426298	8426482	scaffold_1	8032143	8032171	scaffold_1	6477808	6478338	scaffold_1	8139726	8139935	scaffold_1	7481511	7482014	scaffold_1	6953997	6954019	scaffold_1	4212875	4213267	scaffold_1	3769637	3769691	scaffold_1	3789441	3789683	scaffold_1	4543704	4544101	scaffold_1	6170107	6170395
scaffold_1	8570099	8570606	scaffold_1	8427212	8427570	scaffold_1	8120890	8121045	scaffold_1	6521339	6521893	scaffold_1	8163582	8163725	scaffold_1	7484221	7484554	scaffold_1	6958285	6958434	scaffold_1	4227712	4228493	scaffold_1	3770086	3770137	scaffold_1	3801500	3801884	scaffold_1	4547333	4548527	scaffold_1	6194148	6195005
scaffold_1	8582537	8583127	scaffold_1	8436012	8436237	scaffold_1	8139726	8139935	scaffold_1	6560581	6560800	scaffold_1	8167244	8167370	scaffold_1	7492718	7492759	scaffold_1	6968685	6969686	scaffold_1	4230494	4230625	scaffold_1	3789441	3789683	scaffold_1	3809064	3809472	scaffold_1	4551227	4551319	scaffold_1	6227267	6229589
scaffold_1	8593919	8594030	scaffold_1	8442910	8443737	scaffold_1	8163582	8163725	scaffold_1	6660361	6660977	scaffold_1	8189542	8189740	scaffold_1	7531780	7531868	scaffold_1	7013791	7014159	scaffold_1	4239511	4240273	scaffold_1	3790120	3790516	scaffold_1	3822716	3823708	scaffold_1	4562816	4562963	scaffold_1	6230499	6231167
scaffold_1	8627862	8628198	scaffold_1	8444822	8445442	scaffold_1	8167244	8167370	scaffold_1	6711406	6711647	scaffold_1	8193740	8194031	scaffold_1	7572145	7572285	scaffold_1	7017601	7017806	scaffold_1	4240625	4241188	scaffold_1	3801500	3801884	scaffold_1	3824182	3824384	scaffold_1	4564740	4564773	scaffold_1	6240839	6241018
scaffold_1	8648045	8648302	scaffold_1	8457205	8457803	scaffold_1	8189542	8189740	scaffold_1	6715218	6715501	scaffold_1	8216645	8216788	scaffold_1	7596914	7597286	scaffold_1	7018078	7018102	scaffold_1	4241490	4241578	scaffold_1	3809064	3809472	scaffold_1	3826373	3826665	scaffold_1	4565434	4565471	scaffold_1	6265168	6265314
scaffold_1	8703735	8704264	scaffold_1	8459229	8459518	scaffold_1	8193740	8194031	scaffold_1	6739111	6739307	scaffold_1	8218681	8219266	scaffold_1	7609767	7610525	scaffold_1	7043198	7043648	scaffold_1	4241860	4242915	scaffold_1	3822716	3823708	scaffold_1	3831004	3831307	scaffold_1	4573759	4574131	scaffold_1	6283784	6284007
scaffold_1	8704729	8705418	scaffold_1	8482595	8482971	scaffold_1	8216645	8216788	scaffold_1	6739838	6740113	scaffold_1	8255101	8255347	scaffold_1	7625749	7626402	scaffold_1	7092483	7093060	scaffold_1	4243625	4243672	scaffold_1	3824182	3824384	scaffold_1	3838783	3840262	scaffold_1	4593280	4593487	scaffold_1	6286242	6286281
scaffold_1	8717353	8717638	scaffold_1	8483337	8483510	scaffold_1	8218681	8219266	scaffold_1	6791603	6792366	scaffold_1	8259350	8259690	scaffold_1	7627053	7627514	scaffold_1	7094594	7095046	scaffold_1	4252392	4252706	scaffold_1	3826373	3826665	scaffold_1	3846312	3846750	scaffold_1	4653725	4653806	scaffold_1	6390892	6391387
scaffold_1	8741260	8741511	scaffold_1	8529077	8529320	scaffold_1	8255101	8255347	scaffold_1	6847540	6847777	scaffold_1	8259945	8260518	scaffold_1	7628077	7628114	scaffold_1	7141593	7143025	scaffold_1	4273046	4273374	scaffold_1	3831004	3831307	scaffold_1	3861813	3862213	scaffold_1	4668709	4668986	scaffold_1	6397185	6397397
scaffold_1	8779137	8779554	scaffold_1	8529920	8530585	scaffold_1	8259350	8259690	scaffold_1	6855777	6856187	scaffold_1	8261350	8262534	scaffold_1	7628380	7628512	scaffold_1	7143278	7144257	scaffold_1	4273994	4274752	scaffold_1	3838783	3840262	scaffold_1	3870182	3870536	scaffold_1	4672013	4672351	scaffold_1	6413184	6413968
scaffold_1	8781420	8782219	scaffold_1	8531082	8531832	scaffold_1	8259945	8260518	scaffold_1	6876023	6876788	scaffold_1	8265062	8265664	scaffold_1	7663906	7664219	scaffold_1	7180034	7181127	scaffold_1	4285733	4285873	scaffold_1	3843008	3844209	scaffold_1	3879203	3879641	scaffold_1	4686195	4686347	scaffold_1	6434971	6435014
scaffold_1	8825421	8826194	scaffold_1	8537813	8538173	scaffold_1	8261350	8262534	scaffold_1	6911792	6912014	scaffold_1	8266029	8266368	scaffold_1	7666937	7667053	scaffold_1	7284413	7284868	scaffold_1	4306902	4307046	scaffold_1	3846312	3846750	scaffold_1	3888079	3888556	scaffold_1	4691929	4692092	scaffold_1	6462149	6463172
scaffold_1	8826962	8827726	scaffold_1	8539370	8539397	scaffold_1	8265062	8265664	scaffold_1	6929764	6930288	scaffold_1	8267803	8268680	scaffold_1	7667384	7667768	scaffold_1	7311993	7312327	scaffold_1	4314256	4315259	scaffold_1	3861813	3862213	scaffold_1	3929895	3930530	scaffold_1	4720183	4720410	scaffold_1	6477808	6478338
scaffold_1	8835747	8835922	scaffold_1	8570099	8570606	scaffold_1	8266029	8266368	scaffold_1	6934141	6934441	scaffold_1	8287237	8287734	scaffold_1	7685989	7686173	scaffold_1	7316085	7316324	scaffold_1	4330282	4330585	scaffold_1	3870182	3870536	scaffold_1	4007498	4008114	scaffold_1	4739899	4740264	scaffold_1	6483035	6483288
scaffold_1	8858104	8858467	scaffold_1	8582537	8583127	scaffold_1	8267803	8268680	scaffold_1	6937673	6937707	scaffold_1	8319786	8319955	scaffold_1	7723861	7724025	scaffold_1	7317535	7318098	scaffold_1	4337967	4338172	scaffold_1	3879203	3879641	scaffold_1	4010541	4011139	scaffold_1	4743711	4745645	scaffold_1	6486969	6487980
scaffold_1	8893598	8893713	scaffold_1	8593919	8594030	scaffold_1	8274472	8274730	scaffold_1	6952315	6952685	scaffold_1	8382082	8385870	scaffold_1	7730220	7730613	scaffold_1	7338815	7339415	scaffold_1	4383852	4383946	scaffold_1	3888079	3888556	scaffold_1	4049434	4050545	scaffold_1	4757040	4757730	scaffold_1	6521339	6521893
scaffold_1	8936867	8937113	scaffold_1	8627862	8628198	scaffold_1	8287237	8287734	scaffold_1	6953997	6954019	scaffold_1	8394813	8395137	scaffold_1	7743237	7743370	scaffold_1	7366042	7366335	scaffold_1	4388657	4389131	scaffold_1	3929895	3930530	scaffold_1	4066810	4067354	scaffold_1	4758353	4759271	scaffold_1	6560581	6560800
scaffold_1	8962306	8962611	scaffold_1	8648045	8648302	scaffold_1	8319786	8319955	scaffold_1	6958285	6958434	scaffold_1	8395503	8395965	scaffold_1	7866341	7868276	scaffold_1	7366833	7367438	scaffold_1	4389721	4390300	scaffold_1	3979033	3979418	scaffold_1	4071346	4071790	scaffold_1	4772356	4773027	scaffold_1	6574864	6576078
scaffold_1	8963534	8963652	scaffold_1	8703735	8704264	scaffold_1	8382082	8385870	scaffold_1	6968685	6969686	scaffold_1	8426298	8426482	scaffold_1	7909094	7909276	scaffold_1	7367707	7369269	scaffold_1	4396062	4396710	scaffold_1	4007498	4008114	scaffold_1	4084100	4084652	scaffold_1	4788776	4790302	scaffold_1	6622708	6622884
scaffold_1	8977805	8977882	scaffold_1	8704729	8705418	scaffold_1	8394813	8395137	scaffold_1	7013791	7014159	scaffold_1	8427212	8427570	scaffold_1	7949092	7949117	scaffold_1	7369698	7370059	scaffold_1	4435424	4435916	scaffold_1	4010541	4011139	scaffold_1	4086374	4086565	scaffold_1	4797783	4798157	scaffold_1	6659367	6659727
scaffold_1	8978749	8979642	scaffold_1	8717353	8717638	scaffold_1	8395503	8395965	scaffold_1	7017601	7017806	scaffold_1	8436012	8436237	scaffold_1	7960072	7960978	scaffold_1	7373209	7374574	scaffold_1	4449737	4450544	scaffold_1	4035371	4035773	scaffold_1	4087584	4087789	scaffold_1	4799932	4800251	scaffold_1	6670372	6671803
scaffold_1	9025167	9025593	scaffold_1	8779137	8779554	scaffold_1	8412318	8412359	scaffold_1	7018078	7018102	scaffold_1	8442910	8443737	scaffold_1	7961720	7962030	scaffold_1	7390411	7390553	scaffold_1	4506423	4506702	scaffold_1	4049434	4050545	scaffold_1	4145840	4146048	scaffold_1	4800646	4801935	scaffold_1	6711406	6711647
scaffold_1	9117455	9117711	scaffold_1	8781420	8782219	scaffold_1	8426298	8426482	scaffold_1	7043198	7043648	scaffold_1	8444822	8445442	scaffold_1	7962952	7963763	scaffold_1	7394585	7395882	scaffold_1	4520420	4521462	scaffold_1	4063770	4064051	scaffold_1	4156856	4156940	scaffold_1	4804214	4805264	scaffold_1	6739111	6739307
scaffold_1	9138128	9139034	scaffold_1	8825421	8826194	scaffold_1	8427212	8427570	scaffold_1	7092483	7093060	scaffold_1	8457205	8457803	scaffold_1	7974922	7975177	scaffold_1	7398924	7399509	scaffold_1	4527042	4527241	scaffold_1	4066810	4067354	scaffold_1	4184296	4184892	scaffold_1	4814964	4815152	scaffold_1	6739838	6740113
scaffold_1	9169261	9169569	scaffold_1	8835747	8835922	scaffold_1	8436012	8436237	scaffold_1	7094594	7095046	scaffold_1	8459229	8459518	scaffold_1	8032143	8032171	scaffold_1	7411717	7412102	scaffold_1	4536964	4537092	scaffold_1	4071346	4071790	scaffold_1	4192923	4193061	scaffold_1	4816985	4818250	scaffold_1	6755531	6755976
scaffold_1	9184257	9184514	scaffold_1	8858104	8858467	scaffold_1	8442910	8443737	scaffold_1	7141593	7143025	scaffold_1	8482595	8482971	scaffold_1	8120890	8121045	scaffold_1	7437204	7437268	scaffold_1	4539822	4540318	scaffold_1	4084100	4084652	scaffold_1	4193741	4193783	scaffold_1	4876053	4876597	scaffold_1	6791603	6792366
scaffold_1	9211786	9211887	scaffold_1	8893598	8893713	scaffold_1	8444822	8445442	scaffold_1	7180034	7181127	scaffold_1	8483337	8483510	scaffold_1	8139726	8139935	scaffold_1	7460424	7461008	scaffold_1	4543704	4544101	scaffold_1	4086374	4086565	scaffold_1	4204553	4206709	scaffold_1	4878432	4878506	scaffold_1	6847540	6847777
scaffold_1	9250215	9250617	scaffold_1	8936867	8937113	scaffold_1	8457205	8457803	scaffold_1	7188048	7188620	scaffold_1	8522302	8522484	scaffold_1	8163582	8163725	scaffold_1	7463384	7464010	scaffold_1	4547333	4548527	scaffold_1	4087584	4087789	scaffold_1	4208252	4209239	scaffold_1	4902078	4902251	scaffold_1	6853032	6853872
scaffold_1	9251210	9252216	scaffold_1	8962306	8962611	scaffold_1	8459229	8459518	scaffold_1	7284413	7284868	scaffold_1	8529077	8529320	scaffold_1	8167244	8167370	scaffold_1	7464555	7464585	scaffold_1	4562816	4562963	scaffold_1	4145840	4146048	scaffold_1	4209519	4209607	scaffold_1	4902612	4903065	scaffold_1	6876023	6876788
scaffold_1	9292937	9293110	scaffold_1	8963534	8963652	scaffold_1	8482595	8482971	scaffold_1	7311993	7312327	scaffold_1	8529920	8530585	scaffold_1	8189542	8189740	scaffold_1	7481511	7482014	scaffold_1	4564740	4564773	scaffold_1	4156856	4156940	scaffold_1	4212875	4213267	scaffold_1	4977307	4977879	scaffold_1	6911792	6912014
scaffold_1	9303584	9304085	scaffold_1	8977805	8977882	scaffold_1	8522302	8522484	scaffold_1	7316085	7316324	scaffold_1	8531082	8531832	scaffold_1	8193740	8194031	scaffold_1	7484221	7484554	scaffold_1	4573759	4574131	scaffold_1	4184296	4184892	scaffold_1	4225272	4225330	scaffold_1	5014205	5014762	scaffold_1	6929764	6930288
scaffold_1	9306917	9307429	scaffold_1	8978749	8979642	scaffold_1	8529077	8529320	scaffold_1	7317535	7318098	scaffold_1	8537813	8538173	scaffold_1	8216645	8216788	scaffold_1	7492718	7492759	scaffold_1	4577399	4578013	scaffold_1	4192923	4193061	scaffold_1	4227712	4228493	scaffold_1	5015022	5016480	scaffold_1	6934141	6934441
scaffold_1	9320455	9321796	scaffold_1	9025167	9025593	scaffold_1	8529920	8530585	scaffold_1	7335918	7337182	scaffold_1	8539370	8539397	scaffold_1	8218681	8219266	scaffold_1	7531780	7531868	scaffold_1	4593280	4593487	scaffold_1	4193741	4193783	scaffold_1	4230494	4230625	scaffold_1	5022245	5022944	scaffold_1	6937673	6937707
scaffold_1	9369019	9369562	scaffold_1	9117455	9117711	scaffold_1	8531082	8531832	scaffold_1	7338815	7339415	scaffold_1	8570099	8570606	scaffold_1	8255101	8255347	scaffold_1	7572145	7572285	scaffold_1	4653725	4653806	scaffold_1	4204553	4206709	scaffold_1	4239511	4240273	scaffold_1	5071783	5071990	scaffold_1	6952315	6952685
scaffold_1	9372844	9373195	scaffold_1	9138128	9139034	scaffold_1	8537813	8538173	scaffold_1	7366042	7366335	scaffold_1	8582537	8583127	scaffold_1	8259350	8259690	scaffold_1	7609767	7610525	scaffold_1	4686195	4686347	scaffold_1	4208252	4209239	scaffold_1	4240625	4241188	scaffold_1	5078144	5078507	scaffold_1	6953997	6954019
scaffold_1	9379454	9379611	scaffold_1	9169261	9169569	scaffold_1	8539370	8539397	scaffold_1	7366833	7367438	scaffold_1	8593919	8594030	scaffold_1	8259945	8260518	scaffold_1	7625749	7626402	scaffold_1	4691929	4692092	scaffold_1	4209519	4209607	scaffold_1	4241490	4241578	scaffold_1	5081090	5081510	scaffold_1	6958285	6958434
scaffold_1	9380553	9381880	scaffold_1	9184257	9184514	scaffold_1	8570099	8570606	scaffold_1	7367707	7369269	scaffold_1	8627862	8628198	scaffold_1	8261350	8262534	scaffold_1	7627053	7627514	scaffold_1	4720183	4720410	scaffold_1	4212875	4213267	scaffold_1	4241860	4242915	scaffold_1	5087273	5087579	scaffold_1	6962601	6963232
scaffold_1	9390485	9390689	scaffold_1	9211786	9211887	scaffold_1	8582537	8583127	scaffold_1	7369698	7370059	scaffold_1	8648045	8648302	scaffold_1	8265062	8265664	scaffold_1	7628077	7628114	scaffold_1	4739899	4740264	scaffold_1	4225272	4225330	scaffold_1	4243625	4243672	scaffold_1	5100884	5101026	scaffold_1	6968685	6969686
scaffold_1	9390962	9391722	scaffold_1	9250215	9250617	scaffold_1	8593919	8594030	scaffold_1	7373209	7374574	scaffold_1	8664005	8665126	scaffold_1	8266029	8266368	scaffold_1	7628380	7628512	scaffold_1	4743711	4745645	scaffold_1	4227712	4228493	scaffold_1	4252392	4252706	scaffold_1	5124465	5125048	scaffold_1	7017601	7017806
scaffold_1	9430541	9430799	scaffold_1	9251210	9252216	scaffold_1	8627862	8628198	scaffold_1	7394585	7395882	scaffold_1	8703735	8704264	scaffold_1	8267803	8268680	scaffold_1	7663906	7664219	scaffold_1	4757040	4757730	scaffold_1	4230494	4230625	scaffold_1	4273046	4273374	scaffold_1	5136917	5137479	scaffold_1	7018078	7018102
scaffold_1	9440731	9441061	scaffold_1	9292937	9293110	scaffold_1	8648045	8648302	scaffold_1	7398924	7399509	scaffold_1	8704729	8705418	scaffold_1	8274472	8274730	scaffold_1	7666937	7667053	scaffold_1	4758353	4759271	scaffold_1	4239511	4240273	scaffold_1	4273994	4274752	scaffold_1	5184152	5185239	scaffold_1	7043198	7043648
scaffold_1	9505001	9505489	scaffold_1	9303584	9304085	scaffold_1	8664005	8665126	scaffold_1	7411717	7412102	scaffold_1	8717353	8717638	scaffold_1	8287237	8287734	scaffold_1	7667384	7667768	scaffold_1	4772356	4773027	scaffold_1	4240625	4241188	scaffold_1	4285733	4285873	scaffold_1	5186785	5187456	scaffold_1	7092483	7093060
scaffold_1	9560065	9561169	scaffold_1	9306917	9307429	scaffold_1	8703735	8704264	scaffold_1	7460424	7461008	scaffold_1	8725766	8726097	scaffold_1	8319786	8319955	scaffold_1	7685989	7686173	scaffold_1	4788776	4790302	scaffold_1	4241490	4241578	scaffold_1	4306902	4307046	scaffold_1	5234606	5234855	scaffold_1	7094594	7095046
scaffold_1	9561694	9562681	scaffold_1	9320455	9321796	scaffold_1	8704729	8705418	scaffold_1	7463384	7464010	scaffold_1	8741260	8741511	scaffold_1	8322218	8322732	scaffold_1	7723861	7724025	scaffold_1	4797783	4798157	scaffold_1	4241860	4242915	scaffold_1	4314256	4315259	scaffold_1	5252123	5252840	scaffold_1	7141593	7143025
scaffold_1	9562756	9563170	scaffold_1	9369019	9369562	scaffold_1	8717353	8717638	scaffold_1	7464555	7464585	scaffold_1	8779137	8779554	scaffold_1	8327561	8328582	scaffold_1	7730220	7730613	scaffold_1	4799932	4800251	scaffold_1	4243625	4243672	scaffold_1	4330282	4330585	scaffold_1	5259089	5259416	scaffold_1	7180034	7181127
scaffold_1	9572866	9573099	scaffold_1	9372844	9373195	scaffold_1	8741260	8741511	scaffold_1	7481511	7482014	scaffold_1	8781420	8782219	scaffold_1	8382082	8385870	scaffold_1	7743237	7743370	scaffold_1	4800646	4801935	scaffold_1	4252392	4252706	scaffold_1	4337967	4338172	scaffold_1	5289119	5289568	scaffold_1	7188048	7188620
scaffold_1	9584383	9584618	scaffold_1	9379454	9379611	scaffold_1	8768294	8768318	scaffold_1	7484221	7484554	scaffold_1	8825421	8826194	scaffold_1	8394813	8395137	scaffold_1	7909094	7909276	scaffold_1	4804214	4805264	scaffold_1	4273046	4273374	scaffold_1	4351172	4351339	scaffold_1	5329498	5329884	scaffold_1	7284413	7284868
scaffold_1	9590878	9590922	scaffold_1	9380553	9381880	scaffold_1	8779137	8779554	scaffold_1	7492718	7492759	scaffold_1	8826962	8827726	scaffold_1	8395503	8395965	scaffold_1	7949092	7949117	scaffold_1	4814964	4815152	scaffold_1	4273994	4274752	scaffold_1	4383852	4383946	scaffold_1	5330336	5331153	scaffold_1	7311993	7312327
scaffold_1	9615601	9615955	scaffold_1	9390485	9390689	scaffold_1	8781420	8782219	scaffold_1	7531780	7531868	scaffold_1	8835747	8835922	scaffold_1	8416681	8416934	scaffold_1	7960072	7960978	scaffold_1	4816985	4818250	scaffold_1	4285733	4285873	scaffold_1	4388657	4389131	scaffold_1	5334345	5335289	scaffold_1	7316085	7316324
scaffold_1	9620979	9621426	scaffold_1	9390962	9391722	scaffold_1	8825421	8826194	scaffold_1	7572145	7572285	scaffold_1	8858104	8858467	scaffold_1	8426298	8426482	scaffold_1	7961720	7962030	scaffold_1	4836591	4836924	scaffold_1	4306902	4307046	scaffold_1	4389721	4390300	scaffold_1	5352082	5352757	scaffold_1	7317535	7318098
scaffold_1	9622571	9623573	scaffold_1	9430541	9430799	scaffold_1	8826962	8827726	scaffold_1	7596914	7597286	scaffold_1	8893598	8893713	scaffold_1	8427212	8427570	scaffold_1	7962952	7963763	scaffold_1	4876053	4876597	scaffold_1	4314256	4315259	scaffold_1	4396062	4396710	scaffold_1	5364891	5365583	scaffold_1	7366042	7366335
scaffold_1	9625147	9625249	scaffold_1	9440731	9441061	scaffold_1	8835747	8835922	scaffold_1	7609767	7610525	scaffold_1	8936867	8937113	scaffold_1	8436012	8436237	scaffold_1	7974922	7975177	scaffold_1	4878432	4878506	scaffold_1	4330282	4330585	scaffold_1	4427641	4427861	scaffold_1	5388417	5389156	scaffold_1	7366833	7367438
scaffold_1	9625929	9626103	scaffold_1	9505001	9505489	scaffold_1	8858104	8858467	scaffold_1	7625749	7626402	scaffold_1	8962306	8962611	scaffold_1	8442910	8443737	scaffold_1	8013818	8014067	scaffold_1	4902078	4902251	scaffold_1	4337967	4338172	scaffold_1	4435424	4435916	scaffold_1	5395271	5395831	scaffold_1	7367707	7369269
scaffold_1	9627919	9628180	scaffold_1	9560065	9561169	scaffold_1	8893598	8893713	scaffold_1	7627053	7627514	scaffold_1	8963534	8963652	scaffold_1	8444822	8445442	scaffold_1	8032143	8032171	scaffold_1	4902612	4903065	scaffold_1	4383852	4383946	scaffold_1	4449737	4450544	scaffold_1	5401477	5401756	scaffold_1	7369698	7370059
scaffold_1	9630095	9630412	scaffold_1	9561694	9562681	scaffold_1	8936867	8937113	scaffold_1	7628077	7628114	scaffold_1	8978749	8979642	scaffold_1	8457205	8457803	scaffold_1	8120890	8121045	scaffold_1	4977307	4977879	scaffold_1	4388657	4389131	scaffold_1	4506423	4506702	scaffold_1	5445313	5445352	scaffold_1	7373209	7374574
scaffold_1	9652116	9652499	scaffold_1	9562756	9563170	scaffold_1	8962306	8962611	scaffold_1	7628380	7628512	scaffold_1	9025167	9025593	scaffold_1	8459229	8459518	scaffold_1	8139726	8139935	scaffold_1	5022245	5022944	scaffold_1	4389721	4390300	scaffold_1	4520420	4521462	scaffold_1	5449611	5449698	scaffold_1	7394585	7395882
scaffold_1	9694347	9694874	scaffold_1	9572866	9573099	scaffold_1	8963534	8963652	scaffold_1	7663906	7664219	scaffold_1	9117455	9117711	scaffold_1	8482595	8482971	scaffold_1	8163582	8163725	scaffold_1	5071783	5071990	scaffold_1	4396062	4396710	scaffold_1	4527042	4527241	scaffold_1	5450976	5451161	scaffold_1	7398924	7399509
scaffold_1	9735541	9736238	scaffold_1	9584383	9584618	scaffold_1	8977805	8977882	scaffold_1	7666937	7667053	scaffold_1	9138128	9139034	scaffold_1	8483337	8483510	scaffold_1	8167244	8167370	scaffold_1	5078144	5078507	scaffold_1	4435424	4435916	scaffold_1	4531086	4531538	scaffold_1	5452665	5453025	scaffold_1	7411717	7412102
scaffold_1	9736551	9737026	scaffold_1	9590878	9590922	scaffold_1	8978749	8979642	scaffold_1	7667384	7667768	scaffold_1	9169261	9169569	scaffold_1	8522302	8522484	scaffold_1	8189542	8189740	scaffold_1	5081090	5081510	scaffold_1	4449737	4450544	scaffold_1	4536964	4537092	scaffold_1	5485409	5485714	scaffold_1	7460424	7461008
scaffold_1	9742908	9743343	scaffold_1	9615601	9615955	scaffold_1	9025167	9025593	scaffold_1	7685989	7686173	scaffold_1	9184257	9184514	scaffold_1	8529077	8529320	scaffold_1	8193740	8194031	scaffold_1	5087273	5087579	scaffold_1	4506423	4506702	scaffold_1	4539822	4540318	scaffold_1	5488904	5489237	scaffold_1	7463384	7464010
scaffold_1	9747589	9747988	scaffold_1	9620979	9621426	scaffold_1	9117455	9117711	scaffold_1	7723861	7724025	scaffold_1	9211786	9211887	scaffold_1	8529920	8530585	scaffold_1	8218681	8219266	scaffold_1	5100884	5101026	scaffold_1	4520420	4521462	scaffold_1	4543704	4544101	scaffold_1	5495360	5495610	scaffold_1	7464555	7464585
scaffold_1	9749298	9750208	scaffold_1	9622571	9623573	scaffold_1	9138128	9139034	scaffold_1	7730220	7730613	scaffold_1	9250215	9250617	scaffold_1	8531082	8531832	scaffold_1	8259350	8259690	scaffold_1	5124465	5125048	scaffold_1	4527042	4527241	scaffold_1	4547333	4548527	scaffold_1	5577214	5578639	scaffold_1	7481511	7482014
scaffold_1	9753073	9753242	scaffold_1	9625147	9625249	scaffold_1	9169261	9169569	scaffold_1	7743237	7743370	scaffold_1	9251210	9252216	scaffold_1	8537813	8538173	scaffold_1	8259945	8260518	scaffold_1	5136917	5137479	scaffold_1	4531086	4531538	scaffold_1	4551227	4551319	scaffold_1	5594520	5594551	scaffold_1	7484221	7484554
scaffold_1	9772331	9772570	scaffold_1	9625929	9626103	scaffold_1	9184257	9184514	scaffold_1	7866341	7868276	scaffold_1	9292937	9293110	scaffold_1	8539370	8539397	scaffold_1	8261350	8262534	scaffold_1	5186785	5187456	scaffold_1	4536964	4537092	scaffold_1	4562816	4562963	scaffold_1	5599756	5599870	scaffold_1	7492718	7492759
scaffold_1	9773348	9774300	scaffold_1	9627919	9628180	scaffold_1	9211786	9211887	scaffold_1	7909094	7909276	scaffold_1	9303584	9304085	scaffold_1	8570099	8570606	scaffold_1	8265062	8265664	scaffold_1	5188798	5189695	scaffold_1	4539822	4540318	scaffold_1	4564740	4564773	scaffold_1	5637382	5638187	scaffold_1	7531780	7531868
scaffold_1	9790451	9790658	scaffold_1	9630095	9630412	scaffold_1	9250215	9250617	scaffold_1	7910383	7910737	scaffold_1	9306917	9307429	scaffold_1	8582537	8583127	scaffold_1	8266029	8266368	scaffold_1	5190762	5190973	scaffold_1	4543704	4544101	scaffold_1	4565434	4565471	scaffold_1	5638481	5638615	scaffold_1	7572145	7572285
scaffold_1	9807204	9807545	scaffold_1	9652116	9652499	scaffold_1	9251210	9252216	scaffold_1	7949092	7949117	scaffold_1	9320455	9321796	scaffold_1	8593919	8594030	scaffold_1	8267803	8268680	scaffold_1	5194787	5195372	scaffold_1	4547333	4548527	scaffold_1	4573759	4574131	scaffold_1	5640405	5640942	scaffold_1	7609767	7610525
scaffold_1	9816783	9816839	scaffold_1	9694347	9694874	scaffold_1	9292937	9293110	scaffold_1	7960072	7960978	scaffold_1	9369019	9369562	scaffold_1	8627862	8628198	scaffold_1	8274472	8274730	scaffold_1	5225478	5226619	scaffold_1	4551227	4551319	scaffold_1	4577399	4578013	scaffold_1	5695060	5695401	scaffold_1	7625749	7626402
scaffold_1	9818319	9818494	scaffold_1	9735541	9736238	scaffold_1	9303584	9304085	scaffold_1	7961720	7962030	scaffold_1	9372844	9373195	scaffold_1	8648045	8648302	scaffold_1	8287237	8287734	scaffold_1	5234606	5234855	scaffold_1	4562816	4562963	scaffold_1	4593280	4593487	scaffold_1	5702799	5702937	scaffold_1	7627053	7627514
scaffold_1	9824100	9824509	scaffold_1	9736551	9737026	scaffold_1	9306917	9307429	scaffold_1	7962952	7963763	scaffold_1	9379454	9379611	scaffold_1	8664005	8665126	scaffold_1	8319786	8319955	scaffold_1	5252123	5252840	scaffold_1	4564740	4564773	scaffold_1	4653725	4653806	scaffold_1	5703458	5703684	scaffold_1	7628077	7628114
scaffold_1	9824598	9824786	scaffold_1	9742908	9743343	scaffold_1	9320455	9321796	scaffold_1	7974922	7975177	scaffold_1	9380553	9381880	scaffold_1	8703735	8704264	scaffold_1	8382082	8385870	scaffold_1	5259089	5259416	scaffold_1	4565434	4565471	scaffold_1	4668709	4668986	scaffold_1	5739401	5739873	scaffold_1	7628380	7628512
scaffold_1	9860076	9860454	scaffold_1	9747589	9747988	scaffold_1	9369019	9369562	scaffold_1	8013818	8014067	scaffold_1	9390485	9390689	scaffold_1	8704729	8705418	scaffold_1	8394813	8395137	scaffold_1	5289119	5289568	scaffold_1	4573759	4574131	scaffold_1	4672013	4672351	scaffold_1	5767563	5768728	scaffold_1	7663906	7664219
scaffold_1	9887967	9888121	scaffold_1	9749298	9750208	scaffold_1	9372844	9373195	scaffold_1	8032143	8032171	scaffold_1	9390962	9391722	scaffold_1	8706298	8706644	scaffold_1	8395503	8395965	scaffold_1	5330336	5331153	scaffold_1	4577399	4578013	scaffold_1	4686195	4686347	scaffold_1	5778674	5779115	scaffold_1	7666937	7667053
scaffold_1	9939892	9940748	scaffold_1	9753073	9753242	scaffold_1	9379454	9379611	scaffold_1	8120890	8121045	scaffold_1	9430541	9430799	scaffold_1	8717353	8717638	scaffold_1	8426298	8426482	scaffold_1	5334345	5335289	scaffold_1	4593280	4593487	scaffold_1	4691929	4692092	scaffold_1	5795518	5795819	scaffold_1	7667384	7667768
scaffold_1	9941265	9941696	scaffold_1	9772331	9772570	scaffold_1	9390485	9390689	scaffold_1	8139726	8139935	scaffold_1	9440731	9441061	scaffold_1	8779137	8779554	scaffold_1	8427212	8427570	scaffold_1	5340115	5340313	scaffold_1	4653725	4653806	scaffold_1	4720183	4720410	scaffold_1	5808190	5809029	scaffold_1	7685989	7686173
scaffold_1	9942431	9942879	scaffold_1	9773348	9774300	scaffold_1	9390962	9391722	scaffold_1	8163582	8163725	scaffold_1	9501659	9501867	scaffold_1	8781420	8782219	scaffold_1	8436012	8436237	scaffold_1	5352082	5352757	scaffold_1	4672013	4672351	scaffold_1	4739899	4740264	scaffold_1	5813429	5814725	scaffold_1	7723861	7724025
scaffold_1	9946923	9947201	scaffold_1	9790451	9790658	scaffold_1	9430541	9430799	scaffold_1	8167244	8167370	scaffold_1	9505001	9505489	scaffold_1	8825421	8826194	scaffold_1	8442910	8443737	scaffold_1	5364891	5365583	scaffold_1	4686195	4686347	scaffold_1	4743711	4745645	scaffold_1	5815147	5816043	scaffold_1	7730220	7730613
scaffold_1	9953505	9954041	scaffold_1	9807204	9807545	scaffold_1	9440731	9441061	scaffold_1	8189542	8189740	scaffold_1	9560065	9561169	scaffold_1	8826962	8827726	scaffold_1	8444822	8445442	scaffold_1	5382574	5382754	scaffold_1	4691929	4692092	scaffold_1	4757040	4757730	scaffold_1	5817886	5818319	scaffold_1	7743237	7743370
scaffold_1	9981090	9981573	scaffold_1	9816783	9816839	scaffold_1	9501659	9501867	scaffold_1	8193740	8194031	scaffold_1	9561694	9562681	scaffold_1	8835747	8835922	scaffold_1	8457205	8457803	scaffold_1	5388417	5389156	scaffold_1	4720183	4720410	scaffold_1	4758353	4759271	scaffold_1	5821493	5821990	scaffold_1	7909094	7909276
scaffold_1	9995730	9996280	scaffold_1	9818319	9818494	scaffold_1	9505001	9505489	scaffold_1	8216645	8216788	scaffold_1	9562756	9563170	scaffold_1	8858104	8858467	scaffold_1	8459229	8459518	scaffold_1	5401477	5401756	scaffold_1	4739899	4740264	scaffold_1	4772356	4773027	scaffold_1	5841219	5842054	scaffold_1	7910383	7910737
scaffold_1	9996586	9997404	scaffold_1	9824100	9824509	scaffold_1	9560065	9561169	scaffold_1	8218681	8219266	scaffold_1	9572866	9573099	scaffold_1	8893598	8893713	scaffold_1	8482595	8482971	scaffold_1	5445313	5445352	scaffold_1	4743711	4745645	scaffold_1	4785138	4785956	scaffold_1	5843650	5844212	scaffold_1	7949092	7949117
scaffold_1	10010464	10010861	scaffold_1	9824598	9824786	scaffold_1	9561694	9562681	scaffold_1	8234365	8234724	scaffold_1	9584383	9584618	scaffold_1	8936867	8937113	scaffold_1	8483337	8483510	scaffold_1	5449611	5449698	scaffold_1	4757040	4757730	scaffold_1	4788776	4790302	scaffold_1	5850623	5851075	scaffold_1	7960072	7960978
scaffold_1	10028619	10029478	scaffold_1	9860076	9860454	scaffold_1	9562756	9563170	scaffold_1	8235196	8236438	scaffold_1	9590878	9590922	scaffold_1	8962306	8962611	scaffold_1	8484696	8484799	scaffold_1	5450976	5451161	scaffold_1	4758353	4759271	scaffold_1	4797783	4798157	scaffold_1	5856481	5857941	scaffold_1	7961720	7962030
scaffold_1	10032851	10033136	scaffold_1	9887967	9888121	scaffold_1	9572866	9573099	scaffold_1	8255101	8255347	scaffold_1	9615601	9615955	scaffold_1	8977805	8977882	scaffold_1	8522302	8522484	scaffold_1	5485409	5485714	scaffold_1	4772356	4773027	scaffold_1	4799932	4800251	scaffold_1	5861954	5862197	scaffold_1	7962952	7963763
scaffold_1	10051742	10051979	scaffold_1	9939892	9940748	scaffold_1	9584383	9584618	scaffold_1	8259350	8259690	scaffold_1	9620979	9621426	scaffold_1	8978749	8979642	scaffold_1	8529077	8529320	scaffold_1	5488904	5489237	scaffold_1	4785138	4785956	scaffold_1	4800646	4801935	scaffold_1	5909425	5909953	scaffold_1	7974922	7975177
scaffold_1	10055361	10056170	scaffold_1	9941265	9941696	scaffold_1	9590878	9590922	scaffold_1	8259945	8260518	scaffold_1	9622571	9623573	scaffold_1	9025167	9025593	scaffold_1	8529920	8530585	scaffold_1	5495360	5495610	scaffold_1	4788776	4790302	scaffold_1	4804214	4805264	scaffold_1	5914581	5915286	scaffold_1	8013818	8014067
scaffold_1	10078431	10079402	scaffold_1	9942431	9942879	scaffold_1	9615601	9615955	scaffold_1	8261350	8262534	scaffold_1	9625147	9625249	scaffold_1	9041183	9041421	scaffold_1	8531082	8531832	scaffold_1	5522280	5522384	scaffold_1	4797783	4798157	scaffold_1	4814964	4815152	scaffold_1	5915288	5915658	scaffold_1	8032143	8032171
scaffold_1	10107625	10108374	scaffold_1	9946923	9947201	scaffold_1	9620979	9621426	scaffold_1	8265062	8265664	scaffold_1	9625929	9626103	scaffold_1	9117455	9117711	scaffold_1	8537813	8538173	scaffold_1	5526715	5526837	scaffold_1	4799932	4800251	scaffold_1	4816985	4818250	scaffold_1	5994649	5994991	scaffold_1	8058404	8058479
scaffold_1	10132319	10132657	scaffold_1	9953505	9954041	scaffold_1	9622571	9623573	scaffold_1	8266029	8266368	scaffold_1	9627919	9628180	scaffold_1	9138128	9139034	scaffold_1	8539370	8539397	scaffold_1	5575334	5575989	scaffold_1	4800646	4801935	scaffold_1	4836591	4836924	scaffold_1	6011110	6011320	scaffold_1	8063340	8064472
scaffold_1	10143500	10143955	scaffold_1	9981090	9981573	scaffold_1	9625147	9625249	scaffold_1	8267803	8268680	scaffold_1	9630095	9630412	scaffold_1	9169261	9169569	scaffold_1	8570099	8570606	scaffold_1	5576401	5576953	scaffold_1	4804214	4805264	scaffold_1	4876053	4876597	scaffold_1	6022647	6022984	scaffold_1	8120890	8121045
scaffold_1	10144362	10144679	scaffold_1	9995730	9996280	scaffold_1	9625929	9626103	scaffold_1	8274472	8274730	scaffold_1	9652116	9652499	scaffold_1	9184257	9184514	scaffold_1	8572759	8573483	scaffold_1	5577214	5578639	scaffold_1	4814964	4815152	scaffold_1	4878432	4878506	scaffold_1	6023412	6024017	scaffold_1	8139726	8139935
scaffold_1	10147769	10148340	scaffold_1	9996586	9997404	scaffold_1	9627919	9628180	scaffold_1	8287237	8287734	scaffold_1	9689035	9689354	scaffold_1	9211786	9211887	scaffold_1	8582537	8583127	scaffold_1	5592075	5592290	scaffold_1	4816985	4818250	scaffold_1	4902078	4902251	scaffold_1	6031642	6032501	scaffold_1	8163582	8163725
scaffold_1	10148985	10149623	scaffold_1	10010464	10010861	scaffold_1	9630095	9630412	scaffold_1	8319786	8319955	scaffold_1	9694347	9694874	scaffold_1	9250215	9250617	scaffold_1	8593919	8594030	scaffold_1	5594520	5594551	scaffold_1	4836591	4836924	scaffold_1	4902612	4903065	scaffold_1	6089138	6090214	scaffold_1	8167244	8167370
scaffold_1	10186476	10186702	scaffold_1	10028619	10029478	scaffold_1	9652116	9652499	scaffold_1	8345940	8346135	scaffold_1	9735541	9736238	scaffold_1	9251210	9252216	scaffold_1	8627862	8628198	scaffold_1	5599756	5599870	scaffold_1	4876053	4876597	scaffold_1	4972130	4972177	scaffold_1	6106997	6107308	scaffold_1	8189542	8189740
scaffold_1	10195973	10196875	scaffold_1	10032851	10033136	scaffold_1	9694347	9694874	scaffold_1	8382082	8385870	scaffold_1	9736551	9737026	scaffold_1	9292937	9293110	scaffold_1	8648045	8648302	scaffold_1	5637382	5638187	scaffold_1	4878432	4878506	scaffold_1	4977307	4977879	scaffold_1	6128039	6128411	scaffold_1	8193740	8194031
scaffold_1	10197191	10197654	scaffold_1	10051742	10051979	scaffold_1	9718645	9719349	scaffold_1	8394813	8395137	scaffold_1	9742908	9743343	scaffold_1	9303584	9304085	scaffold_1	8664005	8665126	scaffold_1	5638481	5638615	scaffold_1	4902078	4902251	scaffold_1	5014205	5014762	scaffold_1	6147345	6147455	scaffold_1	8216645	8216788
scaffold_1	10199037	10199462	scaffold_1	10055361	10056170	scaffold_1	9735541	9736238	scaffold_1	8395503	8395965	scaffold_1	9747589	9747988	scaffold_1	9306917	9307429	scaffold_1	8703735	8704264	scaffold_1	5640405	5640942	scaffold_1	4902612	4903065	scaffold_1	5015022	5016480	scaffold_1	6158511	6158644	scaffold_1	8227627	8227757
scaffold_1	10213108	10213413	scaffold_1	10078431	10079402	scaffold_1	9736551	9737026	scaffold_1	8412318	8412359	scaffold_1	9749298	9750208	scaffold_1	9320455	9321796	scaffold_1	8704729	8705418	scaffold_1	5664607	5664810	scaffold_1	4972130	4972177	scaffold_1	5022245	5022944	scaffold_1	6170107	6170395	scaffold_1	8234365	8234724
scaffold_1	10253663	10254061	scaffold_1	10107625	10108374	scaffold_1	9742908	9743343	scaffold_1	8426298	8426482	scaffold_1	9753073	9753242	scaffold_1	9369019	9369562	scaffold_1	8706298	8706644	scaffold_1	5695060	5695401	scaffold_1	4977307	4977879	scaffold_1	5071783	5071990	scaffold_1	6194148	6195005	scaffold_1	8259350	8259690
scaffold_1	10255976	10257471	scaffold_1	10132319	10132657	scaffold_1	9747589	9747988	scaffold_1	8427212	8427570	scaffold_1	9772331	9772570	scaffold_1	9372844	9373195	scaffold_1	8717353	8717638	scaffold_1	5702799	5702937	scaffold_1	5014205	5014762	scaffold_1	5078144	5078507	scaffold_1	6227267	6229589	scaffold_1	8259945	8260518
scaffold_1	10258230	10258431	scaffold_1	10143500	10143955	scaffold_1	9749298	9750208	scaffold_1	8436012	8436237	scaffold_1	9773348	9774300	scaffold_1	9379454	9379611	scaffold_1	8723813	8724866	scaffold_1	5703458	5703684	scaffold_1	5015022	5016480	scaffold_1	5081090	5081510	scaffold_1	6230499	6231167	scaffold_1	8261350	8262534
scaffold_1	10259408	10259720	scaffold_1	10144362	10144679	scaffold_1	9753073	9753242	scaffold_1	8442910	8443737	scaffold_1	9790451	9790658	scaffold_1	9380553	9381880	scaffold_1	8725766	8726097	scaffold_1	5706349	5706538	scaffold_1	5022245	5022944	scaffold_1	5087273	5087579	scaffold_1	6240839	6241018	scaffold_1	8265062	8265664
scaffold_1	10271052	10271245	scaffold_1	10147769	10148340	scaffold_1	9772331	9772570	scaffold_1	8444822	8445442	scaffold_1	9807204	9807545	scaffold_1	9384173	9385591	scaffold_1	8741260	8741511	scaffold_1	5723725	5724293	scaffold_1	5071783	5071990	scaffold_1	5100884	5101026	scaffold_1	6257838	6257906	scaffold_1	8266029	8266368
scaffold_1	10334182	10334407	scaffold_1	10148985	10149623	scaffold_1	9773348	9774300	scaffold_1	8457205	8457803	scaffold_1	9816783	9816839	scaffold_1	9390485	9390689	scaffold_1	8779137	8779554	scaffold_1	5739401	5739873	scaffold_1	5078144	5078507	scaffold_1	5124465	5125048	scaffold_1	6265168	6265314	scaffold_1	8267803	8268680
scaffold_1	10343406	10344291	scaffold_1	10186476	10186702	scaffold_1	9790451	9790658	scaffold_1	8459229	8459518	scaffold_1	9818319	9818494	scaffold_1	9390962	9391722	scaffold_1	8781420	8782219	scaffold_1	5767563	5768728	scaffold_1	5081090	5081510	scaffold_1	5136917	5137479	scaffold_1	6283784	6284007	scaffold_1	8274472	8274730
scaffold_1	10345572	10346027	scaffold_1	10195973	10196875	scaffold_1	9807204	9807545	scaffold_1	8482595	8482971	scaffold_1	9824100	9824509	scaffold_1	9430541	9430799	scaffold_1	8785754	8786124	scaffold_1	5774964	5774993	scaffold_1	5087273	5087579	scaffold_1	5184152	5185239	scaffold_1	6286242	6286281	scaffold_1	8287237	8287734
scaffold_1	10347740	10347936	scaffold_1	10197191	10197654	scaffold_1	9816783	9816839	scaffold_1	8483337	8483510	scaffold_1	9824598	9824786	scaffold_1	9440731	9441061	scaffold_1	8825421	8826194	scaffold_1	5778674	5779115	scaffold_1	5100884	5101026	scaffold_1	5186785	5187456	scaffold_1	6390892	6391387	scaffold_1	8319786	8319955
scaffold_1	10355595	10356152	scaffold_1	10199037	10199462	scaffold_1	9818319	9818494	scaffold_1	8484696	8484799	scaffold_1	9860076	9860454	scaffold_1	9501659	9501867	scaffold_1	8826962	8827726	scaffold_1	5779415	5779981	scaffold_1	5124465	5125048	scaffold_1	5194787	5195372	scaffold_1	6397185	6397397	scaffold_1	8322218	8322732
scaffold_1	10357505	10358273	scaffold_1	10204823	10205710	scaffold_1	9824100	9824509	scaffold_1	8513573	8514856	scaffold_1	9887967	9888121	scaffold_1	9505001	9505489	scaffold_1	8835747	8835922	scaffold_1	5795518	5795819	scaffold_1	5136917	5137479	scaffold_1	5225478	5226619	scaffold_1	6413184	6413968	scaffold_1	8361710	8361984
scaffold_1	10368021	10368889	scaffold_1	10213108	10213413	scaffold_1	9824598	9824786	scaffold_1	8515144	8515177	scaffold_1	9939892	9940748	scaffold_1	9560065	9561169	scaffold_1	8858104	8858467	scaffold_1	5808190	5809029	scaffold_1	5184152	5185239	scaffold_1	5234606	5234855	scaffold_1	6423118	6423621	scaffold_1	8382082	8385870
scaffold_1	10371638	10372028	scaffold_1	10253663	10254061	scaffold_1	9860076	9860454	scaffold_1	8529077	8529320	scaffold_1	9941265	9941696	scaffold_1	9561694	9562681	scaffold_1	8893598	8893713	scaffold_1	5810321	5810527	scaffold_1	5190762	5190973	scaffold_1	5252123	5252840	scaffold_1	6434971	6435014	scaffold_1	8394813	8395137
scaffold_1	10373092	10373208	scaffold_1	10255976	10257471	scaffold_1	9887967	9888121	scaffold_1	8529920	8530585	scaffold_1	9942431	9942879	scaffold_1	9562756	9563170	scaffold_1	8936867	8937113	scaffold_1	5812126	5812513	scaffold_1	5194787	5195372	scaffold_1	5259089	5259416	scaffold_1	6453479	6453581	scaffold_1	8395503	8395965
scaffold_1	10373478	10373610	scaffold_1	10258230	10258431	scaffold_1	9939892	9940748	scaffold_1	8531082	8531832	scaffold_1	9946923	9947201	scaffold_1	9572866	9573099	scaffold_1	8940269	8940296	scaffold_1	5813429	5814725	scaffold_1	5225478	5226619	scaffold_1	5289119	5289568	scaffold_1	6454301	6455123	scaffold_1	8426298	8426482
scaffold_1	10385140	10385407	scaffold_1	10259408	10259720	scaffold_1	9941265	9941696	scaffold_1	8537813	8538173	scaffold_1	9953505	9954041	scaffold_1	9584383	9584618	scaffold_1	8962306	8962611	scaffold_1	5815147	5816043	scaffold_1	5234606	5234855	scaffold_1	5329498	5329884	scaffold_1	6462149	6463172	scaffold_1	8427212	8427570
scaffold_1	10393615	10393886	scaffold_1	10271052	10271245	scaffold_1	9942431	9942879	scaffold_1	8539370	8539397	scaffold_1	9981090	9981573	scaffold_1	9590878	9590922	scaffold_1	8963534	8963652	scaffold_1	5817886	5818319	scaffold_1	5252123	5252840	scaffold_1	5330336	5331153	scaffold_1	6477808	6478338	scaffold_1	8436012	8436237
scaffold_1	10394590	10395706	scaffold_1	10334182	10334407	scaffold_1	9946923	9947201	scaffold_1	8570099	8570606	scaffold_1	9995730	9996280	scaffold_1	9615601	9615955	scaffold_1	8977805	8977882	scaffold_1	5821493	5821990	scaffold_1	5259089	5259416	scaffold_1	5334345	5335289	scaffold_1	6483035	6483288	scaffold_1	8442910	8443737
scaffold_1	10434095	10435051	scaffold_1	10343406	10344291	scaffold_1	9953505	9954041	scaffold_1	8582537	8583127	scaffold_1	9996586	9997404	scaffold_1	9620979	9621426	scaffold_1	8978749	8979642	scaffold_1	5841219	5842054	scaffold_1	5289119	5289568	scaffold_1	5352082	5352757	scaffold_1	6486413	6486706	scaffold_1	8444822	8445442
scaffold_1	10448771	10448930	scaffold_1	10345572	10346027	scaffold_1	9981090	9981573	scaffold_1	8593919	8594030	scaffold_1	10010464	10010861	scaffold_1	9622571	9623573	scaffold_1	9008008	9008251	scaffold_1	5843650	5844212	scaffold_1	5330336	5331153	scaffold_1	5364891	5365583	scaffold_1	6486969	6487980	scaffold_1	8457205	8457803
scaffold_1	10482765	10483135	scaffold_1	10347740	10347936	scaffold_1	9995730	9996280	scaffold_1	8627862	8628198	scaffold_1	10028619	10029478	scaffold_1	9625147	9625249	scaffold_1	9025167	9025593	scaffold_1	5850623	5851075	scaffold_1	5334345	5335289	scaffold_1	5388417	5389156	scaffold_1	6521339	6521893	scaffold_1	8459229	8459518
scaffold_1	10483998	10484598	scaffold_1	10355595	10356152	scaffold_1	9996586	9997404	scaffold_1	8648045	8648302	scaffold_1	10032851	10033136	scaffold_1	9625929	9626103	scaffold_1	9041183	9041421	scaffold_1	5856481	5857941	scaffold_1	5352082	5352757	scaffold_1	5395271	5395831	scaffold_1	6525362	6526093	scaffold_1	8482595	8482971
scaffold_1	10489660	10490154	scaffold_1	10357505	10358273	scaffold_1	10010464	10010861	scaffold_1	8664005	8665126	scaffold_1	10051742	10051979	scaffold_1	9627919	9628180	scaffold_1	9117455	9117711	scaffold_1	5861954	5862197	scaffold_1	5364891	5365583	scaffold_1	5401477	5401756	scaffold_1	6538434	6538735	scaffold_1	8483337	8483510
scaffold_1	10515616	10517886	scaffold_1	10368021	10368889	scaffold_1	10028619	10029478	scaffold_1	8698045	8698537	scaffold_1	10053828	10054224	scaffold_1	9630095	9630412	scaffold_1	9121335	9121550	scaffold_1	5877339	5877596	scaffold_1	5388417	5389156	scaffold_1	5445313	5445352	scaffold_1	6574864	6576078	scaffold_1	8484696	8484799
scaffold_1	10518154	10518419	scaffold_1	10371638	10372028	scaffold_1	10032851	10033136	scaffold_1	8703735	8704264	scaffold_1	10055361	10056170	scaffold_1	9652116	9652499	scaffold_1	9138128	9139034	scaffold_1	5909425	5909953	scaffold_1	5395271	5395831	scaffold_1	5449611	5449698	scaffold_1	6582639	6583684	scaffold_1	8513573	8514856
scaffold_1	10524781	10525137	scaffold_1	10372436	10372815	scaffold_1	10051742	10051979	scaffold_1	8704729	8705418	scaffold_1	10078431	10079402	scaffold_1	9694347	9694874	scaffold_1	9169261	9169569	scaffold_1	5914123	5914197	scaffold_1	5401477	5401756	scaffold_1	5450976	5451161	scaffold_1	6603043	6604803	scaffold_1	8522302	8522484
scaffold_1	10525756	10526129	scaffold_1	10373092	10373208	scaffold_1	10053828	10054224	scaffold_1	8706298	8706644	scaffold_1	10096729	10096909	scaffold_1	9735541	9736238	scaffold_1	9184257	9184514	scaffold_1	5914581	5915286	scaffold_1	5445313	5445352	scaffold_1	5452665	5453025	scaffold_1	6622708	6622884	scaffold_1	8529077	8529320
scaffold_1	10531909	10532529	scaffold_1	10373478	10373610	scaffold_1	10055361	10056170	scaffold_1	8713474	8713688	scaffold_1	10107625	10108374	scaffold_1	9736551	9737026	scaffold_1	9199112	9199614	scaffold_1	5915288	5915658	scaffold_1	5449611	5449698	scaffold_1	5485409	5485714	scaffold_1	6629348	6629898	scaffold_1	8529920	8530585
scaffold_1	10540889	10541157	scaffold_1	10385140	10385407	scaffold_1	10078431	10079402	scaffold_1	8717353	8717638	scaffold_1	10111989	10114574	scaffold_1	9742908	9743343	scaffold_1	9205122	9205190	scaffold_1	5994649	5994991	scaffold_1	5450976	5451161	scaffold_1	5488904	5489237	scaffold_1	6659367	6659727	scaffold_1	8531082	8531832
scaffold_1	10557000	10557200	scaffold_1	10393615	10393886	scaffold_1	10107625	10108374	scaffold_1	8720500	8720836	scaffold_1	10132319	10132657	scaffold_1	9747589	9747988	scaffold_1	9211786	9211887	scaffold_1	6011110	6011320	scaffold_1	5452665	5453025	scaffold_1	5495360	5495610	scaffold_1	6670372	6671803	scaffold_1	8537813	8538173
scaffold_1	10572927	10573002	scaffold_1	10394590	10395706	scaffold_1	10111989	10114574	scaffold_1	8725766	8726097	scaffold_1	10143500	10143955	scaffold_1	9749298	9750208	scaffold_1	9250215	9250617	scaffold_1	6022647	6022984	scaffold_1	5485409	5485714	scaffold_1	5522280	5522384	scaffold_1	6703939	6704541	scaffold_1	8539370	8539397
scaffold_1	10582092	10582754	scaffold_1	10434095	10435051	scaffold_1	10132319	10132657	scaffold_1	8741260	8741511	scaffold_1	10144362	10144679	scaffold_1	9753073	9753242	scaffold_1	9251210	9252216	scaffold_1	6023412	6024017	scaffold_1	5488904	5489237	scaffold_1	5526715	5526837	scaffold_1	6706977	6708976	scaffold_1	8570099	8570606
scaffold_1	10583482	10584188	scaffold_1	10448771	10448930	scaffold_1	10143500	10143955	scaffold_1	8768294	8768318	scaffold_1	10147769	10148340	scaffold_1	9772331	9772570	scaffold_1	9292937	9293110	scaffold_1	6031642	6032501	scaffold_1	5495360	5495610	scaffold_1	5575334	5575989	scaffold_1	6711406	6711647	scaffold_1	8582537	8583127
scaffold_1	10587495	10587947	scaffold_1	10482765	10483135	scaffold_1	10144362	10144679	scaffold_1	8768824	8768872	scaffold_1	10148985	10149623	scaffold_1	9773348	9774300	scaffold_1	9303584	9304085	scaffold_1	6089138	6090214	scaffold_1	5522280	5522384	scaffold_1	5577214	5578639	scaffold_1	6715218	6715501	scaffold_1	8593919	8594030
scaffold_1	10589506	10589884	scaffold_1	10483998	10484598	scaffold_1	10147769	10148340	scaffold_1	8779137	8779554	scaffold_1	10151696	10151903	scaffold_1	9790451	9790658	scaffold_1	9306917	9307429	scaffold_1	6106997	6107308	scaffold_1	5526715	5526837	scaffold_1	5592075	5592290	scaffold_1	6722503	6723962	scaffold_1	8627862	8628198
scaffold_1	10593206	10593660	scaffold_1	10489660	10490154	scaffold_1	10148985	10149623	scaffold_1	8781420	8782219	scaffold_1	10186476	10186702	scaffold_1	9807204	9807545	scaffold_1	9320455	9321796	scaffold_1	6128039	6128411	scaffold_1	5575334	5575989	scaffold_1	5594520	5594551	scaffold_1	6739111	6739307	scaffold_1	8648045	8648302
scaffold_1	10606882	10607845	scaffold_1	10515616	10517886	scaffold_1	10151696	10151903	scaffold_1	8785754	8786124	scaffold_1	10195973	10196875	scaffold_1	9816783	9816839	scaffold_1	9369019	9369562	scaffold_1	6147345	6147455	scaffold_1	5577214	5578639	scaffold_1	5599756	5599870	scaffold_1	6739838	6740113	scaffold_1	8664005	8665126
scaffold_1	10608467	10609994	scaffold_1	10518154	10518419	scaffold_1	10168643	10169070	scaffold_1	8825421	8826194	scaffold_1	10197191	10197654	scaffold_1	9818319	9818494	scaffold_1	9372844	9373195	scaffold_1	6158511	6158644	scaffold_1	5592075	5592290	scaffold_1	5637382	5638187	scaffold_1	6755531	6755976	scaffold_1	8703735	8704264
scaffold_1	10613750	10614851	scaffold_1	10524781	10525137	scaffold_1	10186476	10186702	scaffold_1	8826962	8827726	scaffold_1	10199037	10199462	scaffold_1	9824598	9824786	scaffold_1	9379454	9379611	scaffold_1	6170107	6170395	scaffold_1	5594520	5594551	scaffold_1	5638481	5638615	scaffold_1	6791603	6792366	scaffold_1	8704729	8705418
scaffold_1	10615937	10616328	scaffold_1	10525756	10526129	scaffold_1	10195973	10196875	scaffold_1	8835747	8835922	scaffold_1	10204823	10205710	scaffold_1	9860076	9860454	scaffold_1	9380553	9381880	scaffold_1	6194148	6195005	scaffold_1	5599756	5599870	scaffold_1	5640405	5640942	scaffold_1	6847540	6847777	scaffold_1	8711112	8711869
scaffold_1	10619589	10620782	scaffold_1	10531909	10532529	scaffold_1	10197191	10197654	scaffold_1	8858104	8858467	scaffold_1	10213108	10213413	scaffold_1	9887967	9888121	scaffold_1	9384173	9385591	scaffold_1	6227267	6229589	scaffold_1	5637382	5638187	scaffold_1	5664607	5664810	scaffold_1	6853032	6853872	scaffold_1	8713474	8713688
scaffold_1	10665231	10665429	scaffold_1	10540889	10541157	scaffold_1	10199037	10199462	scaffold_1	8893598	8893713	scaffold_1	10253663	10254061	scaffold_1	9939892	9940748	scaffold_1	9390485	9390689	scaffold_1	6230499	6231167	scaffold_1	5638481	5638615	scaffold_1	5695060	5695401	scaffold_1	6855777	6856187	scaffold_1	8717353	8717638
scaffold_1	10690464	10690491	scaffold_1	10557000	10557200	scaffold_1	10204823	10205710	scaffold_1	8936867	8937113	scaffold_1	10255976	10257471	scaffold_1	9941265	9941696	scaffold_1	9390962	9391722	scaffold_1	6240839	6241018	scaffold_1	5640405	5640942	scaffold_1	5702799	5702937	scaffold_1	6876023	6876788	scaffold_1	8723813	8724866
scaffold_1	10692665	10692937	scaffold_1	10572927	10573002	scaffold_1	10213108	10213413	scaffold_1	8962306	8962611	scaffold_1	10258230	10258431	scaffold_1	9942431	9942879	scaffold_1	9430541	9430799	scaffold_1	6265168	6265314	scaffold_1	5695060	5695401	scaffold_1	5703458	5703684	scaffold_1	6911792	6912014	scaffold_1	8725766	8726097
scaffold_1	10695130	10695532	scaffold_1	10582092	10582754	scaffold_1	10253663	10254061	scaffold_1	8963534	8963652	scaffold_1	10259408	10259720	scaffold_1	9946923	9947201	scaffold_1	9440731	9441061	scaffold_1	6283784	6284007	scaffold_1	5702799	5702937	scaffold_1	5723725	5724293	scaffold_1	6929764	6930288	scaffold_1	8779137	8779554
scaffold_1	10698850	10699450	scaffold_1	10583482	10584188	scaffold_1	10255976	10257471	scaffold_1	8977805	8977882	scaffold_1	10271052	10271245	scaffold_1	9949398	9949414	scaffold_1	9441351	9441586	scaffold_1	6286242	6286281	scaffold_1	5703458	5703684	scaffold_1	5739401	5739873	scaffold_1	6934141	6934441	scaffold_1	8781420	8782219
scaffold_1	10711682	10711946	scaffold_1	10587495	10587947	scaffold_1	10258230	10258431	scaffold_1	8978749	8979642	scaffold_1	10334182	10334407	scaffold_1	9953505	9954041	scaffold_1	9505001	9505489	scaffold_1	6304569	6305124	scaffold_1	5723725	5724293	scaffold_1	5767563	5768728	scaffold_1	6937673	6937707	scaffold_1	8785754	8786124
scaffold_1	10714324	10714544	scaffold_1	10589506	10589884	scaffold_1	10259408	10259720	scaffold_1	9025167	9025593	scaffold_1	10343406	10344291	scaffold_1	9981090	9981573	scaffold_1	9560065	9561169	scaffold_1	6371915	6372494	scaffold_1	5739401	5739873	scaffold_1	5774964	5774993	scaffold_1	6952315	6952685	scaffold_1	8825421	8826194
scaffold_1	10719904	10720083	scaffold_1	10593206	10593660	scaffold_1	10271052	10271245	scaffold_1	9052052	9052883	scaffold_1	10345572	10346027	scaffold_1	9995730	9996280	scaffold_1	9561694	9562681	scaffold_1	6390892	6391387	scaffold_1	5767563	5768728	scaffold_1	5778674	5779115	scaffold_1	6953997	6954019	scaffold_1	8826962	8827726
scaffold_1	10748331	10748409	scaffold_1	10606882	10607845	scaffold_1	10334182	10334407	scaffold_1	9117455	9117711	scaffold_1	10347740	10347936	scaffold_1	9996586	9997404	scaffold_1	9562756	9563170	scaffold_1	6397185	6397397	scaffold_1	5778674	5779115	scaffold_1	5779415	5779981	scaffold_1	6958285	6958434	scaffold_1	8835747	8835922
scaffold_1	10750379	10750520	scaffold_1	10608467	10609994	scaffold_1	10343406	10344291	scaffold_1	9138128	9139034	scaffold_1	10355595	10356152	scaffold_1	10010464	10010861	scaffold_1	9584383	9584618	scaffold_1	6413184	6413968	scaffold_1	5779415	5779981	scaffold_1	5795518	5795819	scaffold_1	6962601	6963232	scaffold_1	8845217	8845970
scaffold_1	10751483	10751794	scaffold_1	10613750	10614851	scaffold_1	10345572	10346027	scaffold_1	9169261	9169569	scaffold_1	10357505	10358273	scaffold_1	10028619	10029478	scaffold_1	9590878	9590922	scaffold_1	6421873	6422291	scaffold_1	5795518	5795819	scaffold_1	5808190	5809029	scaffold_1	6968685	6969686	scaffold_1	8858104	8858467
scaffold_1	10780271	10780327	scaffold_1	10615937	10616328	scaffold_1	10347740	10347936	scaffold_1	9184257	9184514	scaffold_1	10368021	10368889	scaffold_1	10032851	10033136	scaffold_1	9611316	9611813	scaffold_1	6423118	6423621	scaffold_1	5808190	5809029	scaffold_1	5810321	5810527	scaffold_1	7001260	7002302	scaffold_1	8870761	8870901
scaffold_1	10780781	10781175	scaffold_1	10619589	10620782	scaffold_1	10355595	10356152	scaffold_1	9204249	9204292	scaffold_1	10371638	10372028	scaffold_1	10051742	10051979	scaffold_1	9615601	9615955	scaffold_1	6434971	6435014	scaffold_1	5810321	5810527	scaffold_1	5813429	5814725	scaffold_1	7013791	7014159	scaffold_1	8893598	8893713
scaffold_1	10813772	10813819	scaffold_1	10648005	10648063	scaffold_1	10357505	10358273	scaffold_1	9211786	9211887	scaffold_1	10372436	10372815	scaffold_1	10053828	10054224	scaffold_1	9620979	9621426	scaffold_1	6453479	6453581	scaffold_1	5813429	5814725	scaffold_1	5815147	5816043	scaffold_1	7017601	7017806	scaffold_1	8936867	8937113
scaffold_1	10815319	10815548	scaffold_1	10665231	10665429	scaffold_1	10368021	10368889	scaffold_1	9250215	9250617	scaffold_1	10373092	10373208	scaffold_1	10055361	10056170	scaffold_1	9622571	9623573	scaffold_1	6454301	6455123	scaffold_1	5815147	5816043	scaffold_1	5817886	5818319	scaffold_1	7018078	7018102	scaffold_1	8940269	8940296
scaffold_1	10817260	10817371	scaffold_1	10690464	10690491	scaffold_1	10371638	10372028	scaffold_1	9251210	9252216	scaffold_1	10373478	10373610	scaffold_1	10078431	10079402	scaffold_1	9625147	9625249	scaffold_1	6462149	6463172	scaffold_1	5817886	5818319	scaffold_1	5821493	5821990	scaffold_1	7026044	7028508	scaffold_1	8962306	8962611
scaffold_1	10820117	10820316	scaffold_1	10692665	10692937	scaffold_1	10373092	10373208	scaffold_1	9292937	9293110	scaffold_1	10385140	10385407	scaffold_1	10107625	10108374	scaffold_1	9625929	9626103	scaffold_1	6477808	6478338	scaffold_1	5821493	5821990	scaffold_1	5841219	5842054	scaffold_1	7043198	7043648	scaffold_1	8963534	8963652
scaffold_1	10821476	10821715	scaffold_1	10695130	10695532	scaffold_1	10373478	10373610	scaffold_1	9303584	9304085	scaffold_1	10393615	10393886	scaffold_1	10111989	10114574	scaffold_1	9627919	9628180	scaffold_1	6486413	6486706	scaffold_1	5841219	5842054	scaffold_1	5843650	5844212	scaffold_1	7092483	7093060	scaffold_1	8977805	8977882
scaffold_1	10854102	10854629	scaffold_1	10698850	10699450	scaffold_1	10385140	10385407	scaffold_1	9306917	9307429	scaffold_1	10394590	10395706	scaffold_1	10132319	10132657	scaffold_1	9630095	9630412	scaffold_1	6486969	6487980	scaffold_1	5843650	5844212	scaffold_1	5850623	5851075	scaffold_1	7094594	7095046	scaffold_1	8978749	8979642
scaffold_1	10901510	10901641	scaffold_1	10711682	10711946	scaffold_1	10393615	10393886	scaffold_1	9320455	9321796	scaffold_1	10434095	10435051	scaffold_1	10143500	10143955	scaffold_1	9639291	9639878	scaffold_1	6521339	6521893	scaffold_1	5850623	5851075	scaffold_1	5856481	5857941	scaffold_1	7098042	7098848	scaffold_1	9025167	9025593
scaffold_1	10907390	10907807	scaffold_1	10714324	10714544	scaffold_1	10394590	10395706	scaffold_1	9369019	9369562	scaffold_1	10482765	10483135	scaffold_1	10144362	10144679	scaffold_1	9652116	9652499	scaffold_1	6537648	6537738	scaffold_1	5856481	5857941	scaffold_1	5861954	5862197	scaffold_1	7141593	7143025	scaffold_1	9052052	9052883
scaffold_1	10943290	10943534	scaffold_1	10719904	10720083	scaffold_1	10434095	10435051	scaffold_1	9372844	9373195	scaffold_1	10483998	10484598	scaffold_1	10147769	10148340	scaffold_1	9672767	9672995	scaffold_1	6538434	6538735	scaffold_1	5861954	5862197	scaffold_1	5909425	5909953	scaffold_1	7143278	7144257	scaffold_1	9117455	9117711
scaffold_1	10943973	10944849	scaffold_1	10750379	10750520	scaffold_1	10448771	10448930	scaffold_1	9379454	9379611	scaffold_1	10489660	10490154	scaffold_1	10148985	10149623	scaffold_1	9689035	9689354	scaffold_1	6560581	6560800	scaffold_1	5877339	5877596	scaffold_1	5914123	5914197	scaffold_1	7168638	7169283	scaffold_1	9138128	9139034
scaffold_1	10955728	10955947	scaffold_1	10751483	10751794	scaffold_1	10482765	10483135	scaffold_1	9380553	9381880	scaffold_1	10515616	10517886	scaffold_1	10151696	10151903	scaffold_1	9694347	9694874	scaffold_1	6574864	6576078	scaffold_1	5909425	5909953	scaffold_1	5914581	5915286	scaffold_1	7180034	7181127	scaffold_1	9159134	9159473
scaffold_1	10965752	10965787	scaffold_1	10780271	10780327	scaffold_1	10483998	10484598	scaffold_1	9384173	9385591	scaffold_1	10518154	10518419	scaffold_1	10168643	10169070	scaffold_1	9732574	9732822	scaffold_1	6582639	6583684	scaffold_1	5914123	5914197	scaffold_1	5915288	5915658	scaffold_1	7188048	7188620	scaffold_1	9169261	9169569
scaffold_1	10967309	10967411	scaffold_1	10780781	10781175	scaffold_1	10489660	10490154	scaffold_1	9390485	9390689	scaffold_1	10524781	10525137	scaffold_1	10186476	10186702	scaffold_1	9735541	9736238	scaffold_1	6603043	6604803	scaffold_1	5914581	5915286	scaffold_1	5994649	5994991	scaffold_1	7284413	7284868	scaffold_1	9199112	9199614
scaffold_1	10969160	10969298	scaffold_1	10813772	10813819	scaffold_1	10515616	10517886	scaffold_1	9390962	9391722	scaffold_1	10525756	10526129	scaffold_1	10195973	10196875	scaffold_1	9736551	9737026	scaffold_1	6622708	6622884	scaffold_1	5915288	5915658	scaffold_1	6011110	6011320	scaffold_1	7311993	7312327	scaffold_1	9204249	9204292
scaffold_1	10977311	10977700	scaffold_1	10815319	10815548	scaffold_1	10518154	10518419	scaffold_1	9430541	9430799	scaffold_1	10531909	10532529	scaffold_1	10197191	10197654	scaffold_1	9742908	9743343	scaffold_1	6629348	6629898	scaffold_1	6011110	6011320	scaffold_1	6022647	6022984	scaffold_1	7316085	7316324	scaffold_1	9205122	9205190
scaffold_1	10978103	10978380	scaffold_1	10817260	10817371	scaffold_1	10524781	10525137	scaffold_1	9440731	9441061	scaffold_1	10540889	10541157	scaffold_1	10199037	10199462	scaffold_1	9747589	9747988	scaffold_1	6635435	6635825	scaffold_1	6022647	6022984	scaffold_1	6023412	6024017	scaffold_1	7317535	7318098	scaffold_1	9211786	9211887
scaffold_1	10984974	10985590	scaffold_1	10820117	10820316	scaffold_1	10525756	10526129	scaffold_1	9501659	9501867	scaffold_1	10557000	10557200	scaffold_1	10204823	10205710	scaffold_1	9749298	9750208	scaffold_1	6637256	6637840	scaffold_1	6023412	6024017	scaffold_1	6031642	6032501	scaffold_1	7329093	7329333	scaffold_1	9250215	9250617
scaffold_1	10986540	10986810	scaffold_1	10821476	10821715	scaffold_1	10528545	10529511	scaffold_1	9505001	9505489	scaffold_1	10572927	10573002	scaffold_1	10213108	10213413	scaffold_1	9753073	9753242	scaffold_1	6652933	6652969	scaffold_1	6031642	6032501	scaffold_1	6089138	6090214	scaffold_1	7335918	7337182	scaffold_1	9251210	9252216
scaffold_1	10987910	10988057	scaffold_1	10836990	10837396	scaffold_1	10531909	10532529	scaffold_1	9560065	9561169	scaffold_1	10582092	10582754	scaffold_1	10253663	10254061	scaffold_1	9772331	9772570	scaffold_1	6653324	6653366	scaffold_1	6089138	6090214	scaffold_1	6106997	6107308	scaffold_1	7338815	7339415	scaffold_1	9292937	9293110
scaffold_1	10989215	10989491	scaffold_1	10854102	10854629	scaffold_1	10540889	10541157	scaffold_1	9561694	9562681	scaffold_1	10583482	10584188	scaffold_1	10255976	10257471	scaffold_1	9773348	9774300	scaffold_1	6660361	6660977	scaffold_1	6106997	6107308	scaffold_1	6128039	6128411	scaffold_1	7366042	7366335	scaffold_1	9303584	9304085
scaffold_1	10990514	10991025	scaffold_1	10901510	10901641	scaffold_1	10557000	10557200	scaffold_1	9562756	9563170	scaffold_1	10587495	10587947	scaffold_1	10258230	10258431	scaffold_1	9790451	9790658	scaffold_1	6670372	6671803	scaffold_1	6128039	6128411	scaffold_1	6147345	6147455	scaffold_1	7366833	7367438	scaffold_1	9306917	9307429
scaffold_1	11002572	11002629	scaffold_1	10907390	10907807	scaffold_1	10572927	10573002	scaffold_1	9572866	9573099	scaffold_1	10589506	10589884	scaffold_1	10259408	10259720	scaffold_1	9807204	9807545	scaffold_1	6703939	6704541	scaffold_1	6147345	6147455	scaffold_1	6158511	6158644	scaffold_1	7367707	7369269	scaffold_1	9309696	9311459
scaffold_1	11007263	11007455	scaffold_1	10943290	10943534	scaffold_1	10582092	10582754	scaffold_1	9575255	9575886	scaffold_1	10593206	10593660	scaffold_1	10271052	10271245	scaffold_1	9816783	9816839	scaffold_1	6706977	6708976	scaffold_1	6158511	6158644	scaffold_1	6170107	6170395	scaffold_1	7369698	7370059	scaffold_1	9320455	9321796
scaffold_1	11013014	11013427	scaffold_1	10943973	10944849	scaffold_1	10583482	10584188	scaffold_1	9584383	9584618	scaffold_1	10606882	10607845	scaffold_1	10309158	10309415	scaffold_1	9818319	9818494	scaffold_1	6711406	6711647	scaffold_1	6170107	6170395	scaffold_1	6194148	6195005	scaffold_1	7373209	7374574	scaffold_1	9369019	9369562
scaffold_1	11014394	11014634	scaffold_1	10955728	10955947	scaffold_1	10587495	10587947	scaffold_1	9590878	9590922	scaffold_1	10608467	10609994	scaffold_1	10334182	10334407	scaffold_1	9824100	9824509	scaffold_1	6715218	6715501	scaffold_1	6194148	6195005	scaffold_1	6227267	6229589	scaffold_1	7390411	7390553	scaffold_1	9372844	9373195
scaffold_1	11018345	11018826	scaffold_1	10965752	10965787	scaffold_1	10589506	10589884	scaffold_1	9615601	9615955	scaffold_1	10613750	10614851	scaffold_1	10343406	10344291	scaffold_1	9824598	9824786	scaffold_1	6722503	6723962	scaffold_1	6227267	6229589	scaffold_1	6230499	6231167	scaffold_1	7394585	7395882	scaffold_1	9379454	9379611
scaffold_1	11019825	11019936	scaffold_1	10967309	10967411	scaffold_1	10593206	10593660	scaffold_1	9620979	9621426	scaffold_1	10615937	10616328	scaffold_1	10345572	10346027	scaffold_1	9831263	9831737	scaffold_1	6739111	6739307	scaffold_1	6230499	6231167	scaffold_1	6240839	6241018	scaffold_1	7398924	7399509	scaffold_1	9380553	9381880
scaffold_1	11021122	11021366	scaffold_1	10969160	10969298	scaffold_1	10606882	10607845	scaffold_1	9622571	9623573	scaffold_1	10619589	10620782	scaffold_1	10347740	10347936	scaffold_1	9860076	9860454	scaffold_1	6739838	6740113	scaffold_1	6240839	6241018	scaffold_1	6257838	6257906	scaffold_1	7411717	7412102	scaffold_1	9390485	9390689
scaffold_1	11038692	11039262	scaffold_1	10977311	10977700	scaffold_1	10608467	10609994	scaffold_1	9625147	9625249	scaffold_1	10648005	10648063	scaffold_1	10355595	10356152	scaffold_1	9887967	9888121	scaffold_1	6755531	6755976	scaffold_1	6257838	6257906	scaffold_1	6265168	6265314	scaffold_1	7437204	7437268	scaffold_1	9390962	9391722
scaffold_1	11044342	11044487	scaffold_1	10984974	10985590	scaffold_1	10613750	10614851	scaffold_1	9625929	9626103	scaffold_1	10665231	10665429	scaffold_1	10357505	10358273	scaffold_1	9903530	9904488	scaffold_1	6791603	6792366	scaffold_1	6265168	6265314	scaffold_1	6266243	6267593	scaffold_1	7460424	7461008	scaffold_1	9430541	9430799
scaffold_1	11045122	11045499	scaffold_1	10986540	10986810	scaffold_1	10615937	10616328	scaffold_1	9627919	9628180	scaffold_1	10690464	10690491	scaffold_1	10368021	10368889	scaffold_1	9939892	9940748	scaffold_1	6847540	6847777	scaffold_1	6266243	6267593	scaffold_1	6283784	6284007	scaffold_1	7463384	7464010	scaffold_1	9440731	9441061
scaffold_1	11049954	11050400	scaffold_1	10987910	10988057	scaffold_1	10619589	10620782	scaffold_1	9630095	9630412	scaffold_1	10692665	10692937	scaffold_1	10371638	10372028	scaffold_1	9941265	9941696	scaffold_1	6853032	6853872	scaffold_1	6283784	6284007	scaffold_1	6286242	6286281	scaffold_1	7464555	7464585	scaffold_1	9505001	9505489
scaffold_1	11061737	11062030	scaffold_1	10989215	10989491	scaffold_1	10665231	10665429	scaffold_1	9639291	9639878	scaffold_1	10695130	10695532	scaffold_1	10372436	10372815	scaffold_1	9942431	9942879	scaffold_1	6855777	6856187	scaffold_1	6286242	6286281	scaffold_1	6304569	6305124	scaffold_1	7481511	7482014	scaffold_1	9560065	9561169
scaffold_1	11082329	11082941	scaffold_1	10990514	10991025	scaffold_1	10690464	10690491	scaffold_1	9652116	9652499	scaffold_1	10698850	10699450	scaffold_1	10373092	10373208	scaffold_1	9946923	9947201	scaffold_1	6876023	6876788	scaffold_1	6304569	6305124	scaffold_1	6347414	6347620	scaffold_1	7484221	7484554	scaffold_1	9561694	9562681
scaffold_1	11083282	11083595	scaffold_1	11002572	11002629	scaffold_1	10692665	10692937	scaffold_1	9672767	9672995	scaffold_1	10711682	10711946	scaffold_1	10373478	10373610	scaffold_1	9949398	9949414	scaffold_1	6911792	6912014	scaffold_1	6347414	6347620	scaffold_1	6371915	6372494	scaffold_1	7492718	7492759	scaffold_1	9562756	9563170
scaffold_1	11083884	11084066	scaffold_1	11007263	11007455	scaffold_1	10695130	10695532	scaffold_1	9689035	9689354	scaffold_1	10714324	10714544	scaffold_1	10385140	10385407	scaffold_1	9953505	9954041	scaffold_1	6929764	6930288	scaffold_1	6371915	6372494	scaffold_1	6390892	6391387	scaffold_1	7531780	7531868	scaffold_1	9575255	9575886
scaffold_1	11084814	11084869	scaffold_1	11013014	11013427	scaffold_1	10698850	10699450	scaffold_1	9694347	9694874	scaffold_1	10719904	10720083	scaffold_1	10393615	10393886	scaffold_1	9981090	9981573	scaffold_1	6934141	6934441	scaffold_1	6390892	6391387	scaffold_1	6397185	6397397	scaffold_1	7572145	7572285	scaffold_1	9584383	9584618
scaffold_1	11085121	11085211	scaffold_1	11014394	11014634	scaffold_1	10711682	10711946	scaffold_1	9718645	9719349	scaffold_1	10750379	10750520	scaffold_1	10394590	10395706	scaffold_1	9995730	9996280	scaffold_1	6937673	6937707	scaffold_1	6397185	6397397	scaffold_1	6413184	6413968	scaffold_1	7593285	7593577	scaffold_1	9590878	9590922
scaffold_1	11092354	11093129	scaffold_1	11018345	11018826	scaffold_1	10714324	10714544	scaffold_1	9732574	9732822	scaffold_1	10751483	10751794	scaffold_1	10434095	10435051	scaffold_1	9996586	9997404	scaffold_1	6952315	6952685	scaffold_1	6413184	6413968	scaffold_1	6421873	6422291	scaffold_1	7606262	7606380	scaffold_1	9615601	9615955
scaffold_1	11112734	11113025	scaffold_1	11019825	11019936	scaffold_1	10719904	10720083	scaffold_1	9735541	9736238	scaffold_1	10780271	10780327	scaffold_1	10482765	10483135	scaffold_1	9999148	10000882	scaffold_1	6953997	6954019	scaffold_1	6421873	6422291	scaffold_1	6423118	6423621	scaffold_1	7609767	7610525	scaffold_1	9620979	9621426
scaffold_1	11115977	11116482	scaffold_1	11021122	11021366	scaffold_1	10750379	10750520	scaffold_1	9736551	9737026	scaffold_1	10780781	10781175	scaffold_1	10483998	10484598	scaffold_1	10006588	10006976	scaffold_1	6958285	6958434	scaffold_1	6423118	6423621	scaffold_1	6428820	6429472	scaffold_1	7627053	7627514	scaffold_1	9622571	9623573
scaffold_1	11117682	11118107	scaffold_1	11038692	11039262	scaffold_1	10751483	10751794	scaffold_1	9742908	9743343	scaffold_1	10789158	10789895	scaffold_1	10489660	10490154	scaffold_1	10010464	10010861	scaffold_1	6962601	6963232	scaffold_1	6428820	6429472	scaffold_1	6434971	6435014	scaffold_1	7628077	7628114	scaffold_1	9625147	9625249
scaffold_1	11123753	11124689	scaffold_1	11044342	11044487	scaffold_1	10780271	10780327	scaffold_1	9747589	9747988	scaffold_1	10813772	10813819	scaffold_1	10515616	10517886	scaffold_1	10028619	10029478	scaffold_1	6968685	6969686	scaffold_1	6434971	6435014	scaffold_1	6453479	6453581	scaffold_1	7628380	7628512	scaffold_1	9625929	9626103
scaffold_1	11124708	11124868	scaffold_1	11045122	11045499	scaffold_1	10780781	10781175	scaffold_1	9749298	9750208	scaffold_1	10815319	10815548	scaffold_1	10518154	10518419	scaffold_1	10032851	10033136	scaffold_1	7013791	7014159	scaffold_1	6453479	6453581	scaffold_1	6454301	6455123	scaffold_1	7644975	7645318	scaffold_1	9627919	9628180
scaffold_1	11133657	11135745	scaffold_1	11049954	11050400	scaffold_1	10813772	10813819	scaffold_1	9753073	9753242	scaffold_1	10817260	10817371	scaffold_1	10524781	10525137	scaffold_1	10051742	10051979	scaffold_1	7017601	7017806	scaffold_1	6454301	6455123	scaffold_1	6462149	6463172	scaffold_1	7658987	7659325	scaffold_1	9630095	9630412
scaffold_1	11136393	11137673	scaffold_1	11061737	11062030	scaffold_1	10815319	10815548	scaffold_1	9772331	9772570	scaffold_1	10820117	10820316	scaffold_1	10525756	10526129	scaffold_1	10055361	10056170	scaffold_1	7018078	7018102	scaffold_1	6462149	6463172	scaffold_1	6477808	6478338	scaffold_1	7663906	7664219	scaffold_1	9639291	9639878
scaffold_1	11137953	11138515	scaffold_1	11082329	11082941	scaffold_1	10817260	10817371	scaffold_1	9773348	9774300	scaffold_1	10821476	10821715	scaffold_1	10531909	10532529	scaffold_1	10078431	10079402	scaffold_1	7026044	7028508	scaffold_1	6477808	6478338	scaffold_1	6483035	6483288	scaffold_1	7666937	7667053	scaffold_1	9652116	9652499
scaffold_1	11138773	11139167	scaffold_1	11083282	11083595	scaffold_1	10820117	10820316	scaffold_1	9790451	9790658	scaffold_1	10836990	10837396	scaffold_1	10540889	10541157	scaffold_1	10096729	10096909	scaffold_1	7043198	7043648	scaffold_1	6483035	6483288	scaffold_1	6486413	6486706	scaffold_1	7667384	7667768	scaffold_1	9672767	9672995
scaffold_1	11145835	11147287	scaffold_1	11083884	11084066	scaffold_1	10821476	10821715	scaffold_1	9807204	9807545	scaffold_1	10854102	10854629	scaffold_1	10557000	10557200	scaffold_1	10107625	10108374	scaffold_1	7092483	7093060	scaffold_1	6486413	6486706	scaffold_1	6486969	6487980	scaffold_1	7685989	7686173	scaffold_1	9694347	9694874
scaffold_1	11150578	11151410	scaffold_1	11084814	11084869	scaffold_1	10836990	10837396	scaffold_1	9816783	9816839	scaffold_1	10901510	10901641	scaffold_1	10572927	10573002	scaffold_1	10111989	10114574	scaffold_1	7094594	7095046	scaffold_1	6486969	6487980	scaffold_1	6521339	6521893	scaffold_1	7696432	7697103	scaffold_1	9718645	9719349
scaffold_1	11151698	11152501	scaffold_1	11085121	11085211	scaffold_1	10854102	10854629	scaffold_1	9818319	9818494	scaffold_1	10907390	10907807	scaffold_1	10582092	10582754	scaffold_1	10132319	10132657	scaffold_1	7098042	7098848	scaffold_1	6521339	6521893	scaffold_1	6525362	6526093	scaffold_1	7699231	7700797	scaffold_1	9732574	9732822
scaffold_1	11153320	11156404	scaffold_1	11092354	11093129	scaffold_1	10901510	10901641	scaffold_1	9824100	9824509	scaffold_1	10943290	10943534	scaffold_1	10583482	10584188	scaffold_1	10134364	10135054	scaffold_1	7099700	7099931	scaffold_1	6537648	6537738	scaffold_1	6537648	6537738	scaffold_1	7723861	7724025	scaffold_1	9735541	9736238
scaffold_1	11172150	11173704	scaffold_1	11112734	11113025	scaffold_1	10907390	10907807	scaffold_1	9824598	9824786	scaffold_1	10943973	10944849	scaffold_1	10587495	10587947	scaffold_1	10143500	10143955	scaffold_1	7112750	7113335	scaffold_1	6538434	6538735	scaffold_1	6538434	6538735	scaffold_1	7730220	7730613	scaffold_1	9736551	9737026
scaffold_1	11179812	11180566	scaffold_1	11115977	11116482	scaffold_1	10943290	10943534	scaffold_1	9831263	9831737	scaffold_1	10955728	10955947	scaffold_1	10589506	10589884	scaffold_1	10144362	10144679	scaffold_1	7141593	7143025	scaffold_1	6560581	6560800	scaffold_1	6560581	6560800	scaffold_1	7743237	7743370	scaffold_1	9742908	9743343
scaffold_1	11206242	11207784	scaffold_1	11117682	11118107	scaffold_1	10943973	10944849	scaffold_1	9860076	9860454	scaffold_1	10965752	10965787	scaffold_1	10593206	10593660	scaffold_1	10147769	10148340	scaffold_1	7143278	7144257	scaffold_1	6571279	6571311	scaffold_1	6571279	6571311	scaffold_1	7833534	7833735	scaffold_1	9747589	9747988
scaffold_1	11212871	11213013	scaffold_1	11123753	11124689	scaffold_1	10955728	10955947	scaffold_1	9860818	9861050	scaffold_1	10967309	10967411	scaffold_1	10606882	10607845	scaffold_1	10148985	10149623	scaffold_1	7168638	7169283	scaffold_1	6574864	6576078	scaffold_1	6574864	6576078	scaffold_1	7866341	7868276	scaffold_1	9749298	9750208
scaffold_1	11224428	11224911	scaffold_1	11124708	11124868	scaffold_1	10965752	10965787	scaffold_1	9887967	9888121	scaffold_1	10969160	10969298	scaffold_1	10608467	10609994	scaffold_1	10151696	10151903	scaffold_1	7180034	7181127	scaffold_1	6582639	6583684	scaffold_1	6582639	6583684	scaffold_1	7909094	7909276	scaffold_1	9753073	9753242
scaffold_1	11225657	11226129	scaffold_1	11133657	11135745	scaffold_1	10967309	10967411	scaffold_1	9903530	9904488	scaffold_1	10977311	10977700	scaffold_1	10613750	10614851	scaffold_1	10160141	10161266	scaffold_1	7188048	7188620	scaffold_1	6603043	6604803	scaffold_1	6603043	6604803	scaffold_1	7910383	7910737	scaffold_1	9772331	9772570
scaffold_1	11231230	11231622	scaffold_1	11136393	11137673	scaffold_1	10969160	10969298	scaffold_1	9939892	9940748	scaffold_1	10984974	10985590	scaffold_1	10615937	10616328	scaffold_1	10168643	10169070	scaffold_1	7284413	7284868	scaffold_1	6622708	6622884	scaffold_1	6622708	6622884	scaffold_1	7960072	7960978	scaffold_1	9773348	9774300
scaffold_1	11232101	11233665	scaffold_1	11137953	11138515	scaffold_1	10977311	10977700	scaffold_1	9941265	9941696	scaffold_1	10986540	10986810	scaffold_1	10619589	10620782	scaffold_1	10186476	10186702	scaffold_1	7311993	7312327	scaffold_1	6629348	6629898	scaffold_1	6629348	6629898	scaffold_1	7961720	7962030	scaffold_1	9790451	9790658
scaffold_1	11233994	11234425	scaffold_1	11138773	11139167	scaffold_1	10984974	10985590	scaffold_1	9942431	9942879	scaffold_1	10987910	10988057	scaffold_1	10648005	10648063	scaffold_1	10195973	10196875	scaffold_1	7316085	7316324	scaffold_1	6635435	6635825	scaffold_1	6635435	6635825	scaffold_1	7962952	7963763	scaffold_1	9807204	9807545
scaffold_1	11234697	11235364	scaffold_1	11145835	11147287	scaffold_1	10986540	10986810	scaffold_1	9946923	9947201	scaffold_1	10989215	10989491	scaffold_1	10665231	10665429	scaffold_1	10197191	10197654	scaffold_1	7317535	7318098	scaffold_1	6637256	6637840	scaffold_1	6637256	6637840	scaffold_1	7974922	7975177	scaffold_1	9816783	9816839
scaffold_1	11243807	11244120	scaffold_1	11150578	11151410	scaffold_1	10987910	10988057	scaffold_1	9953505	9954041	scaffold_1	10990514	10991025	scaffold_1	10690464	10690491	scaffold_1	10199037	10199462	scaffold_1	7335918	7337182	scaffold_1	6652933	6652969	scaffold_1	6652933	6652969	scaffold_1	7996336	7996391	scaffold_1	9818319	9818494
scaffold_1	11251174	11251380	scaffold_1	11151698	11152501	scaffold_1	10989215	10989491	scaffold_1	9981090	9981573	scaffold_1	11002572	11002629	scaffold_1	10692665	10692937	scaffold_1	10213108	10213413	scaffold_1	7338815	7339415	scaffold_1	6653324	6653366	scaffold_1	6653324	6653366	scaffold_1	8007207	8007933	scaffold_1	9824100	9824509
scaffold_1	11254400	11254599	scaffold_1	11153320	11156404	scaffold_1	10990514	10991025	scaffold_1	9995730	9996280	scaffold_1	11007263	11007455	scaffold_1	10695130	10695532	scaffold_1	10253663	10254061	scaffold_1	7366042	7366335	scaffold_1	6659367	6659727	scaffold_1	6659367	6659727	scaffold_1	8010754	8011113	scaffold_1	9824598	9824786
scaffold_1	11257946	11258037	scaffold_1	11172150	11173704	scaffold_1	11002572	11002629	scaffold_1	9996586	9997404	scaffold_1	11013014	11013427	scaffold_1	10698850	10699450	scaffold_1	10255976	10257471	scaffold_1	7366833	7367438	scaffold_1	6660361	6660977	scaffold_1	6660361	6660977	scaffold_1	8021028	8021151	scaffold_1	9831263	9831737
scaffold_1	11276094	11277074	scaffold_1	11179812	11180566	scaffold_1	11007263	11007455	scaffold_1	10006588	10006976	scaffold_1	11014394	11014634	scaffold_1	10711682	10711946	scaffold_1	10258230	10258431	scaffold_1	7367707	7369269	scaffold_1	6670372	6671803	scaffold_1	6670372	6671803	scaffold_1	8032143	8032171	scaffold_1	9860076	9860454
scaffold_1	11277795	11278602	scaffold_1	11206242	11207784	scaffold_1	11013014	11013427	scaffold_1	10010464	10010861	scaffold_1	11018345	11018826	scaffold_1	10714324	10714544	scaffold_1	10259408	10259720	scaffold_1	7369698	7370059	scaffold_1	6688220	6688680	scaffold_1	6688220	6688680	scaffold_1	8058404	8058479	scaffold_1	9860818	9861050
scaffold_1	11316013	11316804	scaffold_1	11212871	11213013	scaffold_1	11014394	11014634	scaffold_1	10028619	10029478	scaffold_1	11019825	11019936	scaffold_1	10719904	10720083	scaffold_1	10271052	10271245	scaffold_1	7373209	7374574	scaffold_1	6703939	6704541	scaffold_1	6703939	6704541	scaffold_1	8063340	8064472	scaffold_1	9887967	9888121
scaffold_1	11326454	11326745	scaffold_1	11224428	11224911	scaffold_1	11018345	11018826	scaffold_1	10032851	10033136	scaffold_1	11021122	11021366	scaffold_1	10750379	10750520	scaffold_1	10292302	10292662	scaffold_1	7394585	7395882	scaffold_1	6706977	6708976	scaffold_1	6706977	6708976	scaffold_1	8120890	8121045	scaffold_1	9903530	9904488
scaffold_1	11332097	11332750	scaffold_1	11225657	11226129	scaffold_1	11019825	11019936	scaffold_1	10051742	10051979	scaffold_1	11038692	11039262	scaffold_1	10751483	10751794	scaffold_1	10309158	10309415	scaffold_1	7398924	7399509	scaffold_1	6711406	6711647	scaffold_1	6711406	6711647	scaffold_1	8129048	8129357	scaffold_1	9905927	9906619
scaffold_1	11335727	11336545	scaffold_1	11231230	11231622	scaffold_1	11021122	11021366	scaffold_1	10053828	10054224	scaffold_1	11044342	11044487	scaffold_1	10780271	10780327	scaffold_1	10316379	10316937	scaffold_1	7411717	7412102	scaffold_1	6715218	6715501	scaffold_1	6715218	6715501	scaffold_1	8139726	8139935	scaffold_1	9939892	9940748
scaffold_1	11377786	11377974	scaffold_1	11232101	11233665	scaffold_1	11038692	11039262	scaffold_1	10055361	10056170	scaffold_1	11045122	11045499	scaffold_1	10780781	10781175	scaffold_1	10334182	10334407	scaffold_1	7414382	7414586	scaffold_1	6722503	6723962	scaffold_1	6722503	6723962	scaffold_1	8148395	8149031	scaffold_1	9941265	9941696
scaffold_1	11381159	11381583	scaffold_1	11233994	11234425	scaffold_1	11044342	11044487	scaffold_1	10078431	10079402	scaffold_1	11049954	11050400	scaffold_1	10789158	10789895	scaffold_1	10343406	10344291	scaffold_1	7437204	7437268	scaffold_1	6739111	6739307	scaffold_1	6739111	6739307	scaffold_1	8163582	8163725	scaffold_1	9942431	9942879
scaffold_1	11386450	11386881	scaffold_1	11234697	11235364	scaffold_1	11045122	11045499	scaffold_1	10096729	10096909	scaffold_1	11061737	11062030	scaffold_1	10813772	10813819	scaffold_1	10345572	10346027	scaffold_1	7460424	7461008	scaffold_1	6739838	6740113	scaffold_1	6739838	6740113	scaffold_1	8167244	8167370	scaffold_1	9946923	9947201
scaffold_1	11388528	11389199	scaffold_1	11243807	11244120	scaffold_1	11049954	11050400	scaffold_1	10107625	10108374	scaffold_1	11082329	11082941	scaffold_1	10815319	10815548	scaffold_1	10347740	10347936	scaffold_1	7463384	7464010	scaffold_1	6742371	6742423	scaffold_1	6742371	6742423	scaffold_1	8189542	8189740	scaffold_1	9953505	9954041
scaffold_1	11392137	11392499	scaffold_1	11251174	11251380	scaffold_1	11061737	11062030	scaffold_1	10111989	10114574	scaffold_1	11083282	11083595	scaffold_1	10817260	10817371	scaffold_1	10355595	10356152	scaffold_1	7464555	7464585	scaffold_1	6755531	6755976	scaffold_1	6755531	6755976	scaffold_1	8193740	8194031	scaffold_1	9981090	9981573
scaffold_1	11400166	11400540	scaffold_1	11257946	11258037	scaffold_1	11082329	11082941	scaffold_1	10128515	10128764	scaffold_1	11083884	11084066	scaffold_1	10820117	10820316	scaffold_1	10357505	10358273	scaffold_1	7481511	7482014	scaffold_1	6791603	6792366	scaffold_1	6791603	6792366	scaffold_1	8209158	8209567	scaffold_1	9995730	9996280
scaffold_1	11409329	11409485	scaffold_1	11276094	11277074	scaffold_1	11083282	11083595	scaffold_1	10132319	10132657	scaffold_1	11084814	11084869	scaffold_1	10821476	10821715	scaffold_1	10368021	10368889	scaffold_1	7484221	7484554	scaffold_1	6847540	6847777	scaffold_1	6847540	6847777	scaffold_1	8216645	8216788	scaffold_1	9996586	9997404
scaffold_1	11410660	11411201	scaffold_1	11277795	11278602	scaffold_1	11083884	11084066	scaffold_1	10143500	10143955	scaffold_1	11085121	11085211	scaffold_1	10836990	10837396	scaffold_1	10371638	10372028	scaffold_1	7492718	7492759	scaffold_1	6853032	6853872	scaffold_1	6853032	6853872	scaffold_1	8218681	8219266	scaffold_1	10006588	10006976
scaffold_1	11414605	11415080	scaffold_1	11316013	11316804	scaffold_1	11084814	11084869	scaffold_1	10144362	10144679	scaffold_1	11092354	11093129	scaffold_1	10854102	10854629	scaffold_1	10372436	10372815	scaffold_1	7531780	7531868	scaffold_1	6855777	6856187	scaffold_1	6855777	6856187	scaffold_1	8227627	8227757	scaffold_1	10010464	10010861
scaffold_1	11455065	11455326	scaffold_1	11326454	11326745	scaffold_1	11085121	11085211	scaffold_1	10147769	10148340	scaffold_1	11112734	11113025	scaffold_1	10878310	10878711	scaffold_1	10373092	10373208	scaffold_1	7572145	7572285	scaffold_1	6876023	6876788	scaffold_1	6876023	6876788	scaffold_1	8234365	8234724	scaffold_1	10028619	10029478
scaffold_1	11457740	11459282	scaffold_1	11332097	11332750	scaffold_1	11092354	11093129	scaffold_1	10148985	10149623	scaffold_1	11115977	11116482	scaffold_1	10901510	10901641	scaffold_1	10373478	10373610	scaffold_1	7593285	7593577	scaffold_1	6911792	6912014	scaffold_1	6911792	6912014	scaffold_1	8235196	8236438	scaffold_1	10032851	10033136
scaffold_1	11460470	11461199	scaffold_1	11335727	11336545	scaffold_1	11112734	11113025	scaffold_1	10151696	10151903	scaffold_1	11117682	11118107	scaffold_1	10907390	10907807	scaffold_1	10385140	10385407	scaffold_1	7596914	7597286	scaffold_1	6929764	6930288	scaffold_1	6929764	6930288	scaffold_1	8259350	8259690	scaffold_1	10051742	10051979
scaffold_1	11480586	11481033	scaffold_1	11377786	11377974	scaffold_1	11115977	11116482	scaffold_1	10168643	10169070	scaffold_1	11123753	11124689	scaffold_1	10943290	10943534	scaffold_1	10393615	10393886	scaffold_1	7609767	7610525	scaffold_1	6934141	6934441	scaffold_1	6934141	6934441	scaffold_1	8259945	8260518	scaffold_1	10055361	10056170
scaffold_1	11489514	11490405	scaffold_1	11381159	11381583	scaffold_1	11117682	11118107	scaffold_1	10186476	10186702	scaffold_1	11124708	11124868	scaffold_1	10943973	10944849	scaffold_1	10394590	10395706	scaffold_1	7625749	7626402	scaffold_1	6937673	6937707	scaffold_1	6937673	6937707	scaffold_1	8261350	8262534	scaffold_1	10078431	10079402
scaffold_1	11525695	11526249	scaffold_1	11386450	11386881	scaffold_1	11123753	11124689	scaffold_1	10195973	10196875	scaffold_1	11133657	11135745	scaffold_1	10955728	10955947	scaffold_1	10402890	10404245	scaffold_1	7627053	7627514	scaffold_1	6952315	6952685	scaffold_1	6952315	6952685	scaffold_1	8265062	8265664	scaffold_1	10097233	10097667
scaffold_1	11536262	11536356	scaffold_1	11388528	11389199	scaffold_1	11124708	11124868	scaffold_1	10197191	10197654	scaffold_1	11136393	11137673	scaffold_1	10965752	10965787	scaffold_1	10434095	10435051	scaffold_1	7628077	7628114	scaffold_1	6953997	6954019	scaffold_1	6953997	6954019	scaffold_1	8266029	8266368	scaffold_1	10107625	10108374
scaffold_1	11541570	11541689	scaffold_1	11392137	11392499	scaffold_1	11133657	11135745	scaffold_1	10199037	10199462	scaffold_1	11137953	11138515	scaffold_1	10967309	10967411	scaffold_1	10448771	10448930	scaffold_1	7628380	7628512	scaffold_1	6958285	6958434	scaffold_1	6958285	6958434	scaffold_1	8267803	8268680	scaffold_1	10111989	10114574
scaffold_1	11544798	11545513	scaffold_1	11400166	11400540	scaffold_1	11136393	11137673	scaffold_1	10204823	10205710	scaffold_1	11138773	11139167	scaffold_1	10969160	10969298	scaffold_1	10482765	10483135	scaffold_1	7644975	7645318	scaffold_1	6962601	6963232	scaffold_1	6962601	6963232	scaffold_1	8274472	8274730	scaffold_1	10132319	10132657
scaffold_1	11547013	11547150	scaffold_1	11409329	11409485	scaffold_1	11137953	11138515	scaffold_1	10213108	10213413	scaffold_1	11145835	11147287	scaffold_1	10977311	10977700	scaffold_1	10483998	10484598	scaffold_1	7658987	7659325	scaffold_1	6968685	6969686	scaffold_1	6968685	6969686	scaffold_1	8287237	8287734	scaffold_1	10143500	10143955
scaffold_1	11554893	11555323	scaffold_1	11410660	11411201	scaffold_1	11138773	11139167	scaffold_1	10217333	10217563	scaffold_1	11150578	11151410	scaffold_1	10980327	10981156	scaffold_1	10489660	10490154	scaffold_1	7663906	7664219	scaffold_1	7001260	7002302	scaffold_1	7001260	7002302	scaffold_1	8319786	8319955	scaffold_1	10144362	10144679
scaffold_1	11555724	11557289	scaffold_1	11414605	11415080	scaffold_1	11145835	11147287	scaffold_1	10253663	10254061	scaffold_1	11151698	11152501	scaffold_1	10984974	10985590	scaffold_1	10515616	10517886	scaffold_1	7666937	7667053	scaffold_1	7013791	7014159	scaffold_1	7013791	7014159	scaffold_1	8322218	8322732	scaffold_1	10147769	10148340
scaffold_1	11569654	11570639	scaffold_1	11455065	11455326	scaffold_1	11150578	11151410	scaffold_1	10255976	10257471	scaffold_1	11153320	11156404	scaffold_1	10986540	10986810	scaffold_1	10518154	10518419	scaffold_1	7667384	7667768	scaffold_1	7017601	7017806	scaffold_1	7017601	7017806	scaffold_1	8324434	8325123	scaffold_1	10148985	10149623
scaffold_1	11581421	11582074	scaffold_1	11457740	11459282	scaffold_1	11151698	11152501	scaffold_1	10258230	10258431	scaffold_1	11172150	11173704	scaffold_1	10987910	10988057	scaffold_1	10524781	10525137	scaffold_1	7685989	7686173	scaffold_1	7018078	7018102	scaffold_1	7018078	7018102	scaffold_1	8327561	8328582	scaffold_1	10151696	10151903
scaffold_1	11590784	11590902	scaffold_1	11480586	11481033	scaffold_1	11153320	11156404	scaffold_1	10259408	10259720	scaffold_1	11179812	11180566	scaffold_1	10989215	10989491	scaffold_1	10525756	10526129	scaffold_1	7695480	7695878	scaffold_1	7026044	7028508	scaffold_1	7026044	7028508	scaffold_1	8382082	8385870	scaffold_1	10160141	10161266
scaffold_1	11591190	11591241	scaffold_1	11489514	11490405	scaffold_1	11172150	11173704	scaffold_1	10271052	10271245	scaffold_1	11206242	11207784	scaffold_1	10990514	10991025	scaffold_1	10528545	10529511	scaffold_1	7696432	7697103	scaffold_1	7043198	7043648	scaffold_1	7043198	7043648	scaffold_1	8388453	8389016	scaffold_1	10165204	10165697
scaffold_1	11591673	11591938	scaffold_1	11525695	11526249	scaffold_1	11179812	11180566	scaffold_1	10309158	10309415	scaffold_1	11212871	11213013	scaffold_1	11002572	11002629	scaffold_1	10531909	10532529	scaffold_1	7698407	7698603	scaffold_1	7092483	7093060	scaffold_1	7092483	7093060	scaffold_1	8391592	8393527	scaffold_1	10168643	10169070
scaffold_1	11598770	11598843	scaffold_1	11541570	11541689	scaffold_1	11206242	11207784	scaffold_1	10317461	10317509	scaffold_1	11224428	11224911	scaffold_1	11007263	11007455	scaffold_1	10540889	10541157	scaffold_1	7699231	7700797	scaffold_1	7094594	7095046	scaffold_1	7094594	7095046	scaffold_1	8394813	8395137	scaffold_1	10186476	10186702
scaffold_1	11600866	11601373	scaffold_1	11544798	11545513	scaffold_1	11212871	11213013	scaffold_1	10334182	10334407	scaffold_1	11225657	11226129	scaffold_1	11014394	11014634	scaffold_1	10557000	10557200	scaffold_1	7723861	7724025	scaffold_1	7098042	7098848	scaffold_1	7098042	7098848	scaffold_1	8395503	8395965	scaffold_1	10195973	10196875
scaffold_1	11606417	11607048	scaffold_1	11547013	11547150	scaffold_1	11224428	11224911	scaffold_1	10343406	10344291	scaffold_1	11231230	11231622	scaffold_1	11018345	11018826	scaffold_1	10572927	10573002	scaffold_1	7730220	7730613	scaffold_1	7099700	7099931	scaffold_1	7099700	7099931	scaffold_1	8412318	8412359	scaffold_1	10197191	10197654
scaffold_1	11608664	11608900	scaffold_1	11554893	11555323	scaffold_1	11225657	11226129	scaffold_1	10345572	10346027	scaffold_1	11232101	11233665	scaffold_1	11019825	11019936	scaffold_1	10582092	10582754	scaffold_1	7743237	7743370	scaffold_1	7112750	7113335	scaffold_1	7112750	7113335	scaffold_1	8426298	8426482	scaffold_1	10199037	10199462
scaffold_1	11612990	11613618	scaffold_1	11555724	11557289	scaffold_1	11231230	11231622	scaffold_1	10347740	10347936	scaffold_1	11233994	11234425	scaffold_1	11021122	11021366	scaffold_1	10583482	10584188	scaffold_1	7833534	7833735	scaffold_1	7141593	7143025	scaffold_1	7141593	7143025	scaffold_1	8427212	8427570	scaffold_1	10213108	10213413
scaffold_1	11613925	11614561	scaffold_1	11569654	11570639	scaffold_1	11232101	11233665	scaffold_1	10352975	10353159	scaffold_1	11234697	11235364	scaffold_1	11038692	11039262	scaffold_1	10587495	10587947	scaffold_1	7866341	7868276	scaffold_1	7143278	7144257	scaffold_1	7143278	7144257	scaffold_1	8442910	8443737	scaffold_1	10244860	10244942
scaffold_1	11636524	11636757	scaffold_1	11581421	11582074	scaffold_1	11233994	11234425	scaffold_1	10355595	10356152	scaffold_1	11243807	11244120	scaffold_1	11044342	11044487	scaffold_1	10589506	10589884	scaffold_1	7909094	7909276	scaffold_1	7168638	7169283	scaffold_1	7168638	7169283	scaffold_1	8444822	8445442	scaffold_1	10245332	10246532
scaffold_1	11641279	11641435	scaffold_1	11590784	11590902	scaffold_1	11234697	11235364	scaffold_1	10356555	10357027	scaffold_1	11251174	11251380	scaffold_1	11045122	11045499	scaffold_1	10593206	10593660	scaffold_1	7910383	7910737	scaffold_1	7180034	7181127	scaffold_1	7180034	7181127	scaffold_1	8457205	8457803	scaffold_1	10253663	10254061
scaffold_1	11654787	11655366	scaffold_1	11591190	11591241	scaffold_1	11243807	11244120	scaffold_1	10357505	10358273	scaffold_1	11254400	11254599	scaffold_1	11049954	11050400	scaffold_1	10606882	10607845	scaffold_1	7949092	7949117	scaffold_1	7183185	7183894	scaffold_1	7183185	7183894	scaffold_1	8459229	8459518	scaffold_1	10255976	10257471
scaffold_1	11656194	11656405	scaffold_1	11591673	11591938	scaffold_1	11251174	11251380	scaffold_1	10368021	10368889	scaffold_1	11257234	11257645	scaffold_1	11061737	11062030	scaffold_1	10608467	10609994	scaffold_1	7960072	7960978	scaffold_1	7188048	7188620	scaffold_1	7188048	7188620	scaffold_1	8482595	8482971	scaffold_1	10258230	10258431
scaffold_1	11690213	11690735	scaffold_1	11598770	11598843	scaffold_1	11254400	11254599	scaffold_1	10371638	10372028	scaffold_1	11257946	11258037	scaffold_1	11082329	11082941	scaffold_1	10613750	10614851	scaffold_1	7961720	7962030	scaffold_1	7284413	7284868	scaffold_1	7284413	7284868	scaffold_1	8483337	8483510	scaffold_1	10259408	10259720
scaffold_1	11693817	11694425	scaffold_1	11600866	11601373	scaffold_1	11257234	11257645	scaffold_1	10372436	10372815	scaffold_1	11276094	11277074	scaffold_1	11083282	11083595	scaffold_1	10615937	10616328	scaffold_1	7962952	7963763	scaffold_1	7311993	7312327	scaffold_1	7311993	7312327	scaffold_1	8513573	8514856	scaffold_1	10271052	10271245
scaffold_1	11698608	11699062	scaffold_1	11606417	11607048	scaffold_1	11257946	11258037	scaffold_1	10373092	10373208	scaffold_1	11277795	11278602	scaffold_1	11083884	11084066	scaffold_1	10619589	10620782	scaffold_1	7974922	7975177	scaffold_1	7316085	7316324	scaffold_1	7316085	7316324	scaffold_1	8522302	8522484	scaffold_1	10309158	10309415
scaffold_1	11699466	11700539	scaffold_1	11608664	11608900	scaffold_1	11276094	11277074	scaffold_1	10373478	10373610	scaffold_1	11286044	11286214	scaffold_1	11084814	11084869	scaffold_1	10648005	10648063	scaffold_1	7996336	7996391	scaffold_1	7317535	7318098	scaffold_1	7317535	7318098	scaffold_1	8525272	8525610	scaffold_1	10317461	10317509
scaffold_1	11713439	11713715	scaffold_1	11612990	11613618	scaffold_1	11277795	11278602	scaffold_1	10385140	10385407	scaffold_1	11312248	11312766	scaffold_1	11085121	11085211	scaffold_1	10665231	10665429	scaffold_1	8005053	8005450	scaffold_1	7330115	7330448	scaffold_1	7329093	7329333	scaffold_1	8529077	8529320	scaffold_1	10334182	10334407
scaffold_1	11737093	11737597	scaffold_1	11613925	11614561	scaffold_1	11286044	11286214	scaffold_1	10393615	10393886	scaffold_1	11316013	11316804	scaffold_1	11092354	11093129	scaffold_1	10690464	10690491	scaffold_1	8007207	8007933	scaffold_1	7335918	7337182	scaffold_1	7335918	7337182	scaffold_1	8529920	8530585	scaffold_1	10337944	10338552
scaffold_1	11746242	11746263	scaffold_1	11636524	11636757	scaffold_1	11316013	11316804	scaffold_1	10394590	10395706	scaffold_1	11326454	11326745	scaffold_1	11112734	11113025	scaffold_1	10692665	10692937	scaffold_1	8010754	8011113	scaffold_1	7338815	7339415	scaffold_1	7338815	7339415	scaffold_1	8531082	8531832	scaffold_1	10343406	10344291
scaffold_1	11761110	11761454	scaffold_1	11641279	11641435	scaffold_1	11326454	11326745	scaffold_1	10434095	10435051	scaffold_1	11332097	11332750	scaffold_1	11115977	11116482	scaffold_1	10695130	10695532	scaffold_1	8013818	8014067	scaffold_1	7366042	7366335	scaffold_1	7354607	7354633	scaffold_1	8537813	8538173	scaffold_1	10345572	10346027
scaffold_1	11777458	11777607	scaffold_1	11654787	11655366	scaffold_1	11332097	11332750	scaffold_1	10448771	10448930	scaffold_1	11335727	11336545	scaffold_1	11117682	11118107	scaffold_1	10698850	10699450	scaffold_1	8019036	8019453	scaffold_1	7366833	7367438	scaffold_1	7366042	7366335	scaffold_1	8539370	8539397	scaffold_1	10347740	10347936
scaffold_1	11786872	11787556	scaffold_1	11656194	11656405	scaffold_1	11335727	11336545	scaffold_1	10482765	10483135	scaffold_1	11377786	11377974	scaffold_1	11123753	11124689	scaffold_1	10711682	10711946	scaffold_1	8032143	8032171	scaffold_1	7367707	7369269	scaffold_1	7366833	7367438	scaffold_1	8570099	8570606	scaffold_1	10352975	10353159
scaffold_1	11788231	11788715	scaffold_1	11690213	11690735	scaffold_1	11377786	11377974	scaffold_1	10483998	10484598	scaffold_1	11381159	11381583	scaffold_1	11124708	11124868	scaffold_1	10714324	10714544	scaffold_1	8063340	8064472	scaffold_1	7369698	7370059	scaffold_1	7367707	7369269	scaffold_1	8572759	8573483	scaffold_1	10355595	10356152
scaffold_1	11794566	11795243	scaffold_1	11693817	11694425	scaffold_1	11381159	11381583	scaffold_1	10489660	10490154	scaffold_1	11386450	11386881	scaffold_1	11133657	11135745	scaffold_1	10718639	10718895	scaffold_1	8120890	8121045	scaffold_1	7373209	7374574	scaffold_1	7369698	7370059	scaffold_1	8577158	8577904	scaffold_1	10357505	10358273
scaffold_1	11818427	11818777	scaffold_1	11698608	11699062	scaffold_1	11386450	11386881	scaffold_1	10515616	10517886	scaffold_1	11388528	11389199	scaffold_1	11136393	11137673	scaffold_1	10719904	10720083	scaffold_1	8129048	8129357	scaffold_1	7390411	7390553	scaffold_1	7373209	7374574	scaffold_1	8582537	8583127	scaffold_1	10368021	10368889
scaffold_1	11835860	11836097	scaffold_1	11699466	11700539	scaffold_1	11388528	11389199	scaffold_1	10518154	10518419	scaffold_1	11392137	11392499	scaffold_1	11137953	11138515	scaffold_1	10748331	10748409	scaffold_1	8139726	8139935	scaffold_1	7394585	7395882	scaffold_1	7390411	7390553	scaffold_1	8593919	8594030	scaffold_1	10371638	10372028
scaffold_1	11836723	11837240	scaffold_1	11737093	11737597	scaffold_1	11392137	11392499	scaffold_1	10524781	10525137	scaffold_1	11400166	11400540	scaffold_1	11138773	11139167	scaffold_1	10750379	10750520	scaffold_1	8163582	8163725	scaffold_1	7398924	7399509	scaffold_1	7394585	7395882	scaffold_1	8614301	8614348	scaffold_1	10372436	10372815
scaffold_1	11840441	11840851	scaffold_1	11746242	11746263	scaffold_1	11400166	11400540	scaffold_1	10525756	10526129	scaffold_1	11409329	11409485	scaffold_1	11145835	11147287	scaffold_1	10751483	10751794	scaffold_1	8167244	8167370	scaffold_1	7411717	7412102	scaffold_1	7398924	7399509	scaffold_1	8627862	8628198	scaffold_1	10373092	10373208
scaffold_1	11863467	11864322	scaffold_1	11761110	11761454	scaffold_1	11409329	11409485	scaffold_1	10528545	10529511	scaffold_1	11410660	11411201	scaffold_1	11150578	11151410	scaffold_1	10765710	10767101	scaffold_1	8189542	8189740	scaffold_1	7414382	7414586	scaffold_1	7411717	7412102	scaffold_1	8632923	8633250	scaffold_1	10373478	10373610
scaffold_1	11876484	11876933	scaffold_1	11777458	11777607	scaffold_1	11410660	11411201	scaffold_1	10531909	10532529	scaffold_1	11414605	11415080	scaffold_1	11151698	11152501	scaffold_1	10780271	10780327	scaffold_1	8193740	8194031	scaffold_1	7437204	7437268	scaffold_1	7437204	7437268	scaffold_1	8648045	8648302	scaffold_1	10385140	10385407
scaffold_1	11905212	11905512	scaffold_1	11786872	11787556	scaffold_1	11414605	11415080	scaffold_1	10540889	10541157	scaffold_1	11455065	11455326	scaffold_1	11153320	11156404	scaffold_1	10780781	10781175	scaffold_1	8216645	8216788	scaffold_1	7460424	7461008	scaffold_1	7460424	7461008	scaffold_1	8664005	8665126	scaffold_1	10394590	10395706
scaffold_1	11906194	11906761	scaffold_1	11788231	11788715	scaffold_1	11455065	11455326	scaffold_1	10557000	10557200	scaffold_1	11457740	11459282	scaffold_1	11172150	11173704	scaffold_1	10789158	10789895	scaffold_1	8218681	8219266	scaffold_1	7463384	7464010	scaffold_1	7463384	7464010	scaffold_1	8698045	8698537	scaffold_1	10402890	10404245
scaffold_1	11912235	11912807	scaffold_1	11794566	11795243	scaffold_1	11457740	11459282	scaffold_1	10572927	10573002	scaffold_1	11460470	11461199	scaffold_1	11179812	11180566	scaffold_1	10812166	10812555	scaffold_1	8227627	8227757	scaffold_1	7464555	7464585	scaffold_1	7464555	7464585	scaffold_1	8703735	8704264	scaffold_1	10434095	10435051
scaffold_1	11918795	11918846	scaffold_1	11835860	11836097	scaffold_1	11460470	11461199	scaffold_1	10582092	10582754	scaffold_1	11480586	11481033	scaffold_1	11206242	11207784	scaffold_1	10813772	10813819	scaffold_1	8234365	8234724	scaffold_1	7481511	7482014	scaffold_1	7481511	7482014	scaffold_1	8704729	8705418	scaffold_1	10482765	10483135
scaffold_1	11929220	11930149	scaffold_1	11836723	11837240	scaffold_1	11480586	11481033	scaffold_1	10583482	10584188	scaffold_1	11489514	11490405	scaffold_1	11212871	11213013	scaffold_1	10815319	10815548	scaffold_1	8235196	8236438	scaffold_1	7484221	7484554	scaffold_1	7484221	7484554	scaffold_1	8706298	8706644	scaffold_1	10483998	10484598
scaffold_1	11935414	11935594	scaffold_1	11840441	11840851	scaffold_1	11489514	11490405	scaffold_1	10587495	10587947	scaffold_1	11525695	11526249	scaffold_1	11224428	11224911	scaffold_1	10817260	10817371	scaffold_1	8254760	8254837	scaffold_1	7492718	7492759	scaffold_1	7492718	7492759	scaffold_1	8711112	8711869	scaffold_1	10489660	10490154
scaffold_1	11937154	11937543	scaffold_1	11863467	11864322	scaffold_1	11525695	11526249	scaffold_1	10589506	10589884	scaffold_1	11541570	11541689	scaffold_1	11225657	11226129	scaffold_1	10820117	10820316	scaffold_1	8255101	8255347	scaffold_1	7531780	7531868	scaffold_1	7531780	7531868	scaffold_1	8713474	8713688	scaffold_1	10515616	10517886
scaffold_1	11939577	11939747	scaffold_1	11876484	11876933	scaffold_1	11541570	11541689	scaffold_1	10593206	10593660	scaffold_1	11544798	11545513	scaffold_1	11231230	11231622	scaffold_1	10821476	10821715	scaffold_1	8259350	8259690	scaffold_1	7572145	7572285	scaffold_1	7572145	7572285	scaffold_1	8717353	8717638	scaffold_1	10518154	10518419
scaffold_1	11949218	11949556	scaffold_1	11905212	11905512	scaffold_1	11544798	11545513	scaffold_1	10606882	10607845	scaffold_1	11547013	11547150	scaffold_1	11232101	11233665	scaffold_1	10823393	10823911	scaffold_1	8259945	8260518	scaffold_1	7593285	7593577	scaffold_1	7593285	7593577	scaffold_1	8719868	8720080	scaffold_1	10524781	10525137
scaffold_1	11950201	11950329	scaffold_1	11906194	11906761	scaffold_1	11547013	11547150	scaffold_1	10608467	10609994	scaffold_1	11554893	11555323	scaffold_1	11233994	11234425	scaffold_1	10836990	10837396	scaffold_1	8261350	8262534	scaffold_1	7596914	7597286	scaffold_1	7596914	7597286	scaffold_1	8720500	8720836	scaffold_1	10525756	10526129
scaffold_1	11991415	11991617	scaffold_1	11918795	11918846	scaffold_1	11554893	11555323	scaffold_1	10613750	10614851	scaffold_1	11555724	11557289	scaffold_1	11234697	11235364	scaffold_1	10854102	10854629	scaffold_1	8265062	8265664	scaffold_1	7609767	7610525	scaffold_1	7606262	7606380	scaffold_1	8723813	8724866	scaffold_1	10528545	10529511
scaffold_1	11994001	11994989	scaffold_1	11929220	11930149	scaffold_1	11555724	11557289	scaffold_1	10615937	10616328	scaffold_1	11569654	11570639	scaffold_1	11243807	11244120	scaffold_1	10901510	10901641	scaffold_1	8266029	8266368	scaffold_1	7625749	7626402	scaffold_1	7609767	7610525	scaffold_1	8725766	8726097	scaffold_1	10531909	10532529
scaffold_1	11999034	11999434	scaffold_1	11935414	11935594	scaffold_1	11569654	11570639	scaffold_1	10619589	10620782	scaffold_1	11581421	11582074	scaffold_1	11251174	11251380	scaffold_1	10907390	10907807	scaffold_1	8267803	8268680	scaffold_1	7627053	7627514	scaffold_1	7625749	7626402	scaffold_1	8741260	8741511	scaffold_1	10540889	10541157
scaffold_1	12000008	12000209	scaffold_1	11937154	11937543	scaffold_1	11581421	11582074	scaffold_1	10648005	10648063	scaffold_1	11590784	11590902	scaffold_1	11257234	11257645	scaffold_1	10943290	10943534	scaffold_1	8274472	8274730	scaffold_1	7628077	7628114	scaffold_1	7627053	7627514	scaffold_1	8768294	8768318	scaffold_1	10557000	10557200
scaffold_1	12001159	12001362	scaffold_1	11939577	11939747	scaffold_1	11590784	11590902	scaffold_1	10665231	10665429	scaffold_1	11591190	11591241	scaffold_1	11257946	11258037	scaffold_1	10943973	10944849	scaffold_1	8287237	8287734	scaffold_1	7628380	7628512	scaffold_1	7628077	7628114	scaffold_1	8768824	8768872	scaffold_1	10572927	10573002
scaffold_1	12001898	12003261	scaffold_1	11949218	11949556	scaffold_1	11591190	11591241	scaffold_1	10690464	10690491	scaffold_1	11591673	11591938	scaffold_1	11276094	11277074	scaffold_1	10955728	10955947	scaffold_1	8319786	8319955	scaffold_1	7644975	7645318	scaffold_1	7628380	7628512	scaffold_1	8779137	8779554	scaffold_1	10582092	10582754
scaffold_1	12030678	12030749	scaffold_1	11950201	11950329	scaffold_1	11591673	11591938	scaffold_1	10692665	10692937	scaffold_1	11598770	11598843	scaffold_1	11277795	11278602	scaffold_1	10961839	10962925	scaffold_1	8322218	8322732	scaffold_1	7658987	7659325	scaffold_1	7644975	7645318	scaffold_1	8781420	8782219	scaffold_1	10583482	10584188
scaffold_1	12031788	12032929	scaffold_1	11991415	11991617	scaffold_1	11598770	11598843	scaffold_1	10695130	10695532	scaffold_1	11600866	11601373	scaffold_1	11286044	11286214	scaffold_1	10965752	10965787	scaffold_1	8327561	8328582	scaffold_1	7663906	7664219	scaffold_1	7658987	7659325	scaffold_1	8825421	8826194	scaffold_1	10587495	10587947
scaffold_1	12033851	12034432	scaffold_1	11994001	11994989	scaffold_1	11600866	11601373	scaffold_1	10698850	10699450	scaffold_1	11606417	11607048	scaffold_1	11312248	11312766	scaffold_1	10967309	10967411	scaffold_1	8328937	8329029	scaffold_1	7666937	7667053	scaffold_1	7663906	7664219	scaffold_1	8826962	8827726	scaffold_1	10589506	10589884
scaffold_1	12039471	12039887	scaffold_1	11999034	11999434	scaffold_1	11606417	11607048	scaffold_1	10711682	10711946	scaffold_1	11608664	11608900	scaffold_1	11316013	11316804	scaffold_1	10969160	10969298	scaffold_1	8345940	8346135	scaffold_1	7667384	7667768	scaffold_1	7666937	7667053	scaffold_1	8835747	8835922	scaffold_1	10593206	10593660
scaffold_1	12051145	12051396	scaffold_1	12000008	12000209	scaffold_1	11608664	11608900	scaffold_1	10714324	10714544	scaffold_1	11612990	11613618	scaffold_1	11326454	11326745	scaffold_1	10977311	10977700	scaffold_1	8382082	8385870	scaffold_1	7685989	7686173	scaffold_1	7667384	7667768	scaffold_1	8845217	8845970	scaffold_1	10606882	10607845
scaffold_1	12059412	12059615	scaffold_1	12001159	12001362	scaffold_1	11612990	11613618	scaffold_1	10719904	10720083	scaffold_1	11613925	11614561	scaffold_1	11332097	11332750	scaffold_1	10978103	10978380	scaffold_1	8388453	8389016	scaffold_1	7695480	7695878	scaffold_1	7685989	7686173	scaffold_1	8846408	8847303	scaffold_1	10608467	10609994
scaffold_1	12062548	12062900	scaffold_1	12001898	12003261	scaffold_1	11613925	11614561	scaffold_1	10748331	10748409	scaffold_1	11636524	11636757	scaffold_1	11335727	11336545	scaffold_1	10980327	10981156	scaffold_1	8391592	8393527	scaffold_1	7696432	7697103	scaffold_1	7695480	7695878	scaffold_1	8858104	8858467	scaffold_1	10613750	10614851
scaffold_1	12066308	12067791	scaffold_1	12030678	12030749	scaffold_1	11636524	11636757	scaffold_1	10750379	10750520	scaffold_1	11641279	11641435	scaffold_1	11377786	11377974	scaffold_1	10984974	10985590	scaffold_1	8394813	8395137	scaffold_1	7698407	7698603	scaffold_1	7696432	7697103	scaffold_1	8870322	8870474	scaffold_1	10615937	10616328
scaffold_1	12070689	12070762	scaffold_1	12031788	12032929	scaffold_1	11641279	11641435	scaffold_1	10751483	10751794	scaffold_1	11654787	11655366	scaffold_1	11381159	11381583	scaffold_1	10986540	10986810	scaffold_1	8395503	8395965	scaffold_1	7699231	7700797	scaffold_1	7698407	7698603	scaffold_1	8893598	8893713	scaffold_1	10619589	10620782
scaffold_1	12071224	12072463	scaffold_1	12033851	12034432	scaffold_1	11654787	11655366	scaffold_1	10765710	10767101	scaffold_1	11656194	11656405	scaffold_1	11386450	11386881	scaffold_1	10987910	10988057	scaffold_1	8398370	8399098	scaffold_1	7723861	7724025	scaffold_1	7699231	7700797	scaffold_1	8936867	8937113	scaffold_1	10648005	10648063
scaffold_1	12074614	12074844	scaffold_1	12039471	12039887	scaffold_1	11656194	11656405	scaffold_1	10768369	10769875	scaffold_1	11690213	11690735	scaffold_1	11388528	11389199	scaffold_1	10989215	10989491	scaffold_1	8412318	8412359	scaffold_1	7730220	7730613	scaffold_1	7723861	7724025	scaffold_1	8940269	8940296	scaffold_1	10686408	10686894
scaffold_1	12075132	12076069	scaffold_1	12051145	12051396	scaffold_1	11690213	11690735	scaffold_1	10780271	10780327	scaffold_1	11693817	11694425	scaffold_1	11392137	11392499	scaffold_1	10990514	10991025	scaffold_1	8416681	8416934	scaffold_1	7743237	7743370	scaffold_1	7730220	7730613	scaffold_1	8962306	8962611	scaffold_1	10690464	10690491
scaffold_1	12078635	12079230	scaffold_1	12059412	12059615	scaffold_1	11693817	11694425	scaffold_1	10780781	10781175	scaffold_1	11698608	11699062	scaffold_1	11400166	11400540	scaffold_1	11002572	11002629	scaffold_1	8426298	8426482	scaffold_1	7833534	7833735	scaffold_1	7743237	7743370	scaffold_1	8963534	8963652	scaffold_1	10692665	10692937
scaffold_1	12087195	12087411	scaffold_1	12062548	12062900	scaffold_1	11698608	11699062	scaffold_1	10813772	10813819	scaffold_1	11699466	11700539	scaffold_1	11409329	11409485	scaffold_1	11007263	11007455	scaffold_1	8427212	8427570	scaffold_1	7834081	7834115	scaffold_1	7833534	7833735	scaffold_1	8977805	8977882	scaffold_1	10695130	10695532
scaffold_1	12131775	12132093	scaffold_1	12066308	12067791	scaffold_1	11699466	11700539	scaffold_1	10815319	10815548	scaffold_1	11713439	11713715	scaffold_1	11410660	11411201	scaffold_1	11013014	11013427	scaffold_1	8436012	8436237	scaffold_1	7866341	7868276	scaffold_1	7834081	7834115	scaffold_1	8978749	8979642	scaffold_1	10698850	10699450
scaffold_1	12146830	12147434	scaffold_1	12070689	12070762	scaffold_1	11713439	11713715	scaffold_1	10817260	10817371	scaffold_1	11737093	11737597	scaffold_1	11414605	11415080	scaffold_1	11014394	11014634	scaffold_1	8442910	8443737	scaffold_1	7909094	7909276	scaffold_1	7866341	7868276	scaffold_1	8996944	8998188	scaffold_1	10711682	10711946
scaffold_1	12156684	12157418	scaffold_1	12071224	12072463	scaffold_1	11737093	11737597	scaffold_1	10820117	10820316	scaffold_1	11746242	11746263	scaffold_1	11455065	11455326	scaffold_1	11018345	11018826	scaffold_1	8444822	8445442	scaffold_1	7910383	7910737	scaffold_1	7909094	7909276	scaffold_1	9008008	9008251	scaffold_1	10714324	10714544
scaffold_1	12159634	12159827	scaffold_1	12074614	12074844	scaffold_1	11746242	11746263	scaffold_1	10821476	10821715	scaffold_1	11761110	11761454	scaffold_1	11457740	11459282	scaffold_1	11019825	11019936	scaffold_1	8457205	8457803	scaffold_1	7949092	7949117	scaffold_1	7910383	7910737	scaffold_1	9025167	9025593	scaffold_1	10717394	10717458
scaffold_1	12164908	12165443	scaffold_1	12075132	12076069	scaffold_1	11761110	11761454	scaffold_1	10823393	10823911	scaffold_1	11777458	11777607	scaffold_1	11480586	11481033	scaffold_1	11021122	11021366	scaffold_1	8459229	8459518	scaffold_1	7960072	7960978	scaffold_1	7915069	7915413	scaffold_1	9041183	9041421	scaffold_1	10718000	10718346
scaffold_1	12166538	12167127	scaffold_1	12078635	12079230	scaffold_1	11777458	11777607	scaffold_1	10836990	10837396	scaffold_1	11786872	11787556	scaffold_1	11489514	11490405	scaffold_1	11038692	11039262	scaffold_1	8482595	8482971	scaffold_1	7961720	7962030	scaffold_1	7960072	7960978	scaffold_1	9044817	9045690	scaffold_1	10719904	10720083
scaffold_1	12167803	12168395	scaffold_1	12087195	12087411	scaffold_1	11786872	11787556	scaffold_1	10854102	10854629	scaffold_1	11788231	11788715	scaffold_1	11525695	11526249	scaffold_1	11044342	11044487	scaffold_1	8483337	8483510	scaffold_1	7962952	7963763	scaffold_1	7961720	7962030	scaffold_1	9052052	9052883	scaffold_1	10721516	10722296
scaffold_1	12172236	12172758	scaffold_1	12131775	12132093	scaffold_1	11788231	11788715	scaffold_1	10901510	10901641	scaffold_1	11794566	11795243	scaffold_1	11533982	11535412	scaffold_1	11045122	11045499	scaffold_1	8484696	8484799	scaffold_1	7974922	7975177	scaffold_1	7962952	7963763	scaffold_1	9117455	9117711	scaffold_1	10741488	10742289
scaffold_1	12173153	12173388	scaffold_1	12146830	12147434	scaffold_1	11794566	11795243	scaffold_1	10907390	10907807	scaffold_1	11835860	11836097	scaffold_1	11536262	11536356	scaffold_1	11049954	11050400	scaffold_1	8513573	8514856	scaffold_1	7996336	7996391	scaffold_1	7965605	7965893	scaffold_1	9121335	9121550	scaffold_1	10748331	10748409
scaffold_1	12173713	12174370	scaffold_1	12156684	12157418	scaffold_1	11797170	11797928	scaffold_1	10943290	10943534	scaffold_1	11836723	11837240	scaffold_1	11541570	11541689	scaffold_1	11061737	11062030	scaffold_1	8515144	8515177	scaffold_1	8005053	8005450	scaffold_1	7974922	7975177	scaffold_1	9138128	9139034	scaffold_1	10750379	10750520
scaffold_1	12174707	12174882	scaffold_1	12159634	12159827	scaffold_1	11818427	11818777	scaffold_1	10943973	10944849	scaffold_1	11840441	11840851	scaffold_1	11544798	11545513	scaffold_1	11082329	11082941	scaffold_1	8525272	8525610	scaffold_1	8007207	8007933	scaffold_1	7996336	7996391	scaffold_1	9159134	9159473	scaffold_1	10751483	10751794
scaffold_1	12176112	12176699	scaffold_1	12164908	12165443	scaffold_1	11835860	11836097	scaffold_1	10955728	10955947	scaffold_1	11851116	11851499	scaffold_1	11547013	11547150	scaffold_1	11083282	11083595	scaffold_1	8529077	8529320	scaffold_1	8010754	8011113	scaffold_1	8005053	8005450	scaffold_1	9169261	9169569	scaffold_1	10765710	10767101
scaffold_1	12176953	12178269	scaffold_1	12166538	12167127	scaffold_1	11836723	11837240	scaffold_1	10961839	10962925	scaffold_1	11863467	11864322	scaffold_1	11554893	11555323	scaffold_1	11083884	11084066	scaffold_1	8529920	8530585	scaffold_1	8013818	8014067	scaffold_1	8007207	8007933	scaffold_1	9184257	9184514	scaffold_1	10780271	10780327
scaffold_1	12178598	12179601	scaffold_1	12167803	12168395	scaffold_1	11840441	11840851	scaffold_1	10965752	10965787	scaffold_1	11876484	11876933	scaffold_1	11555724	11557289	scaffold_1	11084814	11084869	scaffold_1	8531082	8531832	scaffold_1	8019036	8019453	scaffold_1	8010754	8011113	scaffold_1	9199112	9199614	scaffold_1	10780781	10781175
scaffold_1	12197117	12197860	scaffold_1	12172236	12172758	scaffold_1	11863467	11864322	scaffold_1	10967309	10967411	scaffold_1	11905212	11905512	scaffold_1	11569654	11570639	scaffold_1	11085121	11085211	scaffold_1	8537813	8538173	scaffold_1	8032143	8032171	scaffold_1	8013818	8014067	scaffold_1	9204249	9204292	scaffold_1	10789158	10789895
scaffold_1	12200180	12200529	scaffold_1	12173153	12173388	scaffold_1	11876484	11876933	scaffold_1	10969160	10969298	scaffold_1	11906194	11906761	scaffold_1	11581421	11582074	scaffold_1	11092354	11093129	scaffold_1	8570099	8570606	scaffold_1	8063340	8064472	scaffold_1	8019036	8019453	scaffold_1	9205122	9205190	scaffold_1	10813772	10813819
scaffold_1	12201523	12202406	scaffold_1	12173713	12174370	scaffold_1	11905212	11905512	scaffold_1	10977311	10977700	scaffold_1	11912235	11912807	scaffold_1	11590784	11590902	scaffold_1	11112734	11113025	scaffold_1	8572759	8573483	scaffold_1	8120890	8121045	scaffold_1	8021028	8021151	scaffold_1	9211786	9211887	scaffold_1	10815319	10815548
scaffold_1	12207585	12207666	scaffold_1	12174707	12174882	scaffold_1	11906194	11906761	scaffold_1	10984974	10985590	scaffold_1	11916613	11916665	scaffold_1	11591190	11591241	scaffold_1	11115977	11116482	scaffold_1	8577158	8577904	scaffold_1	8129048	8129357	scaffold_1	8032143	8032171	scaffold_1	9250215	9250617	scaffold_1	10817260	10817371
scaffold_1	12215948	12216563	scaffold_1	12176112	12176699	scaffold_1	11912235	11912807	scaffold_1	10986540	10986810	scaffold_1	11918795	11918846	scaffold_1	11591673	11591938	scaffold_1	11117682	11118107	scaffold_1	8582537	8583127	scaffold_1	8139726	8139935	scaffold_1	8058404	8058479	scaffold_1	9251210	9252216	scaffold_1	10820117	10820316
scaffold_1	12225500	12225911	scaffold_1	12176953	12178269	scaffold_1	11918795	11918846	scaffold_1	10987910	10988057	scaffold_1	11929220	11930149	scaffold_1	11598770	11598843	scaffold_1	11123753	11124689	scaffold_1	8593919	8594030	scaffold_1	8148395	8149031	scaffold_1	8063340	8064472	scaffold_1	9292937	9293110	scaffold_1	10821476	10821715
scaffold_1	12229876	12232037	scaffold_1	12178598	12179601	scaffold_1	11929220	11930149	scaffold_1	10989215	10989491	scaffold_1	11935414	11935594	scaffold_1	11600866	11601373	scaffold_1	11124708	11124868	scaffold_1	8614301	8614348	scaffold_1	8163582	8163725	scaffold_1	8120890	8121045	scaffold_1	9303584	9304085	scaffold_1	10823393	10823911
scaffold_1	12233515	12234255	scaffold_1	12197117	12197860	scaffold_1	11935414	11935594	scaffold_1	10990514	10991025	scaffold_1	11937154	11937543	scaffold_1	11606417	11607048	scaffold_1	11133657	11135745	scaffold_1	8627862	8628198	scaffold_1	8167244	8167370	scaffold_1	8129048	8129357	scaffold_1	9306917	9307429	scaffold_1	10836990	10837396
scaffold_1	12244875	12244997	scaffold_1	12200180	12200529	scaffold_1	11937154	11937543	scaffold_1	11002572	11002629	scaffold_1	11939577	11939747	scaffold_1	11608664	11608900	scaffold_1	11136393	11137673	scaffold_1	8632923	8633250	scaffold_1	8189542	8189740	scaffold_1	8139726	8139935	scaffold_1	9309696	9311459	scaffold_1	10854102	10854629
scaffold_1	12270639	12270916	scaffold_1	12201523	12202406	scaffold_1	11939577	11939747	scaffold_1	11007263	11007455	scaffold_1	11949218	11949556	scaffold_1	11612990	11613618	scaffold_1	11137953	11138515	scaffold_1	8648045	8648302	scaffold_1	8193740	8194031	scaffold_1	8148395	8149031	scaffold_1	9320455	9321796	scaffold_1	10878310	10878711
scaffold_1	12278910	12279140	scaffold_1	12207585	12207666	scaffold_1	11949218	11949556	scaffold_1	11013014	11013427	scaffold_1	11950201	11950329	scaffold_1	11613925	11614561	scaffold_1	11138773	11139167	scaffold_1	8664005	8665126	scaffold_1	8200420	8200797	scaffold_1	8163582	8163725	scaffold_1	9369019	9369562	scaffold_1	10901510	10901641
scaffold_1	12279848	12282094	scaffold_1	12215948	12216563	scaffold_1	11950201	11950329	scaffold_1	11014394	11014634	scaffold_1	11979167	11979615	scaffold_1	11636524	11636757	scaffold_1	11145835	11147287	scaffold_1	8698045	8698537	scaffold_1	8209158	8209567	scaffold_1	8167244	8167370	scaffold_1	9372844	9373195	scaffold_1	10907390	10907807
scaffold_1	12283800	12284113	scaffold_1	12216634	12216966	scaffold_1	11991415	11991617	scaffold_1	11018345	11018826	scaffold_1	11991415	11991617	scaffold_1	11641279	11641435	scaffold_1	11150578	11151410	scaffold_1	8703735	8704264	scaffold_1	8210932	8211057	scaffold_1	8189542	8189740	scaffold_1	9379454	9379611	scaffold_1	10943290	10943534
scaffold_1	12371426	12372296	scaffold_1	12225500	12225911	scaffold_1	11994001	11994989	scaffold_1	11019825	11019936	scaffold_1	11994001	11994989	scaffold_1	11654787	11655366	scaffold_1	11151698	11152501	scaffold_1	8704729	8705418	scaffold_1	8216645	8216788	scaffold_1	8193740	8194031	scaffold_1	9380553	9381880	scaffold_1	10943973	10944849
scaffold_1	12381690	12382032	scaffold_1	12229876	12232037	scaffold_1	11999034	11999434	scaffold_1	11021122	11021366	scaffold_1	11999034	11999434	scaffold_1	11656194	11656405	scaffold_1	11153320	11156404	scaffold_1	8706298	8706644	scaffold_1	8218681	8219266	scaffold_1	8200420	8200797	scaffold_1	9384173	9385591	scaffold_1	10955728	10955947
scaffold_1	12383741	12383949	scaffold_1	12233515	12234255	scaffold_1	12000008	12000209	scaffold_1	11038692	11039262	scaffold_1	12000008	12000209	scaffold_1	11690213	11690735	scaffold_1	11172150	11173704	scaffold_1	8711112	8711869	scaffold_1	8227627	8227757	scaffold_1	8209158	8209567	scaffold_1	9385974	9386370	scaffold_1	10961839	10962925
scaffold_1	12484702	12485494	scaffold_1	12244875	12244997	scaffold_1	12001159	12001362	scaffold_1	11044342	11044487	scaffold_1	12001159	12001362	scaffold_1	11693817	11694425	scaffold_1	11179812	11180566	scaffold_1	8713474	8713688	scaffold_1	8234365	8234724	scaffold_1	8210932	8211057	scaffold_1	9390485	9390689	scaffold_1	10965752	10965787
scaffold_1	12512038	12513345	scaffold_1	12270639	12270916	scaffold_1	12001898	12003261	scaffold_1	11045122	11045499	scaffold_1	12001898	12003261	scaffold_1	11698608	11699062	scaffold_1	11195906	11196348	scaffold_1	8717353	8717638	scaffold_1	8235196	8236438	scaffold_1	8216645	8216788	scaffold_1	9390962	9391722	scaffold_1	10967309	10967411
scaffold_1	12672704	12673083	scaffold_1	12278910	12279140	scaffold_1	12030678	12030749	scaffold_1	11049954	11050400	scaffold_1	12030678	12030749	scaffold_1	11699466	11700539	scaffold_1	11206242	11207784	scaffold_1	8723813	8724866	scaffold_1	8255101	8255347	scaffold_1	8218681	8219266	scaffold_1	9393648	9395313	scaffold_1	10969160	10969298
scaffold_1	12674548	12675087	scaffold_1	12279848	12282094	scaffold_1	12031788	12032929	scaffold_1	11061737	11062030	scaffold_1	12031788	12032929	scaffold_1	11713439	11713715	scaffold_1	11212871	11213013	scaffold_1	8725766	8726097	scaffold_1	8259350	8259690	scaffold_1	8227627	8227757	scaffold_1	9430541	9430799	scaffold_1	10977311	10977700
scaffold_1	12693752	12694109	scaffold_1	12283800	12284113	scaffold_1	12033851	12034432	scaffold_1	11082329	11082941	scaffold_1	12033851	12034432	scaffold_1	11737093	11737597	scaffold_1	11224428	11224911	scaffold_1	8741260	8741511	scaffold_1	8259945	8260518	scaffold_1	8234365	8234724	scaffold_1	9440731	9441061	scaffold_1	10980327	10981156
scaffold_1	12715590	12715727	scaffold_1	12371426	12372296	scaffold_1	12039471	12039887	scaffold_1	11083282	11083595	scaffold_1	12039471	12039887	scaffold_1	11746242	11746263	scaffold_1	11225657	11226129	scaffold_1	8768294	8768318	scaffold_1	8261350	8262534	scaffold_1	8235196	8236438	scaffold_1	9441351	9441586	scaffold_1	10984974	10985590
scaffold_1	12749111	12749702	scaffold_1	12381690	12382032	scaffold_1	12051145	12051396	scaffold_1	11083884	11084066	scaffold_1	12051145	12051396	scaffold_1	11761110	11761454	scaffold_1	11231230	11231622	scaffold_1	8768824	8768872	scaffold_1	8265062	8265664	scaffold_1	8255101	8255347	scaffold_1	9505001	9505489	scaffold_1	10986540	10986810
scaffold_1	12750509	12750626	scaffold_1	12383741	12383949	scaffold_1	12059412	12059615	scaffold_1	11084814	11084869	scaffold_1	12059412	12059615	scaffold_1	11777458	11777607	scaffold_1	11232101	11233665	scaffold_1	8779137	8779554	scaffold_1	8266029	8266368	scaffold_1	8259350	8259690	scaffold_1	9560065	9561169	scaffold_1	10987910	10988057
scaffold_1	12754323	12755230	scaffold_1	12484702	12485494	scaffold_1	12062548	12062900	scaffold_1	11085121	11085211	scaffold_1	12062548	12062900	scaffold_1	11786872	11787556	scaffold_1	11233994	11234425	scaffold_1	8781420	8782219	scaffold_1	8267803	8268680	scaffold_1	8259945	8260518	scaffold_1	9561694	9562681	scaffold_1	10989215	10989491
scaffold_1	12757787	12757967	scaffold_1	12512038	12513345	scaffold_1	12066308	12067791	scaffold_1	11092354	11093129	scaffold_1	12066308	12067791	scaffold_1	11788231	11788715	scaffold_1	11234697	11235364	scaffold_1	8785754	8786124	scaffold_1	8274472	8274730	scaffold_1	8261350	8262534	scaffold_1	9562756	9563170	scaffold_1	10990514	10991025
scaffold_1	12759815	12759845	scaffold_1	12672704	12673083	scaffold_1	12070689	12070762	scaffold_1	11112734	11113025	scaffold_1	12070689	12070762	scaffold_1	11794566	11795243	scaffold_1	11243807	11244120	scaffold_1	8825421	8826194	scaffold_1	8287237	8287734	scaffold_1	8265062	8265664	scaffold_1	9570695	9570734	scaffold_1	10993189	10993708
scaffold_1	12760425	12760675	scaffold_1	12674548	12675087	scaffold_1	12071224	12072463	scaffold_1	11115977	11116482	scaffold_1	12071224	12072463	scaffold_1	11818427	11818777	scaffold_1	11251174	11251380	scaffold_1	8826962	8827726	scaffold_1	8319786	8319955	scaffold_1	8266029	8266368	scaffold_1	9575255	9575886	scaffold_1	11002572	11002629
scaffold_1	12761342	12761876	scaffold_1	12693752	12694109	scaffold_1	12074614	12074844	scaffold_1	11117682	11118107	scaffold_1	12074614	12074844	scaffold_1	11835860	11836097	scaffold_1	11254400	11254599	scaffold_1	8835747	8835922	scaffold_1	8322218	8322732	scaffold_1	8267803	8268680	scaffold_1	9584383	9584618	scaffold_1	11007263	11007455
scaffold_1	12762234	12762759	scaffold_1	12715590	12715727	scaffold_1	12075132	12076069	scaffold_1	11123753	11124689	scaffold_1	12075132	12076069	scaffold_1	11836723	11837240	scaffold_1	11257234	11257645	scaffold_1	8846408	8847303	scaffold_1	8327561	8328582	scaffold_1	8274472	8274730	scaffold_1	9590878	9590922	scaffold_1	11013014	11013427
scaffold_1	12763029	12763916	scaffold_1	12749111	12749702	scaffold_1	12078635	12079230	scaffold_1	11124708	11124868	scaffold_1	12078635	12079230	scaffold_1	11840441	11840851	scaffold_1	11257946	11258037	scaffold_1	8858104	8858467	scaffold_1	8328937	8329029	scaffold_1	8287237	8287734	scaffold_1	9611316	9611813	scaffold_1	11014394	11014634
scaffold_1	12764239	12764430	scaffold_1	12750509	12750626	scaffold_1	12085590	12085690	scaffold_1	11133657	11135745	scaffold_1	12085590	12085690	scaffold_1	11863467	11864322	scaffold_1	11266716	11266821	scaffold_1	8893598	8893713	scaffold_1	8345940	8346135	scaffold_1	8319786	8319955	scaffold_1	9615601	9615955	scaffold_1	11018345	11018826
scaffold_1	12765068	12765499	scaffold_1	12754323	12755230	scaffold_1	12087195	12087411	scaffold_1	11136393	11137673	scaffold_1	12087195	12087411	scaffold_1	11876484	11876933	scaffold_1	11276094	11277074	scaffold_1	8936867	8937113	scaffold_1	8347009	8347650	scaffold_1	8322218	8322732	scaffold_1	9620979	9621426	scaffold_1	11019825	11019936
scaffold_1	12771838	12772302	scaffold_1	12757787	12757967	scaffold_1	12131775	12132093	scaffold_1	11137953	11138515	scaffold_1	12131775	12132093	scaffold_1	11905212	11905512	scaffold_1	11277795	11278602	scaffold_1	8940269	8940296	scaffold_1	8360978	8361374	scaffold_1	8324434	8325123	scaffold_1	9622571	9623573	scaffold_1	11021122	11021366
scaffold_1	12777805	12778247	scaffold_1	12759815	12759845	scaffold_1	12146830	12147434	scaffold_1	11138773	11139167	scaffold_1	12146830	12147434	scaffold_1	11906194	11906761	scaffold_1	11316013	11316804	scaffold_1	8962306	8962611	scaffold_1	8361710	8361984	scaffold_1	8327561	8328582	scaffold_1	9625147	9625249	scaffold_1	11038692	11039262
scaffold_1	12780443	12780838	scaffold_1	12760425	12760675	scaffold_1	12156684	12157418	scaffold_1	11145835	11147287	scaffold_1	12156684	12157418	scaffold_1	11912235	11912807	scaffold_1	11326454	11326745	scaffold_1	8963534	8963652	scaffold_1	8382082	8385870	scaffold_1	8328937	8329029	scaffold_1	9625929	9626103	scaffold_1	11044342	11044487
scaffold_1	12788291	12788718	scaffold_1	12761342	12761876	scaffold_1	12159634	12159827	scaffold_1	11150578	11151410	scaffold_1	12159634	12159827	scaffold_1	11918795	11918846	scaffold_1	11332097	11332750	scaffold_1	8977805	8977882	scaffold_1	8388453	8389016	scaffold_1	8345940	8346135	scaffold_1	9627919	9628180	scaffold_1	11045122	11045499
scaffold_1	12788990	12789651	scaffold_1	12762234	12762759	scaffold_1	12164908	12165443	scaffold_1	11151698	11152501	scaffold_1	12164908	12165443	scaffold_1	11929220	11930149	scaffold_1	11335727	11336545	scaffold_1	8978749	8979642	scaffold_1	8391592	8393527	scaffold_1	8347009	8347650	scaffold_1	9630095	9630412	scaffold_1	11049954	11050400
scaffold_1	12793995	12794394	scaffold_1	12763029	12763916	scaffold_1	12166538	12167127	scaffold_1	11153320	11156404	scaffold_1	12166538	12167127	scaffold_1	11935414	11935594	scaffold_1	11377786	11377974	scaffold_1	8996944	8998188	scaffold_1	8394813	8395137	scaffold_1	8360978	8361374	scaffold_1	9639291	9639878	scaffold_1	11061737	11062030
scaffold_1	12794685	12795151	scaffold_1	12764239	12764430	scaffold_1	12167803	12168395	scaffold_1	11172150	11173704	scaffold_1	12167803	12168395	scaffold_1	11937154	11937543	scaffold_1	11381159	11381583	scaffold_1	9008008	9008251	scaffold_1	8395503	8395965	scaffold_1	8361710	8361984	scaffold_1	9652116	9652499	scaffold_1	11082329	11082941
scaffold_1	12831745	12832748	scaffold_1	12765068	12765499	scaffold_1	12172236	12172758	scaffold_1	11179812	11180566	scaffold_1	12172236	12172758	scaffold_1	11939577	11939747	scaffold_1	11386450	11386881	scaffold_1	9018497	9018729	scaffold_1	8398370	8399098	scaffold_1	8382082	8385870	scaffold_1	9672767	9672995	scaffold_1	11083282	11083595
scaffold_1	12833002	12833244	scaffold_1	12771838	12772302	scaffold_1	12173153	12173388	scaffold_1	11195906	11196348	scaffold_1	12173153	12173388	scaffold_1	11949218	11949556	scaffold_1	11388528	11389199	scaffold_1	9025167	9025593	scaffold_1	8412318	8412359	scaffold_1	8388453	8389016	scaffold_1	9689035	9689354	scaffold_1	11083884	11084066
scaffold_1	12861068	12861399	scaffold_1	12777805	12778247	scaffold_1	12173713	12174370	scaffold_1	11206242	11207784	scaffold_1	12173713	12174370	scaffold_1	11950201	11950329	scaffold_1	11392137	11392499	scaffold_1	9041183	9041421	scaffold_1	8416681	8416934	scaffold_1	8391592	8393527	scaffold_1	9694347	9694874	scaffold_1	11084814	11084869
scaffold_1	12869081	12869210	scaffold_1	12780443	12780838	scaffold_1	12174707	12174882	scaffold_1	11212871	11213013	scaffold_1	12174707	12174882	scaffold_1	11979167	11979615	scaffold_1	11400166	11400540	scaffold_1	9044817	9045690	scaffold_1	8423936	8424283	scaffold_1	8394813	8395137	scaffold_1	9718645	9719349	scaffold_1	11085121	11085211
scaffold_1	12869825	12873707	scaffold_1	12788291	12788718	scaffold_1	12176112	12176699	scaffold_1	11224428	11224911	scaffold_1	12176112	12176699	scaffold_1	11991415	11991617	scaffold_1	11409329	11409485	scaffold_1	9052052	9052883	scaffold_1	8426298	8426482	scaffold_1	8395503	8395965	scaffold_1	9732574	9732822	scaffold_1	11092354	11093129
scaffold_1	12997048	12997250	scaffold_1	12788990	12789651	scaffold_1	12176953	12178269	scaffold_1	11225657	11226129	scaffold_1	12176953	12178269	scaffold_1	11994001	11994989	scaffold_1	11410660	11411201	scaffold_1	9117455	9117711	scaffold_1	8427212	8427570	scaffold_1	8398370	8399098	scaffold_1	9735541	9736238	scaffold_1	11112734	11113025
scaffold_1	13038299	13038538	scaffold_1	12794685	12795151	scaffold_1	12178598	12179601	scaffold_1	11231230	11231622	scaffold_1	12178598	12179601	scaffold_1	11999034	11999434	scaffold_1	11414605	11415080	scaffold_1	9121335	9121550	scaffold_1	8436012	8436237	scaffold_1	8412318	8412359	scaffold_1	9736551	9737026	scaffold_1	11115977	11116482
scaffold_1	13046190	13046602	scaffold_1	12831745	12832748	scaffold_1	12185705	12186504	scaffold_1	11232101	11233665	scaffold_1	12197117	12197860	scaffold_1	12000008	12000209	scaffold_1	11455065	11455326	scaffold_1	9138128	9139034	scaffold_1	8442910	8443737	scaffold_1	8416681	8416934	scaffold_1	9742908	9743343	scaffold_1	11117682	11118107
scaffold_1	13052530	13053195	scaffold_1	12833002	12833244	scaffold_1	12197117	12197860	scaffold_1	11233994	11234425	scaffold_1	12200180	12200529	scaffold_1	12001159	12001362	scaffold_1	11457740	11459282	scaffold_1	9159134	9159473	scaffold_1	8444822	8445442	scaffold_1	8423936	8424283	scaffold_1	9747589	9747988	scaffold_1	11123753	11124689
scaffold_1	13069823	13069877	scaffold_1	12861068	12861399	scaffold_1	12200180	12200529	scaffold_1	11234697	11235364	scaffold_1	12201523	12202406	scaffold_1	12001898	12003261	scaffold_1	11460470	11461199	scaffold_1	9169261	9169569	scaffold_1	8457205	8457803	scaffold_1	8426298	8426482	scaffold_1	9749298	9750208	scaffold_1	11124708	11124868
scaffold_1	13080118	13080493	scaffold_1	12869081	12869210	scaffold_1	12201523	12202406	scaffold_1	11243807	11244120	scaffold_1	12207585	12207666	scaffold_1	12030678	12030749	scaffold_1	11480586	11481033	scaffold_1	9184257	9184514	scaffold_1	8459229	8459518	scaffold_1	8427212	8427570	scaffold_1	9753073	9753242	scaffold_1	11133657	11135745
scaffold_1	13093329	13093906	scaffold_1	12869825	12873707	scaffold_1	12207585	12207666	scaffold_1	11251174	11251380	scaffold_1	12215948	12216563	scaffold_1	12031788	12032929	scaffold_1	11489514	11490405	scaffold_1	9199112	9199614	scaffold_1	8482595	8482971	scaffold_1	8436012	8436237	scaffold_1	9772331	9772570	scaffold_1	11136393	11137673
scaffold_1	13101545	13101616	scaffold_1	12997048	12997250	scaffold_1	12215948	12216563	scaffold_1	11254400	11254599	scaffold_1	12216634	12216966	scaffold_1	12033851	12034432	scaffold_1	11517811	11517850	scaffold_1	9204249	9204292	scaffold_1	8483337	8483510	scaffold_1	8442910	8443737	scaffold_1	9773348	9774300	scaffold_1	11137953	11138515
scaffold_1	13122129	13122339	scaffold_1	13038299	13038538	scaffold_1	12216634	12216966	scaffold_1	11257234	11257645	scaffold_1	12225500	12225911	scaffold_1	12039471	12039887	scaffold_1	11525695	11526249	scaffold_1	9205122	9205190	scaffold_1	8484696	8484799	scaffold_1	8444822	8445442	scaffold_1	9787583	9787769	scaffold_1	11138773	11139167
scaffold_1	13123394	13124250	scaffold_1	13046190	13046602	scaffold_1	12225500	12225911	scaffold_1	11257946	11258037	scaffold_1	12229876	12232037	scaffold_1	12051145	12051396	scaffold_1	11533982	11535412	scaffold_1	9211786	9211887	scaffold_1	8513573	8514856	scaffold_1	8457205	8457803	scaffold_1	9790451	9790658	scaffold_1	11145835	11147287
scaffold_1	13144675	13145362	scaffold_1	13052530	13053195	scaffold_1	12229876	12232037	scaffold_1	11276094	11277074	scaffold_1	12233515	12234255	scaffold_1	12059412	12059615	scaffold_1	11541570	11541689	scaffold_1	9250215	9250617	scaffold_1	8515144	8515177	scaffold_1	8459229	8459518	scaffold_1	9807204	9807545	scaffold_1	11150578	11151410
scaffold_1	13149571	13149712	scaffold_1	13069823	13069877	scaffold_1	12233515	12234255	scaffold_1	11277795	11278602	scaffold_1	12244875	12244997	scaffold_1	12062548	12062900	scaffold_1	11544798	11545513	scaffold_1	9251210	9252216	scaffold_1	8522302	8522484	scaffold_1	8482595	8482971	scaffold_1	9816783	9816839	scaffold_1	11151698	11152501
scaffold_1	13152146	13152698	scaffold_1	13080118	13080493	scaffold_1	12244875	12244997	scaffold_1	11286044	11286214	scaffold_1	12270639	12270916	scaffold_1	12066308	12067791	scaffold_1	11547013	11547150	scaffold_1	9292937	9293110	scaffold_1	8525272	8525610	scaffold_1	8483337	8483510	scaffold_1	9818319	9818494	scaffold_1	11153320	11156404
scaffold_1	13154355	13154451	scaffold_1	13093329	13093906	scaffold_1	12270639	12270916	scaffold_1	11312248	11312766	scaffold_1	12278910	12279140	scaffold_1	12070689	12070762	scaffold_1	11554893	11555323	scaffold_1	9303584	9304085	scaffold_1	8529077	8529320	scaffold_1	8484696	8484799	scaffold_1	9824100	9824509	scaffold_1	11172150	11173704
scaffold_1	13194631	13195176	scaffold_1	13101545	13101616	scaffold_1	12278910	12279140	scaffold_1	11316013	11316804	scaffold_1	12279848	12282094	scaffold_1	12071224	12072463	scaffold_1	11555724	11557289	scaffold_1	9306917	9307429	scaffold_1	8529920	8530585	scaffold_1	8500643	8500766	scaffold_1	9824598	9824786	scaffold_1	11179812	11180566
scaffold_1	13196363	13196463	scaffold_1	13122129	13122339	scaffold_1	12279848	12282094	scaffold_1	11326454	11326745	scaffold_1	12283800	12284113	scaffold_1	12074614	12074844	scaffold_1	11569654	11570639	scaffold_1	9309696	9311459	scaffold_1	8531082	8531832	scaffold_1	8513573	8514856	scaffold_1	9831263	9831737	scaffold_1	11201656	11202866
scaffold_1	13208393	13209162	scaffold_1	13123394	13124250	scaffold_1	12283800	12284113	scaffold_1	11332097	11332750	scaffold_1	12371426	12372296	scaffold_1	12075132	12076069	scaffold_1	11581421	11582074	scaffold_1	9320455	9321796	scaffold_1	8537813	8538173	scaffold_1	8515144	8515177	scaffold_1	9860076	9860454	scaffold_1	11206242	11207784
scaffold_1	13211499	13211783	scaffold_1	13144675	13145362	scaffold_1	12371426	12372296	scaffold_1	11335727	11336545	scaffold_1	12381690	12382032	scaffold_1	12078635	12079230	scaffold_1	11590784	11590902	scaffold_1	9369019	9369562	scaffold_1	8570099	8570606	scaffold_1	8525272	8525610	scaffold_1	9860818	9861050	scaffold_1	11212871	11213013
scaffold_1	13248237	13248736	scaffold_1	13149571	13149712	scaffold_1	12381690	12382032	scaffold_1	11377786	11377974	scaffold_1	12383741	12383949	scaffold_1	12085590	12085690	scaffold_1	11591190	11591241	scaffold_1	9372844	9373195	scaffold_1	8572759	8573483	scaffold_1	8529077	8529320	scaffold_1	9887967	9888121	scaffold_1	11224428	11224911
scaffold_1	13255985	13256214	scaffold_1	13152146	13152698	scaffold_1	12383741	12383949	scaffold_1	11381159	11381583	scaffold_1	12484702	12485494	scaffold_1	12087195	12087411	scaffold_1	11591673	11591938	scaffold_1	9379454	9379611	scaffold_1	8577158	8577904	scaffold_1	8529920	8530585	scaffold_1	9903530	9904488	scaffold_1	11225657	11226129
scaffold_1	13260598	13261307	scaffold_1	13154355	13154451	scaffold_1	12484702	12485494	scaffold_1	11386450	11386881	scaffold_1	12512038	12513345	scaffold_1	12131775	12132093	scaffold_1	11598770	11598843	scaffold_1	9380553	9381880	scaffold_1	8582537	8583127	scaffold_1	8531082	8531832	scaffold_1	9905927	9906619	scaffold_1	11231230	11231622
scaffold_1	13278114	13278221	scaffold_1	13194631	13195176	scaffold_1	12512038	12513345	scaffold_1	11388528	11389199	scaffold_1	12672704	12673083	scaffold_1	12146830	12147434	scaffold_1	11600866	11601373	scaffold_1	9384173	9385591	scaffold_1	8593919	8594030	scaffold_1	8537813	8538173	scaffold_1	9939892	9940748	scaffold_1	11232101	11233665
scaffold_1	13295905	13297786	scaffold_1	13196363	13196463	scaffold_1	12672704	12673083	scaffold_1	11392137	11392499	scaffold_1	12674548	12675087	scaffold_1	12156684	12157418	scaffold_1	11606417	11607048	scaffold_1	9390485	9390689	scaffold_1	8627862	8628198	scaffold_1	8570099	8570606	scaffold_1	9941265	9941696	scaffold_1	11233994	11234425
scaffold_1	13300908	13301039	scaffold_1	13208393	13209162	scaffold_1	12674548	12675087	scaffold_1	11400166	11400540	scaffold_1	12693752	12694109	scaffold_1	12159634	12159827	scaffold_1	11608664	11608900	scaffold_1	9390962	9391722	scaffold_1	8632923	8633250	scaffold_1	8572759	8573483	scaffold_1	9942431	9942879	scaffold_1	11234697	11235364
scaffold_1	13363788	13364639	scaffold_1	13211499	13211783	scaffold_1	12693752	12694109	scaffold_1	11409329	11409485	scaffold_1	12715590	12715727	scaffold_1	12164908	12165443	scaffold_1	11612990	11613618	scaffold_1	9393648	9395313	scaffold_1	8648045	8648302	scaffold_1	8577158	8577904	scaffold_1	9946923	9947201	scaffold_1	11243807	11244120
scaffold_1	13365039	13366128	scaffold_1	13248237	13248736	scaffold_1	12715590	12715727	scaffold_1	11410660	11411201	scaffold_1	12749111	12749702	scaffold_1	12166538	12167127	scaffold_1	11613925	11614561	scaffold_1	9430541	9430799	scaffold_1	8664005	8665126	scaffold_1	8582537	8583127	scaffold_1	9953505	9954041	scaffold_1	11251174	11251380
scaffold_1	13375095	13375283	scaffold_1	13255985	13256214	scaffold_1	12749111	12749702	scaffold_1	11414605	11415080	scaffold_1	12750509	12750626	scaffold_1	12167803	12168395	scaffold_1	11636524	11636757	scaffold_1	9440731	9441061	scaffold_1	8698045	8698537	scaffold_1	8593919	8594030	scaffold_1	9981090	9981573	scaffold_1	11254400	11254599
scaffold_1	13376760	13376936	scaffold_1	13260598	13261307	scaffold_1	12750509	12750626	scaffold_1	11455065	11455326	scaffold_1	12754323	12755230	scaffold_1	12172236	12172758	scaffold_1	11641279	11641435	scaffold_1	9441351	9441586	scaffold_1	8703735	8704264	scaffold_1	8627862	8628198	scaffold_1	9986330	9987194	scaffold_1	11257946	11258037
scaffold_1	13377284	13377369	scaffold_1	13278114	13278221	scaffold_1	12754323	12755230	scaffold_1	11457740	11459282	scaffold_1	12757787	12757967	scaffold_1	12173153	12173388	scaffold_1	11654787	11655366	scaffold_1	9501659	9501867	scaffold_1	8704729	8705418	scaffold_1	8630519	8630761	scaffold_1	9988931	9990125	scaffold_1	11276094	11277074
scaffold_1	13377631	13378258	scaffold_1	13295905	13297786	scaffold_1	12757787	12757967	scaffold_1	11460470	11461199	scaffold_1	12759815	12759845	scaffold_1	12173713	12174370	scaffold_1	11656194	11656405	scaffold_1	9505001	9505489	scaffold_1	8706298	8706644	scaffold_1	8632923	8633250	scaffold_1	9995730	9996280	scaffold_1	11277795	11278602
scaffold_1	13399965	13400634	scaffold_1	13300908	13301039	scaffold_1	12759815	12759845	scaffold_1	11480586	11481033	scaffold_1	12760425	12760675	scaffold_1	12174707	12174882	scaffold_1	11690213	11690735	scaffold_1	9560065	9561169	scaffold_1	8710277	8710795	scaffold_1	8648045	8648302	scaffold_1	9996586	9997404	scaffold_1	11286044	11286214
scaffold_1	13414393	13414722	scaffold_1	13363788	13364639	scaffold_1	12760425	12760675	scaffold_1	11489514	11490405	scaffold_1	12761342	12761876	scaffold_1	12176112	12176699	scaffold_1	11693817	11694425	scaffold_1	9561694	9562681	scaffold_1	8711112	8711869	scaffold_1	8664005	8665126	scaffold_1	9999148	10000882	scaffold_1	11316013	11316804
scaffold_1	13419363	13419513	scaffold_1	13365039	13366128	scaffold_1	12761342	12761876	scaffold_1	11518622	11519426	scaffold_1	12762234	12762759	scaffold_1	12176953	12178269	scaffold_1	11698608	11699062	scaffold_1	9562756	9563170	scaffold_1	8713474	8713688	scaffold_1	8698045	8698537	scaffold_1	10006588	10006976	scaffold_1	11326454	11326745
scaffold_1	13422875	13422909	scaffold_1	13375095	13375283	scaffold_1	12762234	12762759	scaffold_1	11525695	11526249	scaffold_1	12763029	12763916	scaffold_1	12178598	12179601	scaffold_1	11699466	11700539	scaffold_1	9570695	9570734	scaffold_1	8717353	8717638	scaffold_1	8703735	8704264	scaffold_1	10010464	10010861	scaffold_1	11332097	11332750
scaffold_1	13429922	13430501	scaffold_1	13376760	13376936	scaffold_1	12763029	12763916	scaffold_1	11533982	11535412	scaffold_1	12764239	12764430	scaffold_1	12197117	12197860	scaffold_1	11713439	11713715	scaffold_1	9584383	9584618	scaffold_1	8719868	8720080	scaffold_1	8704729	8705418	scaffold_1	10028619	10029478	scaffold_1	11335727	11336545
scaffold_1	13431100	13431521	scaffold_1	13377284	13377369	scaffold_1	12764239	12764430	scaffold_1	11536262	11536356	scaffold_1	12765068	12765499	scaffold_1	12200180	12200529	scaffold_1	11737093	11737597	scaffold_1	9590878	9590922	scaffold_1	8720500	8720836	scaffold_1	8706298	8706644	scaffold_1	10032851	10033136	scaffold_1	11377786	11377974
scaffold_1	13441583	13443795	scaffold_1	13377631	13378258	scaffold_1	12765068	12765499	scaffold_1	11541570	11541689	scaffold_1	12771838	12772302	scaffold_1	12201523	12202406	scaffold_1	11746242	11746263	scaffold_1	9611316	9611813	scaffold_1	8723813	8724866	scaffold_1	8710277	8710795	scaffold_1	10051742	10051979	scaffold_1	11381159	11381583
scaffold_1	13448337	13448690	scaffold_1	13399965	13400634	scaffold_1	12771838	12772302	scaffold_1	11544798	11545513	scaffold_1	12777805	12778247	scaffold_1	12207585	12207666	scaffold_1	11761110	11761454	scaffold_1	9615601	9615955	scaffold_1	8725236	8725489	scaffold_1	8711112	8711869	scaffold_1	10053828	10054224	scaffold_1	11386450	11386881
scaffold_1	13452222	13452755	scaffold_1	13414393	13414722	scaffold_1	12777805	12778247	scaffold_1	11547013	11547150	scaffold_1	12780443	12780838	scaffold_1	12215948	12216563	scaffold_1	11777458	11777607	scaffold_1	9620979	9621426	scaffold_1	8725766	8726097	scaffold_1	8713474	8713688	scaffold_1	10055361	10056170	scaffold_1	11388528	11389199
scaffold_1	13453270	13453405	scaffold_1	13419363	13419513	scaffold_1	12780443	12780838	scaffold_1	11554893	11555323	scaffold_1	12788291	12788718	scaffold_1	12216634	12216966	scaffold_1	11786872	11787556	scaffold_1	9622571	9623573	scaffold_1	8741260	8741511	scaffold_1	8717353	8717638	scaffold_1	10078431	10079402	scaffold_1	11392137	11392499
scaffold_1	13458455	13458668	scaffold_1	13429922	13430501	scaffold_1	12788291	12788718	scaffold_1	11555724	11557289	scaffold_1	12788990	12789651	scaffold_1	12225500	12225911	scaffold_1	11788231	11788715	scaffold_1	9625147	9625249	scaffold_1	8768294	8768318	scaffold_1	8719868	8720080	scaffold_1	10082680	10084919	scaffold_1	11400166	11400540
scaffold_1	13464094	13465845	scaffold_1	13431100	13431521	scaffold_1	12788990	12789651	scaffold_1	11557568	11558241	scaffold_1	12793995	12794394	scaffold_1	12229876	12232037	scaffold_1	11794566	11795243	scaffold_1	9625929	9626103	scaffold_1	8768824	8768872	scaffold_1	8720500	8720836	scaffold_1	10096729	10096909	scaffold_1	11409329	11409485
scaffold_1	13469505	13469828	scaffold_1	13441583	13443795	scaffold_1	12793995	12794394	scaffold_1	11569654	11570639	scaffold_1	12794685	12795151	scaffold_1	12233515	12234255	scaffold_1	11818427	11818777	scaffold_1	9627919	9628180	scaffold_1	8779137	8779554	scaffold_1	8723813	8724866	scaffold_1	10107625	10108374	scaffold_1	11410660	11411201
scaffold_1	13471745	13472017	scaffold_1	13448337	13448690	scaffold_1	12794685	12795151	scaffold_1	11581421	11582074	scaffold_1	12831745	12832748	scaffold_1	12244875	12244997	scaffold_1	11835860	11836097	scaffold_1	9630095	9630412	scaffold_1	8781420	8782219	scaffold_1	8725236	8725489	scaffold_1	10111989	10114574	scaffold_1	11414605	11415080
scaffold_1	13490421	13490929	scaffold_1	13452222	13452755	scaffold_1	12831745	12832748	scaffold_1	11590784	11590902	scaffold_1	12833002	12833244	scaffold_1	12270639	12270916	scaffold_1	11836723	11837240	scaffold_1	9639291	9639878	scaffold_1	8785754	8786124	scaffold_1	8725766	8726097	scaffold_1	10128515	10128764	scaffold_1	11455065	11455326
scaffold_1	13508145	13508385	scaffold_1	13453270	13453405	scaffold_1	12833002	12833244	scaffold_1	11591190	11591241	scaffold_1	12861068	12861399	scaffold_1	12278910	12279140	scaffold_1	11840441	11840851	scaffold_1	9652116	9652499	scaffold_1	8825421	8826194	scaffold_1	8741260	8741511	scaffold_1	10132319	10132657	scaffold_1	11457740	11459282
scaffold_1	13516158	13516595	scaffold_1	13458455	13458668	scaffold_1	12861068	12861399	scaffold_1	11591673	11591938	scaffold_1	12869081	12869210	scaffold_1	12279848	12282094	scaffold_1	11851116	11851499	scaffold_1	9659235	9659615	scaffold_1	8826962	8827726	scaffold_1	8768294	8768318	scaffold_1	10136276	10137487	scaffold_1	11460470	11461199
scaffold_1	13518493	13518554	scaffold_1	13464094	13465845	scaffold_1	12869081	12869210	scaffold_1	11598770	11598843	scaffold_1	12869825	12873707	scaffold_1	12283800	12284113	scaffold_1	11853515	11853839	scaffold_1	9670669	9671378	scaffold_1	8835747	8835922	scaffold_1	8768824	8768872	scaffold_1	10143500	10143955	scaffold_1	11480586	11481033
scaffold_1	13560295	13561461	scaffold_1	13469505	13469828	scaffold_1	12869825	12873707	scaffold_1	11600866	11601373	scaffold_1	12997048	12997250	scaffold_1	12371426	12372296	scaffold_1	11863467	11864322	scaffold_1	9672767	9672995	scaffold_1	8845217	8845970	scaffold_1	8779137	8779554	scaffold_1	10144362	10144679	scaffold_1	11489514	11490405
scaffold_1	13567330	13567500	scaffold_1	13471745	13472017	scaffold_1	12997048	12997250	scaffold_1	11606417	11607048	scaffold_1	13038299	13038538	scaffold_1	12381690	12382032	scaffold_1	11876484	11876933	scaffold_1	9689035	9689354	scaffold_1	8846408	8847303	scaffold_1	8781420	8782219	scaffold_1	10147769	10148340	scaffold_1	11492883	11494663
scaffold_1	13568313	13568518	scaffold_1	13490421	13490929	scaffold_1	13038299	13038538	scaffold_1	11608664	11608900	scaffold_1	13046190	13046602	scaffold_1	12383741	12383949	scaffold_1	11905212	11905512	scaffold_1	9694347	9694874	scaffold_1	8858104	8858467	scaffold_1	8785754	8786124	scaffold_1	10148985	10149623	scaffold_1	11525695	11526249
scaffold_1	13569521	13570249	scaffold_1	13508145	13508385	scaffold_1	13046190	13046602	scaffold_1	11612990	11613618	scaffold_1	13052530	13053195	scaffold_1	12484702	12485494	scaffold_1	11906194	11906761	scaffold_1	9718645	9719349	scaffold_1	8870322	8870474	scaffold_1	8825421	8826194	scaffold_1	10151696	10151903	scaffold_1	11533982	11535412
scaffold_1	13571224	13571509	scaffold_1	13512016	13512330	scaffold_1	13052530	13053195	scaffold_1	11613925	11614561	scaffold_1	13069823	13069877	scaffold_1	12512038	12513345	scaffold_1	11912235	11912807	scaffold_1	9732574	9732822	scaffold_1	8893598	8893713	scaffold_1	8826962	8827726	scaffold_1	10160141	10161266	scaffold_1	11536262	11536356
scaffold_1	13572123	13572361	scaffold_1	13516158	13516595	scaffold_1	13069823	13069877	scaffold_1	11636524	11636757	scaffold_1	13080118	13080493	scaffold_1	12672704	12673083	scaffold_1	11918795	11918846	scaffold_1	9735541	9736238	scaffold_1	8936867	8937113	scaffold_1	8835747	8835922	scaffold_1	10165204	10165697	scaffold_1	11541570	11541689
scaffold_1	13574125	13574601	scaffold_1	13518493	13518554	scaffold_1	13080118	13080493	scaffold_1	11641279	11641435	scaffold_1	13093329	13093906	scaffold_1	12674548	12675087	scaffold_1	11929220	11930149	scaffold_1	9736551	9737026	scaffold_1	8940269	8940296	scaffold_1	8845217	8845970	scaffold_1	10168643	10169070	scaffold_1	11544798	11545513
scaffold_1	13585014	13585404	scaffold_1	13560295	13561461	scaffold_1	13093329	13093906	scaffold_1	11654787	11655366	scaffold_1	13101545	13101616	scaffold_1	12693752	12694109	scaffold_1	11935414	11935594	scaffold_1	9742908	9743343	scaffold_1	8962306	8962611	scaffold_1	8846408	8847303	scaffold_1	10186476	10186702	scaffold_1	11547013	11547150
scaffold_1	13595457	13595790	scaffold_1	13567330	13567500	scaffold_1	13101545	13101616	scaffold_1	11656194	11656405	scaffold_1	13122129	13122339	scaffold_1	12715590	12715727	scaffold_1	11937154	11937543	scaffold_1	9747589	9747988	scaffold_1	8963534	8963652	scaffold_1	8858104	8858467	scaffold_1	10187961	10188115	scaffold_1	11554893	11555323
scaffold_1	13596056	13596514	scaffold_1	13568313	13568518	scaffold_1	13122129	13122339	scaffold_1	11690213	11690735	scaffold_1	13123394	13124250	scaffold_1	12749111	12749702	scaffold_1	11939577	11939747	scaffold_1	9749298	9750208	scaffold_1	8977805	8977882	scaffold_1	8870322	8870474	scaffold_1	10195973	10196875	scaffold_1	11555724	11557289
scaffold_1	13601534	13602013	scaffold_1	13569521	13570249	scaffold_1	13123394	13124250	scaffold_1	11693817	11694425	scaffold_1	13144675	13145362	scaffold_1	12750509	12750626	scaffold_1	11949218	11949556	scaffold_1	9753073	9753242	scaffold_1	8978749	8979642	scaffold_1	8870761	8870901	scaffold_1	10197191	10197654	scaffold_1	11557568	11558241
scaffold_1	13603133	13603202	scaffold_1	13571224	13571509	scaffold_1	13144675	13145362	scaffold_1	11698608	11699062	scaffold_1	13149571	13149712	scaffold_1	12754323	12755230	scaffold_1	11950201	11950329	scaffold_1	9772331	9772570	scaffold_1	8996944	8998188	scaffold_1	8893598	8893713	scaffold_1	10199037	10199462	scaffold_1	11569654	11570639
scaffold_1	13603898	13605553	scaffold_1	13572123	13572361	scaffold_1	13149571	13149712	scaffold_1	11699466	11700539	scaffold_1	13152146	13152698	scaffold_1	12757787	12757967	scaffold_1	11979167	11979615	scaffold_1	9773348	9774300	scaffold_1	9008008	9008251	scaffold_1	8936867	8937113	scaffold_1	10213108	10213413	scaffold_1	11581421	11582074
scaffold_1	13605830	13606332	scaffold_1	13574125	13574601	scaffold_1	13152146	13152698	scaffold_1	11713439	11713715	scaffold_1	13154355	13154451	scaffold_1	12759815	12759845	scaffold_1	11991415	11991617	scaffold_1	9790451	9790658	scaffold_1	9018497	9018729	scaffold_1	8940269	8940296	scaffold_1	10217333	10217563	scaffold_1	11590784	11590902
scaffold_1	13607227	13607594	scaffold_1	13595457	13595790	scaffold_1	13194631	13195176	scaffold_1	11737093	11737597	scaffold_1	13194631	13195176	scaffold_1	12760425	12760675	scaffold_1	11994001	11994989	scaffold_1	9807204	9807545	scaffold_1	9025167	9025593	scaffold_1	8962306	8962611	scaffold_1	10220511	10220925	scaffold_1	11591190	11591241
scaffold_1	13611984	13612809	scaffold_1	13596056	13596514	scaffold_1	13196363	13196463	scaffold_1	11746242	11746263	scaffold_1	13196363	13196463	scaffold_1	12761342	12761876	scaffold_1	11999034	11999434	scaffold_1	9816783	9816839	scaffold_1	9041183	9041421	scaffold_1	8963534	8963652	scaffold_1	10230020	10230979	scaffold_1	11591673	11591938
scaffold_1	13613973	13614484	scaffold_1	13601534	13602013	scaffold_1	13208393	13209162	scaffold_1	11761110	11761454	scaffold_1	13208393	13209162	scaffold_1	12762234	12762759	scaffold_1	12000008	12000209	scaffold_1	9818319	9818494	scaffold_1	9044817	9045690	scaffold_1	8977805	8977882	scaffold_1	10235550	10235990	scaffold_1	11598770	11598843
scaffold_1	13617632	13618135	scaffold_1	13603133	13603202	scaffold_1	13211499	13211783	scaffold_1	11777458	11777607	scaffold_1	13211499	13211783	scaffold_1	12763029	12763916	scaffold_1	12001159	12001362	scaffold_1	9824100	9824509	scaffold_1	9052052	9052883	scaffold_1	8978749	8979642	scaffold_1	10244860	10244942	scaffold_1	11600866	11601373
scaffold_1	13625722	13626187	scaffold_1	13603898	13605553	scaffold_1	13248237	13248736	scaffold_1	11786872	11787556	scaffold_1	13248237	13248736	scaffold_1	12764239	12764430	scaffold_1	12001898	12003261	scaffold_1	9824598	9824786	scaffold_1	9117455	9117711	scaffold_1	8996944	8998188	scaffold_1	10253663	10254061	scaffold_1	11606417	11607048
scaffold_1	13658031	13658300	scaffold_1	13605830	13606332	scaffold_1	13255985	13256214	scaffold_1	11788231	11788715	scaffold_1	13255985	13256214	scaffold_1	12765068	12765499	scaffold_1	12030678	12030749	scaffold_1	9831263	9831737	scaffold_1	9121335	9121550	scaffold_1	9008008	9008251	scaffold_1	10255976	10257471	scaffold_1	11608664	11608900
scaffold_1	13658552	13660416	scaffold_1	13607227	13607594	scaffold_1	13260598	13261307	scaffold_1	11794566	11795243	scaffold_1	13260598	13261307	scaffold_1	12771838	12772302	scaffold_1	12031788	12032929	scaffold_1	9860076	9860454	scaffold_1	9138128	9139034	scaffold_1	9018497	9018729	scaffold_1	10258230	10258431	scaffold_1	11612990	11613618
scaffold_1	13672673	13673443	scaffold_1	13611984	13612809	scaffold_1	13278114	13278221	scaffold_1	11797170	11797928	scaffold_1	13278114	13278221	scaffold_1	12777805	12778247	scaffold_1	12033851	12034432	scaffold_1	9860818	9861050	scaffold_1	9159134	9159473	scaffold_1	9025167	9025593	scaffold_1	10259408	10259720	scaffold_1	11613925	11614561
scaffold_1	13682853	13683440	scaffold_1	13613973	13614484	scaffold_1	13295905	13297786	scaffold_1	11818427	11818777	scaffold_1	13295905	13297786	scaffold_1	12780443	12780838	scaffold_1	12039471	12039887	scaffold_1	9887967	9888121	scaffold_1	9169261	9169569	scaffold_1	9041183	9041421	scaffold_1	10271052	10271245	scaffold_1	11636524	11636757
scaffold_1	13683878	13684036	scaffold_1	13617632	13618135	scaffold_1	13300908	13301039	scaffold_1	11835860	11836097	scaffold_1	13300908	13301039	scaffold_1	12788291	12788718	scaffold_1	12051145	12051396	scaffold_1	9903530	9904488	scaffold_1	9184257	9184514	scaffold_1	9044817	9045690	scaffold_1	10292302	10292662	scaffold_1	11641279	11641435
scaffold_1	13685600	13685891	scaffold_1	13658031	13658300	scaffold_1	13363788	13364639	scaffold_1	11836723	11837240	scaffold_1	13363788	13364639	scaffold_1	12788990	12789651	scaffold_1	12059412	12059615	scaffold_1	9905927	9906619	scaffold_1	9199112	9199614	scaffold_1	9052052	9052883	scaffold_1	10309158	10309415	scaffold_1	11654787	11655366
scaffold_1	13692416	13694891	scaffold_1	13658552	13660416	scaffold_1	13365039	13366128	scaffold_1	11840441	11840851	scaffold_1	13365039	13366128	scaffold_1	12793995	12794394	scaffold_1	12062548	12062900	scaffold_1	9939892	9940748	scaffold_1	9204249	9204292	scaffold_1	9117455	9117711	scaffold_1	10316379	10316937	scaffold_1	11656194	11656405
scaffold_1	13697604	13697777	scaffold_1	13672673	13673443	scaffold_1	13375095	13375283	scaffold_1	11851116	11851499	scaffold_1	13375095	13375283	scaffold_1	12794685	12795151	scaffold_1	12066308	12067791	scaffold_1	9941265	9941696	scaffold_1	9205122	9205190	scaffold_1	9121335	9121550	scaffold_1	10317461	10317509	scaffold_1	11690213	11690735
scaffold_1	13700765	13700968	scaffold_1	13682853	13683440	scaffold_1	13376760	13376936	scaffold_1	11851762	11852028	scaffold_1	13376760	13376936	scaffold_1	12831745	12832748	scaffold_1	12070689	12070762	scaffold_1	9942431	9942879	scaffold_1	9211786	9211887	scaffold_1	9138128	9139034	scaffold_1	10334182	10334407	scaffold_1	11693817	11694425
scaffold_1	13705762	13706124	scaffold_1	13683878	13684036	scaffold_1	13377284	13377369	scaffold_1	11863467	11864322	scaffold_1	13377284	13377369	scaffold_1	12833002	12833244	scaffold_1	12071224	12072463	scaffold_1	9946923	9947201	scaffold_1	9250215	9250617	scaffold_1	9159134	9159473	scaffold_1	10337944	10338552	scaffold_1	11698608	11699062
scaffold_1	13706408	13706559	scaffold_1	13685600	13685891	scaffold_1	13377631	13378258	scaffold_1	11876484	11876933	scaffold_1	13377631	13378258	scaffold_1	12861068	12861399	scaffold_1	12074614	12074844	scaffold_1	9949398	9949414	scaffold_1	9251210	9252216	scaffold_1	9169261	9169569	scaffold_1	10343406	10344291	scaffold_1	11699466	11700539
scaffold_1	13717080	13717328	scaffold_1	13692416	13694891	scaffold_1	13399965	13400634	scaffold_1	11903788	11904357	scaffold_1	13399965	13400634	scaffold_1	12869081	12869210	scaffold_1	12075132	12076069	scaffold_1	9953505	9954041	scaffold_1	9292937	9293110	scaffold_1	9184257	9184514	scaffold_1	10345572	10346027	scaffold_1	11713439	11713715
scaffold_1	13726961	13727253	scaffold_1	13697604	13697777	scaffold_1	13414393	13414722	scaffold_1	11905212	11905512	scaffold_1	13414393	13414722	scaffold_1	12869825	12873707	scaffold_1	12078635	12079230	scaffold_1	9971892	9972305	scaffold_1	9303584	9304085	scaffold_1	9199112	9199614	scaffold_1	10347740	10347936	scaffold_1	11737093	11737597
scaffold_1	13731559	13731734	scaffold_1	13700765	13700968	scaffold_1	13419363	13419513	scaffold_1	11906194	11906761	scaffold_1	13419363	13419513	scaffold_1	12997048	12997250	scaffold_1	12085590	12085690	scaffold_1	9981090	9981573	scaffold_1	9306917	9307429	scaffold_1	9204249	9204292	scaffold_1	10352975	10353159	scaffold_1	11746242	11746263
scaffold_1	13739804	13741995	scaffold_1	13705762	13706124	scaffold_1	13429922	13430501	scaffold_1	11912235	11912807	scaffold_1	13429922	13430501	scaffold_1	13038299	13038538	scaffold_1	12087195	12087411	scaffold_1	9995730	9996280	scaffold_1	9309696	9311459	scaffold_1	9205122	9205190	scaffold_1	10355595	10356152	scaffold_1	11761110	11761454
scaffold_1	13745107	13745135	scaffold_1	13706408	13706559	scaffold_1	13431100	13431521	scaffold_1	11916613	11916665	scaffold_1	13431100	13431521	scaffold_1	13046190	13046602	scaffold_1	12131775	12132093	scaffold_1	9996586	9997404	scaffold_1	9320455	9321796	scaffold_1	9211786	9211887	scaffold_1	10356555	10357027	scaffold_1	11768082	11768254
scaffold_1	13747668	13748193	scaffold_1	13717080	13717328	scaffold_1	13441583	13443795	scaffold_1	11918795	11918846	scaffold_1	13441583	13443795	scaffold_1	13052530	13053195	scaffold_1	12146830	12147434	scaffold_1	9999148	10000882	scaffold_1	9369019	9369562	scaffold_1	9250215	9250617	scaffold_1	10357505	10358273	scaffold_1	11777458	11777607
scaffold_1	13764387	13764700	scaffold_1	13726961	13727253	scaffold_1	13448337	13448690	scaffold_1	11929220	11930149	scaffold_1	13448337	13448690	scaffold_1	13069823	13069877	scaffold_1	12156684	12157418	scaffold_1	10006588	10006976	scaffold_1	9372844	9373195	scaffold_1	9251210	9252216	scaffold_1	10365931	10365972	scaffold_1	11786872	11787556
scaffold_1	13770833	13770885	scaffold_1	13731559	13731734	scaffold_1	13452222	13452755	scaffold_1	11935414	11935594	scaffold_1	13452222	13452755	scaffold_1	13080118	13080493	scaffold_1	12159634	12159827	scaffold_1	10010464	10010861	scaffold_1	9379454	9379611	scaffold_1	9292937	9293110	scaffold_1	10368021	10368889	scaffold_1	11788231	11788715
scaffold_1	13775219	13776321	scaffold_1	13739804	13741995	scaffold_1	13453270	13453405	scaffold_1	11937154	11937543	scaffold_1	13453270	13453405	scaffold_1	13093329	13093906	scaffold_1	12164908	12165443	scaffold_1	10028619	10029478	scaffold_1	9380553	9381880	scaffold_1	9303584	9304085	scaffold_1	10371638	10372028	scaffold_1	11794566	11795243
scaffold_1	13776626	13777181	scaffold_1	13745107	13745135	scaffold_1	13458455	13458668	scaffold_1	11939577	11939747	scaffold_1	13458455	13458668	scaffold_1	13101545	13101616	scaffold_1	12166538	12167127	scaffold_1	10032851	10033136	scaffold_1	9384173	9385591	scaffold_1	9306917	9307429	scaffold_1	10372436	10372815	scaffold_1	11797170	11797928
scaffold_1	13777592	13778071	scaffold_1	13747668	13748193	scaffold_1	13464094	13465845	scaffold_1	11949218	11949556	scaffold_1	13464094	13465845	scaffold_1	13122129	13122339	scaffold_1	12167803	12168395	scaffold_1	10051742	10051979	scaffold_1	9385974	9386370	scaffold_1	9309696	9311459	scaffold_1	10373092	10373208	scaffold_1	11815557	11815611
scaffold_1	13778361	13778835	scaffold_1	13764387	13764700	scaffold_1	13469505	13469828	scaffold_1	11950201	11950329	scaffold_1	13469505	13469828	scaffold_1	13123394	13124250	scaffold_1	12172236	12172758	scaffold_1	10053828	10054224	scaffold_1	9390485	9390689	scaffold_1	9320455	9321796	scaffold_1	10373478	10373610	scaffold_1	11818427	11818777
scaffold_1	13779370	13780212	scaffold_1	13770833	13770885	scaffold_1	13471745	13472017	scaffold_1	11955702	11956113	scaffold_1	13471745	13472017	scaffold_1	13144675	13145362	scaffold_1	12173153	12173388	scaffold_1	10055361	10056170	scaffold_1	9390962	9391722	scaffold_1	9369019	9369562	scaffold_1	10385140	10385407	scaffold_1	11835860	11836097
scaffold_1	13781728	13783543	scaffold_1	13775219	13776321	scaffold_1	13490421	13490929	scaffold_1	11979167	11979615	scaffold_1	13490421	13490929	scaffold_1	13149571	13149712	scaffold_1	12173713	12174370	scaffold_1	10078431	10079402	scaffold_1	9393648	9395313	scaffold_1	9372844	9373195	scaffold_1	10393615	10393886	scaffold_1	11836723	11837240
scaffold_1	13784478	13784719	scaffold_1	13776626	13777181	scaffold_1	13498131	13498477	scaffold_1	11991415	11991617	scaffold_1	13498131	13498477	scaffold_1	13152146	13152698	scaffold_1	12174707	12174882	scaffold_1	10082680	10084919	scaffold_1	9430541	9430799	scaffold_1	9379454	9379611	scaffold_1	10394590	10395706	scaffold_1	11840441	11840851
scaffold_1	13786033	13786328	scaffold_1	13777592	13778071	scaffold_1	13508145	13508385	scaffold_1	11994001	11994989	scaffold_1	13508145	13508385	scaffold_1	13154355	13154451	scaffold_1	12176112	12176699	scaffold_1	10096729	10096909	scaffold_1	9440731	9441061	scaffold_1	9380553	9381880	scaffold_1	10402890	10404245	scaffold_1	11863467	11864322
scaffold_1	13788489	13788878	scaffold_1	13778361	13778835	scaffold_1	13516158	13516595	scaffold_1	11999034	11999434	scaffold_1	13516158	13516595	scaffold_1	13194631	13195176	scaffold_1	12176953	12178269	scaffold_1	10100773	10103437	scaffold_1	9441351	9441586	scaffold_1	9384173	9385591	scaffold_1	10434095	10435051	scaffold_1	11876484	11876933
scaffold_1	13794202	13794651	scaffold_1	13779370	13780212	scaffold_1	13518493	13518554	scaffold_1	12000008	12000209	scaffold_1	13518493	13518554	scaffold_1	13196363	13196463	scaffold_1	12178598	12179601	scaffold_1	10107625	10108374	scaffold_1	9505001	9505489	scaffold_1	9385974	9386370	scaffold_1	10448771	10448930	scaffold_1	11903788	11904357
scaffold_1	13794916	13795271	scaffold_1	13781728	13783543	scaffold_1	13560295	13561461	scaffold_1	12001159	12001362	scaffold_1	13560295	13561461	scaffold_1	13208393	13209162	scaffold_1	12185705	12186504	scaffold_1	10111989	10114574	scaffold_1	9560065	9561169	scaffold_1	9390485	9390689	scaffold_1	10482765	10483135	scaffold_1	11905212	11905512
scaffold_1	13808765	13809046	scaffold_1	13784478	13784719	scaffold_1	13561985	13562270	scaffold_1	12001898	12003261	scaffold_1	13561985	13562270	scaffold_1	13211499	13211783	scaffold_1	12197117	12197860	scaffold_1	10116545	10116746	scaffold_1	9561694	9562681	scaffold_1	9390962	9391722	scaffold_1	10483998	10484598	scaffold_1	11906194	11906761
scaffold_1	13842066	13842442	scaffold_1	13786033	13786328	scaffold_1	13567330	13567500	scaffold_1	12030678	12030749	scaffold_1	13567330	13567500	scaffold_1	13248237	13248736	scaffold_1	12200180	12200529	scaffold_1	10132319	10132657	scaffold_1	9562756	9563170	scaffold_1	9393648	9395313	scaffold_1	10489660	10490154	scaffold_1	11916613	11916665
scaffold_1	13854923	13855184	scaffold_1	13788489	13788878	scaffold_1	13568313	13568518	scaffold_1	12031788	12032929	scaffold_1	13568313	13568518	scaffold_1	13255985	13256214	scaffold_1	12201523	12202406	scaffold_1	10134364	10135054	scaffold_1	9570695	9570734	scaffold_1	9430541	9430799	scaffold_1	10515616	10517886	scaffold_1	11918795	11918846
scaffold_1	13855781	13856190	scaffold_1	13794202	13794651	scaffold_1	13569521	13570249	scaffold_1	12033851	12034432	scaffold_1	13569521	13570249	scaffold_1	13260598	13261307	scaffold_1	12207585	12207666	scaffold_1	10136276	10137487	scaffold_1	9575255	9575886	scaffold_1	9440731	9441061	scaffold_1	10518154	10518419	scaffold_1	11929220	11930149
scaffold_1	13856487	13857373	scaffold_1	13794916	13795271	scaffold_1	13571224	13571509	scaffold_1	12039471	12039887	scaffold_1	13571224	13571509	scaffold_1	13278114	13278221	scaffold_1	12215948	12216563	scaffold_1	10143500	10143955	scaffold_1	9584383	9584618	scaffold_1	9441351	9441586	scaffold_1	10524781	10525137	scaffold_1	11935414	11935594
scaffold_1	13857868	13858073	scaffold_1	13808765	13809046	scaffold_1	13572123	13572361	scaffold_1	12051145	12051396	scaffold_1	13572123	13572361	scaffold_1	13295905	13297786	scaffold_1	12225500	12225911	scaffold_1	10144362	10144679	scaffold_1	9590878	9590922	scaffold_1	9505001	9505489	scaffold_1	10525756	10526129	scaffold_1	11937154	11937543
scaffold_1	13867542	13867788	scaffold_1	13842066	13842442	scaffold_1	13574125	13574601	scaffold_1	12059412	12059615	scaffold_1	13574125	13574601	scaffold_1	13300908	13301039	scaffold_1	12229876	12232037	scaffold_1	10147769	10148340	scaffold_1	9611316	9611813	scaffold_1	9560065	9561169	scaffold_1	10528545	10529511	scaffold_1	11939577	11939747
scaffold_1	13877012	13877516	scaffold_1	13854923	13855184	scaffold_1	13595457	13595790	scaffold_1	12062548	12062900	scaffold_1	13585014	13585404	scaffold_1	13363788	13364639	scaffold_1	12233515	12234255	scaffold_1	10148985	10149623	scaffold_1	9615601	9615955	scaffold_1	9561694	9562681	scaffold_1	10531909	10532529	scaffold_1	11949218	11949556
scaffold_1	13882814	13883686	scaffold_1	13855781	13856190	scaffold_1	13596056	13596514	scaffold_1	12066308	12067791	scaffold_1	13595457	13595790	scaffold_1	13365039	13366128	scaffold_1	12244875	12244997	scaffold_1	10151696	10151903	scaffold_1	9620979	9621426	scaffold_1	9562756	9563170	scaffold_1	10540889	10541157	scaffold_1	11950201	11950329
scaffold_1	13885078	13885546	scaffold_1	13856487	13857373	scaffold_1	13601534	13602013	scaffold_1	12070689	12070762	scaffold_1	13596056	13596514	scaffold_1	13375095	13375283	scaffold_1	12270639	12270916	scaffold_1	10160141	10161266	scaffold_1	9622571	9623573	scaffold_1	9570695	9570734	scaffold_1	10557000	10557200	scaffold_1	11955702	11956113
scaffold_1	13901335	13901560	scaffold_1	13857868	13858073	scaffold_1	13603133	13603202	scaffold_1	12071224	12072463	scaffold_1	13601534	13602013	scaffold_1	13376760	13376936	scaffold_1	12278910	12279140	scaffold_1	10165204	10165697	scaffold_1	9625147	9625249	scaffold_1	9575255	9575886	scaffold_1	10572927	10573002	scaffold_1	11979167	11979615
scaffold_1	13905236	13905429	scaffold_1	13867542	13867788	scaffold_1	13603898	13605553	scaffold_1	12074614	12074844	scaffold_1	13603133	13603202	scaffold_1	13377284	13377369	scaffold_1	12279848	12282094	scaffold_1	10168643	10169070	scaffold_1	9625929	9626103	scaffold_1	9584383	9584618	scaffold_1	10582092	10582754	scaffold_1	11991415	11991617
scaffold_1	13917582	13918577	scaffold_1	13877012	13877516	scaffold_1	13605830	13606332	scaffold_1	12075132	12076069	scaffold_1	13603898	13605553	scaffold_1	13377631	13378258	scaffold_1	12283800	12284113	scaffold_1	10186476	10186702	scaffold_1	9627919	9628180	scaffold_1	9590878	9590922	scaffold_1	10583482	10584188	scaffold_1	11994001	11994989
scaffold_1	13919373	13919477	scaffold_1	13882814	13883686	scaffold_1	13607227	13607594	scaffold_1	12078635	12079230	scaffold_1	13605830	13606332	scaffold_1	13399965	13400634	scaffold_1	12371426	12372296	scaffold_1	10195973	10196875	scaffold_1	9630095	9630412	scaffold_1	9611316	9611813	scaffold_1	10587495	10587947	scaffold_1	11999034	11999434
scaffold_1	13924477	13924694	scaffold_1	13885078	13885546	scaffold_1	13611984	13612809	scaffold_1	12085590	12085690	scaffold_1	13607227	13607594	scaffold_1	13414393	13414722	scaffold_1	12381690	12382032	scaffold_1	10197191	10197654	scaffold_1	9639291	9639878	scaffold_1	9615601	9615955	scaffold_1	10589506	10589884	scaffold_1	12000008	12000209
scaffold_1	13931993	13932979	scaffold_1	13901335	13901560	scaffold_1	13613973	13614484	scaffold_1	12087195	12087411	scaffold_1	13611984	13612809	scaffold_1	13419363	13419513	scaffold_1	12383741	12383949	scaffold_1	10199037	10199462	scaffold_1	9652116	9652499	scaffold_1	9620979	9621426	scaffold_1	10593206	10593660	scaffold_1	12001159	12001362
scaffold_1	13947583	13948294	scaffold_1	13905236	13905429	scaffold_1	13617632	13618135	scaffold_1	12094034	12094181	scaffold_1	13613973	13614484	scaffold_1	13429922	13430501	scaffold_1	12484702	12485494	scaffold_1	10213108	10213413	scaffold_1	9659235	9659615	scaffold_1	9622571	9623573	scaffold_1	10606882	10607845	scaffold_1	12001898	12003261
scaffold_1	13954307	13954465	scaffold_1	13917582	13918577	scaffold_1	13625722	13626187	scaffold_1	12131775	12132093	scaffold_1	13617632	13618135	scaffold_1	13431100	13431521	scaffold_1	12512038	12513345	scaffold_1	10220511	10220925	scaffold_1	9670669	9671378	scaffold_1	9625147	9625249	scaffold_1	10608467	10609994	scaffold_1	12030678	12030749
scaffold_1	13955172	13955797	scaffold_1	13919373	13919477	scaffold_1	13658031	13658300	scaffold_1	12146830	12147434	scaffold_1	13625722	13626187	scaffold_1	13441583	13443795	scaffold_1	12672704	12673083	scaffold_1	10223387	10224843	scaffold_1	9672767	9672995	scaffold_1	9625929	9626103	scaffold_1	10613750	10614851	scaffold_1	12031788	12032929
scaffold_1	13980177	13983118	scaffold_1	13924477	13924694	scaffold_1	13658552	13660416	scaffold_1	12156684	12157418	scaffold_1	13658031	13658300	scaffold_1	13448337	13448690	scaffold_1	12674548	12675087	scaffold_1	10230020	10230979	scaffold_1	9689035	9689354	scaffold_1	9627919	9628180	scaffold_1	10615937	10616328	scaffold_1	12033851	12034432
scaffold_1	13986358	13987081	scaffold_1	13931993	13932979	scaffold_1	13672673	13673443	scaffold_1	12159634	12159827	scaffold_1	13658552	13660416	scaffold_1	13452222	13452755	scaffold_1	12693752	12694109	scaffold_1	10235550	10235990	scaffold_1	9694347	9694874	scaffold_1	9630095	9630412	scaffold_1	10619589	10620782	scaffold_1	12039471	12039887
scaffold_1	13991436	13991799	scaffold_1	13947583	13948294	scaffold_1	13682853	13683440	scaffold_1	12164908	12165443	scaffold_1	13672673	13673443	scaffold_1	13453270	13453405	scaffold_1	12715590	12715727	scaffold_1	10244860	10244942	scaffold_1	9718645	9719349	scaffold_1	9639291	9639878	scaffold_1	10648005	10648063	scaffold_1	12051145	12051396
scaffold_1	13994425	13994472	scaffold_1	13954307	13954465	scaffold_1	13683878	13684036	scaffold_1	12166538	12167127	scaffold_1	13682853	13683440	scaffold_1	13458455	13458668	scaffold_1	12749111	12749702	scaffold_1	10245332	10246532	scaffold_1	9732574	9732822	scaffold_1	9652116	9652499	scaffold_1	10665231	10665429	scaffold_1	12059412	12059615
scaffold_1	14012369	14013762	scaffold_1	13955172	13955797	scaffold_1	13685600	13685891	scaffold_1	12167803	12168395	scaffold_1	13683878	13684036	scaffold_1	13464094	13465845	scaffold_1	12750509	12750626	scaffold_1	10253663	10254061	scaffold_1	9735541	9736238	scaffold_1	9659235	9659615	scaffold_1	10686408	10686894	scaffold_1	12062548	12062900
scaffold_1	14014041	14014605	scaffold_1	13980177	13983118	scaffold_1	13692416	13694891	scaffold_1	12172236	12172758	scaffold_1	13685600	13685891	scaffold_1	13469505	13469828	scaffold_1	12754323	12755230	scaffold_1	10255976	10257471	scaffold_1	9736551	9737026	scaffold_1	9670669	9671378	scaffold_1	10690464	10690491	scaffold_1	12066308	12067791
scaffold_1	14019738	14020343	scaffold_1	13986358	13987081	scaffold_1	13697604	13697777	scaffold_1	12173153	12173388	scaffold_1	13692416	13694891	scaffold_1	13471745	13472017	scaffold_1	12757787	12757967	scaffold_1	10258230	10258431	scaffold_1	9742908	9743343	scaffold_1	9672767	9672995	scaffold_1	10692665	10692937	scaffold_1	12070689	12070762
scaffold_1	14020688	14021146	scaffold_1	13991436	13991799	scaffold_1	13700765	13700968	scaffold_1	12173713	12174370	scaffold_1	13697604	13697777	scaffold_1	13490421	13490929	scaffold_1	12759815	12759845	scaffold_1	10259408	10259720	scaffold_1	9747589	9747988	scaffold_1	9689035	9689354	scaffold_1	10695130	10695532	scaffold_1	12071224	12072463
scaffold_1	14021919	14022423	scaffold_1	13994425	13994472	scaffold_1	13705762	13706124	scaffold_1	12174707	12174882	scaffold_1	13700765	13700968	scaffold_1	13508145	13508385	scaffold_1	12760425	12760675	scaffold_1	10271052	10271245	scaffold_1	9749298	9750208	scaffold_1	9694347	9694874	scaffold_1	10698850	10699450	scaffold_1	12074614	12074844
scaffold_1	14023542	14023894	scaffold_1	14012369	14013762	scaffold_1	13706408	13706559	scaffold_1	12176112	12176699	scaffold_1	13705762	13706124	scaffold_1	13516158	13516595	scaffold_1	12761342	12761876	scaffold_1	10292302	10292662	scaffold_1	9753073	9753242	scaffold_1	9718645	9719349	scaffold_1	10711682	10711946	scaffold_1	12075132	12076069
scaffold_1	14024707	14024948	scaffold_1	14014041	14014605	scaffold_1	13717080	13717328	scaffold_1	12176953	12178269	scaffold_1	13706408	13706559	scaffold_1	13518493	13518554	scaffold_1	12762234	12762759	scaffold_1	10309158	10309415	scaffold_1	9772331	9772570	scaffold_1	9732574	9732822	scaffold_1	10714324	10714544	scaffold_1	12078635	12079230
scaffold_1	14025284	14025830	scaffold_1	14019738	14020343	scaffold_1	13726961	13727253	scaffold_1	12178598	12179601	scaffold_1	13717080	13717328	scaffold_1	13560295	13561461	scaffold_1	12763029	12763916	scaffold_1	10316379	10316937	scaffold_1	9773348	9774300	scaffold_1	9735541	9736238	scaffold_1	10717394	10717458	scaffold_1	12087195	12087411
scaffold_1	14080341	14080797	scaffold_1	14020688	14021146	scaffold_1	13731559	13731734	scaffold_1	12185705	12186504	scaffold_1	13726961	13727253	scaffold_1	13561985	13562270	scaffold_1	12764239	12764430	scaffold_1	10334182	10334407	scaffold_1	9790451	9790658	scaffold_1	9736551	9737026	scaffold_1	10718000	10718346	scaffold_1	12131775	12132093
scaffold_1	14101235	14101606	scaffold_1	14021919	14022423	scaffold_1	13739804	13741995	scaffold_1	12197117	12197860	scaffold_1	13739804	13741995	scaffold_1	13567330	13567500	scaffold_1	12765068	12765499	scaffold_1	10337944	10338552	scaffold_1	9807204	9807545	scaffold_1	9742908	9743343	scaffold_1	10718639	10718895	scaffold_1	12146830	12147434
scaffold_1	14156360	14156864	scaffold_1	14023542	14023894	scaffold_1	13745107	13745135	scaffold_1	12200180	12200529	scaffold_1	13745107	13745135	scaffold_1	13568313	13568518	scaffold_1	12771838	12772302	scaffold_1	10343406	10344291	scaffold_1	9816783	9816839	scaffold_1	9747589	9747988	scaffold_1	10719904	10720083	scaffold_1	12154421	12154495
scaffold_1	14157428	14157541	scaffold_1	14024707	14024948	scaffold_1	13747668	13748193	scaffold_1	12201523	12202406	scaffold_1	13747668	13748193	scaffold_1	13569521	13570249	scaffold_1	12777805	12778247	scaffold_1	10345572	10346027	scaffold_1	9818319	9818494	scaffold_1	9749298	9750208	scaffold_1	10721516	10722296	scaffold_1	12156684	12157418
scaffold_1	14158210	14159207	scaffold_1	14025284	14025830	scaffold_1	13757746	13758878	scaffold_1	12203277	12203397	scaffold_1	13764387	13764700	scaffold_1	13571224	13571509	scaffold_1	12780443	12780838	scaffold_1	10347740	10347936	scaffold_1	9824100	9824509	scaffold_1	9753073	9753242	scaffold_1	10732885	10733262	scaffold_1	12159634	12159827
scaffold_1	14159487	14160061	scaffold_1	14080341	14080797	scaffold_1	13764387	13764700	scaffold_1	12207585	12207666	scaffold_1	13770833	13770885	scaffold_1	13572123	13572361	scaffold_1	12788291	12788718	scaffold_1	10352975	10353159	scaffold_1	9824598	9824786	scaffold_1	9772331	9772570	scaffold_1	10741488	10742289	scaffold_1	12164908	12165443
scaffold_1	14164339	14164648	scaffold_1	14101235	14101606	scaffold_1	13770833	13770885	scaffold_1	12215948	12216563	scaffold_1	13775219	13776321	scaffold_1	13574125	13574601	scaffold_1	12788990	12789651	scaffold_1	10355595	10356152	scaffold_1	9831263	9831737	scaffold_1	9773348	9774300	scaffold_1	10748331	10748409	scaffold_1	12166538	12167127
scaffold_1	14187021	14187211	scaffold_1	14156360	14156864	scaffold_1	13775219	13776321	scaffold_1	12216634	12216966	scaffold_1	13776626	13777181	scaffold_1	13595457	13595790	scaffold_1	12793995	12794394	scaffold_1	10356555	10357027	scaffold_1	9860076	9860454	scaffold_1	9787583	9787769	scaffold_1	10750379	10750520	scaffold_1	12167803	12168395
scaffold_1	14189925	14190356	scaffold_1	14157428	14157541	scaffold_1	13776626	13777181	scaffold_1	12225500	12225911	scaffold_1	13777592	13778071	scaffold_1	13596056	13596514	scaffold_1	12794685	12795151	scaffold_1	10357505	10358273	scaffold_1	9860818	9861050	scaffold_1	9790451	9790658	scaffold_1	10751483	10751794	scaffold_1	12172236	12172758
scaffold_1	14190607	14190830	scaffold_1	14158210	14159207	scaffold_1	13777592	13778071	scaffold_1	12229876	12232037	scaffold_1	13778361	13778835	scaffold_1	13601534	13602013	scaffold_1	12831745	12832748	scaffold_1	10368021	10368889	scaffold_1	9887967	9888121	scaffold_1	9807204	9807545	scaffold_1	10758051	10758646	scaffold_1	12173153	12173388
scaffold_1	14192592	14192923	scaffold_1	14159487	14160061	scaffold_1	13778361	13778835	scaffold_1	12233515	12234255	scaffold_1	13779370	13780212	scaffold_1	13603133	13603202	scaffold_1	12833002	12833244	scaffold_1	10371638	10372028	scaffold_1	9903530	9904488	scaffold_1	9816783	9816839	scaffold_1	10765710	10767101	scaffold_1	12173713	12174370
scaffold_1	14247308	14248242	scaffold_1	14164339	14164648	scaffold_1	13779370	13780212	scaffold_1	12244875	12244997	scaffold_1	13781728	13783543	scaffold_1	13603898	13605553	scaffold_1	12861068	12861399	scaffold_1	10372436	10372815	scaffold_1	9905927	9906619	scaffold_1	9818319	9818494	scaffold_1	10768369	10769875	scaffold_1	12174707	12174882
scaffold_1	14258631	14259863	scaffold_1	14187021	14187211	scaffold_1	13781728	13783543	scaffold_1	12270639	12270916	scaffold_1	13784478	13784719	scaffold_1	13605830	13606332	scaffold_1	12869081	12869210	scaffold_1	10373092	10373208	scaffold_1	9939892	9940748	scaffold_1	9824100	9824509	scaffold_1	10780271	10780327	scaffold_1	12176112	12176699
scaffold_1	14262021	14262241	scaffold_1	14189925	14190356	scaffold_1	13784478	13784719	scaffold_1	12278910	12279140	scaffold_1	13786033	13786328	scaffold_1	13611984	13612809	scaffold_1	12869825	12873707	scaffold_1	10373478	10373610	scaffold_1	9941265	9941696	scaffold_1	9824598	9824786	scaffold_1	10780781	10781175	scaffold_1	12176953	12178269
scaffold_1	14262735	14263166	scaffold_1	14190607	14190830	scaffold_1	13786033	13786328	scaffold_1	12279848	12282094	scaffold_1	13788489	13788878	scaffold_1	13613973	13614484	scaffold_1	12997048	12997250	scaffold_1	10385140	10385407	scaffold_1	9942431	9942879	scaffold_1	9831263	9831737	scaffold_1	10784484	10784712	scaffold_1	12178598	12179601
scaffold_1	14270490	14270746	scaffold_1	14192592	14192923	scaffold_1	13788489	13788878	scaffold_1	12283800	12284113	scaffold_1	13794202	13794651	scaffold_1	13617632	13618135	scaffold_1	13038299	13038538	scaffold_1	10393615	10393886	scaffold_1	9946923	9947201	scaffold_1	9860076	9860454	scaffold_1	10789158	10789895	scaffold_1	12189020	12189071
scaffold_1	14275346	14275562	scaffold_1	14247308	14248242	scaffold_1	13794202	13794651	scaffold_1	12371426	12372296	scaffold_1	13794916	13795271	scaffold_1	13658031	13658300	scaffold_1	13046190	13046602	scaffold_1	10394590	10395706	scaffold_1	9949398	9949414	scaffold_1	9860818	9861050	scaffold_1	10804421	10806750	scaffold_1	12197117	12197860
scaffold_1	14278042	14278442	scaffold_1	14258631	14259863	scaffold_1	13794916	13795271	scaffold_1	12381690	12382032	scaffold_1	13808765	13809046	scaffold_1	13658552	13660416	scaffold_1	13052530	13053195	scaffold_1	10402890	10404245	scaffold_1	9953505	9954041	scaffold_1	9887967	9888121	scaffold_1	10812166	10812555	scaffold_1	12200180	12200529
scaffold_1	14278863	14279114	scaffold_1	14262021	14262241	scaffold_1	13808765	13809046	scaffold_1	12383741	12383949	scaffold_1	13842066	13842442	scaffold_1	13672673	13673443	scaffold_1	13069823	13069877	scaffold_1	10434095	10435051	scaffold_1	9971892	9972305	scaffold_1	9903530	9904488	scaffold_1	10813772	10813819	scaffold_1	12201523	12202406
scaffold_1	14282507	14282822	scaffold_1	14262735	14263166	scaffold_1	13842066	13842442	scaffold_1	12484702	12485494	scaffold_1	13854923	13855184	scaffold_1	13682853	13683440	scaffold_1	13080118	13080493	scaffold_1	10448771	10448930	scaffold_1	9981090	9981573	scaffold_1	9905927	9906619	scaffold_1	10815319	10815548	scaffold_1	12203277	12203397
scaffold_1	14283527	14283932	scaffold_1	14270490	14270746	scaffold_1	13854923	13855184	scaffold_1	12512038	12513345	scaffold_1	13855781	13856190	scaffold_1	13683878	13684036	scaffold_1	13093329	13093906	scaffold_1	10455682	10456305	scaffold_1	9986330	9987194	scaffold_1	9939892	9940748	scaffold_1	10817260	10817371	scaffold_1	12207585	12207666
scaffold_1	14285054	14285275	scaffold_1	14275346	14275562	scaffold_1	13855781	13856190	scaffold_1	12672704	12673083	scaffold_1	13856487	13857373	scaffold_1	13685600	13685891	scaffold_1	13101545	13101616	scaffold_1	10482765	10483135	scaffold_1	9995730	9996280	scaffold_1	9941265	9941696	scaffold_1	10820117	10820316	scaffold_1	12215948	12216563
scaffold_1	14287610	14287983	scaffold_1	14278042	14278442	scaffold_1	13856487	13857373	scaffold_1	12674548	12675087	scaffold_1	13857868	13858073	scaffold_1	13692416	13694891	scaffold_1	13122129	13122339	scaffold_1	10483998	10484598	scaffold_1	9996586	9997404	scaffold_1	9942431	9942879	scaffold_1	10821476	10821715	scaffold_1	12225500	12225911
scaffold_1	14289268	14289483	scaffold_1	14278863	14279114	scaffold_1	13857868	13858073	scaffold_1	12693752	12694109	scaffold_1	13867542	13867788	scaffold_1	13697604	13697777	scaffold_1	13123394	13124250	scaffold_1	10489660	10490154	scaffold_1	9999148	10000882	scaffold_1	9946923	9947201	scaffold_1	10823393	10823911	scaffold_1	12229876	12232037
scaffold_1	14290892	14291324	scaffold_1	14282507	14282822	scaffold_1	13867542	13867788	scaffold_1	12715590	12715727	scaffold_1	13877012	13877516	scaffold_1	13700765	13700968	scaffold_1	13144675	13145362	scaffold_1	10515616	10517886	scaffold_1	10006588	10006976	scaffold_1	9949398	9949414	scaffold_1	10836990	10837396	scaffold_1	12233515	12234255
scaffold_1	14294749	14294772	scaffold_1	14283527	14283932	scaffold_1	13877012	13877516	scaffold_1	12749111	12749702	scaffold_1	13882814	13883686	scaffold_1	13705762	13706124	scaffold_1	13149571	13149712	scaffold_1	10518154	10518419	scaffold_1	10010464	10010861	scaffold_1	9953505	9954041	scaffold_1	10854102	10854629	scaffold_1	12244875	12244997
scaffold_1	14298257	14299287	scaffold_1	14285054	14285275	scaffold_1	13882814	13883686	scaffold_1	12750509	12750626	scaffold_1	13885078	13885546	scaffold_1	13706408	13706559	scaffold_1	13152146	13152698	scaffold_1	10524781	10525137	scaffold_1	10028619	10029478	scaffold_1	9971892	9972305	scaffold_1	10878310	10878711	scaffold_1	12270639	12270916
scaffold_1	14299593	14299779	scaffold_1	14287610	14287983	scaffold_1	13885078	13885546	scaffold_1	12754323	12755230	scaffold_1	13901335	13901560	scaffold_1	13717080	13717328	scaffold_1	13154355	13154451	scaffold_1	10525756	10526129	scaffold_1	10032851	10033136	scaffold_1	9981090	9981573	scaffold_1	10883352	10884199	scaffold_1	12278910	12279140
scaffold_1	14303704	14303904	scaffold_1	14289268	14289483	scaffold_1	13901335	13901560	scaffold_1	12757787	12757967	scaffold_1	13905236	13905429	scaffold_1	13726961	13727253	scaffold_1	13194631	13195176	scaffold_1	10528545	10529511	scaffold_1	10051742	10051979	scaffold_1	9986330	9987194	scaffold_1	10901510	10901641	scaffold_1	12279848	12282094
scaffold_1	14326128	14326754	scaffold_1	14290892	14291324	scaffold_1	13905236	13905429	scaffold_1	12759815	12759845	scaffold_1	13917582	13918577	scaffold_1	13739804	13741995	scaffold_1	13196363	13196463	scaffold_1	10531909	10532529	scaffold_1	10053828	10054224	scaffold_1	9988931	9990125	scaffold_1	10907390	10907807	scaffold_1	12283800	12284113
scaffold_1	14330969	14331169	scaffold_1	14294749	14294772	scaffold_1	13917582	13918577	scaffold_1	12760425	12760675	scaffold_1	13919373	13919477	scaffold_1	13745107	13745135	scaffold_1	13208393	13209162	scaffold_1	10540889	10541157	scaffold_1	10055361	10056170	scaffold_1	9995730	9996280	scaffold_1	10909191	10909738	scaffold_1	12294942	12296080
scaffold_1	14337616	14337860	scaffold_1	14298257	14299287	scaffold_1	13919373	13919477	scaffold_1	12761342	12761876	scaffold_1	13924477	13924694	scaffold_1	13747668	13748193	scaffold_1	13211499	13211783	scaffold_1	10557000	10557200	scaffold_1	10078431	10079402	scaffold_1	9996586	9997404	scaffold_1	10930486	10932304	scaffold_1	12371426	12372296
scaffold_1	14338546	14338718	scaffold_1	14299593	14299779	scaffold_1	13924477	13924694	scaffold_1	12762234	12762759	scaffold_1	13931993	13932979	scaffold_1	13750809	13751611	scaffold_1	13223344	13224338	scaffold_1	10572927	10573002	scaffold_1	10082680	10084919	scaffold_1	9999148	10000882	scaffold_1	10943290	10943534	scaffold_1	12381690	12382032
scaffold_1	14339607	14339856	scaffold_1	14303704	14303904	scaffold_1	13931993	13932979	scaffold_1	12763029	12763916	scaffold_1	13947583	13948294	scaffold_1	13764387	13764700	scaffold_1	13248237	13248736	scaffold_1	10582092	10582754	scaffold_1	10096729	10096909	scaffold_1	10006588	10006976	scaffold_1	10943973	10944849	scaffold_1	12383741	12383949
scaffold_1	14344368	14344522	scaffold_1	14314027	14314566	scaffold_1	13947583	13948294	scaffold_1	12764239	12764430	scaffold_1	13954307	13954465	scaffold_1	13770833	13770885	scaffold_1	13255985	13256214	scaffold_1	10583482	10584188	scaffold_1	10100773	10103437	scaffold_1	10010464	10010861	scaffold_1	10955728	10955947	scaffold_1	12484702	12485494
scaffold_1	14346071	14346538	scaffold_1	14326128	14326754	scaffold_1	13954307	13954465	scaffold_1	12765068	12765499	scaffold_1	13955172	13955797	scaffold_1	13775219	13776321	scaffold_1	13260598	13261307	scaffold_1	10587495	10587947	scaffold_1	10107625	10108374	scaffold_1	10028619	10029478	scaffold_1	10958048	10958183	scaffold_1	12512038	12513345
scaffold_1	14351794	14351939	scaffold_1	14330969	14331169	scaffold_1	13955172	13955797	scaffold_1	12771838	12772302	scaffold_1	13980177	13983118	scaffold_1	13776626	13777181	scaffold_1	13278114	13278221	scaffold_1	10589506	10589884	scaffold_1	10111989	10114574	scaffold_1	10032851	10033136	scaffold_1	10961839	10962925	scaffold_1	12672704	12673083
scaffold_1	14352624	14352847	scaffold_1	14337616	14337860	scaffold_1	13980177	13983118	scaffold_1	12777805	12778247	scaffold_1	13986358	13987081	scaffold_1	13777592	13778071	scaffold_1	13295905	13297786	scaffold_1	10593206	10593660	scaffold_1	10128515	10128764	scaffold_1	10051742	10051979	scaffold_1	10965752	10965787	scaffold_1	12674548	12675087
scaffold_1	14353816	14354321	scaffold_1	14338546	14338718	scaffold_1	13986358	13987081	scaffold_1	12780443	12780838	scaffold_1	13991436	13991799	scaffold_1	13778361	13778835	scaffold_1	13300908	13301039	scaffold_1	10606882	10607845	scaffold_1	10132319	10132657	scaffold_1	10053828	10054224	scaffold_1	10967309	10967411	scaffold_1	12693752	12694109
scaffold_1	14355446	14355617	scaffold_1	14339607	14339856	scaffold_1	13991436	13991799	scaffold_1	12788291	12788718	scaffold_1	13994425	13994472	scaffold_1	13779370	13780212	scaffold_1	13310994	13311539	scaffold_1	10608467	10609994	scaffold_1	10134364	10135054	scaffold_1	10055361	10056170	scaffold_1	10969160	10969298	scaffold_1	12715590	12715727
scaffold_1	14413848	14414376	scaffold_1	14344368	14344522	scaffold_1	13994425	13994472	scaffold_1	12788990	12789651	scaffold_1	14012369	14013762	scaffold_1	13781728	13783543	scaffold_1	13363788	13364639	scaffold_1	10613750	10614851	scaffold_1	10136276	10137487	scaffold_1	10078431	10079402	scaffold_1	10977311	10977700	scaffold_1	12749111	12749702
scaffold_1	14425460	14425984	scaffold_1	14346071	14346538	scaffold_1	14012369	14013762	scaffold_1	12793995	12794394	scaffold_1	14014041	14014605	scaffold_1	13784478	13784719	scaffold_1	13365039	13366128	scaffold_1	10615937	10616328	scaffold_1	10143500	10143955	scaffold_1	10082680	10084919	scaffold_1	10980327	10981156	scaffold_1	12750509	12750626
scaffold_1	14489288	14489468	scaffold_1	14351794	14351939	scaffold_1	14014041	14014605	scaffold_1	12794685	12795151	scaffold_1	14019738	14020343	scaffold_1	13786033	13786328	scaffold_1	13375095	13375283	scaffold_1	10619589	10620782	scaffold_1	10144362	10144679	scaffold_1	10096729	10096909	scaffold_1	10984974	10985590	scaffold_1	12754323	12755230
scaffold_1	14490409	14490922	scaffold_1	14352624	14352847	scaffold_1	14019738	14020343	scaffold_1	12831745	12832748	scaffold_1	14020688	14021146	scaffold_1	13788489	13788878	scaffold_1	13376760	13376936	scaffold_1	10648005	10648063	scaffold_1	10147769	10148340	scaffold_1	10097233	10097667	scaffold_1	10986540	10986810	scaffold_1	12757787	12757967
scaffold_1	14493022	14493118	scaffold_1	14353816	14354321	scaffold_1	14020688	14021146	scaffold_1	12833002	12833244	scaffold_1	14021919	14022423	scaffold_1	13794202	13794651	scaffold_1	13377284	13377369	scaffold_1	10665231	10665429	scaffold_1	10148985	10149623	scaffold_1	10100773	10103437	scaffold_1	10987910	10988057	scaffold_1	12759815	12759845
scaffold_1	14493404	14493976	scaffold_1	14355446	14355617	scaffold_1	14021919	14022423	scaffold_1	12861068	12861399	scaffold_1	14023542	14023894	scaffold_1	13794916	13795271	scaffold_1	13377631	13378258	scaffold_1	10686408	10686894	scaffold_1	10151696	10151903	scaffold_1	10107625	10108374	scaffold_1	10989215	10989491	scaffold_1	12760425	12760675
scaffold_1	14494760	14494821	scaffold_1	14413848	14414376	scaffold_1	14023542	14023894	scaffold_1	12869081	12869210	scaffold_1	14024707	14024948	scaffold_1	13808765	13809046	scaffold_1	13399965	13400634	scaffold_1	10690464	10690491	scaffold_1	10160141	10161266	scaffold_1	10111989	10114574	scaffold_1	10990514	10991025	scaffold_1	12761342	12761876
scaffold_1	14495659	14495966	scaffold_1	14425460	14425984	scaffold_1	14024707	14024948	scaffold_1	12869825	12873707	scaffold_1	14025284	14025830	scaffold_1	13842066	13842442	scaffold_1	13414393	13414722	scaffold_1	10692665	10692937	scaffold_1	10165204	10165697	scaffold_1	10128515	10128764	scaffold_1	10993189	10993708	scaffold_1	12762234	12762759
scaffold_1	14496775	14498045	scaffold_1	14489288	14489468	scaffold_1	14025284	14025830	scaffold_1	12997048	12997250	scaffold_1	14080341	14080797	scaffold_1	13854923	13855184	scaffold_1	13419363	13419513	scaffold_1	10695130	10695532	scaffold_1	10168643	10169070	scaffold_1	10132319	10132657	scaffold_1	11002572	11002629	scaffold_1	12763029	12763916
scaffold_1	14520240	14520439	scaffold_1	14490409	14490922	scaffold_1	14080341	14080797	scaffold_1	13038299	13038538	scaffold_1	14101235	14101606	scaffold_1	13855781	13856190	scaffold_1	13429922	13430501	scaffold_1	10698850	10699450	scaffold_1	10186476	10186702	scaffold_1	10134364	10135054	scaffold_1	11007263	11007455	scaffold_1	12764239	12764430
scaffold_1	14532115	14532391	scaffold_1	14493022	14493118	scaffold_1	14101235	14101606	scaffold_1	13046190	13046602	scaffold_1	14156360	14156864	scaffold_1	13856487	13857373	scaffold_1	13431100	13431521	scaffold_1	10711682	10711946	scaffold_1	10195973	10196875	scaffold_1	10136276	10137487	scaffold_1	11013014	11013427	scaffold_1	12765068	12765499
scaffold_1	14533676	14533916	scaffold_1	14493404	14493976	scaffold_1	14156360	14156864	scaffold_1	13052530	13053195	scaffold_1	14157428	14157541	scaffold_1	13857868	13858073	scaffold_1	13441583	13443795	scaffold_1	10714324	10714544	scaffold_1	10197191	10197654	scaffold_1	10143500	10143955	scaffold_1	11014394	11014634	scaffold_1	12771838	12772302
scaffold_1	14535332	14535734	scaffold_1	14494760	14494821	scaffold_1	14157428	14157541	scaffold_1	13069823	13069877	scaffold_1	14158210	14159207	scaffold_1	13867542	13867788	scaffold_1	13448337	13448690	scaffold_1	10717394	10717458	scaffold_1	10199037	10199462	scaffold_1	10144362	10144679	scaffold_1	11018345	11018826	scaffold_1	12777805	12778247
scaffold_1	14551107	14551208	scaffold_1	14495659	14495966	scaffold_1	14158210	14159207	scaffold_1	13080118	13080493	scaffold_1	14159487	14160061	scaffold_1	13877012	13877516	scaffold_1	13452222	13452755	scaffold_1	10718000	10718346	scaffold_1	10213108	10213413	scaffold_1	10147769	10148340	scaffold_1	11019825	11019936	scaffold_1	12780443	12780838
scaffold_1	14553916	14554057	scaffold_1	14496775	14498045	scaffold_1	14159487	14160061	scaffold_1	13093329	13093906	scaffold_1	14164339	14164648	scaffold_1	13882814	13883686	scaffold_1	13453270	13453405	scaffold_1	10718639	10718895	scaffold_1	10220511	10220925	scaffold_1	10148985	10149623	scaffold_1	11021122	11021366	scaffold_1	12788291	12788718
scaffold_1	14555193	14555496	scaffold_1	14520240	14520439	scaffold_1	14164339	14164648	scaffold_1	13101545	13101616	scaffold_1	14187021	14187211	scaffold_1	13885078	13885546	scaffold_1	13458455	13458668	scaffold_1	10719904	10720083	scaffold_1	10223387	10224843	scaffold_1	10151696	10151903	scaffold_1	11038692	11039262	scaffold_1	12788990	12789651
scaffold_1	14555821	14556561	scaffold_1	14532115	14532391	scaffold_1	14187021	14187211	scaffold_1	13122129	13122339	scaffold_1	14189925	14190356	scaffold_1	13901335	13901560	scaffold_1	13464094	13465845	scaffold_1	10721516	10722296	scaffold_1	10230020	10230979	scaffold_1	10160141	10161266	scaffold_1	11044342	11044487	scaffold_1	12793995	12794394
scaffold_1	14557443	14557847	scaffold_1	14533676	14533916	scaffold_1	14189925	14190356	scaffold_1	13123394	13124250	scaffold_1	14190607	14190830	scaffold_1	13905236	13905429	scaffold_1	13469505	13469828	scaffold_1	10732885	10733262	scaffold_1	10235550	10235990	scaffold_1	10165204	10165697	scaffold_1	11045122	11045499	scaffold_1	12794685	12795151
scaffold_1	14558403	14559194	scaffold_1	14535332	14535734	scaffold_1	14190607	14190830	scaffold_1	13144675	13145362	scaffold_1	14192592	14192923	scaffold_1	13917582	13918577	scaffold_1	13471745	13472017	scaffold_1	10741488	10742289	scaffold_1	10244860	10244942	scaffold_1	10168643	10169070	scaffold_1	11049954	11050400	scaffold_1	12831745	12832748
scaffold_1	14560581	14561017	scaffold_1	14551107	14551208	scaffold_1	14192592	14192923	scaffold_1	13149571	13149712	scaffold_1	14247308	14248242	scaffold_1	13919373	13919477	scaffold_1	13490421	13490929	scaffold_1	10748331	10748409	scaffold_1	10245332	10246532	scaffold_1	10186476	10186702	scaffold_1	11061737	11062030	scaffold_1	12833002	12833244
scaffold_1	14562682	14563636	scaffold_1	14553916	14554057	scaffold_1	14247308	14248242	scaffold_1	13152146	13152698	scaffold_1	14258631	14259863	scaffold_1	13924477	13924694	scaffold_1	13495269	13496442	scaffold_1	10750379	10750520	scaffold_1	10253663	10254061	scaffold_1	10187961	10188115	scaffold_1	11082329	11082941	scaffold_1	12861068	12861399
scaffold_1	14589137	14589383	scaffold_1	14555193	14555496	scaffold_1	14258631	14259863	scaffold_1	13154355	13154451	scaffold_1	14262021	14262241	scaffold_1	13931993	13932979	scaffold_1	13498131	13498477	scaffold_1	10751483	10751794	scaffold_1	10255976	10257471	scaffold_1	10195973	10196875	scaffold_1	11083282	11083595	scaffold_1	12869081	12869210
scaffold_1	14589637	14590043	scaffold_1	14555821	14556561	scaffold_1	14262021	14262241	scaffold_1	13194631	13195176	scaffold_1	14262735	14263166	scaffold_1	13947583	13948294	scaffold_1	13508145	13508385	scaffold_1	10758051	10758646	scaffold_1	10258230	10258431	scaffold_1	10197191	10197654	scaffold_1	11083884	11084066	scaffold_1	12869825	12873707
scaffold_1	14595406	14596534	scaffold_1	14557443	14557847	scaffold_1	14262735	14263166	scaffold_1	13196363	13196463	scaffold_1	14270490	14270746	scaffold_1	13954307	13954465	scaffold_1	13516158	13516595	scaffold_1	10765161	10765246	scaffold_1	10259408	10259720	scaffold_1	10199037	10199462	scaffold_1	11084814	11084869	scaffold_1	12997048	12997250
scaffold_1	14597140	14597795	scaffold_1	14558403	14559194	scaffold_1	14270490	14270746	scaffold_1	13208393	13209162	scaffold_1	14275346	14275562	scaffold_1	13955172	13955797	scaffold_1	13518493	13518554	scaffold_1	10765710	10767101	scaffold_1	10271052	10271245	scaffold_1	10213108	10213413	scaffold_1	11085121	11085211	scaffold_1	13038299	13038538
scaffold_1	14599648	14599986	scaffold_1	14560581	14561017	scaffold_1	14275346	14275562	scaffold_1	13211499	13211783	scaffold_1	14278042	14278442	scaffold_1	13980177	13983118	scaffold_1	13560295	13561461	scaffold_1	10768369	10769875	scaffold_1	10292302	10292662	scaffold_1	10217333	10217563	scaffold_1	11092354	11093129	scaffold_1	13046190	13046602
scaffold_1	14623691	14624125	scaffold_1	14562682	14563636	scaffold_1	14278042	14278442	scaffold_1	13223344	13224338	scaffold_1	14278863	14279114	scaffold_1	13986358	13987081	scaffold_1	13561985	13562270	scaffold_1	10780271	10780327	scaffold_1	10309158	10309415	scaffold_1	10220511	10220925	scaffold_1	11105759	11106172	scaffold_1	13052530	13053195
scaffold_1	14647170	14647619	scaffold_1	14589137	14589383	scaffold_1	14278863	14279114	scaffold_1	13248237	13248736	scaffold_1	14282507	14282822	scaffold_1	13991436	13991799	scaffold_1	13567330	13567500	scaffold_1	10780781	10781175	scaffold_1	10316379	10316937	scaffold_1	10223387	10224843	scaffold_1	11112734	11113025	scaffold_1	13069823	13069877
scaffold_1	14655347	14655395	scaffold_1	14589637	14590043	scaffold_1	14282507	14282822	scaffold_1	13255985	13256214	scaffold_1	14283527	14283932	scaffold_1	13994425	13994472	scaffold_1	13568313	13568518	scaffold_1	10789158	10789895	scaffold_1	10317461	10317509	scaffold_1	10230020	10230979	scaffold_1	11115977	11116482	scaffold_1	13080118	13080493
scaffold_1	14657359	14657516	scaffold_1	14595406	14596534	scaffold_1	14283527	14283932	scaffold_1	13260598	13261307	scaffold_1	14285054	14285275	scaffold_1	14012369	14013762	scaffold_1	13569521	13570249	scaffold_1	10804421	10806750	scaffold_1	10334182	10334407	scaffold_1	10235550	10235990	scaffold_1	11117682	11118107	scaffold_1	13093329	13093906
scaffold_1	14658058	14658746	scaffold_1	14597140	14597795	scaffold_1	14285054	14285275	scaffold_1	13278114	13278221	scaffold_1	14287610	14287983	scaffold_1	14014041	14014605	scaffold_1	13571224	13571509	scaffold_1	10812166	10812555	scaffold_1	10337944	10338552	scaffold_1	10244860	10244942	scaffold_1	11123753	11124689	scaffold_1	13101545	13101616
scaffold_1	14666154	14666366	scaffold_1	14599648	14599986	scaffold_1	14287610	14287983	scaffold_1	13295905	13297786	scaffold_1	14289268	14289483	scaffold_1	14019738	14020343	scaffold_1	13572123	13572361	scaffold_1	10813772	10813819	scaffold_1	10343406	10344291	scaffold_1	10245332	10246532	scaffold_1	11124708	11124868	scaffold_1	13122129	13122339
scaffold_1	14670054	14670574	scaffold_1	14623691	14624125	scaffold_1	14289268	14289483	scaffold_1	13300908	13301039	scaffold_1	14290892	14291324	scaffold_1	14020688	14021146	scaffold_1	13574125	13574601	scaffold_1	10815319	10815548	scaffold_1	10345572	10346027	scaffold_1	10253663	10254061	scaffold_1	11133657	11135745	scaffold_1	13123394	13124250
scaffold_1	14672320	14672513	scaffold_1	14647170	14647619	scaffold_1	14290892	14291324	scaffold_1	13310994	13311539	scaffold_1	14294749	14294772	scaffold_1	14021919	14022423	scaffold_1	13595457	13595790	scaffold_1	10817260	10817371	scaffold_1	10347740	10347936	scaffold_1	10255976	10257471	scaffold_1	11136393	11137673	scaffold_1	13144675	13145362
scaffold_1	14673295	14674068	scaffold_1	14655347	14655395	scaffold_1	14294749	14294772	scaffold_1	13363788	13364639	scaffold_1	14298257	14299287	scaffold_1	14023542	14023894	scaffold_1	13596056	13596514	scaffold_1	10820117	10820316	scaffold_1	10352975	10353159	scaffold_1	10258230	10258431	scaffold_1	11137953	11138515	scaffold_1	13149571	13149712
scaffold_1	14702607	14703057	scaffold_1	14657359	14657516	scaffold_1	14298257	14299287	scaffold_1	13365039	13366128	scaffold_1	14299593	14299779	scaffold_1	14024707	14024948	scaffold_1	13601534	13602013	scaffold_1	10821476	10821715	scaffold_1	10355595	10356152	scaffold_1	10259408	10259720	scaffold_1	11138773	11139167	scaffold_1	13152146	13152698
scaffold_1	14720501	14721285	scaffold_1	14658058	14658746	scaffold_1	14299593	14299779	scaffold_1	13375095	13375283	scaffold_1	14303704	14303904	scaffold_1	14025284	14025830	scaffold_1	13603133	13603202	scaffold_1	10823393	10823911	scaffold_1	10356555	10357027	scaffold_1	10271052	10271245	scaffold_1	11145835	11147287	scaffold_1	13154355	13154451
scaffold_1	14723933	14724430	scaffold_1	14666154	14666366	scaffold_1	14303704	14303904	scaffold_1	13376760	13376936	scaffold_1	14326128	14326754	scaffold_1	14080341	14080797	scaffold_1	13603898	13605553	scaffold_1	10836990	10837396	scaffold_1	10357505	10358273	scaffold_1	10276988	10277516	scaffold_1	11150578	11151410	scaffold_1	13187953	13189219
scaffold_1	14726655	14726782	scaffold_1	14670054	14670574	scaffold_1	14326128	14326754	scaffold_1	13377284	13377369	scaffold_1	14330969	14331169	scaffold_1	14101235	14101606	scaffold_1	13605830	13606332	scaffold_1	10854102	10854629	scaffold_1	10365931	10365972	scaffold_1	10292302	10292662	scaffold_1	11151698	11152501	scaffold_1	13194631	13195176
scaffold_1	14728219	14729401	scaffold_1	14672320	14672513	scaffold_1	14330969	14331169	scaffold_1	13377631	13378258	scaffold_1	14337616	14337860	scaffold_1	14156360	14156864	scaffold_1	13607227	13607594	scaffold_1	10878310	10878711	scaffold_1	10368021	10368889	scaffold_1	10309158	10309415	scaffold_1	11153320	11156404	scaffold_1	13196363	13196463
scaffold_1	14753188	14753520	scaffold_1	14673295	14674068	scaffold_1	14337616	14337860	scaffold_1	13399965	13400634	scaffold_1	14338546	14338718	scaffold_1	14157428	14157541	scaffold_1	13611984	13612809	scaffold_1	10883352	10884199	scaffold_1	10371638	10372028	scaffold_1	10316379	10316937	scaffold_1	11172150	11173704	scaffold_1	13208393	13209162
scaffold_1	14757401	14758507	scaffold_1	14702607	14703057	scaffold_1	14338546	14338718	scaffold_1	13414393	13414722	scaffold_1	14339607	14339856	scaffold_1	14158210	14159207	scaffold_1	13613973	13614484	scaffold_1	10901510	10901641	scaffold_1	10372436	10372815	scaffold_1	10317461	10317509	scaffold_1	11179812	11180566	scaffold_1	13211499	13211783
scaffold_1	14758977	14759715	scaffold_1	14720501	14721285	scaffold_1	14339607	14339856	scaffold_1	13419363	13419513	scaffold_1	14344368	14344522	scaffold_1	14159487	14160061	scaffold_1	13617632	13618135	scaffold_1	10907390	10907807	scaffold_1	10373092	10373208	scaffold_1	10334182	10334407	scaffold_1	11195906	11196348	scaffold_1	13223344	13224338
scaffold_1	14763319	14763907	scaffold_1	14723933	14724430	scaffold_1	14344368	14344522	scaffold_1	13429922	13430501	scaffold_1	14346071	14346538	scaffold_1	14164339	14164648	scaffold_1	13625722	13626187	scaffold_1	10909191	10909738	scaffold_1	10373478	10373610	scaffold_1	10337944	10338552	scaffold_1	11201656	11202866	scaffold_1	13248237	13248736
scaffold_1	14764687	14765180	scaffold_1	14726655	14726782	scaffold_1	14346071	14346538	scaffold_1	13431100	13431521	scaffold_1	14351794	14351939	scaffold_1	14187021	14187211	scaffold_1	13658031	13658300	scaffold_1	10910424	10911167	scaffold_1	10385140	10385407	scaffold_1	10343406	10344291	scaffold_1	11206242	11207784	scaffold_1	13255985	13256214
scaffold_1	14765449	14765968	scaffold_1	14728219	14729401	scaffold_1	14351794	14351939	scaffold_1	13441583	13443795	scaffold_1	14352624	14352847	scaffold_1	14189925	14190356	scaffold_1	13658552	13660416	scaffold_1	10930486	10932304	scaffold_1	10393615	10393886	scaffold_1	10345572	10346027	scaffold_1	11212871	11213013	scaffold_1	13258389	13260143
scaffold_1	14789176	14789408	scaffold_1	14753188	14753520	scaffold_1	14352624	14352847	scaffold_1	13448337	13448690	scaffold_1	14353816	14354321	scaffold_1	14190607	14190830	scaffold_1	13672673	13673443	scaffold_1	10943290	10943534	scaffold_1	10394590	10395706	scaffold_1	10347740	10347936	scaffold_1	11224428	11224911	scaffold_1	13260598	13261307
scaffold_1	14789737	14790508	scaffold_1	14757401	14758507	scaffold_1	14353816	14354321	scaffold_1	13452222	13452755	scaffold_1	14355446	14355617	scaffold_1	14192592	14192923	scaffold_1	13682853	13683440	scaffold_1	10943973	10944849	scaffold_1	10402890	10404245	scaffold_1	10352975	10353159	scaffold_1	11225657	11226129	scaffold_1	13278114	13278221
scaffold_1	14790821	14791348	scaffold_1	14758977	14759715	scaffold_1	14355446	14355617	scaffold_1	13453270	13453405	scaffold_1	14413848	14414376	scaffold_1	14247308	14248242	scaffold_1	13683878	13684036	scaffold_1	10955728	10955947	scaffold_1	10434095	10435051	scaffold_1	10355595	10356152	scaffold_1	11231230	11231622	scaffold_1	13282039	13282194
scaffold_1	14791621	14792137	scaffold_1	14763319	14763907	scaffold_1	14413848	14414376	scaffold_1	13458455	13458668	scaffold_1	14489288	14489468	scaffold_1	14258631	14259863	scaffold_1	13685600	13685891	scaffold_1	10961839	10962925	scaffold_1	10448771	10448930	scaffold_1	10356555	10357027	scaffold_1	11232101	11233665	scaffold_1	13295905	13297786
scaffold_1	14792964	14794128	scaffold_1	14764687	14765180	scaffold_1	14489288	14489468	scaffold_1	13464094	13465845	scaffold_1	14490409	14490922	scaffold_1	14262021	14262241	scaffold_1	13692416	13694891	scaffold_1	10965752	10965787	scaffold_1	10455682	10456305	scaffold_1	10357505	10358273	scaffold_1	11233994	11234425	scaffold_1	13300908	13301039
scaffold_1	14794458	14794555	scaffold_1	14765449	14765968	scaffold_1	14490409	14490922	scaffold_1	13469505	13469828	scaffold_1	14493022	14493118	scaffold_1	14262735	14263166	scaffold_1	13697604	13697777	scaffold_1	10967309	10967411	scaffold_1	10482765	10483135	scaffold_1	10365931	10365972	scaffold_1	11234697	11235364	scaffold_1	13301397	13301808
scaffold_1	14798099	14798407	scaffold_1	14786363	14786773	scaffold_1	14493022	14493118	scaffold_1	13471745	13472017	scaffold_1	14493404	14493976	scaffold_1	14270490	14270746	scaffold_1	13700765	13700968	scaffold_1	10969160	10969298	scaffold_1	10483998	10484598	scaffold_1	10368021	10368889	scaffold_1	11243807	11244120	scaffold_1	13332440	13332573
scaffold_1	14802804	14803811	scaffold_1	14789176	14789408	scaffold_1	14493404	14493976	scaffold_1	13490421	13490929	scaffold_1	14494760	14494821	scaffold_1	14275346	14275562	scaffold_1	13705762	13706124	scaffold_1	10977311	10977700	scaffold_1	10489660	10490154	scaffold_1	10371638	10372028	scaffold_1	11251174	11251380	scaffold_1	13363788	13364639
scaffold_1	14819846	14820576	scaffold_1	14789737	14790508	scaffold_1	14494760	14494821	scaffold_1	13498131	13498477	scaffold_1	14495659	14495966	scaffold_1	14278042	14278442	scaffold_1	13706408	13706559	scaffold_1	10978103	10978380	scaffold_1	10515616	10517886	scaffold_1	10372436	10372815	scaffold_1	11254400	11254599	scaffold_1	13365039	13366128
scaffold_1	14820916	14821280	scaffold_1	14790821	14791348	scaffold_1	14495659	14495966	scaffold_1	13508145	13508385	scaffold_1	14496775	14498045	scaffold_1	14278863	14279114	scaffold_1	13717080	13717328	scaffold_1	10980327	10981156	scaffold_1	10518154	10518419	scaffold_1	10373092	10373208	scaffold_1	11257234	11257645	scaffold_1	13375095	13375283
scaffold_1	14831894	14832365	scaffold_1	14791621	14792137	scaffold_1	14496775	14498045	scaffold_1	13512016	13512330	scaffold_1	14520240	14520439	scaffold_1	14282507	14282822	scaffold_1	13726961	13727253	scaffold_1	10984974	10985590	scaffold_1	10524781	10525137	scaffold_1	10373478	10373610	scaffold_1	11257946	11258037	scaffold_1	13376760	13376936
scaffold_1	14834938	14835318	scaffold_1	14792964	14794128	scaffold_1	14520240	14520439	scaffold_1	13516158	13516595	scaffold_1	14532115	14532391	scaffold_1	14283527	14283932	scaffold_1	13731559	13731734	scaffold_1	10986540	10986810	scaffold_1	10525756	10526129	scaffold_1	10385140	10385407	scaffold_1	11276094	11277074	scaffold_1	13377284	13377369
scaffold_1	14845922	14847058	scaffold_1	14794458	14794555	scaffold_1	14532115	14532391	scaffold_1	13518493	13518554	scaffold_1	14533676	14533916	scaffold_1	14285054	14285275	scaffold_1	13739804	13741995	scaffold_1	10987910	10988057	scaffold_1	10528545	10529511	scaffold_1	10393615	10393886	scaffold_1	11277795	11278602	scaffold_1	13377631	13378258
scaffold_1	14851255	14851554	scaffold_1	14798099	14798407	scaffold_1	14533676	14533916	scaffold_1	13560295	13561461	scaffold_1	14535332	14535734	scaffold_1	14287610	14287983	scaffold_1	13745107	13745135	scaffold_1	10989215	10989491	scaffold_1	10531909	10532529	scaffold_1	10394590	10395706	scaffold_1	11286044	11286214	scaffold_1	13398530	13399061
scaffold_1	14855032	14855063	scaffold_1	14802804	14803811	scaffold_1	14535332	14535734	scaffold_1	13561985	13562270	scaffold_1	14551107	14551208	scaffold_1	14289268	14289483	scaffold_1	13747668	13748193	scaffold_1	10990514	10991025	scaffold_1	10540889	10541157	scaffold_1	10402890	10404245	scaffold_1	11308401	11309252	scaffold_1	13399965	13400634
scaffold_1	14878021	14878454	scaffold_1	14819846	14820576	scaffold_1	14551107	14551208	scaffold_1	13567330	13567500	scaffold_1	14553916	14554057	scaffold_1	14290892	14291324	scaffold_1	13750809	13751611	scaffold_1	10993189	10993708	scaffold_1	10557000	10557200	scaffold_1	10434095	10435051	scaffold_1	11313625	11314094	scaffold_1	13414393	13414722
scaffold_1	14879166	14879338	scaffold_1	14820916	14821280	scaffold_1	14553916	14554057	scaffold_1	13568313	13568518	scaffold_1	14555193	14555496	scaffold_1	14294749	14294772	scaffold_1	13757746	13758878	scaffold_1	11002572	11002629	scaffold_1	10572927	10573002	scaffold_1	10448771	10448930	scaffold_1	11316013	11316804	scaffold_1	13419363	13419513
scaffold_1	14879629	14879770	scaffold_1	14831894	14832365	scaffold_1	14555193	14555496	scaffold_1	13569521	13570249	scaffold_1	14555821	14556561	scaffold_1	14298257	14299287	scaffold_1	13764387	13764700	scaffold_1	11007263	11007455	scaffold_1	10582092	10582754	scaffold_1	10455682	10456305	scaffold_1	11326454	11326745	scaffold_1	13422875	13422909
scaffold_1	14880078	14880157	scaffold_1	14834938	14835318	scaffold_1	14555821	14556561	scaffold_1	13571224	13571509	scaffold_1	14557443	14557847	scaffold_1	14299593	14299779	scaffold_1	13770833	13770885	scaffold_1	11013014	11013427	scaffold_1	10583482	10584188	scaffold_1	10482765	10483135	scaffold_1	11332097	11332750	scaffold_1	13429922	13430501
scaffold_1	14881437	14883234	scaffold_1	14845922	14847058	scaffold_1	14557443	14557847	scaffold_1	13572123	13572361	scaffold_1	14558403	14559194	scaffold_1	14303704	14303904	scaffold_1	13775219	13776321	scaffold_1	11014394	11014634	scaffold_1	10587495	10587947	scaffold_1	10483998	10484598	scaffold_1	11335727	11336545	scaffold_1	13431100	13431521
scaffold_1	14885765	14887146	scaffold_1	14851255	14851554	scaffold_1	14558403	14559194	scaffold_1	13574125	13574601	scaffold_1	14560581	14561017	scaffold_1	14326128	14326754	scaffold_1	13776626	13777181	scaffold_1	11018345	11018826	scaffold_1	10589506	10589884	scaffold_1	10489660	10490154	scaffold_1	11377786	11377974	scaffold_1	13441583	13443795
scaffold_1	14908400	14908853	scaffold_1	14855032	14855063	scaffold_1	14560581	14561017	scaffold_1	13585014	13585404	scaffold_1	14562682	14563636	scaffold_1	14330969	14331169	scaffold_1	13777592	13778071	scaffold_1	11019825	11019936	scaffold_1	10593206	10593660	scaffold_1	10515616	10517886	scaffold_1	11381159	11381583	scaffold_1	13448337	13448690
scaffold_1	14909147	14909472	scaffold_1	14878021	14878454	scaffold_1	14562682	14563636	scaffold_1	13595457	13595790	scaffold_1	14589137	14589383	scaffold_1	14337616	14337860	scaffold_1	13778361	13778835	scaffold_1	11021122	11021366	scaffold_1	10606882	10607845	scaffold_1	10518154	10518419	scaffold_1	11386450	11386881	scaffold_1	13452222	13452755
scaffold_1	14911219	14911363	scaffold_1	14879166	14879338	scaffold_1	14589137	14589383	scaffold_1	13596056	13596514	scaffold_1	14589637	14590043	scaffold_1	14338546	14338718	scaffold_1	13779370	13780212	scaffold_1	11038692	11039262	scaffold_1	10608467	10609994	scaffold_1	10524781	10525137	scaffold_1	11388528	11389199	scaffold_1	13453270	13453405
scaffold_1	14915236	14915723	scaffold_1	14879629	14879770	scaffold_1	14589637	14590043	scaffold_1	13601534	13602013	scaffold_1	14595406	14596534	scaffold_1	14339607	14339856	scaffold_1	13781728	13783543	scaffold_1	11044342	11044487	scaffold_1	10613750	10614851	scaffold_1	10525756	10526129	scaffold_1	11392137	11392499	scaffold_1	13458455	13458668
scaffold_1	14916139	14916418	scaffold_1	14880078	14880157	scaffold_1	14595406	14596534	scaffold_1	13603133	13603202	scaffold_1	14597140	14597795	scaffold_1	14344368	14344522	scaffold_1	13784478	13784719	scaffold_1	11045122	11045499	scaffold_1	10615937	10616328	scaffold_1	10528545	10529511	scaffold_1	11400166	11400540	scaffold_1	13464094	13465845
scaffold_1	14930686	14931120	scaffold_1	14881437	14883234	scaffold_1	14597140	14597795	scaffold_1	13603898	13605553	scaffold_1	14599648	14599986	scaffold_1	14346071	14346538	scaffold_1	13786033	13786328	scaffold_1	11049954	11050400	scaffold_1	10619589	10620782	scaffold_1	10531909	10532529	scaffold_1	11409329	11409485	scaffold_1	13466729	13466942
scaffold_1	14932289	14932934	scaffold_1	14885765	14887146	scaffold_1	14599648	14599986	scaffold_1	13605830	13606332	scaffold_1	14623691	14624125	scaffold_1	14351794	14351939	scaffold_1	13788489	13788878	scaffold_1	11061737	11062030	scaffold_1	10648005	10648063	scaffold_1	10540889	10541157	scaffold_1	11410660	11411201	scaffold_1	13469505	13469828
scaffold_1	14942156	14942883	scaffold_1	14908400	14908853	scaffold_1	14623691	14624125	scaffold_1	13607227	13607594	scaffold_1	14647170	14647619	scaffold_1	14352624	14352847	scaffold_1	13794202	13794651	scaffold_1	11082329	11082941	scaffold_1	10665231	10665429	scaffold_1	10557000	10557200	scaffold_1	11414605	11415080	scaffold_1	13471745	13472017
scaffold_1	14944895	14945573	scaffold_1	14909147	14909472	scaffold_1	14647170	14647619	scaffold_1	13611984	13612809	scaffold_1	14655347	14655395	scaffold_1	14353816	14354321	scaffold_1	13794916	13795271	scaffold_1	11083282	11083595	scaffold_1	10686408	10686894	scaffold_1	10572927	10573002	scaffold_1	11455065	11455326	scaffold_1	13490421	13490929
scaffold_1	14948240	14948782	scaffold_1	14911219	14911363	scaffold_1	14655347	14655395	scaffold_1	13613973	13614484	scaffold_1	14657359	14657516	scaffold_1	14355446	14355617	scaffold_1	13808765	13809046	scaffold_1	11083884	11084066	scaffold_1	10690464	10690491	scaffold_1	10582092	10582754	scaffold_1	11457740	11459282	scaffold_1	13498131	13498477
scaffold_1	14950638	14950780	scaffold_1	14915236	14915723	scaffold_1	14657359	14657516	scaffold_1	13617632	13618135	scaffold_1	14658058	14658746	scaffold_1	14413848	14414376	scaffold_1	13842066	13842442	scaffold_1	11084814	11084869	scaffold_1	10692665	10692937	scaffold_1	10583482	10584188	scaffold_1	11460470	11461199	scaffold_1	13502178	13502761
scaffold_1	14952936	14953078	scaffold_1	14916139	14916418	scaffold_1	14658058	14658746	scaffold_1	13625722	13626187	scaffold_1	14666154	14666366	scaffold_1	14489288	14489468	scaffold_1	13854923	13855184	scaffold_1	11085121	11085211	scaffold_1	10695130	10695532	scaffold_1	10587495	10587947	scaffold_1	11480586	11481033	scaffold_1	13508145	13508385
scaffold_1	14953600	14953712	scaffold_1	14930686	14931120	scaffold_1	14666154	14666366	scaffold_1	13658031	13658300	scaffold_1	14670054	14670574	scaffold_1	14490409	14490922	scaffold_1	13855781	13856190	scaffold_1	11092354	11093129	scaffold_1	10698850	10699450	scaffold_1	10589506	10589884	scaffold_1	11489514	11490405	scaffold_1	13516158	13516595
scaffold_1	14961440	14961767	scaffold_1	14932289	14932934	scaffold_1	14670054	14670574	scaffold_1	13658552	13660416	scaffold_1	14672320	14672513	scaffold_1	14493022	14493118	scaffold_1	13856487	13857373	scaffold_1	11112734	11113025	scaffold_1	10711682	10711946	scaffold_1	10593206	10593660	scaffold_1	11492883	11494663	scaffold_1	13518493	13518554
scaffold_1	14964289	14964500	scaffold_1	14942156	14942883	scaffold_1	14672320	14672513	scaffold_1	13672673	13673443	scaffold_1	14673295	14674068	scaffold_1	14493404	14493976	scaffold_1	13857868	13858073	scaffold_1	11115977	11116482	scaffold_1	10714324	10714544	scaffold_1	10606882	10607845	scaffold_1	11517811	11517850	scaffold_1	13560295	13561461
scaffold_1	14967122	14967564	scaffold_1	14944895	14945573	scaffold_1	14673295	14674068	scaffold_1	13682853	13683440	scaffold_1	14702607	14703057	scaffold_1	14494760	14494821	scaffold_1	13867542	13867788	scaffold_1	11117682	11118107	scaffold_1	10717394	10717458	scaffold_1	10608467	10609994	scaffold_1	11518622	11519426	scaffold_1	13561985	13562270
scaffold_1	14969974	14970430	scaffold_1	14948240	14948782	scaffold_1	14702607	14703057	scaffold_1	13683878	13684036	scaffold_1	14720501	14721285	scaffold_1	14495659	14495966	scaffold_1	13877012	13877516	scaffold_1	11123753	11124689	scaffold_1	10718000	10718346	scaffold_1	10613750	10614851	scaffold_1	11525695	11526249	scaffold_1	13567330	13567500
scaffold_1	14970729	14971020	scaffold_1	14950638	14950780	scaffold_1	14720501	14721285	scaffold_1	13685600	13685891	scaffold_1	14723933	14724430	scaffold_1	14496775	14498045	scaffold_1	13882814	13883686	scaffold_1	11124708	11124868	scaffold_1	10718639	10718895	scaffold_1	10615937	10616328	scaffold_1	11533982	11535412	scaffold_1	13568313	13568518
scaffold_1	14977909	14978727	scaffold_1	14953600	14953712	scaffold_1	14723933	14724430	scaffold_1	13692416	13694891	scaffold_1	14726655	14726782	scaffold_1	14520240	14520439	scaffold_1	13885078	13885546	scaffold_1	11133657	11135745	scaffold_1	10719904	10720083	scaffold_1	10619589	10620782	scaffold_1	11536262	11536356	scaffold_1	13569521	13570249
scaffold_1	15008734	15009336	scaffold_1	14961440	14961767	scaffold_1	14726655	14726782	scaffold_1	13697604	13697777	scaffold_1	14728219	14729401	scaffold_1	14532115	14532391	scaffold_1	13901335	13901560	scaffold_1	11136393	11137673	scaffold_1	10721516	10722296	scaffold_1	10648005	10648063	scaffold_1	11541570	11541689	scaffold_1	13571224	13571509
scaffold_1	15016073	15016286	scaffold_1	14964289	14964500	scaffold_1	14728219	14729401	scaffold_1	13700765	13700968	scaffold_1	14753188	14753520	scaffold_1	14533676	14533916	scaffold_1	13905236	13905429	scaffold_1	11137953	11138515	scaffold_1	10732885	10733262	scaffold_1	10665231	10665429	scaffold_1	11544798	11545513	scaffold_1	13572123	13572361
scaffold_1	15016893	15017464	scaffold_1	14967122	14967564	scaffold_1	14753188	14753520	scaffold_1	13705762	13706124	scaffold_1	14757401	14758507	scaffold_1	14535332	14535734	scaffold_1	13917582	13918577	scaffold_1	11138773	11139167	scaffold_1	10741488	10742289	scaffold_1	10686408	10686894	scaffold_1	11547013	11547150	scaffold_1	13574125	13574601
scaffold_1	15017718	15018084	scaffold_1	14969974	14970430	scaffold_1	14757401	14758507	scaffold_1	13706408	13706559	scaffold_1	14758977	14759715	scaffold_1	14551107	14551208	scaffold_1	13919373	13919477	scaffold_1	11145835	11147287	scaffold_1	10748331	10748409	scaffold_1	10690464	10690491	scaffold_1	11554893	11555323	scaffold_1	13585014	13585404
scaffold_1	15028132	15028411	scaffold_1	14970729	14971020	scaffold_1	14758977	14759715	scaffold_1	13717080	13717328	scaffold_1	14763319	14763907	scaffold_1	14553916	14554057	scaffold_1	13924477	13924694	scaffold_1	11150578	11151410	scaffold_1	10750379	10750520	scaffold_1	10692665	10692937	scaffold_1	11555724	11557289	scaffold_1	13595457	13595790
scaffold_1	15028901	15030546	scaffold_1	14977909	14978727	scaffold_1	14763319	14763907	scaffold_1	13726961	13727253	scaffold_1	14764687	14765180	scaffold_1	14555193	14555496	scaffold_1	13931993	13932979	scaffold_1	11151698	11152501	scaffold_1	10751483	10751794	scaffold_1	10695130	10695532	scaffold_1	11557568	11558241	scaffold_1	13596056	13596514
scaffold_1	15038818	15039503	scaffold_1	15008734	15009336	scaffold_1	14764687	14765180	scaffold_1	13731559	13731734	scaffold_1	14765449	14765968	scaffold_1	14555821	14556561	scaffold_1	13947583	13948294	scaffold_1	11153320	11156404	scaffold_1	10758051	10758646	scaffold_1	10698850	10699450	scaffold_1	11559910	11559930	scaffold_1	13601534	13602013
scaffold_1	15041117	15041377	scaffold_1	15016073	15016286	scaffold_1	14765449	14765968	scaffold_1	13739804	13741995	scaffold_1	14789176	14789408	scaffold_1	14557443	14557847	scaffold_1	13954307	13954465	scaffold_1	11172150	11173704	scaffold_1	10765161	10765246	scaffold_1	10711682	10711946	scaffold_1	11569654	11570639	scaffold_1	13603133	13603202
scaffold_1	15041707	15041919	scaffold_1	15016893	15017464	scaffold_1	14789176	14789408	scaffold_1	13745107	13745135	scaffold_1	14789737	14790508	scaffold_1	14558403	14559194	scaffold_1	13955172	13955797	scaffold_1	11179812	11180566	scaffold_1	10765710	10767101	scaffold_1	10714324	10714544	scaffold_1	11581421	11582074	scaffold_1	13603898	13605553
scaffold_1	15042597	15043199	scaffold_1	15017718	15018084	scaffold_1	14789737	14790508	scaffold_1	13747668	13748193	scaffold_1	14790821	14791348	scaffold_1	14560581	14561017	scaffold_1	13980177	13983118	scaffold_1	11194397	11194449	scaffold_1	10768369	10769875	scaffold_1	10717394	10717458	scaffold_1	11590784	11590902	scaffold_1	13605830	13606332
scaffold_1	15043472	15044310	scaffold_1	15028132	15028411	scaffold_1	14790821	14791348	scaffold_1	13750809	13751611	scaffold_1	14791621	14792137	scaffold_1	14562682	14563636	scaffold_1	13986358	13987081	scaffold_1	11195906	11196348	scaffold_1	10780271	10780327	scaffold_1	10718000	10718346	scaffold_1	11591190	11591241	scaffold_1	13607227	13607594
scaffold_1	15044686	15045814	scaffold_1	15028901	15030546	scaffold_1	14791621	14792137	scaffold_1	13757746	13758878	scaffold_1	14792964	14794128	scaffold_1	14589137	14589383	scaffold_1	13991436	13991799	scaffold_1	11201656	11202866	scaffold_1	10780781	10781175	scaffold_1	10718639	10718895	scaffold_1	11591673	11591938	scaffold_1	13611984	13612809
scaffold_1	15058312	15058829	scaffold_1	15038818	15039503	scaffold_1	14792964	14794128	scaffold_1	13764387	13764700	scaffold_1	14794458	14794555	scaffold_1	14589637	14590043	scaffold_1	13994425	13994472	scaffold_1	11206242	11207784	scaffold_1	10784484	10784712	scaffold_1	10719904	10720083	scaffold_1	11598770	11598843	scaffold_1	13613973	13614484
scaffold_1	15063331	15063422	scaffold_1	15041117	15041377	scaffold_1	14794458	14794555	scaffold_1	13770833	13770885	scaffold_1	14798099	14798407	scaffold_1	14595406	14596534	scaffold_1	14012369	14013762	scaffold_1	11212871	11213013	scaffold_1	10786974	10787401	scaffold_1	10721516	10722296	scaffold_1	11600866	11601373	scaffold_1	13617632	13618135
scaffold_1	15073535	15073784	scaffold_1	15041707	15041919	scaffold_1	14798099	14798407	scaffold_1	13775219	13776321	scaffold_1	14802804	14803811	scaffold_1	14597140	14597795	scaffold_1	14014041	14014605	scaffold_1	11224428	11224911	scaffold_1	10789158	10789895	scaffold_1	10732885	10733262	scaffold_1	11606417	11607048	scaffold_1	13625722	13626187
scaffold_1	15092647	15093431	scaffold_1	15042597	15043199	scaffold_1	14802804	14803811	scaffold_1	13776626	13777181	scaffold_1	14819846	14820576	scaffold_1	14599648	14599986	scaffold_1	14019738	14020343	scaffold_1	11225657	11226129	scaffold_1	10804421	10806750	scaffold_1	10741488	10742289	scaffold_1	11608664	11608900	scaffold_1	13658031	13658300
scaffold_1	15094390	15095297	scaffold_1	15043472	15044310	scaffold_1	14819846	14820576	scaffold_1	13777592	13778071	scaffold_1	14820916	14821280	scaffold_1	14623691	14624125	scaffold_1	14020688	14021146	scaffold_1	11231230	11231622	scaffold_1	10812166	10812555	scaffold_1	10748331	10748409	scaffold_1	11612990	11613618	scaffold_1	13658552	13660416
scaffold_1	15101738	15102642	scaffold_1	15044686	15045814	scaffold_1	14820916	14821280	scaffold_1	13778361	13778835	scaffold_1	14831894	14832365	scaffold_1	14647170	14647619	scaffold_1	14021919	14022423	scaffold_1	11232101	11233665	scaffold_1	10813772	10813819	scaffold_1	10750379	10750520	scaffold_1	11613925	11614561	scaffold_1	13672673	13673443
scaffold_1	15104040	15104914	scaffold_1	15058312	15058829	scaffold_1	14831894	14832365	scaffold_1	13779370	13780212	scaffold_1	14834938	14835318	scaffold_1	14655347	14655395	scaffold_1	14023542	14023894	scaffold_1	11233994	11234425	scaffold_1	10815319	10815548	scaffold_1	10751483	10751794	scaffold_1	11636524	11636757	scaffold_1	13682853	13683440
scaffold_1	15116702	15117098	scaffold_1	15063331	15063422	scaffold_1	14834938	14835318	scaffold_1	13781728	13783543	scaffold_1	14845922	14847058	scaffold_1	14657359	14657516	scaffold_1	14024707	14024948	scaffold_1	11234697	11235364	scaffold_1	10817260	10817371	scaffold_1	10758051	10758646	scaffold_1	11641279	11641435	scaffold_1	13683878	13684036
scaffold_1	15125818	15126536	scaffold_1	15073535	15073784	scaffold_1	14845922	14847058	scaffold_1	13784478	13784719	scaffold_1	14851255	14851554	scaffold_1	14658058	14658746	scaffold_1	14025284	14025830	scaffold_1	11240069	11240973	scaffold_1	10820117	10820316	scaffold_1	10765161	10765246	scaffold_1	11654787	11655366	scaffold_1	13685600	13685891
scaffold_1	15127399	15127798	scaffold_1	15092647	15093431	scaffold_1	14851255	14851554	scaffold_1	13786033	13786328	scaffold_1	14855032	14855063	scaffold_1	14670054	14670574	scaffold_1	14080341	14080797	scaffold_1	11243807	11244120	scaffold_1	10821476	10821715	scaffold_1	10765710	10767101	scaffold_1	11656194	11656405	scaffold_1	13692416	13694891
scaffold_1	15128605	15132734	scaffold_1	15094390	15095297	scaffold_1	14855032	14855063	scaffold_1	13788489	13788878	scaffold_1	14878021	14878454	scaffold_1	14672320	14672513	scaffold_1	14101235	14101606	scaffold_1	11251174	11251380	scaffold_1	10823393	10823911	scaffold_1	10768369	10769875	scaffold_1	11690213	11690735	scaffold_1	13697604	13697777
scaffold_1	15204017	15204375	scaffold_1	15101738	15102642	scaffold_1	14878021	14878454	scaffold_1	13794202	13794651	scaffold_1	14879166	14879338	scaffold_1	14673295	14674068	scaffold_1	14156360	14156864	scaffold_1	11254400	11254599	scaffold_1	10836990	10837396	scaffold_1	10780271	10780327	scaffold_1	11693817	11694425	scaffold_1	13700765	13700968
scaffold_1	15205866	15205952	scaffold_1	15104040	15104914	scaffold_1	14879166	14879338	scaffold_1	13794916	13795271	scaffold_1	14879629	14879770	scaffold_1	14702607	14703057	scaffold_1	14157428	14157541	scaffold_1	11257234	11257645	scaffold_1	10854102	10854629	scaffold_1	10780781	10781175	scaffold_1	11698608	11699062	scaffold_1	13705762	13706124
scaffold_1	15206816	15207242	scaffold_1	15116702	15117098	scaffold_1	14879629	14879770	scaffold_1	13808765	13809046	scaffold_1	14880078	14880157	scaffold_1	14720501	14721285	scaffold_1	14158210	14159207	scaffold_1	11257946	11258037	scaffold_1	10878310	10878711	scaffold_1	10784484	10784712	scaffold_1	11699466	11700539	scaffold_1	13706408	13706559
scaffold_1	15233317	15233644	scaffold_1	15125818	15126536	scaffold_1	14880078	14880157	scaffold_1	13842066	13842442	scaffold_1	14881437	14883234	scaffold_1	14723933	14724430	scaffold_1	14159487	14160061	scaffold_1	11266716	11266821	scaffold_1	10883352	10884199	scaffold_1	10789158	10789895	scaffold_1	11737093	11737597	scaffold_1	13717080	13717328
scaffold_1	15235077	15235128	scaffold_1	15127399	15127798	scaffold_1	14881437	14883234	scaffold_1	13854923	13855184	scaffold_1	14885765	14887146	scaffold_1	14726655	14726782	scaffold_1	14164339	14164648	scaffold_1	11276094	11277074	scaffold_1	10901510	10901641	scaffold_1	10802367	10802586	scaffold_1	11746242	11746263	scaffold_1	13726961	13727253
scaffold_1	15235585	15235893	scaffold_1	15128605	15132734	scaffold_1	14885765	14887146	scaffold_1	13855781	13856190	scaffold_1	14908400	14908853	scaffold_1	14728219	14729401	scaffold_1	14187021	14187211	scaffold_1	11277795	11278602	scaffold_1	10907390	10907807	scaffold_1	10804421	10806750	scaffold_1	11761110	11761454	scaffold_1	13731559	13731734
scaffold_1	15236739	15237092	scaffold_1	15204017	15204375	scaffold_1	14908400	14908853	scaffold_1	13856487	13857373	scaffold_1	14909147	14909472	scaffold_1	14753188	14753520	scaffold_1	14189925	14190356	scaffold_1	11286044	11286214	scaffold_1	10909191	10909738	scaffold_1	10812166	10812555	scaffold_1	11768082	11768254	scaffold_1	13739804	13741995
scaffold_1	15242817	15243622	scaffold_1	15205866	15205952	scaffold_1	14909147	14909472	scaffold_1	13857868	13858073	scaffold_1	14911219	14911363	scaffold_1	14757401	14758507	scaffold_1	14190607	14190830	scaffold_1	11308401	11309252	scaffold_1	10910424	10911167	scaffold_1	10813772	10813819	scaffold_1	11777458	11777607	scaffold_1	13745107	13745135
scaffold_1	15247489	15248488	scaffold_1	15206816	15207242	scaffold_1	14911219	14911363	scaffold_1	13867542	13867788	scaffold_1	14915236	14915723	scaffold_1	14758977	14759715	scaffold_1	14192592	14192923	scaffold_1	11316013	11316804	scaffold_1	10930486	10932304	scaffold_1	10815319	10815548	scaffold_1	11786872	11787556	scaffold_1	13747668	13748193
scaffold_1	15253021	15254112	scaffold_1	15233317	15233644	scaffold_1	14915236	14915723	scaffold_1	13869001	13869213	scaffold_1	14916139	14916418	scaffold_1	14763319	14763907	scaffold_1	14247308	14248242	scaffold_1	11326454	11326745	scaffold_1	10943290	10943534	scaffold_1	10817260	10817371	scaffold_1	11788231	11788715	scaffold_1	13750809	13751611
scaffold_1	15257165	15257298	scaffold_1	15235077	15235128	scaffold_1	14916139	14916418	scaffold_1	13877012	13877516	scaffold_1	14930686	14931120	scaffold_1	14764687	14765180	scaffold_1	14258631	14259863	scaffold_1	11332097	11332750	scaffold_1	10943973	10944849	scaffold_1	10820117	10820316	scaffold_1	11794566	11795243	scaffold_1	13757746	13758878
scaffold_1	15258353	15259142	scaffold_1	15235585	15235893	scaffold_1	14930686	14931120	scaffold_1	13882814	13883686	scaffold_1	14932289	14932934	scaffold_1	14765449	14765968	scaffold_1	14262021	14262241	scaffold_1	11335727	11336545	scaffold_1	10955728	10955947	scaffold_1	10821476	10821715	scaffold_1	11797170	11797928	scaffold_1	13764387	13764700
scaffold_1	15282381	15282889	scaffold_1	15236739	15237092	scaffold_1	14932289	14932934	scaffold_1	13885078	13885546	scaffold_1	14942156	14942883	scaffold_1	14789176	14789408	scaffold_1	14262735	14263166	scaffold_1	11377786	11377974	scaffold_1	10958048	10958183	scaffold_1	10823393	10823911	scaffold_1	11815557	11815611	scaffold_1	13770833	13770885
scaffold_1	15285822	15286236	scaffold_1	15242817	15243622	scaffold_1	14942156	14942883	scaffold_1	13901335	13901560	scaffold_1	14944895	14945573	scaffold_1	14789737	14790508	scaffold_1	14270490	14270746	scaffold_1	11381159	11381583	scaffold_1	10961839	10962925	scaffold_1	10836990	10837396	scaffold_1	11818427	11818777	scaffold_1	13775219	13776321
scaffold_1	15309668	15310061	scaffold_1	15247489	15248488	scaffold_1	14944895	14945573	scaffold_1	13905236	13905429	scaffold_1	14948240	14948782	scaffold_1	14790821	14791348	scaffold_1	14275346	14275562	scaffold_1	11386450	11386881	scaffold_1	10965752	10965787	scaffold_1	10854102	10854629	scaffold_1	11835860	11836097	scaffold_1	13776626	13777181
scaffold_1	15311776	15312208	scaffold_1	15253021	15254112	scaffold_1	14948240	14948782	scaffold_1	13917582	13918577	scaffold_1	14950638	14950780	scaffold_1	14791621	14792137	scaffold_1	14278042	14278442	scaffold_1	11388528	11389199	scaffold_1	10967309	10967411	scaffold_1	10883352	10884199	scaffold_1	11836723	11837240	scaffold_1	13777592	13778071
scaffold_1	15353746	15353892	scaffold_1	15257165	15257298	scaffold_1	14950638	14950780	scaffold_1	13919373	13919477	scaffold_1	14952936	14953078	scaffold_1	14792964	14794128	scaffold_1	14278863	14279114	scaffold_1	11392137	11392499	scaffold_1	10969160	10969298	scaffold_1	10901510	10901641	scaffold_1	11840441	11840851	scaffold_1	13778361	13778835
scaffold_1	15355231	15355604	scaffold_1	15282381	15282889	scaffold_1	14952936	14953078	scaffold_1	13924477	13924694	scaffold_1	14953600	14953712	scaffold_1	14794458	14794555	scaffold_1	14282507	14282822	scaffold_1	11400166	11400540	scaffold_1	10977311	10977700	scaffold_1	10907390	10907807	scaffold_1	11851116	11851499	scaffold_1	13779370	13780212
scaffold_1	15368178	15368332	scaffold_1	15285822	15286236	scaffold_1	14953600	14953712	scaffold_1	13931993	13932979	scaffold_1	14961440	14961767	scaffold_1	14798099	14798407	scaffold_1	14283527	14283932	scaffold_1	11409329	11409485	scaffold_1	10978103	10978380	scaffold_1	10909191	10909738	scaffold_1	11863467	11864322	scaffold_1	13781728	13783543
scaffold_1	15409003	15409239	scaffold_1	15311776	15312208	scaffold_1	14959328	14959687	scaffold_1	13947583	13948294	scaffold_1	14964289	14964500	scaffold_1	14802804	14803811	scaffold_1	14285054	14285275	scaffold_1	11410660	11411201	scaffold_1	10980327	10981156	scaffold_1	10910424	10911167	scaffold_1	11876484	11876933	scaffold_1	13784478	13784719
scaffold_1	15411052	15411337	scaffold_1	15353746	15353892	scaffold_1	14961440	14961767	scaffold_1	13954307	13954465	scaffold_1	14967122	14967564	scaffold_1	14819846	14820576	scaffold_1	14287610	14287983	scaffold_1	11414605	11415080	scaffold_1	10984974	10985590	scaffold_1	10930486	10932304	scaffold_1	11903788	11904357	scaffold_1	13786033	13786328
scaffold_1	15411815	15412265	scaffold_1	15355231	15355604	scaffold_1	14964289	14964500	scaffold_1	13955172	13955797	scaffold_1	14969974	14970430	scaffold_1	14831894	14832365	scaffold_1	14289268	14289483	scaffold_1	11455065	11455326	scaffold_1	10986540	10986810	scaffold_1	10943290	10943534	scaffold_1	11905212	11905512	scaffold_1	13788489	13788878
scaffold_1	15436365	15436857	scaffold_1	15368178	15368332	scaffold_1	14967122	14967564	scaffold_1	13980177	13983118	scaffold_1	14970729	14971020	scaffold_1	14834938	14835318	scaffold_1	14290892	14291324	scaffold_1	11457740	11459282	scaffold_1	10987910	10988057	scaffold_1	10943973	10944849	scaffold_1	11906194	11906761	scaffold_1	13794202	13794651
scaffold_1	15439517	15440322	scaffold_1	15409003	15409239	scaffold_1	14969974	14970430	scaffold_1	13986358	13987081	scaffold_1	14977909	14978727	scaffold_1	14845922	14847058	scaffold_1	14294749	14294772	scaffold_1	11460470	11461199	scaffold_1	10989215	10989491	scaffold_1	10955728	10955947	scaffold_1	11912235	11912807	scaffold_1	13794916	13795271
scaffold_1	15440864	15441353	scaffold_1	15411052	15411337	scaffold_1	14970729	14971020	scaffold_1	13991436	13991799	scaffold_1	15008734	15009336	scaffold_1	14851255	14851554	scaffold_1	14298257	14299287	scaffold_1	11480586	11481033	scaffold_1	10990514	10991025	scaffold_1	10958048	10958183	scaffold_1	11916613	11916665	scaffold_1	13808765	13809046
scaffold_1	15490942	15491884	scaffold_1	15411815	15412265	scaffold_1	14977909	14978727	scaffold_1	13994425	13994472	scaffold_1	15016073	15016286	scaffold_1	14855032	14855063	scaffold_1	14299593	14299779	scaffold_1	11489514	11490405	scaffold_1	10993189	10993708	scaffold_1	10961839	10962925	scaffold_1	11918795	11918846	scaffold_1	13839603	13840066
scaffold_1	15497553	15497889	scaffold_1	15436365	15436857	scaffold_1	15008734	15009336	scaffold_1	14012369	14013762	scaffold_1	15016893	15017464	scaffold_1	14865707	14866441	scaffold_1	14303704	14303904	scaffold_1	11492883	11494663	scaffold_1	11002572	11002629	scaffold_1	10965752	10965787	scaffold_1	11929220	11930149	scaffold_1	13842066	13842442
scaffold_1	15499087	15499871	scaffold_1	15439517	15440322	scaffold_1	15016073	15016286	scaffold_1	14014041	14014605	scaffold_1	15017718	15018084	scaffold_1	14878021	14878454	scaffold_1	14326128	14326754	scaffold_1	11525695	11526249	scaffold_1	11007263	11007455	scaffold_1	10967309	10967411	scaffold_1	11935414	11935594	scaffold_1	13854923	13855184
scaffold_1	15500261	15501053	scaffold_1	15440864	15441353	scaffold_1	15016893	15017464	scaffold_1	14019738	14020343	scaffold_1	15028132	15028411	scaffold_1	14879166	14879338	scaffold_1	14330969	14331169	scaffold_1	11533982	11535412	scaffold_1	11013014	11013427	scaffold_1	10969160	10969298	scaffold_1	11937154	11937543	scaffold_1	13855781	13856190
scaffold_1	15529235	15529753	scaffold_1	15490942	15491884	scaffold_1	15017718	15018084	scaffold_1	14020688	14021146	scaffold_1	15028901	15030546	scaffold_1	14879629	14879770	scaffold_1	14337616	14337860	scaffold_1	11536262	11536356	scaffold_1	11014394	11014634	scaffold_1	10977311	10977700	scaffold_1	11939577	11939747	scaffold_1	13856487	13857373
scaffold_1	15537492	15538431	scaffold_1	15497553	15497889	scaffold_1	15028132	15028411	scaffold_1	14021919	14022423	scaffold_1	15038818	15039503	scaffold_1	14880078	14880157	scaffold_1	14338546	14338718	scaffold_1	11541570	11541689	scaffold_1	11018345	11018826	scaffold_1	10978103	10978380	scaffold_1	11949218	11949556	scaffold_1	13857868	13858073
scaffold_1	15542481	15544617	scaffold_1	15499087	15499871	scaffold_1	15028901	15030546	scaffold_1	14023542	14023894	scaffold_1	15041117	15041377	scaffold_1	14881437	14883234	scaffold_1	14339607	14339856	scaffold_1	11544798	11545513	scaffold_1	11019825	11019936	scaffold_1	10980327	10981156	scaffold_1	11950201	11950329	scaffold_1	13867542	13867788
scaffold_1	15546563	15547819	scaffold_1	15500261	15501053	scaffold_1	15038818	15039503	scaffold_1	14024707	14024948	scaffold_1	15041707	15041919	scaffold_1	14885765	14887146	scaffold_1	14344368	14344522	scaffold_1	11547013	11547150	scaffold_1	11021122	11021366	scaffold_1	10984974	10985590	scaffold_1	11979167	11979615	scaffold_1	13869001	13869213
scaffold_1	15548230	15548580	scaffold_1	15529235	15529753	scaffold_1	15041117	15041377	scaffold_1	14025284	14025830	scaffold_1	15042597	15043199	scaffold_1	14908400	14908853	scaffold_1	14346071	14346538	scaffold_1	11554893	11555323	scaffold_1	11038692	11039262	scaffold_1	10986540	10986810	scaffold_1	11991415	11991617	scaffold_1	13877012	13877516
scaffold_1	15552273	15552486	scaffold_1	15537492	15538431	scaffold_1	15041707	15041919	scaffold_1	14080341	14080797	scaffold_1	15043472	15044310	scaffold_1	14909147	14909472	scaffold_1	14351794	14351939	scaffold_1	11555724	11557289	scaffold_1	11044342	11044487	scaffold_1	10987910	10988057	scaffold_1	11994001	11994989	scaffold_1	13882814	13883686
scaffold_1	15556192	15556743	scaffold_1	15542481	15544617	scaffold_1	15042597	15043199	scaffold_1	14101235	14101606	scaffold_1	15044686	15045814	scaffold_1	14911219	14911363	scaffold_1	14352624	14352847	scaffold_1	11557568	11558241	scaffold_1	11045122	11045499	scaffold_1	10989215	10989491	scaffold_1	11999034	11999434	scaffold_1	13885078	13885546
scaffold_1	15557408	15557428	scaffold_1	15546563	15547819	scaffold_1	15043472	15044310	scaffold_1	14147998	14148477	scaffold_1	15058312	15058829	scaffold_1	14915236	14915723	scaffold_1	14353816	14354321	scaffold_1	11559910	11559930	scaffold_1	11049954	11050400	scaffold_1	10990514	10991025	scaffold_1	12000008	12000209	scaffold_1	13901335	13901560
scaffold_1	15564249	15564639	scaffold_1	15548230	15548580	scaffold_1	15044686	15045814	scaffold_1	14156360	14156864	scaffold_1	15063331	15063422	scaffold_1	14916139	14916418	scaffold_1	14355446	14355617	scaffold_1	11569654	11570639	scaffold_1	11061737	11062030	scaffold_1	10993189	10993708	scaffold_1	12001159	12001362	scaffold_1	13905236	13905429
scaffold_1	15565473	15565684	scaffold_1	15552273	15552486	scaffold_1	15058312	15058829	scaffold_1	14157428	14157541	scaffold_1	15073535	15073784	scaffold_1	14930686	14931120	scaffold_1	14413848	14414376	scaffold_1	11581421	11582074	scaffold_1	11082329	11082941	scaffold_1	11002572	11002629	scaffold_1	12001898	12003261	scaffold_1	13917582	13918577
scaffold_1	15566759	15567266	scaffold_1	15556192	15556743	scaffold_1	15063331	15063422	scaffold_1	14158210	14159207	scaffold_1	15092647	15093431	scaffold_1	14942156	14942883	scaffold_1	14425460	14425984	scaffold_1	11590784	11590902	scaffold_1	11083282	11083595	scaffold_1	11007263	11007455	scaffold_1	12030678	12030749	scaffold_1	13919373	13919477
scaffold_1	15571480	15572087	scaffold_1	15564249	15564639	scaffold_1	15073535	15073784	scaffold_1	14159487	14160061	scaffold_1	15094390	15095297	scaffold_1	14944895	14945573	scaffold_1	14489288	14489468	scaffold_1	11591190	11591241	scaffold_1	11083884	11084066	scaffold_1	11013014	11013427	scaffold_1	12031788	12032929	scaffold_1	13924477	13924694
scaffold_1	15575032	15575266	scaffold_1	15565473	15565684	scaffold_1	15092647	15093431	scaffold_1	14164339	14164648	scaffold_1	15101738	15102642	scaffold_1	14948240	14948782	scaffold_1	14490409	14490922	scaffold_1	11591673	11591938	scaffold_1	11084814	11084869	scaffold_1	11014394	11014634	scaffold_1	12033851	12034432	scaffold_1	13931993	13932979
scaffold_1	15598473	15598725	scaffold_1	15566759	15567266	scaffold_1	15094390	15095297	scaffold_1	14187021	14187211	scaffold_1	15104040	15104914	scaffold_1	14950638	14950780	scaffold_1	14493022	14493118	scaffold_1	11598770	11598843	scaffold_1	11085121	11085211	scaffold_1	11018345	11018826	scaffold_1	12039471	12039887	scaffold_1	13947583	13948294
scaffold_1	15610037	15610517	scaffold_1	15571480	15572087	scaffold_1	15101738	15102642	scaffold_1	14189925	14190356	scaffold_1	15116702	15117098	scaffold_1	14952936	14953078	scaffold_1	14493404	14493976	scaffold_1	11600866	11601373	scaffold_1	11092354	11093129	scaffold_1	11019825	11019936	scaffold_1	12051145	12051396	scaffold_1	13954307	13954465
scaffold_1	15611690	15612167	scaffold_1	15575032	15575266	scaffold_1	15104040	15104914	scaffold_1	14190607	14190830	scaffold_1	15125818	15126536	scaffold_1	14953600	14953712	scaffold_1	14494760	14494821	scaffold_1	11606417	11607048	scaffold_1	11105759	11106172	scaffold_1	11021122	11021366	scaffold_1	12059412	12059615	scaffold_1	13955172	13955797
scaffold_1	15617867	15618284	scaffold_1	15598473	15598725	scaffold_1	15116702	15117098	scaffold_1	14192592	14192923	scaffold_1	15127399	15127798	scaffold_1	14961440	14961767	scaffold_1	14495659	14495966	scaffold_1	11608664	11608900	scaffold_1	11112734	11113025	scaffold_1	11038692	11039262	scaffold_1	12062548	12062900	scaffold_1	13980177	13983118
scaffold_1	15623208	15623538	scaffold_1	15610037	15610517	scaffold_1	15125818	15126536	scaffold_1	14247308	14248242	scaffold_1	15128605	15132734	scaffold_1	14964289	14964500	scaffold_1	14496775	14498045	scaffold_1	11612990	11613618	scaffold_1	11115977	11116482	scaffold_1	11044342	11044487	scaffold_1	12066308	12067791	scaffold_1	13986358	13987081
scaffold_1	15631859	15632406	scaffold_1	15611690	15612167	scaffold_1	15127399	15127798	scaffold_1	14258631	14259863	scaffold_1	15204017	15204375	scaffold_1	14967122	14967564	scaffold_1	14520240	14520439	scaffold_1	11613925	11614561	scaffold_1	11117682	11118107	scaffold_1	11045122	11045499	scaffold_1	12070689	12070762	scaffold_1	13991436	13991799
scaffold_1	15633913	15634281	scaffold_1	15617867	15618284	scaffold_1	15128605	15132734	scaffold_1	14262021	14262241	scaffold_1	15205866	15205952	scaffold_1	14969974	14970430	scaffold_1	14525165	14525413	scaffold_1	11636524	11636757	scaffold_1	11123753	11124689	scaffold_1	11049954	11050400	scaffold_1	12071224	12072463	scaffold_1	13994425	13994472
scaffold_1	15635298	15636030	scaffold_1	15623208	15623538	scaffold_1	15204017	15204375	scaffold_1	14262735	14263166	scaffold_1	15206816	15207242	scaffold_1	14970729	14971020	scaffold_1	14532115	14532391	scaffold_1	11641279	11641435	scaffold_1	11124708	11124868	scaffold_1	11061737	11062030	scaffold_1	12074614	12074844	scaffold_1	14012369	14013762
scaffold_1	15637762	15638229	scaffold_1	15631859	15632406	scaffold_1	15205866	15205952	scaffold_1	14270490	14270746	scaffold_1	15226944	15227158	scaffold_1	14977909	14978727	scaffold_1	14533676	14533916	scaffold_1	11654787	11655366	scaffold_1	11133657	11135745	scaffold_1	11082329	11082941	scaffold_1	12075132	12076069	scaffold_1	14014041	14014605
scaffold_1	15640224	15640746	scaffold_1	15633913	15634281	scaffold_1	15206816	15207242	scaffold_1	14275346	14275562	scaffold_1	15233317	15233644	scaffold_1	15008734	15009336	scaffold_1	14535332	14535734	scaffold_1	11656194	11656405	scaffold_1	11136393	11137673	scaffold_1	11083282	11083595	scaffold_1	12078635	12079230	scaffold_1	14019738	14020343
scaffold_1	15646051	15646835	scaffold_1	15635298	15636030	scaffold_1	15226944	15227158	scaffold_1	14278042	14278442	scaffold_1	15235077	15235128	scaffold_1	15016073	15016286	scaffold_1	14551107	14551208	scaffold_1	11690213	11690735	scaffold_1	11137953	11138515	scaffold_1	11083884	11084066	scaffold_1	12085590	12085690	scaffold_1	14020688	14021146
scaffold_1	15647435	15647603	scaffold_1	15637762	15638229	scaffold_1	15233317	15233644	scaffold_1	14278863	14279114	scaffold_1	15235585	15235893	scaffold_1	15016893	15017464	scaffold_1	14553916	14554057	scaffold_1	11693817	11694425	scaffold_1	11138773	11139167	scaffold_1	11084814	11084869	scaffold_1	12087195	12087411	scaffold_1	14021919	14022423
scaffold_1	15650731	15650793	scaffold_1	15640224	15640746	scaffold_1	15235077	15235128	scaffold_1	14282507	14282822	scaffold_1	15236739	15237092	scaffold_1	15017718	15018084	scaffold_1	14555193	14555496	scaffold_1	11698608	11699062	scaffold_1	11145835	11147287	scaffold_1	11085121	11085211	scaffold_1	12131775	12132093	scaffold_1	14023542	14023894
scaffold_1	15653977	15654154	scaffold_1	15646051	15646835	scaffold_1	15235585	15235893	scaffold_1	14283527	14283932	scaffold_1	15242817	15243622	scaffold_1	15028132	15028411	scaffold_1	14555821	14556561	scaffold_1	11699466	11700539	scaffold_1	11150578	11151410	scaffold_1	11092354	11093129	scaffold_1	12146830	12147434	scaffold_1	14024707	14024948
scaffold_1	15685635	15686262	scaffold_1	15647435	15647603	scaffold_1	15236739	15237092	scaffold_1	14285054	14285275	scaffold_1	15247489	15248488	scaffold_1	15028901	15030546	scaffold_1	14557443	14557847	scaffold_1	11713439	11713715	scaffold_1	11151698	11152501	scaffold_1	11105759	11106172	scaffold_1	12154421	12154495	scaffold_1	14025284	14025830
scaffold_1	15688365	15688503	scaffold_1	15650731	15650793	scaffold_1	15242817	15243622	scaffold_1	14287610	14287983	scaffold_1	15253021	15254112	scaffold_1	15038818	15039503	scaffold_1	14558403	14559194	scaffold_1	11737093	11737597	scaffold_1	11153320	11156404	scaffold_1	11112734	11113025	scaffold_1	12156684	12157418	scaffold_1	14080341	14080797
scaffold_1	15731608	15731868	scaffold_1	15653977	15654154	scaffold_1	15247489	15248488	scaffold_1	14289268	14289483	scaffold_1	15257165	15257298	scaffold_1	15041117	15041377	scaffold_1	14560581	14561017	scaffold_1	11746242	11746263	scaffold_1	11172150	11173704	scaffold_1	11115977	11116482	scaffold_1	12159634	12159827	scaffold_1	14101235	14101606
scaffold_1	15734079	15734131	scaffold_1	15685635	15686262	scaffold_1	15253021	15254112	scaffold_1	14290892	14291324	scaffold_1	15258077	15258102	scaffold_1	15041707	15041919	scaffold_1	14562682	14563636	scaffold_1	11761110	11761454	scaffold_1	11179812	11180566	scaffold_1	11117682	11118107	scaffold_1	12164908	12165443	scaffold_1	14131188	14131388
scaffold_1	15742598	15742759	scaffold_1	15688365	15688503	scaffold_1	15257165	15257298	scaffold_1	14294749	14294772	scaffold_1	15282381	15282889	scaffold_1	15042597	15043199	scaffold_1	14589137	14589383	scaffold_1	11768082	11768254	scaffold_1	11194397	11194449	scaffold_1	11123753	11124689	scaffold_1	12166538	12167127	scaffold_1	14147998	14148477
scaffold_1	15761165	15762349	scaffold_1	15731608	15731868	scaffold_1	15258077	15258102	scaffold_1	14298257	14299287	scaffold_1	15285822	15286236	scaffold_1	15043472	15044310	scaffold_1	14589637	14590043	scaffold_1	11777458	11777607	scaffold_1	11195906	11196348	scaffold_1	11124708	11124868	scaffold_1	12167803	12168395	scaffold_1	14156360	14156864
scaffold_1	15765369	15766458	scaffold_1	15734079	15734131	scaffold_1	15282381	15282889	scaffold_1	14299593	14299779	scaffold_1	15306505	15306725	scaffold_1	15044686	15045814	scaffold_1	14595406	14596534	scaffold_1	11786872	11787556	scaffold_1	11196606	11196673	scaffold_1	11133657	11135745	scaffold_1	12172236	12172758	scaffold_1	14157428	14157541
scaffold_1	15799702	15800369	scaffold_1	15742598	15742759	scaffold_1	15285822	15286236	scaffold_1	14303704	14303904	scaffold_1	15311776	15312208	scaffold_1	15058312	15058829	scaffold_1	14597140	14597795	scaffold_1	11788231	11788715	scaffold_1	11201656	11202866	scaffold_1	11136393	11137673	scaffold_1	12173153	12173388	scaffold_1	14158210	14159207
scaffold_1	15802589	15802884	scaffold_1	15761165	15762349	scaffold_1	15306505	15306725	scaffold_1	14314027	14314566	scaffold_1	15353746	15353892	scaffold_1	15063331	15063422	scaffold_1	14599648	14599986	scaffold_1	11794566	11795243	scaffold_1	11206242	11207784	scaffold_1	11137953	11138515	scaffold_1	12173713	12174370	scaffold_1	14159487	14160061
scaffold_1	15804832	15805856	scaffold_1	15765369	15766458	scaffold_1	15309668	15310061	scaffold_1	14326128	14326754	scaffold_1	15355231	15355604	scaffold_1	15073535	15073784	scaffold_1	14623691	14624125	scaffold_1	11797170	11797928	scaffold_1	11212871	11213013	scaffold_1	11138773	11139167	scaffold_1	12174707	12174882	scaffold_1	14164339	14164648
scaffold_1	15824796	15824940	scaffold_1	15799702	15800369	scaffold_1	15311776	15312208	scaffold_1	14330969	14331169	scaffold_1	15368178	15368332	scaffold_1	15092647	15093431	scaffold_1	14647170	14647619	scaffold_1	11815025	11815218	scaffold_1	11224428	11224911	scaffold_1	11145835	11147287	scaffold_1	12176112	12176699	scaffold_1	14178604	14179855
scaffold_1	15825350	15826464	scaffold_1	15802589	15802884	scaffold_1	15353746	15353892	scaffold_1	14337616	14337860	scaffold_1	15409003	15409239	scaffold_1	15094390	15095297	scaffold_1	14655347	14655395	scaffold_1	11815557	11815611	scaffold_1	11225657	11226129	scaffold_1	11150578	11151410	scaffold_1	12176953	12178269	scaffold_1	14187021	14187211
scaffold_1	15833997	15834194	scaffold_1	15804832	15805856	scaffold_1	15355231	15355604	scaffold_1	14338546	14338718	scaffold_1	15411052	15411337	scaffold_1	15101738	15102642	scaffold_1	14657359	14657516	scaffold_1	11816651	11817143	scaffold_1	11231230	11231622	scaffold_1	11151698	11152501	scaffold_1	12178598	12179601	scaffold_1	14189925	14190356
scaffold_1	15836457	15836641	scaffold_1	15824796	15824940	scaffold_1	15368178	15368332	scaffold_1	14339607	14339856	scaffold_1	15411815	15412265	scaffold_1	15104040	15104914	scaffold_1	14658058	14658746	scaffold_1	11818427	11818777	scaffold_1	11232101	11233665	scaffold_1	11153320	11156404	scaffold_1	12189020	12189071	scaffold_1	14190607	14190830
scaffold_1	15838492	15838877	scaffold_1	15825350	15826464	scaffold_1	15409003	15409239	scaffold_1	14344368	14344522	scaffold_1	15436365	15436857	scaffold_1	15116702	15117098	scaffold_1	14666154	14666366	scaffold_1	11835860	11836097	scaffold_1	11233994	11234425	scaffold_1	11172150	11173704	scaffold_1	12197117	12197860	scaffold_1	14192592	14192923
scaffold_1	15846591	15846828	scaffold_1	15833997	15834194	scaffold_1	15411052	15411337	scaffold_1	14346071	14346538	scaffold_1	15439517	15440322	scaffold_1	15125818	15126536	scaffold_1	14670054	14670574	scaffold_1	11836723	11837240	scaffold_1	11234697	11235364	scaffold_1	11179812	11180566	scaffold_1	12200180	12200529	scaffold_1	14247308	14248242
scaffold_1	15857022	15857789	scaffold_1	15836457	15836641	scaffold_1	15411815	15412265	scaffold_1	14351794	14351939	scaffold_1	15440864	15441353	scaffold_1	15127399	15127798	scaffold_1	14672320	14672513	scaffold_1	11840441	11840851	scaffold_1	11240069	11240973	scaffold_1	11194397	11194449	scaffold_1	12201523	12202406	scaffold_1	14249399	14250155
scaffold_1	15860349	15860972	scaffold_1	15838492	15838877	scaffold_1	15436365	15436857	scaffold_1	14352624	14352847	scaffold_1	15490942	15491884	scaffold_1	15128605	15132734	scaffold_1	14673295	14674068	scaffold_1	11851116	11851499	scaffold_1	11243807	11244120	scaffold_1	11195906	11196348	scaffold_1	12203277	12203397	scaffold_1	14258631	14259863
scaffold_1	15873440	15874634	scaffold_1	15846591	15846828	scaffold_1	15439517	15440322	scaffold_1	14353816	14354321	scaffold_1	15497553	15497889	scaffold_1	15204017	15204375	scaffold_1	14702607	14703057	scaffold_1	11851762	11852028	scaffold_1	11251174	11251380	scaffold_1	11196606	11196673	scaffold_1	12207585	12207666	scaffold_1	14262021	14262241
scaffold_1	15876177	15876423	scaffold_1	15857022	15857789	scaffold_1	15440864	15441353	scaffold_1	14355446	14355617	scaffold_1	15499087	15499871	scaffold_1	15205866	15205952	scaffold_1	14720501	14721285	scaffold_1	11853515	11853839	scaffold_1	11254400	11254599	scaffold_1	11201656	11202866	scaffold_1	12215948	12216563	scaffold_1	14262735	14263166
scaffold_1	15877039	15877138	scaffold_1	15860349	15860972	scaffold_1	15490942	15491884	scaffold_1	14413848	14414376	scaffold_1	15500261	15501053	scaffold_1	15206816	15207242	scaffold_1	14723933	14724430	scaffold_1	11863467	11864322	scaffold_1	11257234	11257645	scaffold_1	11206242	11207784	scaffold_1	12216634	12216966	scaffold_1	14270490	14270746
scaffold_1	15878936	15879593	scaffold_1	15873440	15874634	scaffold_1	15497553	15497889	scaffold_1	14425460	14425984	scaffold_1	15529235	15529753	scaffold_1	15226944	15227158	scaffold_1	14726655	14726782	scaffold_1	11876484	11876933	scaffold_1	11257946	11258037	scaffold_1	11212871	11213013	scaffold_1	12221843	12222190	scaffold_1	14275346	14275562
scaffold_1	15881069	15881519	scaffold_1	15876177	15876423	scaffold_1	15499087	15499871	scaffold_1	14489288	14489468	scaffold_1	15537492	15538431	scaffold_1	15233317	15233644	scaffold_1	14728219	14729401	scaffold_1	11905212	11905512	scaffold_1	11266716	11266821	scaffold_1	11224428	11224911	scaffold_1	12225500	12225911	scaffold_1	14278042	14278442
scaffold_1	15882512	15882872	scaffold_1	15877039	15877138	scaffold_1	15500261	15501053	scaffold_1	14490409	14490922	scaffold_1	15542481	15544617	scaffold_1	15235077	15235128	scaffold_1	14753188	14753520	scaffold_1	11906194	11906761	scaffold_1	11276094	11277074	scaffold_1	11225657	11226129	scaffold_1	12227818	12227982	scaffold_1	14278863	14279114
scaffold_1	15883584	15883912	scaffold_1	15878936	15879593	scaffold_1	15529235	15529753	scaffold_1	14493022	14493118	scaffold_1	15546563	15547819	scaffold_1	15235585	15235893	scaffold_1	14757401	14758507	scaffold_1	11912235	11912807	scaffold_1	11277795	11278602	scaffold_1	11231230	11231622	scaffold_1	12229876	12232037	scaffold_1	14282507	14282822
scaffold_1	15884793	15885069	scaffold_1	15881069	15881519	scaffold_1	15537492	15538431	scaffold_1	14493404	14493976	scaffold_1	15552273	15552486	scaffold_1	15236739	15237092	scaffold_1	14758977	14759715	scaffold_1	11916613	11916665	scaffold_1	11286044	11286214	scaffold_1	11232101	11233665	scaffold_1	12233515	12234255	scaffold_1	14283527	14283932
scaffold_1	15911732	15912432	scaffold_1	15882512	15882872	scaffold_1	15542481	15544617	scaffold_1	14494760	14494821	scaffold_1	15556192	15556743	scaffold_1	15242817	15243622	scaffold_1	14763319	14763907	scaffold_1	11918795	11918846	scaffold_1	11308401	11309252	scaffold_1	11233994	11234425	scaffold_1	12244875	12244997	scaffold_1	14285054	14285275
scaffold_1	15929002	15929347	scaffold_1	15883584	15883912	scaffold_1	15546563	15547819	scaffold_1	14495659	14495966	scaffold_1	15564249	15564639	scaffold_1	15247489	15248488	scaffold_1	14764687	14765180	scaffold_1	11929220	11930149	scaffold_1	11313625	11314094	scaffold_1	11234697	11235364	scaffold_1	12270639	12270916	scaffold_1	14287610	14287983
scaffold_1	15935236	15935480	scaffold_1	15884793	15885069	scaffold_1	15548230	15548580	scaffold_1	14496775	14498045	scaffold_1	15565473	15565684	scaffold_1	15253021	15254112	scaffold_1	14765449	14765968	scaffold_1	11935414	11935594	scaffold_1	11316013	11316804	scaffold_1	11240069	11240973	scaffold_1	12278910	12279140	scaffold_1	14289268	14289483
scaffold_1	15939553	15940138	scaffold_1	15911732	15912432	scaffold_1	15552273	15552486	scaffold_1	14520240	14520439	scaffold_1	15566759	15567266	scaffold_1	15257165	15257298	scaffold_1	14786363	14786773	scaffold_1	11937154	11937543	scaffold_1	11326454	11326745	scaffold_1	11243807	11244120	scaffold_1	12279848	12282094	scaffold_1	14290892	14291324
scaffold_1	15948162	15949532	scaffold_1	15929002	15929347	scaffold_1	15556192	15556743	scaffold_1	14525165	14525413	scaffold_1	15571480	15572087	scaffold_1	15258077	15258102	scaffold_1	14789176	14789408	scaffold_1	11939577	11939747	scaffold_1	11332097	11332750	scaffold_1	11251174	11251380	scaffold_1	12283800	12284113	scaffold_1	14298257	14299287
scaffold_1	15955264	15955601	scaffold_1	15935236	15935480	scaffold_1	15564249	15564639	scaffold_1	14532115	14532391	scaffold_1	15575032	15575266	scaffold_1	15282381	15282889	scaffold_1	14789737	14790508	scaffold_1	11949218	11949556	scaffold_1	11335727	11336545	scaffold_1	11254400	11254599	scaffold_1	12289347	12289520	scaffold_1	14299593	14299779
scaffold_1	15956805	15957047	scaffold_1	15939553	15940138	scaffold_1	15565473	15565684	scaffold_1	14533676	14533916	scaffold_1	15598473	15598725	scaffold_1	15285822	15286236	scaffold_1	14790821	14791348	scaffold_1	11950201	11950329	scaffold_1	11377786	11377974	scaffold_1	11257234	11257645	scaffold_1	12294942	12296080	scaffold_1	14303704	14303904
scaffold_1	15957400	15957683	scaffold_1	15948162	15949532	scaffold_1	15566759	15567266	scaffold_1	14535332	14535734	scaffold_1	15610037	15610517	scaffold_1	15306505	15306725	scaffold_1	14791621	14792137	scaffold_1	11955702	11956113	scaffold_1	11381159	11381583	scaffold_1	11257946	11258037	scaffold_1	12371426	12372296	scaffold_1	14314027	14314566
scaffold_1	15968561	15968721	scaffold_1	15955264	15955601	scaffold_1	15571480	15572087	scaffold_1	14551107	14551208	scaffold_1	15611690	15612167	scaffold_1	15311776	15312208	scaffold_1	14792964	14794128	scaffold_1	11979167	11979615	scaffold_1	11386450	11386881	scaffold_1	11266716	11266821	scaffold_1	12381690	12382032	scaffold_1	14326128	14326754
scaffold_1	15969414	15969773	scaffold_1	15956805	15957047	scaffold_1	15575032	15575266	scaffold_1	14553916	14554057	scaffold_1	15617867	15618284	scaffold_1	15353746	15353892	scaffold_1	14794458	14794555	scaffold_1	11991415	11991617	scaffold_1	11388528	11389199	scaffold_1	11276094	11277074	scaffold_1	12383741	12383949	scaffold_1	14330969	14331169
scaffold_1	15973004	15973364	scaffold_1	15957400	15957683	scaffold_1	15598473	15598725	scaffold_1	14555193	14555496	scaffold_1	15623208	15623538	scaffold_1	15355231	15355604	scaffold_1	14798099	14798407	scaffold_1	11994001	11994989	scaffold_1	11392137	11392499	scaffold_1	11277795	11278602	scaffold_1	12484702	12485494	scaffold_1	14337616	14337860
scaffold_1	15973631	15974056	scaffold_1	15968561	15968721	scaffold_1	15610037	15610517	scaffold_1	14555821	14556561	scaffold_1	15631859	15632406	scaffold_1	15368178	15368332	scaffold_1	14802804	14803811	scaffold_1	11999034	11999434	scaffold_1	11400166	11400540	scaffold_1	11286044	11286214	scaffold_1	12512038	12513345	scaffold_1	14338546	14338718
scaffold_1	15975216	15975471	scaffold_1	15969414	15969773	scaffold_1	15611690	15612167	scaffold_1	14557443	14557847	scaffold_1	15633913	15634281	scaffold_1	15409003	15409239	scaffold_1	14819846	14820576	scaffold_1	12000008	12000209	scaffold_1	11409329	11409485	scaffold_1	11308401	11309252	scaffold_1	12672704	12673083	scaffold_1	14339607	14339856
scaffold_1	16000785	16002406	scaffold_1	15973004	15973364	scaffold_1	15617867	15618284	scaffold_1	14558403	14559194	scaffold_1	15635298	15636030	scaffold_1	15411052	15411337	scaffold_1	14820916	14821280	scaffold_1	12001159	12001362	scaffold_1	11410660	11411201	scaffold_1	11313625	11314094	scaffold_1	12674548	12675087	scaffold_1	14344368	14344522
scaffold_1	16010907	16011256	scaffold_1	15973631	15974056	scaffold_1	15623208	15623538	scaffold_1	14560581	14561017	scaffold_1	15637762	15638229	scaffold_1	15411815	15412265	scaffold_1	14831894	14832365	scaffold_1	12001898	12003261	scaffold_1	11414605	11415080	scaffold_1	11316013	11316804	scaffold_1	12693752	12694109	scaffold_1	14346071	14346538
scaffold_1	16012467	16012946	scaffold_1	15975216	15975471	scaffold_1	15631859	15632406	scaffold_1	14562682	14563636	scaffold_1	15640224	15640746	scaffold_1	15436365	15436857	scaffold_1	14834938	14835318	scaffold_1	12030678	12030749	scaffold_1	11455065	11455326	scaffold_1	11326454	11326745	scaffold_1	12715590	12715727	scaffold_1	14351794	14351939
scaffold_1	16013351	16013560	scaffold_1	16000785	16002406	scaffold_1	15633913	15634281	scaffold_1	14589137	14589383	scaffold_1	15646051	15646835	scaffold_1	15439517	15440322	scaffold_1	14845922	14847058	scaffold_1	12031788	12032929	scaffold_1	11457740	11459282	scaffold_1	11332097	11332750	scaffold_1	12749111	12749702	scaffold_1	14352624	14352847
scaffold_1	16017102	16017393	scaffold_1	16010907	16011256	scaffold_1	15635298	15636030	scaffold_1	14589637	14590043	scaffold_1	15647435	15647603	scaffold_1	15440864	15441353	scaffold_1	14851255	14851554	scaffold_1	12033851	12034432	scaffold_1	11460470	11461199	scaffold_1	11335727	11336545	scaffold_1	12750509	12750626	scaffold_1	14353816	14354321
scaffold_1	16018451	16018974	scaffold_1	16012467	16012946	scaffold_1	15637762	15638229	scaffold_1	14595406	14596534	scaffold_1	15650731	15650793	scaffold_1	15490942	15491884	scaffold_1	14854124	14854187	scaffold_1	12039471	12039887	scaffold_1	11480586	11481033	scaffold_1	11377786	11377974	scaffold_1	12754323	12755230	scaffold_1	14355446	14355617
scaffold_1	16019544	16020024	scaffold_1	16013351	16013560	scaffold_1	15640224	15640746	scaffold_1	14597140	14597795	scaffold_1	15653977	15654154	scaffold_1	15497553	15497889	scaffold_1	14855032	14855063	scaffold_1	12051145	12051396	scaffold_1	11489514	11490405	scaffold_1	11381159	11381583	scaffold_1	12757787	12757967	scaffold_1	14413848	14414376
scaffold_1	16023712	16025059	scaffold_1	16017102	16017393	scaffold_1	15646051	15646835	scaffold_1	14599648	14599986	scaffold_1	15685635	15686262	scaffold_1	15499087	15499871	scaffold_1	14878021	14878454	scaffold_1	12059412	12059615	scaffold_1	11492883	11494663	scaffold_1	11386450	11386881	scaffold_1	12759815	12759845	scaffold_1	14425460	14425984
scaffold_1	16025349	16025958	scaffold_1	16018451	16018974	scaffold_1	15647435	15647603	scaffold_1	14623691	14624125	scaffold_1	15688365	15688503	scaffold_1	15500261	15501053	scaffold_1	14879166	14879338	scaffold_1	12062548	12062900	scaffold_1	11518622	11519426	scaffold_1	11388528	11389199	scaffold_1	12760425	12760675	scaffold_1	14489288	14489468
scaffold_1	16052827	16053234	scaffold_1	16019544	16020024	scaffold_1	15650731	15650793	scaffold_1	14647170	14647619	scaffold_1	15731608	15731868	scaffold_1	15529235	15529753	scaffold_1	14879629	14879770	scaffold_1	12066308	12067791	scaffold_1	11525695	11526249	scaffold_1	11392137	11392499	scaffold_1	12761342	12761876	scaffold_1	14490409	14490922
scaffold_1	16053867	16054891	scaffold_1	16023712	16025059	scaffold_1	15653977	15654154	scaffold_1	14655347	14655395	scaffold_1	15734079	15734131	scaffold_1	15537492	15538431	scaffold_1	14880078	14880157	scaffold_1	12070689	12070762	scaffold_1	11533982	11535412	scaffold_1	11400166	11400540	scaffold_1	12762234	12762759	scaffold_1	14493022	14493118
scaffold_1	16057146	16057362	scaffold_1	16025349	16025958	scaffold_1	15685635	15686262	scaffold_1	14657359	14657516	scaffold_1	15742598	15742759	scaffold_1	15542481	15544617	scaffold_1	14881437	14883234	scaffold_1	12071224	12072463	scaffold_1	11536262	11536356	scaffold_1	11409329	11409485	scaffold_1	12763029	12763916	scaffold_1	14493404	14493976
scaffold_1	16064179	16064366	scaffold_1	16052827	16053234	scaffold_1	15688365	15688503	scaffold_1	14658058	14658746	scaffold_1	15761165	15762349	scaffold_1	15546563	15547819	scaffold_1	14885765	14887146	scaffold_1	12074614	12074844	scaffold_1	11541570	11541689	scaffold_1	11410660	11411201	scaffold_1	12764239	12764430	scaffold_1	14494760	14494821
scaffold_1	16069037	16069759	scaffold_1	16053867	16054891	scaffold_1	15731608	15731868	scaffold_1	14666154	14666366	scaffold_1	15765369	15766458	scaffold_1	15552273	15552486	scaffold_1	14908400	14908853	scaffold_1	12075132	12076069	scaffold_1	11544798	11545513	scaffold_1	11414605	11415080	scaffold_1	12765068	12765499	scaffold_1	14495659	14495966
scaffold_1	16070021	16070463	scaffold_1	16057146	16057362	scaffold_1	15734079	15734131	scaffold_1	14670054	14670574	scaffold_1	15799702	15800369	scaffold_1	15556192	15556743	scaffold_1	14909147	14909472	scaffold_1	12078635	12079230	scaffold_1	11547013	11547150	scaffold_1	11455065	11455326	scaffold_1	12771838	12772302	scaffold_1	14496775	14498045
scaffold_1	16072071	16072293	scaffold_1	16064179	16064366	scaffold_1	15742598	15742759	scaffold_1	14672320	14672513	scaffold_1	15802589	15802884	scaffold_1	15564249	15564639	scaffold_1	14911219	14911363	scaffold_1	12085590	12085690	scaffold_1	11554893	11555323	scaffold_1	11457740	11459282	scaffold_1	12777805	12778247	scaffold_1	14520240	14520439
scaffold_1	16085803	16086216	scaffold_1	16069037	16069759	scaffold_1	15761165	15762349	scaffold_1	14673295	14674068	scaffold_1	15804832	15805856	scaffold_1	15565473	15565684	scaffold_1	14915236	14915723	scaffold_1	12087195	12087411	scaffold_1	11555724	11557289	scaffold_1	11460470	11461199	scaffold_1	12780443	12780838	scaffold_1	14532115	14532391
scaffold_1	16086493	16086761	scaffold_1	16070021	16070463	scaffold_1	15765369	15766458	scaffold_1	14702607	14703057	scaffold_1	15824796	15824940	scaffold_1	15566759	15567266	scaffold_1	14916139	14916418	scaffold_1	12090131	12090163	scaffold_1	11557568	11558241	scaffold_1	11480586	11481033	scaffold_1	12788291	12788718	scaffold_1	14533676	14533916
scaffold_1	16088872	16089577	scaffold_1	16072071	16072293	scaffold_1	15799702	15800369	scaffold_1	14720501	14721285	scaffold_1	15825350	15826464	scaffold_1	15571480	15572087	scaffold_1	14930686	14931120	scaffold_1	12131775	12132093	scaffold_1	11559910	11559930	scaffold_1	11489514	11490405	scaffold_1	12788990	12789651	scaffold_1	14535332	14535734
scaffold_1	16089828	16090673	scaffold_1	16085803	16086216	scaffold_1	15802589	15802884	scaffold_1	14723933	14724430	scaffold_1	15833997	15834194	scaffold_1	15575032	15575266	scaffold_1	14932289	14932934	scaffold_1	12146830	12147434	scaffold_1	11569654	11570639	scaffold_1	11492883	11494663	scaffold_1	12793995	12794394	scaffold_1	14551107	14551208
scaffold_1	16099809	16100153	scaffold_1	16086493	16086761	scaffold_1	15804832	15805856	scaffold_1	14726655	14726782	scaffold_1	15836457	15836641	scaffold_1	15598473	15598725	scaffold_1	14942156	14942883	scaffold_1	12154421	12154495	scaffold_1	11581421	11582074	scaffold_1	11517811	11517850	scaffold_1	12794685	12795151	scaffold_1	14553916	14554057
scaffold_1	16103226	16103833	scaffold_1	16088872	16089577	scaffold_1	15815344	15815644	scaffold_1	14728219	14729401	scaffold_1	15838492	15838877	scaffold_1	15610037	15610517	scaffold_1	14944895	14945573	scaffold_1	12156684	12157418	scaffold_1	11590784	11590902	scaffold_1	11518622	11519426	scaffold_1	12831745	12832748	scaffold_1	14555193	14555496
scaffold_1	16109062	16109746	scaffold_1	16089828	16090673	scaffold_1	15824796	15824940	scaffold_1	14729705	14729892	scaffold_1	15843573	15843874	scaffold_1	15611690	15612167	scaffold_1	14948240	14948782	scaffold_1	12159634	12159827	scaffold_1	11591190	11591241	scaffold_1	11525695	11526249	scaffold_1	12833002	12833244	scaffold_1	14555821	14556561
scaffold_1	16111097	16111331	scaffold_1	16099809	16100153	scaffold_1	15825350	15826464	scaffold_1	14753188	14753520	scaffold_1	15846591	15846828	scaffold_1	15617867	15618284	scaffold_1	14950638	14950780	scaffold_1	12164908	12165443	scaffold_1	11591673	11591938	scaffold_1	11533982	11535412	scaffold_1	12861068	12861399	scaffold_1	14557443	14557847
scaffold_1	16126203	16126423	scaffold_1	16103226	16103833	scaffold_1	15833997	15834194	scaffold_1	14757401	14758507	scaffold_1	15857022	15857789	scaffold_1	15623208	15623538	scaffold_1	14952936	14953078	scaffold_1	12166538	12167127	scaffold_1	11598770	11598843	scaffold_1	11536262	11536356	scaffold_1	12869081	12869210	scaffold_1	14558403	14559194
scaffold_1	16127551	16127799	scaffold_1	16109062	16109746	scaffold_1	15836457	15836641	scaffold_1	14758977	14759715	scaffold_1	15860349	15860972	scaffold_1	15631859	15632406	scaffold_1	14953600	14953712	scaffold_1	12167803	12168395	scaffold_1	11600866	11601373	scaffold_1	11541570	11541689	scaffold_1	12869825	12873707	scaffold_1	14560581	14561017
scaffold_1	16128313	16129254	scaffold_1	16111097	16111331	scaffold_1	15838492	15838877	scaffold_1	14763319	14763907	scaffold_1	15873440	15874634	scaffold_1	15633913	15634281	scaffold_1	14959328	14959687	scaffold_1	12172236	12172758	scaffold_1	11606417	11607048	scaffold_1	11544798	11545513	scaffold_1	12997048	12997250	scaffold_1	14562682	14563636
scaffold_1	16129863	16130986	scaffold_1	16126203	16126423	scaffold_1	15843573	15843874	scaffold_1	14764687	14765180	scaffold_1	15876177	15876423	scaffold_1	15635298	15636030	scaffold_1	14961440	14961767	scaffold_1	12173153	12173388	scaffold_1	11608664	11608900	scaffold_1	11547013	11547150	scaffold_1	13038299	13038538	scaffold_1	14589137	14589383
scaffold_1	16142389	16142837	scaffold_1	16127551	16127799	scaffold_1	15846591	15846828	scaffold_1	14765449	14765968	scaffold_1	15877039	15877138	scaffold_1	15637762	15638229	scaffold_1	14964289	14964500	scaffold_1	12173713	12174370	scaffold_1	11612990	11613618	scaffold_1	11554893	11555323	scaffold_1	13046190	13046602	scaffold_1	14589637	14590043
scaffold_1	16145137	16145609	scaffold_1	16128313	16129254	scaffold_1	15857022	15857789	scaffold_1	14786363	14786773	scaffold_1	15878936	15879593	scaffold_1	15640224	15640746	scaffold_1	14967122	14967564	scaffold_1	12174707	12174882	scaffold_1	11613925	11614561	scaffold_1	11555724	11557289	scaffold_1	13052530	13053195	scaffold_1	14595406	14596534
scaffold_1	16148442	16148638	scaffold_1	16129863	16130986	scaffold_1	15860349	15860972	scaffold_1	14789176	14789408	scaffold_1	15881069	15881519	scaffold_1	15647435	15647603	scaffold_1	14969974	14970430	scaffold_1	12176112	12176699	scaffold_1	11636524	11636757	scaffold_1	11557568	11558241	scaffold_1	13069823	13069877	scaffold_1	14597140	14597795
scaffold_1	16168386	16168426	scaffold_1	16142389	16142837	scaffold_1	15873440	15874634	scaffold_1	14789737	14790508	scaffold_1	15882512	15882872	scaffold_1	15650731	15650793	scaffold_1	14970729	14971020	scaffold_1	12176953	12178269	scaffold_1	11641279	11641435	scaffold_1	11559910	11559930	scaffold_1	13080118	13080493	scaffold_1	14599648	14599986
scaffold_1	16170415	16171530	scaffold_1	16145137	16145609	scaffold_1	15876177	15876423	scaffold_1	14790821	14791348	scaffold_1	15883584	15883912	scaffold_1	15653977	15654154	scaffold_1	14977909	14978727	scaffold_1	12178598	12179601	scaffold_1	11654787	11655366	scaffold_1	11569654	11570639	scaffold_1	13093329	13093906	scaffold_1	14623691	14624125
scaffold_1	16171808	16172909	scaffold_1	16148442	16148638	scaffold_1	15877039	15877138	scaffold_1	14791621	14792137	scaffold_1	15884793	15885069	scaffold_1	15685635	15686262	scaffold_1	15008734	15009336	scaffold_1	12183270	12183832	scaffold_1	11656194	11656405	scaffold_1	11581421	11582074	scaffold_1	13101545	13101616	scaffold_1	14647170	14647619
scaffold_1	16173304	16174081	scaffold_1	16168386	16168426	scaffold_1	15878936	15879593	scaffold_1	14792964	14794128	scaffold_1	15911732	15912432	scaffold_1	15688365	15688503	scaffold_1	15016073	15016286	scaffold_1	12184174	12184391	scaffold_1	11690213	11690735	scaffold_1	11590784	11590902	scaffold_1	13122129	13122339	scaffold_1	14655347	14655395
scaffold_1	16175367	16175461	scaffold_1	16170415	16171530	scaffold_1	15881069	15881519	scaffold_1	14794458	14794555	scaffold_1	15917006	15918055	scaffold_1	15731608	15731868	scaffold_1	15016893	15017464	scaffold_1	12185705	12186504	scaffold_1	11693817	11694425	scaffold_1	11591190	11591241	scaffold_1	13123394	13124250	scaffold_1	14657359	14657516
scaffold_1	16178757	16179603	scaffold_1	16171808	16172909	scaffold_1	15882512	15882872	scaffold_1	14798099	14798407	scaffold_1	15929002	15929347	scaffold_1	15734079	15734131	scaffold_1	15017718	15018084	scaffold_1	12197117	12197860	scaffold_1	11698608	11699062	scaffold_1	11591673	11591938	scaffold_1	13144675	13145362	scaffold_1	14658058	14658746
scaffold_1	16200614	16200970	scaffold_1	16173304	16174081	scaffold_1	15883584	15883912	scaffold_1	14802804	14803811	scaffold_1	15935236	15935480	scaffold_1	15742598	15742759	scaffold_1	15028132	15028411	scaffold_1	12200180	12200529	scaffold_1	11699466	11700539	scaffold_1	11598770	11598843	scaffold_1	13149571	13149712	scaffold_1	14666154	14666366
scaffold_1	16242114	16242781	scaffold_1	16175367	16175461	scaffold_1	15884793	15885069	scaffold_1	14819846	14820576	scaffold_1	15939553	15940138	scaffold_1	15761165	15762349	scaffold_1	15028901	15030546	scaffold_1	12201523	12202406	scaffold_1	11713439	11713715	scaffold_1	11600866	11601373	scaffold_1	13152146	13152698	scaffold_1	14670054	14670574
scaffold_1	16248164	16248413	scaffold_1	16178757	16179603	scaffold_1	15911732	15912432	scaffold_1	14820916	14821280	scaffold_1	15948162	15949532	scaffold_1	15765369	15766458	scaffold_1	15038818	15039503	scaffold_1	12203277	12203397	scaffold_1	11737093	11737597	scaffold_1	11606417	11607048	scaffold_1	13154355	13154451	scaffold_1	14672320	14672513
scaffold_1	16248750	16249507	scaffold_1	16200614	16200970	scaffold_1	15929002	15929347	scaffold_1	14831894	14832365	scaffold_1	15953891	15954207	scaffold_1	15799702	15800369	scaffold_1	15041117	15041377	scaffold_1	12207585	12207666	scaffold_1	11746242	11746263	scaffold_1	11608664	11608900	scaffold_1	13169512	13170534	scaffold_1	14673295	14674068
scaffold_1	16249923	16250317	scaffold_1	16242114	16242781	scaffold_1	15935236	15935480	scaffold_1	14834938	14835318	scaffold_1	15956805	15957047	scaffold_1	15802589	15802884	scaffold_1	15041707	15041919	scaffold_1	12215948	12216563	scaffold_1	11761110	11761454	scaffold_1	11612990	11613618	scaffold_1	13177501	13178254	scaffold_1	14702607	14703057
scaffold_1	16250736	16251626	scaffold_1	16248750	16249507	scaffold_1	15939553	15940138	scaffold_1	14845922	14847058	scaffold_1	15957400	15957683	scaffold_1	15804832	15805856	scaffold_1	15042597	15043199	scaffold_1	12216634	12216966	scaffold_1	11768082	11768254	scaffold_1	11613925	11614561	scaffold_1	13187953	13189219	scaffold_1	14720501	14721285
scaffold_1	16253406	16253804	scaffold_1	16249923	16250317	scaffold_1	15948162	15949532	scaffold_1	14851255	14851554	scaffold_1	15968561	15968721	scaffold_1	15815344	15815644	scaffold_1	15043472	15044310	scaffold_1	12225500	12225911	scaffold_1	11777458	11777607	scaffold_1	11636524	11636757	scaffold_1	13194631	13195176	scaffold_1	14723933	14724430
scaffold_1	16256203	16256629	scaffold_1	16250736	16251626	scaffold_1	15953891	15954207	scaffold_1	14853104	14853837	scaffold_1	15969414	15969773	scaffold_1	15824796	15824940	scaffold_1	15044686	15045814	scaffold_1	12227818	12227982	scaffold_1	11786872	11787556	scaffold_1	11641279	11641435	scaffold_1	13196363	13196463	scaffold_1	14726655	14726782
scaffold_1	16291221	16291592	scaffold_1	16253406	16253804	scaffold_1	15955264	15955601	scaffold_1	14854124	14854187	scaffold_1	15973004	15973364	scaffold_1	15825350	15826464	scaffold_1	15058312	15058829	scaffold_1	12229876	12232037	scaffold_1	11788231	11788715	scaffold_1	11654787	11655366	scaffold_1	13208393	13209162	scaffold_1	14728219	14729401
scaffold_1	16302647	16302701	scaffold_1	16256203	16256629	scaffold_1	15956805	15957047	scaffold_1	14855032	14855063	scaffold_1	15973631	15974056	scaffold_1	15833997	15834194	scaffold_1	15061992	15062194	scaffold_1	12233515	12234255	scaffold_1	11794566	11795243	scaffold_1	11656194	11656405	scaffold_1	13211499	13211783	scaffold_1	14753188	14753520
scaffold_1	16307985	16309021	scaffold_1	16291221	16291592	scaffold_1	15957400	15957683	scaffold_1	14865707	14866441	scaffold_1	15975216	15975471	scaffold_1	15836457	15836641	scaffold_1	15063331	15063422	scaffold_1	12244875	12244997	scaffold_1	11797170	11797928	scaffold_1	11690213	11690735	scaffold_1	13223344	13224338	scaffold_1	14757401	14758507
scaffold_1	16309325	16310075	scaffold_1	16302647	16302701	scaffold_1	15968561	15968721	scaffold_1	14878021	14878454	scaffold_1	16000785	16002406	scaffold_1	15838492	15838877	scaffold_1	15073535	15073784	scaffold_1	12270639	12270916	scaffold_1	11815025	11815218	scaffold_1	11693817	11694425	scaffold_1	13248237	13248736	scaffold_1	14758977	14759715
scaffold_1	16310366	16311432	scaffold_1	16307985	16309021	scaffold_1	15969414	15969773	scaffold_1	14879166	14879338	scaffold_1	16010907	16011256	scaffold_1	15843573	15843874	scaffold_1	15092647	15093431	scaffold_1	12278910	12279140	scaffold_1	11815557	11815611	scaffold_1	11698608	11699062	scaffold_1	13255985	13256214	scaffold_1	14763319	14763907
scaffold_1	16315907	16316650	scaffold_1	16309325	16310075	scaffold_1	15973004	15973364	scaffold_1	14879629	14879770	scaffold_1	16012467	16012946	scaffold_1	15846591	15846828	scaffold_1	15094390	15095297	scaffold_1	12279848	12282094	scaffold_1	11816651	11817143	scaffold_1	11699466	11700539	scaffold_1	13258389	13260143	scaffold_1	14764687	14765180
scaffold_1	16318521	16318878	scaffold_1	16310366	16311432	scaffold_1	15973631	15974056	scaffold_1	14880078	14880157	scaffold_1	16013351	16013560	scaffold_1	15857022	15857789	scaffold_1	15101738	15102642	scaffold_1	12283800	12284113	scaffold_1	11818011	11818104	scaffold_1	11713439	11713715	scaffold_1	13260598	13261307	scaffold_1	14765449	14765968
scaffold_1	16348197	16348251	scaffold_1	16315907	16316650	scaffold_1	15975216	15975471	scaffold_1	14881437	14883234	scaffold_1	16017102	16017393	scaffold_1	15860349	15860972	scaffold_1	15104040	15104914	scaffold_1	12289347	12289520	scaffold_1	11818427	11818777	scaffold_1	11737093	11737597	scaffold_1	13278114	13278221	scaffold_1	14786363	14786773
scaffold_1	16348503	16348910	scaffold_1	16318521	16318878	scaffold_1	16000785	16002406	scaffold_1	14885765	14887146	scaffold_1	16018451	16018974	scaffold_1	15873440	15874634	scaffold_1	15116702	15117098	scaffold_1	12294942	12296080	scaffold_1	11835860	11836097	scaffold_1	11746242	11746263	scaffold_1	13282039	13282194	scaffold_1	14789176	14789408
scaffold_1	16370466	16370803	scaffold_1	16348197	16348251	scaffold_1	16010907	16011256	scaffold_1	14908400	14908853	scaffold_1	16019544	16020024	scaffold_1	15876177	15876423	scaffold_1	15125818	15126536	scaffold_1	12371426	12372296	scaffold_1	11836723	11837240	scaffold_1	11761110	11761454	scaffold_1	13295905	13297786	scaffold_1	14789737	14790508
scaffold_1	16377639	16377994	scaffold_1	16348503	16348910	scaffold_1	16012467	16012946	scaffold_1	14909147	14909472	scaffold_1	16023712	16025059	scaffold_1	15877039	15877138	scaffold_1	15127399	15127798	scaffold_1	12381690	12382032	scaffold_1	11840441	11840851	scaffold_1	11768082	11768254	scaffold_1	13300908	13301039	scaffold_1	14790821	14791348
scaffold_1	16380308	16380504	scaffold_1	16370466	16370803	scaffold_1	16013351	16013560	scaffold_1	14911219	14911363	scaffold_1	16025349	16025958	scaffold_1	15878936	15879593	scaffold_1	15128605	15132734	scaffold_1	12383741	12383949	scaffold_1	11851116	11851499	scaffold_1	11777458	11777607	scaffold_1	13310994	13311539	scaffold_1	14791621	14792137
scaffold_1	16382988	16383209	scaffold_1	16377639	16377994	scaffold_1	16017102	16017393	scaffold_1	14915236	14915723	scaffold_1	16052827	16053234	scaffold_1	15881069	15881519	scaffold_1	15204017	15204375	scaffold_1	12484702	12485494	scaffold_1	11851762	11852028	scaffold_1	11786872	11787556	scaffold_1	13332440	13332573	scaffold_1	14792964	14794128
scaffold_1	16386425	16386735	scaffold_1	16380308	16380504	scaffold_1	16018451	16018974	scaffold_1	14916139	14916418	scaffold_1	16053867	16054891	scaffold_1	15882512	15882872	scaffold_1	15205866	15205952	scaffold_1	12512038	12513345	scaffold_1	11853515	11853839	scaffold_1	11788231	11788715	scaffold_1	13363788	13364639	scaffold_1	14794458	14794555
scaffold_1	16399329	16399621	scaffold_1	16382988	16383209	scaffold_1	16019544	16020024	scaffold_1	14930686	14931120	scaffold_1	16057146	16057362	scaffold_1	15883584	15883912	scaffold_1	15206816	15207242	scaffold_1	12672704	12673083	scaffold_1	11863467	11864322	scaffold_1	11794566	11795243	scaffold_1	13365039	13366128	scaffold_1	14798099	14798407
scaffold_1	16400897	16401525	scaffold_1	16386425	16386735	scaffold_1	16023712	16025059	scaffold_1	14932289	14932934	scaffold_1	16064179	16064366	scaffold_1	15884793	15885069	scaffold_1	15233317	15233644	scaffold_1	12674548	12675087	scaffold_1	11876484	11876933	scaffold_1	11797170	11797928	scaffold_1	13375095	13375283	scaffold_1	14802804	14803811
scaffold_1	16408482	16408652	scaffold_1	16399329	16399621	scaffold_1	16025349	16025958	scaffold_1	14942156	14942883	scaffold_1	16069037	16069759	scaffold_1	15911732	15912432	scaffold_1	15235077	15235128	scaffold_1	12693752	12694109	scaffold_1	11903788	11904357	scaffold_1	11815025	11815218	scaffold_1	13376760	13376936	scaffold_1	14819846	14820576
scaffold_1	16408966	16409191	scaffold_1	16400897	16401525	scaffold_1	16052827	16053234	scaffold_1	14944895	14945573	scaffold_1	16070021	16070463	scaffold_1	15917006	15918055	scaffold_1	15235585	15235893	scaffold_1	12715590	12715727	scaffold_1	11905212	11905512	scaffold_1	11815557	11815611	scaffold_1	13377284	13377369	scaffold_1	14820916	14821280
scaffold_1	16410496	16410875	scaffold_1	16408482	16408652	scaffold_1	16053867	16054891	scaffold_1	14948240	14948782	scaffold_1	16072071	16072293	scaffold_1	15929002	15929347	scaffold_1	15236739	15237092	scaffold_1	12749111	12749702	scaffold_1	11906194	11906761	scaffold_1	11818011	11818104	scaffold_1	13377631	13378258	scaffold_1	14829258	14829887
scaffold_1	16422865	16423867	scaffold_1	16408966	16409191	scaffold_1	16057146	16057362	scaffold_1	14950638	14950780	scaffold_1	16085803	16086216	scaffold_1	15935236	15935480	scaffold_1	15242817	15243622	scaffold_1	12750509	12750626	scaffold_1	11912235	11912807	scaffold_1	11818427	11818777	scaffold_1	13398530	13399061	scaffold_1	14831894	14832365
scaffold_1	16428488	16428780	scaffold_1	16410496	16410875	scaffold_1	16064179	16064366	scaffold_1	14952936	14953078	scaffold_1	16086493	16086761	scaffold_1	15939553	15940138	scaffold_1	15247489	15248488	scaffold_1	12754323	12755230	scaffold_1	11916613	11916665	scaffold_1	11835860	11836097	scaffold_1	13399965	13400634	scaffold_1	14834938	14835318
scaffold_1	16432997	16433367	scaffold_1	16422865	16423867	scaffold_1	16069037	16069759	scaffold_1	14953600	14953712	scaffold_1	16088872	16089577	scaffold_1	15948162	15949532	scaffold_1	15253021	15254112	scaffold_1	12757787	12757967	scaffold_1	11918795	11918846	scaffold_1	11836723	11837240	scaffold_1	13414393	13414722	scaffold_1	14845922	14847058
scaffold_1	16434420	16434614	scaffold_1	16428488	16428780	scaffold_1	16070021	16070463	scaffold_1	14959328	14959687	scaffold_1	16089828	16090673	scaffold_1	15953891	15954207	scaffold_1	15257165	15257298	scaffold_1	12759815	12759845	scaffold_1	11929220	11930149	scaffold_1	11840441	11840851	scaffold_1	13419363	13419513	scaffold_1	14851255	14851554
scaffold_1	16441685	16442417	scaffold_1	16432997	16433367	scaffold_1	16072071	16072293	scaffold_1	14961440	14961767	scaffold_1	16099809	16100153	scaffold_1	15956805	15957047	scaffold_1	15258077	15258102	scaffold_1	12760425	12760675	scaffold_1	11935414	11935594	scaffold_1	11851116	11851499	scaffold_1	13422875	13422909	scaffold_1	14852200	14852766
scaffold_1	16461169	16461668	scaffold_1	16434420	16434614	scaffold_1	16085803	16086216	scaffold_1	14964289	14964500	scaffold_1	16103226	16103833	scaffold_1	15957400	15957683	scaffold_1	15258353	15259142	scaffold_1	12761342	12761876	scaffold_1	11937154	11937543	scaffold_1	11851762	11852028	scaffold_1	13429922	13430501	scaffold_1	14854124	14854187
scaffold_1	16468643	16468935	scaffold_1	16441685	16442417	scaffold_1	16086493	16086761	scaffold_1	14967122	14967564	scaffold_1	16109062	16109746	scaffold_1	15968561	15968721	scaffold_1	15282381	15282889	scaffold_1	12762234	12762759	scaffold_1	11939577	11939747	scaffold_1	11853515	11853839	scaffold_1	13431100	13431521	scaffold_1	14855032	14855063
scaffold_1	16469903	16470275	scaffold_1	16461169	16461668	scaffold_1	16088872	16089577	scaffold_1	14969974	14970430	scaffold_1	16111097	16111331	scaffold_1	15969414	15969773	scaffold_1	15285822	15286236	scaffold_1	12763029	12763916	scaffold_1	11949218	11949556	scaffold_1	11863467	11864322	scaffold_1	13441583	13443795	scaffold_1	14878021	14878454
scaffold_1	16478896	16479541	scaffold_1	16468643	16468935	scaffold_1	16089828	16090673	scaffold_1	14970729	14971020	scaffold_1	16126203	16126423	scaffold_1	15970459	15970709	scaffold_1	15309668	15310061	scaffold_1	12764239	12764430	scaffold_1	11950201	11950329	scaffold_1	11876484	11876933	scaffold_1	13448337	13448690	scaffold_1	14879166	14879338
scaffold_1	16480915	16481366	scaffold_1	16469903	16470275	scaffold_1	16099809	16100153	scaffold_1	14977909	14978727	scaffold_1	16127551	16127799	scaffold_1	15973004	15973364	scaffold_1	15311398	15311517	scaffold_1	12765068	12765499	scaffold_1	11955702	11956113	scaffold_1	11903788	11904357	scaffold_1	13452222	13452755	scaffold_1	14879629	14879770
scaffold_1	16481655	16483370	scaffold_1	16478896	16479541	scaffold_1	16103226	16103833	scaffold_1	15008734	15009336	scaffold_1	16128313	16129254	scaffold_1	15973631	15974056	scaffold_1	15311776	15312208	scaffold_1	12771838	12772302	scaffold_1	11979167	11979615	scaffold_1	11905212	11905512	scaffold_1	13453270	13453405	scaffold_1	14880078	14880157
scaffold_1	16485353	16485928	scaffold_1	16480915	16481366	scaffold_1	16109062	16109746	scaffold_1	15016073	15016286	scaffold_1	16129863	16130986	scaffold_1	15975216	15975471	scaffold_1	15353746	15353892	scaffold_1	12777805	12778247	scaffold_1	11991415	11991617	scaffold_1	11906194	11906761	scaffold_1	13458455	13458668	scaffold_1	14881437	14883234
scaffold_1	16486925	16487061	scaffold_1	16481655	16483370	scaffold_1	16111097	16111331	scaffold_1	15016893	15017464	scaffold_1	16142389	16142837	scaffold_1	16000785	16002406	scaffold_1	15355231	15355604	scaffold_1	12780443	12780838	scaffold_1	11994001	11994989	scaffold_1	11912235	11912807	scaffold_1	13464094	13465845	scaffold_1	14885765	14887146
scaffold_1	16488862	16489273	scaffold_1	16485353	16485928	scaffold_1	16126203	16126423	scaffold_1	15017718	15018084	scaffold_1	16145137	16145609	scaffold_1	16010907	16011256	scaffold_1	15368178	15368332	scaffold_1	12788291	12788718	scaffold_1	11999034	11999434	scaffold_1	11916613	11916665	scaffold_1	13469505	13469828	scaffold_1	14908400	14908853
scaffold_1	16489992	16490899	scaffold_1	16486925	16487061	scaffold_1	16127551	16127799	scaffold_1	15028132	15028411	scaffold_1	16148442	16148638	scaffold_1	16012467	16012946	scaffold_1	15409003	15409239	scaffold_1	12788990	12789651	scaffold_1	12000008	12000209	scaffold_1	11918795	11918846	scaffold_1	13471745	13472017	scaffold_1	14909147	14909472
scaffold_1	16492554	16492770	scaffold_1	16488862	16489273	scaffold_1	16128313	16129254	scaffold_1	15028901	15030546	scaffold_1	16168386	16168426	scaffold_1	16013351	16013560	scaffold_1	15411052	15411337	scaffold_1	12793995	12794394	scaffold_1	12001159	12001362	scaffold_1	11929220	11930149	scaffold_1	13490421	13490929	scaffold_1	14911219	14911363
scaffold_1	16495183	16495581	scaffold_1	16489992	16490899	scaffold_1	16129863	16130986	scaffold_1	15038818	15039503	scaffold_1	16170415	16171530	scaffold_1	16017102	16017393	scaffold_1	15411815	15412265	scaffold_1	12794685	12795151	scaffold_1	12001898	12003261	scaffold_1	11935414	11935594	scaffold_1	13495269	13496442	scaffold_1	14915236	14915723
scaffold_1	16496155	16496495	scaffold_1	16492554	16492770	scaffold_1	16142389	16142837	scaffold_1	15041117	15041377	scaffold_1	16171808	16172909	scaffold_1	16018451	16018974	scaffold_1	15436365	15436857	scaffold_1	12831745	12832748	scaffold_1	12030678	12030749	scaffold_1	11937154	11937543	scaffold_1	13498131	13498477	scaffold_1	14916139	14916418
scaffold_1	16504296	16506345	scaffold_1	16495183	16495581	scaffold_1	16145137	16145609	scaffold_1	15041707	15041919	scaffold_1	16173304	16174081	scaffold_1	16019544	16020024	scaffold_1	15439517	15440322	scaffold_1	12833002	12833244	scaffold_1	12031788	12032929	scaffold_1	11939577	11939747	scaffold_1	13502178	13502761	scaffold_1	14930686	14931120
scaffold_1	16510147	16510350	scaffold_1	16496155	16496495	scaffold_1	16148442	16148638	scaffold_1	15042597	15043199	scaffold_1	16175367	16175461	scaffold_1	16023712	16025059	scaffold_1	15440864	15441353	scaffold_1	12861068	12861399	scaffold_1	12033851	12034432	scaffold_1	11949218	11949556	scaffold_1	13508145	13508385	scaffold_1	14932289	14932934
scaffold_1	16528935	16529995	scaffold_1	16504296	16506345	scaffold_1	16168386	16168426	scaffold_1	15043472	15044310	scaffold_1	16178757	16179603	scaffold_1	16025349	16025958	scaffold_1	15490942	15491884	scaffold_1	12869081	12869210	scaffold_1	12039471	12039887	scaffold_1	11950201	11950329	scaffold_1	13512016	13512330	scaffold_1	14942156	14942883
scaffold_1	16530393	16531075	scaffold_1	16510147	16510350	scaffold_1	16170415	16171530	scaffold_1	15044686	15045814	scaffold_1	16200614	16200970	scaffold_1	16052827	16053234	scaffold_1	15497553	15497889	scaffold_1	12869825	12873707	scaffold_1	12051145	12051396	scaffold_1	11955702	11956113	scaffold_1	13516158	13516595	scaffold_1	14944895	14945573
scaffold_1	16541825	16542979	scaffold_1	16528935	16529995	scaffold_1	16171808	16172909	scaffold_1	15058312	15058829	scaffold_1	16242114	16242781	scaffold_1	16053867	16054891	scaffold_1	15499087	15499871	scaffold_1	12997048	12997250	scaffold_1	12059412	12059615	scaffold_1	11979167	11979615	scaffold_1	13518493	13518554	scaffold_1	14948240	14948782
scaffold_1	16543466	16544024	scaffold_1	16530393	16531075	scaffold_1	16173304	16174081	scaffold_1	15061992	15062194	scaffold_1	16248164	16248413	scaffold_1	16057146	16057362	scaffold_1	15500261	15501053	scaffold_1	13038299	13038538	scaffold_1	12062548	12062900	scaffold_1	11991415	11991617	scaffold_1	13560295	13561461	scaffold_1	14950638	14950780
scaffold_1	16553973	16554901	scaffold_1	16541825	16542979	scaffold_1	16175367	16175461	scaffold_1	15063331	15063422	scaffold_1	16248750	16249507	scaffold_1	16064179	16064366	scaffold_1	15529235	15529753	scaffold_1	13046190	13046602	scaffold_1	12066308	12067791	scaffold_1	11994001	11994989	scaffold_1	13561985	13562270	scaffold_1	14953600	14953712
scaffold_1	16569295	16569795	scaffold_1	16543466	16544024	scaffold_1	16178757	16179603	scaffold_1	15073535	15073784	scaffold_1	16249923	16250317	scaffold_1	16069037	16069759	scaffold_1	15537492	15538431	scaffold_1	13052530	13053195	scaffold_1	12070689	12070762	scaffold_1	11999034	11999434	scaffold_1	13567330	13567500	scaffold_1	14961440	14961767
scaffold_1	16572048	16572647	scaffold_1	16553973	16554901	scaffold_1	16200614	16200970	scaffold_1	15092647	15093431	scaffold_1	16250736	16251626	scaffold_1	16070021	16070463	scaffold_1	15542481	15544617	scaffold_1	13069823	13069877	scaffold_1	12071224	12072463	scaffold_1	12000008	12000209	scaffold_1	13568313	13568518	scaffold_1	14964289	14964500
scaffold_1	16573069	16573277	scaffold_1	16572048	16572647	scaffold_1	16242114	16242781	scaffold_1	15094390	15095297	scaffold_1	16253406	16253804	scaffold_1	16072071	16072293	scaffold_1	15546563	15547819	scaffold_1	13080118	13080493	scaffold_1	12074614	12074844	scaffold_1	12001159	12001362	scaffold_1	13569521	13570249	scaffold_1	14967122	14967564
scaffold_1	16573539	16574260	scaffold_1	16573069	16573277	scaffold_1	16248164	16248413	scaffold_1	15101738	15102642	scaffold_1	16256203	16256629	scaffold_1	16085803	16086216	scaffold_1	15548230	15548580	scaffold_1	13093329	13093906	scaffold_1	12075132	12076069	scaffold_1	12001898	12003261	scaffold_1	13571224	13571509	scaffold_1	14969974	14970430
scaffold_1	16574564	16575473	scaffold_1	16573539	16574260	scaffold_1	16248750	16249507	scaffold_1	15104040	15104914	scaffold_1	16291221	16291592	scaffold_1	16086493	16086761	scaffold_1	15552273	15552486	scaffold_1	13101545	13101616	scaffold_1	12078635	12079230	scaffold_1	12030678	12030749	scaffold_1	13572123	13572361	scaffold_1	14970729	14971020
scaffold_1	16575871	16575999	scaffold_1	16574564	16575473	scaffold_1	16249923	16250317	scaffold_1	15116702	15117098	scaffold_1	16302647	16302701	scaffold_1	16088872	16089577	scaffold_1	15556192	15556743	scaffold_1	13122129	13122339	scaffold_1	12085590	12085690	scaffold_1	12031788	12032929	scaffold_1	13574125	13574601	scaffold_1	14977909	14978727
scaffold_1	16576697	16577608	scaffold_1	16575871	16575999	scaffold_1	16250736	16251626	scaffold_1	15125818	15126536	scaffold_1	16307985	16309021	scaffold_1	16089828	16090673	scaffold_1	15564249	15564639	scaffold_1	13123394	13124250	scaffold_1	12087195	12087411	scaffold_1	12033851	12034432	scaffold_1	13585014	13585404	scaffold_1	15008734	15009336
scaffold_1	16579467	16579992	scaffold_1	16576697	16577608	scaffold_1	16253406	16253804	scaffold_1	15127399	15127798	scaffold_1	16309325	16310075	scaffold_1	16099809	16100153	scaffold_1	15565473	15565684	scaffold_1	13144675	13145362	scaffold_1	12090131	12090163	scaffold_1	12039471	12039887	scaffold_1	13595457	13595790	scaffold_1	15016073	15016286
scaffold_1	16580740	16581616	scaffold_1	16579467	16579992	scaffold_1	16256203	16256629	scaffold_1	15128605	15132734	scaffold_1	16310366	16311432	scaffold_1	16103226	16103833	scaffold_1	15566759	15567266	scaffold_1	13149571	13149712	scaffold_1	12131775	12132093	scaffold_1	12051145	12051396	scaffold_1	13596056	13596514	scaffold_1	15016893	15017464
scaffold_1	16604355	16604969	scaffold_1	16580740	16581616	scaffold_1	16291221	16291592	scaffold_1	15204017	15204375	scaffold_1	16315907	16316650	scaffold_1	16109062	16109746	scaffold_1	15571480	15572087	scaffold_1	13152146	13152698	scaffold_1	12146830	12147434	scaffold_1	12059412	12059615	scaffold_1	13601534	13602013	scaffold_1	15017718	15018084
scaffold_1	16605288	16605877	scaffold_1	16604355	16604969	scaffold_1	16302647	16302701	scaffold_1	15205866	15205952	scaffold_1	16318521	16318878	scaffold_1	16111097	16111331	scaffold_1	15575032	15575266	scaffold_1	13154355	13154451	scaffold_1	12154421	12154495	scaffold_1	12062548	12062900	scaffold_1	13603133	13603202	scaffold_1	15028132	15028411
scaffold_1	16629014	16629080	scaffold_1	16605288	16605877	scaffold_1	16307985	16309021	scaffold_1	15206816	15207242	scaffold_1	16348197	16348251	scaffold_1	16126203	16126423	scaffold_1	15598473	15598725	scaffold_1	13169512	13170534	scaffold_1	12156684	12157418	scaffold_1	12066308	12067791	scaffold_1	13603898	13605553	scaffold_1	15028901	15030546
scaffold_1	16643708	16644364	scaffold_1	16629014	16629080	scaffold_1	16309325	16310075	scaffold_1	15226944	15227158	scaffold_1	16348503	16348910	scaffold_1	16127551	16127799	scaffold_1	15610037	15610517	scaffold_1	13177501	13178254	scaffold_1	12159634	12159827	scaffold_1	12070689	12070762	scaffold_1	13605830	13606332	scaffold_1	15038818	15039503
scaffold_1	16645021	16645304	scaffold_1	16643708	16644364	scaffold_1	16310366	16311432	scaffold_1	15233317	15233644	scaffold_1	16370466	16370803	scaffold_1	16128313	16129254	scaffold_1	15611690	15612167	scaffold_1	13187953	13189219	scaffold_1	12164908	12165443	scaffold_1	12071224	12072463	scaffold_1	13607227	13607594	scaffold_1	15041117	15041377
scaffold_1	16653139	16653658	scaffold_1	16645021	16645304	scaffold_1	16315907	16316650	scaffold_1	15235077	15235128	scaffold_1	16377639	16377994	scaffold_1	16129863	16130986	scaffold_1	15617867	15618284	scaffold_1	13194631	13195176	scaffold_1	12166538	12167127	scaffold_1	12074614	12074844	scaffold_1	13611984	13612809	scaffold_1	15041707	15041919
scaffold_1	16655922	16656509	scaffold_1	16653139	16653658	scaffold_1	16318521	16318878	scaffold_1	15235585	15235893	scaffold_1	16380308	16380504	scaffold_1	16142389	16142837	scaffold_1	15623208	15623538	scaffold_1	13196363	13196463	scaffold_1	12167803	12168395	scaffold_1	12075132	12076069	scaffold_1	13613973	13614484	scaffold_1	15042597	15043199
scaffold_1	16656812	16657347	scaffold_1	16655922	16656509	scaffold_1	16348197	16348251	scaffold_1	15236739	15237092	scaffold_1	16382988	16383209	scaffold_1	16145137	16145609	scaffold_1	15631859	15632406	scaffold_1	13208393	13209162	scaffold_1	12172236	12172758	scaffold_1	12078635	12079230	scaffold_1	13617632	13618135	scaffold_1	15043472	15044310
scaffold_1	16663172	16663396	scaffold_1	16656812	16657347	scaffold_1	16348503	16348910	scaffold_1	15242817	15243622	scaffold_1	16386425	16386735	scaffold_1	16148442	16148638	scaffold_1	15633913	15634281	scaffold_1	13211499	13211783	scaffold_1	12173153	12173388	scaffold_1	12085590	12085690	scaffold_1	13625722	13626187	scaffold_1	15044686	15045814
scaffold_1	16666489	16667284	scaffold_1	16663172	16663396	scaffold_1	16370466	16370803	scaffold_1	15247489	15248488	scaffold_1	16399329	16399621	scaffold_1	16168386	16168426	scaffold_1	15635298	15636030	scaffold_1	13223344	13224338	scaffold_1	12173713	12174370	scaffold_1	12087195	12087411	scaffold_1	13658031	13658300	scaffold_1	15058312	15058829
scaffold_1	16676960	16677262	scaffold_1	16666489	16667284	scaffold_1	16377639	16377994	scaffold_1	15253021	15254112	scaffold_1	16400897	16401525	scaffold_1	16170415	16171530	scaffold_1	15637762	15638229	scaffold_1	13248237	13248736	scaffold_1	12174707	12174882	scaffold_1	12090131	12090163	scaffold_1	13658552	13660416	scaffold_1	15061992	15062194
scaffold_1	16678550	16678641	scaffold_1	16676960	16677262	scaffold_1	16380308	16380504	scaffold_1	15257165	15257298	scaffold_1	16408482	16408652	scaffold_1	16171808	16172909	scaffold_1	15640224	15640746	scaffold_1	13255985	13256214	scaffold_1	12176112	12176699	scaffold_1	12094034	12094181	scaffold_1	13672673	13673443	scaffold_1	15063331	15063422
scaffold_1	16697791	16698288	scaffold_1	16678550	16678641	scaffold_1	16382988	16383209	scaffold_1	15258077	15258102	scaffold_1	16408966	16409191	scaffold_1	16173304	16174081	scaffold_1	15646051	15646835	scaffold_1	13258389	13260143	scaffold_1	12176953	12178269	scaffold_1	12131775	12132093	scaffold_1	13682853	13683440	scaffold_1	15073535	15073784
scaffold_1	16706176	16707083	scaffold_1	16697791	16698288	scaffold_1	16386425	16386735	scaffold_1	15260134	15260310	scaffold_1	16410496	16410875	scaffold_1	16175367	16175461	scaffold_1	15647435	15647603	scaffold_1	13260598	13261307	scaffold_1	12178598	12179601	scaffold_1	12146830	12147434	scaffold_1	13683878	13684036	scaffold_1	15092647	15093431
scaffold_1	16710164	16710468	scaffold_1	16706176	16707083	scaffold_1	16399329	16399621	scaffold_1	15282381	15282889	scaffold_1	16422865	16423867	scaffold_1	16178757	16179603	scaffold_1	15650731	15650793	scaffold_1	13278114	13278221	scaffold_1	12183270	12183832	scaffold_1	12154421	12154495	scaffold_1	13685600	13685891	scaffold_1	15094390	15095297
scaffold_1	16713569	16713680	scaffold_1	16710164	16710468	scaffold_1	16400897	16401525	scaffold_1	15285822	15286236	scaffold_1	16428488	16428780	scaffold_1	16200614	16200970	scaffold_1	15653977	15654154	scaffold_1	13295905	13297786	scaffold_1	12184174	12184391	scaffold_1	12156684	12157418	scaffold_1	13692416	13694891	scaffold_1	15101738	15102642
scaffold_1	16722209	16722527	scaffold_1	16713569	16713680	scaffold_1	16408482	16408652	scaffold_1	15294095	15294686	scaffold_1	16432997	16433367	scaffold_1	16242114	16242781	scaffold_1	15685635	15686262	scaffold_1	13300908	13301039	scaffold_1	12185705	12186504	scaffold_1	12159634	12159827	scaffold_1	13697604	13697777	scaffold_1	15104040	15104914
scaffold_1	16727772	16728394	scaffold_1	16722209	16722527	scaffold_1	16408966	16409191	scaffold_1	15306505	15306725	scaffold_1	16434420	16434614	scaffold_1	16248164	16248413	scaffold_1	15688365	15688503	scaffold_1	13301397	13301808	scaffold_1	12189020	12189071	scaffold_1	12164908	12165443	scaffold_1	13700765	13700968	scaffold_1	15116702	15117098
scaffold_1	16728674	16729903	scaffold_1	16727772	16728394	scaffold_1	16410496	16410875	scaffold_1	15309668	15310061	scaffold_1	16441685	16442417	scaffold_1	16248750	16249507	scaffold_1	15731608	15731868	scaffold_1	13310994	13311539	scaffold_1	12197117	12197860	scaffold_1	12166538	12167127	scaffold_1	13705762	13706124	scaffold_1	15125818	15126536
scaffold_1	16733533	16733785	scaffold_1	16728674	16729903	scaffold_1	16422865	16423867	scaffold_1	15311776	15312208	scaffold_1	16461169	16461668	scaffold_1	16249923	16250317	scaffold_1	15734079	15734131	scaffold_1	13332440	13332573	scaffold_1	12200180	12200529	scaffold_1	12167803	12168395	scaffold_1	13706408	13706559	scaffold_1	15127399	15127798
scaffold_1	16738143	16738499	scaffold_1	16733533	16733785	scaffold_1	16428488	16428780	scaffold_1	15353746	15353892	scaffold_1	16468643	16468935	scaffold_1	16250736	16251626	scaffold_1	15742598	15742759	scaffold_1	13363788	13364639	scaffold_1	12201523	12202406	scaffold_1	12172236	12172758	scaffold_1	13717080	13717328	scaffold_1	15128605	15132734
scaffold_1	16784304	16784576	scaffold_1	16738143	16738499	scaffold_1	16432997	16433367	scaffold_1	15355231	15355604	scaffold_1	16469903	16470275	scaffold_1	16253406	16253804	scaffold_1	15761165	15762349	scaffold_1	13365039	13366128	scaffold_1	12203277	12203397	scaffold_1	12173153	12173388	scaffold_1	13726961	13727253	scaffold_1	15174252	15174841
scaffold_1	16787141	16788384	scaffold_1	16784304	16784576	scaffold_1	16434420	16434614	scaffold_1	15368178	15368332	scaffold_1	16478896	16479541	scaffold_1	16256203	16256629	scaffold_1	15765369	15766458	scaffold_1	13375095	13375283	scaffold_1	12207585	12207666	scaffold_1	12173713	12174370	scaffold_1	13731559	13731734	scaffold_1	15204017	15204375
scaffold_1	16789409	16790416	scaffold_1	16787141	16788384	scaffold_1	16441685	16442417	scaffold_1	15409003	15409239	scaffold_1	16480915	16481366	scaffold_1	16291221	16291592	scaffold_1	15773314	15774374	scaffold_1	13376760	13376936	scaffold_1	12215948	12216563	scaffold_1	12174707	12174882	scaffold_1	13739804	13741995	scaffold_1	15205866	15205952
scaffold_1	16790765	16791495	scaffold_1	16789409	16790416	scaffold_1	16461169	16461668	scaffold_1	15411052	15411337	scaffold_1	16481655	16483370	scaffold_1	16302647	16302701	scaffold_1	15799702	15800369	scaffold_1	13377284	13377369	scaffold_1	12216634	12216966	scaffold_1	12176112	12176699	scaffold_1	13745107	13745135	scaffold_1	15206816	15207242
scaffold_1	16795574	16795890	scaffold_1	16790765	16791495	scaffold_1	16468643	16468935	scaffold_1	15411815	15412265	scaffold_1	16485353	16485928	scaffold_1	16307985	16309021	scaffold_1	15802589	15802884	scaffold_1	13377631	13378258	scaffold_1	12221843	12222190	scaffold_1	12176953	12178269	scaffold_1	13747668	13748193	scaffold_1	15233317	15233644
scaffold_1	16805629	16806011	scaffold_1	16795574	16795890	scaffold_1	16469903	16470275	scaffold_1	15436365	15436857	scaffold_1	16486925	16487061	scaffold_1	16309325	16310075	scaffold_1	15804832	15805856	scaffold_1	13398530	13399061	scaffold_1	12225500	12225911	scaffold_1	12178598	12179601	scaffold_1	13750809	13751611	scaffold_1	15235077	15235128
scaffold_1	16885571	16886245	scaffold_1	16805629	16806011	scaffold_1	16478896	16479541	scaffold_1	15439517	15440322	scaffold_1	16488862	16489273	scaffold_1	16310366	16311432	scaffold_1	15815344	15815644	scaffold_1	13399965	13400634	scaffold_1	12227818	12227982	scaffold_1	12183270	12183832	scaffold_1	13757746	13758878	scaffold_1	15235585	15235893
scaffold_1	16887211	16887805	scaffold_1	16885571	16886245	scaffold_1	16480915	16481366	scaffold_1	15440864	15441353	scaffold_1	16489992	16490899	scaffold_1	16315907	16316650	scaffold_1	15820465	15821337	scaffold_1	13414393	13414722	scaffold_1	12229876	12232037	scaffold_1	12184174	12184391	scaffold_1	13764387	13764700	scaffold_1	15236739	15237092
scaffold_1	16892265	16892740	scaffold_1	16887211	16887805	scaffold_1	16481655	16483370	scaffold_1	15490942	15491884	scaffold_1	16492554	16492770	scaffold_1	16318521	16318878	scaffold_1	15824796	15824940	scaffold_1	13419363	13419513	scaffold_1	12233515	12234255	scaffold_1	12185705	12186504	scaffold_1	13770833	13770885	scaffold_1	15242817	15243622
scaffold_1	16894735	16895125	scaffold_1	16892265	16892740	scaffold_1	16485353	16485928	scaffold_1	15497553	15497889	scaffold_1	16495183	16495581	scaffold_1	16348197	16348251	scaffold_1	15825350	15826464	scaffold_1	13422875	13422909	scaffold_1	12244875	12244997	scaffold_1	12189020	12189071	scaffold_1	13775219	13776321	scaffold_1	15247489	15248488
scaffold_1	16901542	16902399	scaffold_1	16894735	16895125	scaffold_1	16486925	16487061	scaffold_1	15499087	15499871	scaffold_1	16496155	16496495	scaffold_1	16348503	16348910	scaffold_1	15833997	15834194	scaffold_1	13429922	13430501	scaffold_1	12270639	12270916	scaffold_1	12197117	12197860	scaffold_1	13776626	13777181	scaffold_1	15253021	15254112
scaffold_1	16906201	16906456	scaffold_1	16901542	16902399	scaffold_1	16488862	16489273	scaffold_1	15500261	15501053	scaffold_1	16504296	16506345	scaffold_1	16370466	16370803	scaffold_1	15836457	15836641	scaffold_1	13431100	13431521	scaffold_1	12278910	12279140	scaffold_1	12200180	12200529	scaffold_1	13777592	13778071	scaffold_1	15257165	15257298
scaffold_1	16906723	16907093	scaffold_1	16906201	16906456	scaffold_1	16489992	16490899	scaffold_1	15520824	15520893	scaffold_1	16510147	16510350	scaffold_1	16377639	16377994	scaffold_1	15838492	15838877	scaffold_1	13441583	13443795	scaffold_1	12279848	12282094	scaffold_1	12201523	12202406	scaffold_1	13778361	13778835	scaffold_1	15258077	15258102
scaffold_1	16917050	16917455	scaffold_1	16906723	16907093	scaffold_1	16492554	16492770	scaffold_1	15529235	15529753	scaffold_1	16528935	16529995	scaffold_1	16380308	16380504	scaffold_1	15846591	15846828	scaffold_1	13448337	13448690	scaffold_1	12283800	12284113	scaffold_1	12203277	12203397	scaffold_1	13779370	13780212	scaffold_1	15258353	15259142
scaffold_1	16921375	16921727	scaffold_1	16917050	16917455	scaffold_1	16495183	16495581	scaffold_1	15537492	15538431	scaffold_1	16530393	16531075	scaffold_1	16382988	16383209	scaffold_1	15857022	15857789	scaffold_1	13452222	13452755	scaffold_1	12289347	12289520	scaffold_1	12207585	12207666	scaffold_1	13781728	13783543	scaffold_1	15282381	15282889
scaffold_1	16922067	16922411	scaffold_1	16921375	16921727	scaffold_1	16496155	16496495	scaffold_1	15542481	15544617	scaffold_1	16541825	16542979	scaffold_1	16386425	16386735	scaffold_1	15860349	15860972	scaffold_1	13453270	13453405	scaffold_1	12294942	12296080	scaffold_1	12215948	12216563	scaffold_1	13784478	13784719	scaffold_1	15285822	15286236
scaffold_1	16924367	16924635	scaffold_1	16922067	16922411	scaffold_1	16504296	16506345	scaffold_1	15546563	15547819	scaffold_1	16543466	16544024	scaffold_1	16399329	16399621	scaffold_1	15873440	15874634	scaffold_1	13458455	13458668	scaffold_1	12371426	12372296	scaffold_1	12216634	12216966	scaffold_1	13786033	13786328	scaffold_1	15306505	15306725
scaffold_1	16924906	16925180	scaffold_1	16924367	16924635	scaffold_1	16510147	16510350	scaffold_1	15548230	15548580	scaffold_1	16553973	16554901	scaffold_1	16400897	16401525	scaffold_1	15876177	15876423	scaffold_1	13464094	13465845	scaffold_1	12381690	12382032	scaffold_1	12221843	12222190	scaffold_1	13788489	13788878	scaffold_1	15309668	15310061
scaffold_1	16925644	16926217	scaffold_1	16924906	16925180	scaffold_1	16528935	16529995	scaffold_1	15552273	15552486	scaffold_1	16572048	16572647	scaffold_1	16408482	16408652	scaffold_1	15877039	15877138	scaffold_1	13466729	13466942	scaffold_1	12383741	12383949	scaffold_1	12225500	12225911	scaffold_1	13794202	13794651	scaffold_1	15311776	15312208
scaffold_1	16928506	16928915	scaffold_1	16925644	16926217	scaffold_1	16530393	16531075	scaffold_1	15556192	15556743	scaffold_1	16573069	16573277	scaffold_1	16408966	16409191	scaffold_1	15878936	15879593	scaffold_1	13469505	13469828	scaffold_1	12484702	12485494	scaffold_1	12227818	12227982	scaffold_1	13794916	13795271	scaffold_1	15353746	15353892
scaffold_1	16931298	16931433	scaffold_1	16928506	16928915	scaffold_1	16541825	16542979	scaffold_1	15564249	15564639	scaffold_1	16573539	16574260	scaffold_1	16410496	16410875	scaffold_1	15881069	15881519	scaffold_1	13471745	13472017	scaffold_1	12512038	12513345	scaffold_1	12229876	12232037	scaffold_1	13808765	13809046	scaffold_1	15355231	15355604
scaffold_1	16932514	16932790	scaffold_1	16931298	16931433	scaffold_1	16543466	16544024	scaffold_1	15565473	15565684	scaffold_1	16574564	16575473	scaffold_1	16422865	16423867	scaffold_1	15882512	15882872	scaffold_1	13490421	13490929	scaffold_1	12672704	12673083	scaffold_1	12233515	12234255	scaffold_1	13839603	13840066	scaffold_1	15368178	15368332
scaffold_1	16939955	16941409	scaffold_1	16932514	16932790	scaffold_1	16553973	16554901	scaffold_1	15566759	15567266	scaffold_1	16575871	16575999	scaffold_1	16428488	16428780	scaffold_1	15883584	15883912	scaffold_1	13495269	13496442	scaffold_1	12674548	12675087	scaffold_1	12244875	12244997	scaffold_1	13842066	13842442	scaffold_1	15409003	15409239
scaffold_1	16941753	16941935	scaffold_1	16939955	16941409	scaffold_1	16569295	16569795	scaffold_1	15571480	15572087	scaffold_1	16576697	16577608	scaffold_1	16432997	16433367	scaffold_1	15884793	15885069	scaffold_1	13498131	13498477	scaffold_1	12693752	12694109	scaffold_1	12270639	12270916	scaffold_1	13854923	13855184	scaffold_1	15411052	15411337
scaffold_1	16944557	16945114	scaffold_1	16944557	16945114	scaffold_1	16572048	16572647	scaffold_1	15575032	15575266	scaffold_1	16579467	16579992	scaffold_1	16434420	16434614	scaffold_1	15911732	15912432	scaffold_1	13502178	13502761	scaffold_1	12715590	12715727	scaffold_1	12278910	12279140	scaffold_1	13855781	13856190	scaffold_1	15411815	15412265
scaffold_1	16946802	16947517	scaffold_1	16946802	16947517	scaffold_1	16573069	16573277	scaffold_1	15598473	15598725	scaffold_1	16580740	16581616	scaffold_1	16441685	16442417	scaffold_1	15917006	15918055	scaffold_1	13508145	13508385	scaffold_1	12749111	12749702	scaffold_1	12279848	12282094	scaffold_1	13856487	13857373	scaffold_1	15436365	15436857
scaffold_1	16947899	16949967	scaffold_1	16947899	16949967	scaffold_1	16573539	16574260	scaffold_1	15610037	15610517	scaffold_1	16604355	16604969	scaffold_1	16461169	16461668	scaffold_1	15929002	15929347	scaffold_1	13516158	13516595	scaffold_1	12750509	12750626	scaffold_1	12283800	12284113	scaffold_1	13857868	13858073	scaffold_1	15439517	15440322
scaffold_1	16960133	16960529	scaffold_1	16960133	16960529	scaffold_1	16574564	16575473	scaffold_1	15611690	15612167	scaffold_1	16605288	16605877	scaffold_1	16468643	16468935	scaffold_1	15935236	15935480	scaffold_1	13518493	13518554	scaffold_1	12754323	12755230	scaffold_1	12289347	12289520	scaffold_1	13867542	13867788	scaffold_1	15440864	15441353
scaffold_1	16960794	16961250	scaffold_1	16960794	16961250	scaffold_1	16575871	16575999	scaffold_1	15617867	15618284	scaffold_1	16629014	16629080	scaffold_1	16469903	16470275	scaffold_1	15939553	15940138	scaffold_1	13560295	13561461	scaffold_1	12757787	12757967	scaffold_1	12294942	12296080	scaffold_1	13869001	13869213	scaffold_1	15490942	15491884
scaffold_1	16965408	16965910	scaffold_1	16965408	16965910	scaffold_1	16576697	16577608	scaffold_1	15623208	15623538	scaffold_1	16643708	16644364	scaffold_1	16478896	16479541	scaffold_1	15948162	15949532	scaffold_1	13561985	13562270	scaffold_1	12759815	12759845	scaffold_1	12371426	12372296	scaffold_1	13877012	13877516	scaffold_1	15497553	15497889
scaffold_1	16966616	16967270	scaffold_1	16966616	16967270	scaffold_1	16579467	16579992	scaffold_1	15631859	15632406	scaffold_1	16645021	16645304	scaffold_1	16480915	16481366	scaffold_1	15953891	15954207	scaffold_1	13567330	13567500	scaffold_1	12760425	12760675	scaffold_1	12381690	12382032	scaffold_1	13882814	13883686	scaffold_1	15499087	15499871
scaffold_1	16968383	16968769	scaffold_1	16968383	16968769	scaffold_1	16580740	16581616	scaffold_1	15633913	15634281	scaffold_1	16653139	16653658	scaffold_1	16481655	16483370	scaffold_1	15955264	15955601	scaffold_1	13568313	13568518	scaffold_1	12761342	12761876	scaffold_1	12383741	12383949	scaffold_1	13885078	13885546	scaffold_1	15500261	15501053
scaffold_1	16976237	16976523	scaffold_1	16976237	16976523	scaffold_1	16604355	16604969	scaffold_1	15635298	15636030	scaffold_1	16655922	16656509	scaffold_1	16485353	16485928	scaffold_1	15956805	15957047	scaffold_1	13569521	13570249	scaffold_1	12762234	12762759	scaffold_1	12484702	12485494	scaffold_1	13901335	13901560	scaffold_1	15529235	15529753
scaffold_1	16992905	16993290	scaffold_1	16992905	16993290	scaffold_1	16605288	16605877	scaffold_1	15637762	15638229	scaffold_1	16656812	16657347	scaffold_1	16486925	16487061	scaffold_1	15957400	15957683	scaffold_1	13571224	13571509	scaffold_1	12763029	12763916	scaffold_1	12512038	12513345	scaffold_1	13905236	13905429	scaffold_1	15537492	15538431
scaffold_1	16996229	16996975	scaffold_1	16996229	16996975	scaffold_1	16629014	16629080	scaffold_1	15640224	15640746	scaffold_1	16663172	16663396	scaffold_1	16488862	16489273	scaffold_1	15968561	15968721	scaffold_1	13572123	13572361	scaffold_1	12764239	12764430	scaffold_1	12672704	12673083	scaffold_1	13917582	13918577	scaffold_1	15542481	15544617
scaffold_1	17031736	17032098	scaffold_1	17031736	17032098	scaffold_1	16643708	16644364	scaffold_1	15646051	15646835	scaffold_1	16666489	16667284	scaffold_1	16489992	16490899	scaffold_1	15969414	15969773	scaffold_1	13574125	13574601	scaffold_1	12765068	12765499	scaffold_1	12674548	12675087	scaffold_1	13919373	13919477	scaffold_1	15546563	15547819
scaffold_1	17040416	17040948	scaffold_1	17040416	17040948	scaffold_1	16645021	16645304	scaffold_1	15647435	15647603	scaffold_1	16676960	16677262	scaffold_1	16492554	16492770	scaffold_1	15970459	15970709	scaffold_1	13585014	13585404	scaffold_1	12771838	12772302	scaffold_1	12693752	12694109	scaffold_1	13924477	13924694	scaffold_1	15548230	15548580
scaffold_1	17042837	17044389	scaffold_1	17042837	17044389	scaffold_1	16653139	16653658	scaffold_1	15650731	15650793	scaffold_1	16678550	16678641	scaffold_1	16495183	16495581	scaffold_1	15973004	15973364	scaffold_1	13595457	13595790	scaffold_1	12777805	12778247	scaffold_1	12715590	12715727	scaffold_1	13931993	13932979	scaffold_1	15552273	15552486
scaffold_1	17046150	17046440	scaffold_1	17046150	17046440	scaffold_1	16655922	16656509	scaffold_1	15653977	15654154	scaffold_1	16697791	16698288	scaffold_1	16496155	16496495	scaffold_1	15973631	15974056	scaffold_1	13596056	13596514	scaffold_1	12780443	12780838	scaffold_1	12749111	12749702	scaffold_1	13947583	13948294	scaffold_1	15556192	15556743
scaffold_1	17047574	17048046	scaffold_1	17047574	17048046	scaffold_1	16656812	16657347	scaffold_1	15685635	15686262	scaffold_1	16706176	16707083	scaffold_1	16504296	16506345	scaffold_1	15975216	15975471	scaffold_1	13601534	13602013	scaffold_1	12788291	12788718	scaffold_1	12750509	12750626	scaffold_1	13954307	13954465	scaffold_1	15564249	15564639
scaffold_1	17056343	17056712	scaffold_1	17056343	17056712	scaffold_1	16663172	16663396	scaffold_1	15688365	15688503	scaffold_1	16710164	16710468	scaffold_1	16510147	16510350	scaffold_1	16000785	16002406	scaffold_1	13603133	13603202	scaffold_1	12788990	12789651	scaffold_1	12754323	12755230	scaffold_1	13955172	13955797	scaffold_1	15565473	15565684
scaffold_1	17057159	17057867	scaffold_1	17057159	17057867	scaffold_1	16666489	16667284	scaffold_1	15731608	15731868	scaffold_1	16713569	16713680	scaffold_1	16528935	16529995	scaffold_1	16010907	16011256	scaffold_1	13603898	13605553	scaffold_1	12793995	12794394	scaffold_1	12757787	12757967	scaffold_1	13980177	13983118	scaffold_1	15566759	15567266
scaffold_1	17058151	17058764	scaffold_1	17058151	17058764	scaffold_1	16676960	16677262	scaffold_1	15734079	15734131	scaffold_1	16722209	16722527	scaffold_1	16530393	16531075	scaffold_1	16012467	16012946	scaffold_1	13605830	13606332	scaffold_1	12794685	12795151	scaffold_1	12759815	12759845	scaffold_1	13986358	13987081	scaffold_1	15571480	15572087
scaffold_1	17059079	17059256	scaffold_1	17059079	17059256	scaffold_1	16678550	16678641	scaffold_1	15742598	15742759	scaffold_1	16727772	16728394	scaffold_1	16541825	16542979	scaffold_1	16013351	16013560	scaffold_1	13607227	13607594	scaffold_1	12831745	12832748	scaffold_1	12760425	12760675	scaffold_1	13991436	13991799	scaffold_1	15575032	15575266
scaffold_1	17059794	17061131	scaffold_1	17059794	17061131	scaffold_1	16697791	16698288	scaffold_1	15745311	15745322	scaffold_1	16728674	16729903	scaffold_1	16543466	16544024	scaffold_1	16017102	16017393	scaffold_1	13611984	13612809	scaffold_1	12833002	12833244	scaffold_1	12761342	12761876	scaffold_1	13994425	13994472	scaffold_1	15598473	15598725
scaffold_1	17061964	17062264	scaffold_1	17061964	17062264	scaffold_1	16706176	16707083	scaffold_1	15761165	15762349	scaffold_1	16733533	16733785	scaffold_1	16553973	16554901	scaffold_1	16018451	16018974	scaffold_1	13613973	13614484	scaffold_1	12861068	12861399	scaffold_1	12762234	12762759	scaffold_1	14012369	14013762	scaffold_1	15610037	15610517
scaffold_1	17062672	17063297	scaffold_1	17062672	17063297	scaffold_1	16710164	16710468	scaffold_1	15765369	15766458	scaffold_1	16738143	16738499	scaffold_1	16572048	16572647	scaffold_1	16019544	16020024	scaffold_1	13617632	13618135	scaffold_1	12869081	12869210	scaffold_1	12763029	12763916	scaffold_1	14014041	14014605	scaffold_1	15611690	15612167
scaffold_1	17063663	17064115	scaffold_1	17063663	17064115	scaffold_1	16713569	16713680	scaffold_1	15773314	15774374	scaffold_1	16784304	16784576	scaffold_1	16573069	16573277	scaffold_1	16023712	16025059	scaffold_1	13625722	13626187	scaffold_1	12869825	12873707	scaffold_1	12764239	12764430	scaffold_1	14019738	14020343	scaffold_1	15617867	15618284
scaffold_1	17066730	17067088	scaffold_1	17066730	17067088	scaffold_1	16722209	16722527	scaffold_1	15777062	15778491	scaffold_1	16787141	16788384	scaffold_1	16573539	16574260	scaffold_1	16025349	16025958	scaffold_1	13658031	13658300	scaffold_1	12997048	12997250	scaffold_1	12765068	12765499	scaffold_1	14020688	14021146	scaffold_1	15623208	15623538
scaffold_1	17073272	17074515	scaffold_1	17073272	17074515	scaffold_1	16727772	16728394	scaffold_1	15799702	15800369	scaffold_1	16789409	16790416	scaffold_1	16574564	16575473	scaffold_1	16052827	16053234	scaffold_1	13658552	13660416	scaffold_1	13038299	13038538	scaffold_1	12771838	12772302	scaffold_1	14021919	14022423	scaffold_1	15631859	15632406
scaffold_1	17075280	17076479	scaffold_1	17075280	17076479	scaffold_1	16728674	16729903	scaffold_1	15802589	15802884	scaffold_1	16790765	16791495	scaffold_1	16575871	16575999	scaffold_1	16053867	16054891	scaffold_1	13672673	13673443	scaffold_1	13046190	13046602	scaffold_1	12777805	12778247	scaffold_1	14023542	14023894	scaffold_1	15633913	15634281
scaffold_1	17080843	17081698	scaffold_1	17080843	17081698	scaffold_1	16733533	16733785	scaffold_1	15804832	15805856	scaffold_1	16795574	16795890	scaffold_1	16576697	16577608	scaffold_1	16057146	16057362	scaffold_1	13682853	13683440	scaffold_1	13052530	13053195	scaffold_1	12780443	12780838	scaffold_1	14024707	14024948	scaffold_1	15635298	15636030
scaffold_1	17082592	17083080	scaffold_1	17082592	17083080	scaffold_1	16738143	16738499	scaffold_1	15815344	15815644	scaffold_1	16805629	16806011	scaffold_1	16579467	16579992	scaffold_1	16064179	16064366	scaffold_1	13683878	13684036	scaffold_1	13069823	13069877	scaffold_1	12788291	12788718	scaffold_1	14025284	14025830	scaffold_1	15637762	15638229
scaffold_1	17084607	17085052	scaffold_1	17084607	17085052	scaffold_1	16784304	16784576	scaffold_1	15824796	15824940	scaffold_1	16885571	16886245	scaffold_1	16580740	16581616	scaffold_1	16069037	16069759	scaffold_1	13685600	13685891	scaffold_1	13080118	13080493	scaffold_1	12788990	12789651	scaffold_1	14080341	14080797	scaffold_1	15640224	15640746
scaffold_1	17092164	17092844	scaffold_1	17092164	17092844	scaffold_1	16787141	16788384	scaffold_1	15825350	15826464	scaffold_1	16887211	16887805	scaffold_1	16604355	16604969	scaffold_1	16070021	16070463	scaffold_1	13692416	13694891	scaffold_1	13093329	13093906	scaffold_1	12793995	12794394	scaffold_1	14101235	14101606	scaffold_1	15646051	15646835
scaffold_1	17096410	17096720	scaffold_1	17096410	17096720	scaffold_1	16789409	16790416	scaffold_1	15833997	15834194	scaffold_1	16892265	16892740	scaffold_1	16605288	16605877	scaffold_1	16072071	16072293	scaffold_1	13697604	13697777	scaffold_1	13101545	13101616	scaffold_1	12794685	12795151	scaffold_1	14131188	14131388	scaffold_1	15647435	15647603
scaffold_1	17108260	17108394	scaffold_1	17108260	17108394	scaffold_1	16790765	16791495	scaffold_1	15836457	15836641	scaffold_1	16894735	16895125	scaffold_1	16629014	16629080	scaffold_1	16085803	16086216	scaffold_1	13700765	13700968	scaffold_1	13122129	13122339	scaffold_1	12831745	12832748	scaffold_1	14147998	14148477	scaffold_1	15650731	15650793
scaffold_1	17117238	17117568	scaffold_1	17117238	17117568	scaffold_1	16795574	16795890	scaffold_1	15838492	15838877	scaffold_1	16901542	16902399	scaffold_1	16643708	16644364	scaffold_1	16086493	16086761	scaffold_1	13705762	13706124	scaffold_1	13123394	13124250	scaffold_1	12833002	12833244	scaffold_1	14156360	14156864	scaffold_1	15653977	15654154
scaffold_1	17119250	17120496	scaffold_1	17119250	17120496	scaffold_1	16805629	16806011	scaffold_1	15843573	15843874	scaffold_1	16906201	16906456	scaffold_1	16645021	16645304	scaffold_1	16088872	16089577	scaffold_1	13706408	13706559	scaffold_1	13144675	13145362	scaffold_1	12861068	12861399	scaffold_1	14157428	14157541	scaffold_1	15685635	15686262
scaffold_1	17121645	17121988	scaffold_1	17121645	17121988	scaffold_1	16885571	16886245	scaffold_1	15846591	15846828	scaffold_1	16906723	16907093	scaffold_1	16653139	16653658	scaffold_1	16089828	16090673	scaffold_1	13717080	13717328	scaffold_1	13149571	13149712	scaffold_1	12869081	12869210	scaffold_1	14158210	14159207	scaffold_1	15688365	15688503
scaffold_1	17125576	17125892	scaffold_1	17125576	17125892	scaffold_1	16887211	16887805	scaffold_1	15857022	15857789	scaffold_1	16917050	16917455	scaffold_1	16655922	16656509	scaffold_1	16099809	16100153	scaffold_1	13726961	13727253	scaffold_1	13152146	13152698	scaffold_1	12869825	12873707	scaffold_1	14159487	14160061	scaffold_1	15731608	15731868
scaffold_1	17126517	17127634	scaffold_1	17126517	17127634	scaffold_1	16892265	16892740	scaffold_1	15860349	15860972	scaffold_1	16921375	16921727	scaffold_1	16656812	16657347	scaffold_1	16103226	16103833	scaffold_1	13731559	13731734	scaffold_1	13154355	13154451	scaffold_1	12997048	12997250	scaffold_1	14164339	14164648	scaffold_1	15734079	15734131
scaffold_1	17128179	17128512	scaffold_1	17128179	17128512	scaffold_1	16894735	16895125	scaffold_1	15873440	15874634	scaffold_1	16922067	16922411	scaffold_1	16663172	16663396	scaffold_1	16109062	16109746	scaffold_1	13739804	13741995	scaffold_1	13169512	13170534	scaffold_1	13038299	13038538	scaffold_1	14178604	14179855	scaffold_1	15742598	15742759
scaffold_1	17129653	17130707	scaffold_1	17129653	17130707	scaffold_1	16901542	16902399	scaffold_1	15876177	15876423	scaffold_1	16924367	16924635	scaffold_1	16666489	16667284	scaffold_1	16111097	16111331	scaffold_1	13745107	13745135	scaffold_1	13177501	13178254	scaffold_1	13046190	13046602	scaffold_1	14183730	14184080	scaffold_1	15745311	15745322
scaffold_1	17135395	17135923	scaffold_1	17135395	17135923	scaffold_1	16906201	16906456	scaffold_1	15877039	15877138	scaffold_1	16924906	16925180	scaffold_1	16676960	16677262	scaffold_1	16126203	16126423	scaffold_1	13747668	13748193	scaffold_1	13187953	13189219	scaffold_1	13052530	13053195	scaffold_1	14187021	14187211	scaffold_1	15761165	15762349
scaffold_1	17136224	17136614	scaffold_1	17136224	17136614	scaffold_1	16906723	16907093	scaffold_1	15878936	15879593	scaffold_1	16925644	16926217	scaffold_1	16678550	16678641	scaffold_1	16127551	16127799	scaffold_1	13750809	13751611	scaffold_1	13194631	13195176	scaffold_1	13069823	13069877	scaffold_1	14189925	14190356	scaffold_1	15765369	15766458
scaffold_1	17147402	17148196	scaffold_1	17147402	17148196	scaffold_1	16917050	16917455	scaffold_1	15881069	15881519	scaffold_1	16928506	16928915	scaffold_1	16697791	16698288	scaffold_1	16128313	16129254	scaffold_1	13757746	13758878	scaffold_1	13196363	13196463	scaffold_1	13080118	13080493	scaffold_1	14190607	14190830	scaffold_1	15799702	15800369
[truncated: 23,352 more rows]

## Sheet: B.hyper_CG
Supplementary file 3B. Genomic coordinates of hyper-CG DMRs.
AtCMT3-L1T1			AtCMT3-L1T2			AtCMT3-L1T3			AtCMT3-L1T4			AtCMT3-L1T5			AtCMT3-L1T6			AtCMT3-L2T1			AtCMT3-L2T2			AtCMT3-L2T3			AtCMT3-L2T4			AtCMT3-L2T5			AtCMT3-L2T6
[truncated: 1,041 more rows]

## Sheet: C.hyper_CHH
Supplementary file 3C. Genomic coordinates of hyper-CHH DMRs.
[truncated: 1,349 more rows]

## Sheet: D.hypo_CHG
Supplementary file 3D. Genomic coordinates of hypo-CHG DMRs
[truncated: 24 more rows]

[truncated: 2 more sheets: E.hypo_CG, F.hypo_CHH]
