# Supplementary material for: Epimutations are associated with CHROMOMETHYLASE 3-induced de novo DNA methylation
Source: eLife. 2019 Jul 29;8:e47891. doi: 10.7554/eLife.47891 (PMC6663294; doi:10.7554/eLife.47891)
Supplement: Supplementary file 4. [file elife-47891-supp4.xlsx]

## Sheet: FPKM_all_lines
Supplementary file 4. RNA-seq FPKM values
Gene	WT_FPKM	AtCMT3-L1T3_FPKM	AtCMT3-L1T4_FPKM	AtCMT3-L1T5_FPKM	AtCMT3-L2T3_FPKM	AtCMT3-L2T4_FPKM	AtCMT3-L2T5_FPKM	AtCMT3-L2T6_FPKM	AtCMT3-L3T2_FPKM	AtCMT3-L3T2b_FPKM
AtCMT3	0.154759	53.5489	44.7346	97.8277	107.197	131.883	62.746	5.38589	233.738	372.475
Thhalv10000001m	0	0	0	0	0	0	0	0	0	0
Thhalv10000002m	0	0	0	0	0	0	0	0	0	0
Thhalv10000003m	6.04604	6.0822	5.17458	7.92402	7.14574	4.93444	6.7748	7.32896	7.52558	8.54617
Thhalv10000004m	1.63668	1.99258	3.41673	1.46037	1.45348	2.8227	1.47646	0.225069	1.41696	3.07737
Thhalv10000005m	13.5344	10.9342	14.4789	14.5021	15.0803	13.0422	15.5736	13.7183	20.6706	25.1651
Thhalv10000007m	9.23253	13.7671	14.2458	19.8452	11.6673	20.1078	21.6051	31.9918	18.9026	15.7348
Thhalv10000008m	18.5279	19.6117	19.0136	28.7491	20.0116	19.1371	27.3131	24.091	31.2768	33.0314
Thhalv10000009m	9.10935	9.01581	8.76095	13.9664	11.5709	8.9368	11.6909	10.4412	12.8847	17.0446
Thhalv10000010m	3.91718	3.76547	5.10047	4.78522	4.84377	5.12196	6.08639	6.87581	7.1633	7.09244
Thhalv10000011m	0	0	0.018432	0	0	0.046098	0	0	0.06131	0
Thhalv10000012m	13.498	13.0079	14.7508	17.5054	13.0549	16.3968	20.906	19.8413	23.4382	26.1649
Thhalv10000014m	25.4001	29.792	27.9717	40.4016	29.6404	29.6582	39.3423	42.3188	39.6122	45.7646
Thhalv10000015m	19.2911	16.4751	26.7383	23.9812	19.7416	22.7745	23.864	28.0246	27.9721	41.1673
Thhalv10000016m	26.2239	28.2308	32.5338	44.8826	33.8223	36.5037	44.2795	49.4899	43.7962	48.2471
Thhalv10000018m	3.45551	4.94724	5.24212	6.66277	5.14316	6.02326	8.30147	6.27584	6.89419	7.82766
Thhalv10000019m	7.52621	6.71066	6.81794	7.36297	8.59769	6.94395	8.943	10.2271	6.22934	7.59518
Thhalv10000020m	4.05743	4.34338	7.42853	7.41988	3.64527	9.09376	9.60897	11.9051	7.76733	6.62235
Thhalv10000021m	5.87585	4.72945	7.15508	8.70061	5.88839	6.65209	8.81198	7.88603	7.51156	7.43881
Thhalv10000022m	5.22986	4.31896	6.38627	8.50249	5.67088	9.2822	11.9166	8.68605	14.6881	11.5632
Thhalv10000023m	3.42551	3.15917	5.22049	4.81498	4.99897	5.28816	6.57112	7.25529	4.30963	5.58008
Thhalv10000024m	4.07579	5.83884	22.0422	15.8291	5.20338	22.3693	35.3915	22.0456	16.2453	9.17593
Thhalv10000025m	0.04803	0.053644	0.176518	0.421222	0	1.47419	0.456436	0.190484	0.237431	0.191016
Thhalv10000026m	17.2764	15.7669	27.061	11.7856	20.9192	23.98	22.6742	30.984	16.0798	25.1262
Thhalv10000028m	5.71359	4.13433	5.22246	7.32346	4.46469	5.14002	5.67588	5.46593	7.22622	7.20665
Thhalv10000029m	0	0	0	0	0	0.037816	0.029946	0.04623	0.066261	0.035879
Thhalv10000030m	15.3734	31.7211	26.2469	31.7086	15.5411	26.6274	17.9515	26.3108	30.014	31.3313
Thhalv10000031m	14.4882	11.4198	10.5695	26.6953	11.9117	9.36097	13.2745	14.525	20.5145	30.4998
Thhalv10000032m	2.15932	2.79703	3.45892	4.02182	2.34908	3.94767	4.49834	4.74105	5.36573	4.07668
Thhalv10000033m	0.43999	0.251999	0.409754	0.384394	0.451084	0.484497	0.540383	0.59952	1.10083	0.735599
Thhalv10000034m	2.77687	2.44719	3.37203	2.95459	3.38403	3.82723	3.2291	4.65628	4.06078	4.99989
Thhalv10000035m	1.915	1.53664	1.67058	2.02414	1.86425	2.0194	1.93703	2.91372	4.36419	4.07445
Thhalv10000036m	0.418194	0.258525	0.184896	0.637452	0.523204	0.248119	0.227556	0.442923	1.05579	0.488701
Thhalv10000037m	0.252906	0.287221	0.434122	1.15167	0.125575	1.30859	0.93176	0.80623	1.74531	0.608788
Thhalv10000039m	26.7988	36.1624	18.5563	30.0748	34.1377	19.8065	26.0141	30.9345	35.5139	36.3087
Thhalv10000040m	0.662098	0.851363	0.727408	1.59358	0.480463	1.93089	1.9463	1.06793	2.64408	0.325422
Thhalv10000041m	4.30021	3.00667	4.18423	6.57057	3.15935	4.84905	5.18437	5.79831	6.80283	5.88347
Thhalv10000042m	2.58995	2.93895	3.99076	3.38438	3.14	4.45755	5.51728	4.13823	6.30131	6.9
Thhalv10000043m	21.2875	14.6523	14.5942	27.1198	24.1956	16.1681	25.2049	21.5939	47.0464	37.4347
Thhalv10000044m	1.50435	2.0894	5.20229	3.59522	2.25761	8.7152	9.91655	8.53657	7.55118	8.8635
Thhalv10000045m	0.903053	0.761329	1.75536	1.49851	0.225589	2.06856	2.79849	3.31175	2.06407	0.555415
Thhalv10000046m	39.7921	39.7507	86.4254	37.5032	44.0713	90.8146	106.093	85.289	36.3218	51.6126
Thhalv10000047m	8.82281	7.77617	6.1897	9.14912	9.76838	6.53953	9.01598	10.1335	9.72134	12.9439
Thhalv10000048m	70.9475	58.4708	66.7526	76.8988	76.2552	66.9117	99.62	89.585	80.5729	102.241
Thhalv10000049m	0	0	0.289416	0.392356	0	0.284477	2.07301	0.150819	0.243709	0
Thhalv10000050m	15.3699	18.6769	17.6407	22.0556	15.7815	16.7455	17.9712	21.2234	23.6711	21.0169
Thhalv10000051m	0	0	0.071912	0	0	0	0	0	0	0.095827
Thhalv10000052m	6.15598	4.5182	4.86645	8.92074	5.32121	4.54156	6.89681	8.19165	8.37191	8.7803
Thhalv10000053m	1.04469	1.15954	1.29182	1.75716	0.940676	1.40044	1.71725	1.47374	1.81958	2.19397
Thhalv10000054m	0.493394	1.39697	0.985335	1.35342	0.426405	1.28911	0.871855	0.951911	0.951365	1.08192
Thhalv10000055m	0.538585	0.497631	1.18264	1.64429	0.86233	1.75376	2.47497	2.15998	1.78587	1.16428
Thhalv10000056m	1.93697	3.39584	4.70506	4.34872	2.52763	5.46751	6.87335	5.45152	4.42949	5.06641
Thhalv10000057m	7.23043	6.85203	6.4215	9.038	7.96082	7.21929	8.6608	13.0911	12.024	12.8176
Thhalv10000058m	7.75892	6.96608	7.86319	11.6856	7.2125	8.40327	6.43583	6.437	13.1673	14.602
Thhalv10000059m	19.8652	15.5768	10.5315	20.5935	21.666	12.702	16.1396	20.2979	23.4692	34.1649
Thhalv10000060m	1.48045	1.20961	0.956164	0.711284	2.31741	0.556663	0.745073	1.59882	3.0109	3.35048
Thhalv10000061m	37.4945	32.5745	24.8699	55.0088	33.5099	27.1142	26.0123	32.4661	54.7065	55.1054
Thhalv10000062m	1.91285	3.73707	5.68165	4.90789	2.45545	4.75563	5.56592	3.56813	3.2707	4.36142
Thhalv10000063m	10.6812	19.2289	19.9976	16.6956	20.2494	18.9886	21.6254	26.2304	9.69572	13.1252
Thhalv10000064m	0.708477	1.87685	1.16589	2.34331	0.400931	1.13617	0.610717	0.744408	1.27498	0.475361
Thhalv10000065m	0.257528	0.237779	0.531959	0.661026	0.152663	0.571193	0.814615	0.282872	1.07319	0.078372
Thhalv10000066m	10.6335	11.6407	6.83181	11.0963	18.7608	6.39452	9.13449	10.5663	15.038	21.2159
Thhalv10000068m	1.64919	2.95709	2.05487	3.5248	2.70204	4.03908	3.44806	4.31132	3.24481	3.45185
Thhalv10000069m	0.410565	0.41519	0.764113	1.0459	0.565198	0.728857	0.334678	1.0152	0.646847	0.731432
Thhalv10000070m	10.3692	9.8632	11.0588	13.0086	7.24561	8.97923	12.6924	17.3242	11.2235	12.4638
Thhalv10000071m	0	0.022293	0	0	0	0.043499	0	0	0	0
Thhalv10000072m	12.3633	9.94403	13.4573	33.9553	10.9986	19.892	18.1894	27.9289	36.1286	21.5826
Thhalv10000073m	1.43794	1.80217	2.27652	5.75844	1.37578	4.75866	5.2165	6.37719	8.4183	5.69706
Thhalv10000074m	5.1369	4.7438	7.46898	8.01181	5.01816	6.66692	7.65252	8.73644	8.58199	8.68479
Thhalv10000075m	66.4455	75.4706	50.2779	131.509	57.781	50.4327	43.7188	55.5179	130.785	112.764
Thhalv10000076m	28.2814	27.6152	24.1833	43.4771	32.1058	22.4015	37.527	34.2221	39.5486	45.7154
Thhalv10000077m	43.0335	52.7906	43.8673	74.0325	38.9951	42.5807	64.5957	48.4833	79.8106	78.0039
Thhalv10000078m	45.4568	35.8713	39.545	60.0597	47.0893	40.1664	54.8968	69.5375	62.8722	65.9834
Thhalv10000079m	0.663235	1.13143	1.40778	2.46929	0.510703	3.50864	2.71645	3.7627	2.47365	1.44921
Thhalv10000080m	34.166	32.0808	33.4322	46.2467	37.674	32.2956	42.5614	50.221	50.6698	64.3735
Thhalv10000081m	15.7567	16.4998	15.0012	19.9371	13.0575	11.945	15.0341	19.9996	16.8289	18.4255
Thhalv10000082m	19.5581	18.0438	15.9544	28.9455	18.7028	16.2877	20.5191	21.0299	24.2211	28.348
Thhalv10000083m	9.29415	7.3545	6.40049	12.0839	8.4055	6.40286	8.47313	9.52476	14.0171	15.9412
Thhalv10000084m	0.879099	1.16493	4.09149	2.91493	0.904502	7.58658	2.34253	1.50262	2.4662	2.0845
Thhalv10000085m	3.79856	8.05724	11.378	10.2367	4.84581	10.6022	16.3648	14.7109	10.7097	9.91887
Thhalv10000086m	5.18805	4.3729	6.8389	6.46172	4.98875	6.58802	7.97897	7.60337	5.53422	7.65601
Thhalv10000087m	74.3401	58.4377	80.6844	132.56	63.3554	75.6675	122.554	150.812	136.784	135.771
Thhalv10000088m	8.20496	7.04307	5.23874	10.8437	8.66792	6.04722	7.42984	9.34699	11.9879	12.2307
Thhalv10000089m	20.6899	17.7954	15.806	27.7517	19.5348	15.5864	18.0746	17.0433	29.2796	28.3375
Thhalv10000090m	3.95218	3.51909	5.29279	4.84684	4.31968	5.03254	6.08754	4.23554	6.56883	3.05517
Thhalv10000091m	6.83663	12.5091	17.2145	7.30567	12.1947	17.6019	8.38547	12.6304	2.03488	8.72241
Thhalv10000093m	5.70179	6.83074	5.11381	24.2392	5.99253	6.25056	10.9201	6.95336	30.9826	16.0313
Thhalv10000094m	1.11302	1.85357	2.21736	2.54191	0.987225	1.78524	2.00155	1.63705	1.87285	1.90673
Thhalv10000095m	2.72417	4.30906	5.60285	5.19955	3.55656	5.8651	5.17147	5.70985	6.56853	5.70841
Thhalv10000096m	0.859829	1.10805	1.49272	2.47969	1.0367	2.965	2.38398	2.51294	0.937213	2.156
Thhalv10000097m	1.72916	1.67757	2.0292	2.55695	1.71316	1.33743	2.08593	2.1346	3.06418	2.10466
Thhalv10000098m	9.53016	10.2008	15.3721	14.3499	8.98495	15.5367	22.1788	17.8328	12.7715	10.5849
Thhalv10000099m	269.873	242.476	131.173	273.503	230.121	162.251	312.377	204.914	368.984	342.289
Thhalv10000100m	0	0	0	0.077066	0	0.112923	0	0.109901	0.084916	0.265978
Thhalv10000101m	0.069366	0	0	1.00194	0.050754	0.467446	0	0	0.082514	0
Thhalv10000102m	1.14617	1.01805	1.82854	2.01958	1.2971	2.57509	4.18993	3.99057	1.84451	1.49275
Thhalv10000103m	2.13119	1.41329	0.111933	2.80728	1.71784	0.815598	0.60373	0.067406	6.09458	5.80215
Thhalv10000104m	0.527028	0.4907	1.24281	1.18293	0.447101	1.60394	1.10868	0.945439	0.503655	0.782825
Thhalv10000105m	13.0197	16.9306	35.7651	30.6662	17.4334	29.84	24.0794	39.326	36.4225	47.202
Thhalv10000106m	26.1708	27.8403	18.4078	40.194	24.1396	19.3917	33.3813	29.7342	63.7792	63.3333
Thhalv10000109m	53.1336	36.501	13.4431	48.5632	49.0616	14.192	26.7216	38.6699	76.7219	77.9328
Thhalv10000110m	5.78399	5.88422	6.0702	7.39673	5.19425	5.29514	6.73872	7.16413	10.517	7.99293
Thhalv10000111m	0	0	0.039689	0	0	0.282461	0.207057	0.059667	0	0.065771
Thhalv10000112m	3.98028	3.58108	5.68992	7.02273	3.9091	6.3653	9.46317	8.40799	11.242	9.42578
Thhalv10000113m	78.3044	83.0816	78.027	132.845	85.9999	73.8296	117.377	98.8855	133.733	182.588
Thhalv10000114m	0.684713	0.989496	0.32168	1.29825	0.80053	0.805196	0.305142	0.948056	0.056328	1.65254
Thhalv10000115m	0.289241	0.867846	1.23818	3.20778	0.183936	2.09271	2.00957	1.10229	3.91064	1.35241
Thhalv10000116m	65.6797	70.3507	75.6205	105.624	71.9473	91.2501	140.362	111.887	110.003	99.2959
Thhalv10000117m	2.84012	2.59083	4.33821	6.85852	4.26993	5.15524	7.69731	8.54605	3.90402	4.27343
Thhalv10000118m	14.8003	22.5754	28.338	28.6398	10.4544	27.8647	38.2622	30.4491	47.7909	31.0205
Thhalv10000120m	31.2	27.8246	20.0287	40.8414	31.4624	18.5427	27.0391	28.8738	51.2026	53.892
Thhalv10000121m	137.935	129.321	81.5276	185.782	118.371	76.0777	90.5827	106.121	210.564	213.279
Thhalv10000122m	2.9782	3.52488	3.64568	6.08436	1.98007	3.74521	4.0482	2.01303	4.14383	4.47407
Thhalv10000123m	2.86294	2.52984	3.52921	3.18519	2.97448	3.12828	3.82825	4.83042	3.84654	4.57393
Thhalv10000124m	7.59543	6.62041	9.3746	13.7474	4.77081	9.48844	8.74394	7.73141	10.9803	13.8396
Thhalv10000125m	0	0	0	0	0	0	0	0	0	0
Thhalv10000126m	7.73701	5.6917	6.462	10.817	6.38824	5.99333	9.61478	10.2581	15.5394	12.8886
Thhalv10000127m	171.769	184.846	103.545	237.031	228.067	105.517	176.279	97.1799	180.503	194.997
Thhalv10000128m	0.591052	0.31285	1.12109	0.560111	0	1.85331	1.57736	3.83873	1.77933	1.13759
Thhalv10000129m	7.81681	11.4028	13.2191	18.7354	11.5979	13.547	19.8451	22.3374	11.8888	12.783
Thhalv10000130m	0.758198	0.603399	0.112308	2.65928	0.954586	0	0.102468	0.156332	0.14016	0.289689
Thhalv10000131m	7.8092	5.55552	9.22024	8.58892	7.68788	10.1682	11.0211	15.3013	12.7462	9.28597
Thhalv10000132m	6.66004	4.39955	2.25039	8.50941	7.63635	3.93232	3.74822	9.17952	13.3917	17.0169
Thhalv10000133m	0	0	0	0	0	0	0	0	0	0
Thhalv10000134m	1245.42	588.43	15.7913	790.978	1117.34	21.2981	92.6237	287.024	2954.13	2083.44
Thhalv10000135m	8.44333	7.67193	9.57292	10.4003	7.86813	8.235	8.82615	10.9636	11.9052	14.5976
Thhalv10000136m	3.09701	2.92038	4.03674	4.69156	2.10758	5.01756	5.27729	4.94536	4.67191	6.65081
Thhalv10000137m	8.05604	9.99507	10.4163	11.0905	9.32341	9.98865	15.0728	13.4238	9.85716	11.8218
Thhalv10000138m	0	0	0	0	0	0	0	0	0	0
Thhalv10000139m	3.20511	3.21429	4.70667	4.70981	2.47447	4.64294	5.05073	6.1537	5.77642	8.25744
Thhalv10000141m	3.91377	5.22572	8.27475	2.57794	4.57755	10.4111	7.89822	2.59773	6.05955	9.11345
Thhalv10000143m	89.3743	123.541	29.5896	119.1	115	28.8893	85.9926	53.3264	146.766	199.145
Thhalv10000145m	0	0	0.052052	0	0.053938	0	0	0	0	0.195822
Thhalv10000146m	5.98548	8.40472	12.9544	9.04279	5.82829	9.8164	12.4446	11.6014	9.79454	9.90083
Thhalv10000147m	0	0	0	0	0	0.180711	0	0	0.407849	0
Thhalv10000149m	0.255352	0.780685	2.12054	3.48059	0.138663	5.35959	6.88355	5.01685	3.14212	1.35101
Thhalv10000150m	80.1433	66.0453	52.6882	101.088	101.806	36.2956	42.3932	66.3793	94.4224	81.9426
Thhalv10000151m	5.13146	8.20179	5.26429	11.8786	6.76062	6.47987	9.97953	18.1949	7.07962	11.8557
Thhalv10000152m	15.0004	18.2938	92.236	13.8615	16.6797	92.4049	80.2415	86.6595	11.3637	15.5017
Thhalv10000153m	0	0	0	0	0	0.215122	0.189797	0	0.177327	0
Thhalv10000154m	0.482464	0.683136	0.933952	2.13373	0.695111	2.47937	2.30663	0.329299	3.02732	0.795643
Thhalv10000155m	3.61031	2.94454	0.769828	2.41359	6.25396	0.736928	1.49485	1.09636	0.552936	6.65329
Thhalv10000156m	1.79157	0.972044	3.24132	2.28423	1.46337	2.12258	2.60149	8.43713	0.981207	1.27967
Thhalv10000157m	28.4072	22.207	18.2785	37.3926	24.3507	16.7711	18.3545	21.9473	38.6326	37.7029
Thhalv10000158m	20.6653	14.4455	12.1811	24.1995	24.6284	12.1115	15.6385	19.8708	35.9838	106.168
Thhalv10000159m	0.060481	0.032758	0	0.134165	0.099569	0.121873	0.033183	0.035994	0	0.039226
Thhalv10000160m	27.0156	23.5148	23.1363	31.8043	28.447	20.4522	26.2302	29.2074	31.2739	42.7741
Thhalv10000161m	14.3341	15.1221	23.698	39.1234	12.9619	60.6665	33.8897	53.1375	42.0925	23.7765
Thhalv10000162m	1.66276	1.2378	3.58242	2.36265	1.77947	9.30834	4.52811	3.68613	3.97218	2.52368
Thhalv10000163m	5.27927	5.93245	5.26302	6.34211	4.39525	6.17924	5.87854	8.73268	7.45527	8.99492
Thhalv10000164m	61.2791	64.7035	44.7768	102.517	54.454	40.0942	55.0927	62.4356	102.818	116.302
Thhalv10000165m	13.4325	23.3276	12.4937	8.21992	36.7709	8.56427	18.827	17.0946	4.26868	11.5868
Thhalv10000166m	5.97045	3.81808	6.87644	7.70863	5.63539	5.61441	6.88172	6.30179	8.19871	9.26218
Thhalv10000167m	56.4447	51.7492	38.0465	72.8916	53.4096	34.432	49.9962	71.8714	72.4744	66.6477
Thhalv10000169m	3.82829	4.08746	4.71774	4.95927	4.35367	4.30264	6.95709	6.06515	5.4975	5.31576
Thhalv10000170m	15.4334	17.3756	5.31172	5.14932	22.2155	6.23173	0.43702	7.3372	0.494381	12.8884
Thhalv10000172m	17.9766	15.7573	13.3104	18.7409	17.6911	13.2397	19.0071	23.115	23.1557	29.1824
Thhalv10000173m	128.554	94.5419	84.0597	111.041	138.71	82.7703	132.657	118.858	121.459	157.164
Thhalv10000174m	13.7699	17.2724	19.5027	14.3388	19.136	20.0187	25.1476	22.4514	17.6245	25.233
Thhalv10000175m	2.30436	2.05144	2.81075	4.59216	3.01451	2.55557	3.16878	3.8499	5.07646	4.14689
Thhalv10000176m	1.64917	1.95534	5.01945	3.93685	1.62629	4.09212	7.02424	6.22508	4.48293	5.16357
Thhalv10000177m	2.46893	1.91201	2.60904	4.15536	3.20076	3.12991	3.00479	4.69548	4.33878	5.45784
Thhalv10000178m	9.88637	8.91405	9.73367	10.7972	9.0953	8.77339	10.9241	13.0273	13.2155	12.9257
Thhalv10000179m	17.4135	17.1563	18.8813	24.2417	16.8157	14.434	19.3789	19.5654	20.877	23.4052
Thhalv10000180m	0	0	0.094526	0	0.073971	0.068332	0.10701	0	0	0
Thhalv10000182m	37.3489	26.8038	31.6236	39.5994	36.4741	31.5631	37.2706	46.8701	41.4139	54.4499
Thhalv10000183m	0.03221	0.173991	0.290992	0.513966	0	0	0.280392	0.741192	1.32579	0.188577
Thhalv10000184m	61.8393	48.1554	31.1023	75.9046	54.8712	30.7153	25.0517	35.9138	91.7844	93.9441
Thhalv10000186m	21.3902	17.6714	13.5024	24.7075	19.9482	10.7216	14.5132	16.9488	25.8463	23.393
Thhalv10000189m	22.282	15.7816	12.5762	29.7079	16.7115	10.5355	9.40873	11.7195	30.2233	27.2856
Thhalv10000190m	0	0	0	0	0	0	0	0	0	0
Thhalv10000191m	3802.1	3376.71	1479.61	3614.9	3323.73	1328.45	3083.11	2307.14	4811.78	5833.82
Thhalv10000192m	9.92177	6.98233	6.14316	12.5821	7.10913	6.19309	8.72376	7.86479	14.7489	19.8412
Thhalv10000193m	1.27421	0.832008	1.94099	1.68473	0.911196	2.98915	1.47974	0.924324	2.27257	2.10936
Thhalv10000194m	3.48967	3.00026	4.35828	8.04489	3.2543	5.76711	3.53678	4.86909	10.4151	8.18109
Thhalv10000195m	1.09964	1.5256	0.126438	0	1.80411	0.152867	0	0	0	0.244412
Thhalv10000196m	5.81693	6.43304	5.567	7.12212	6.88015	6.77478	9.32966	9.96152	8.29923	10.2709
Thhalv10000197m	14.9697	11.7286	7.10968	18.6965	12.5543	6.44637	7.15542	7.86555	21.2805	18.8045
Thhalv10000198m	4.41682	3.09763	4.06827	6.12552	2.65552	4.15118	5.22375	4.47009	5.8975	6.61554
Thhalv10000199m	1.70086	1.19529	2.00565	2.38497	1.05919	2.27882	2.75654	2.03403	2.02329	2.7561
Thhalv10000200m	2.1711	2.32469	1.08828	2.401	2.05311	1.2147	1.83941	3.70497	8.27103	4.2329
Thhalv10000201m	0	0	0	0.033707	0	0.065104	0.101393	0	0.149567	0
Thhalv10000202m	11.8404	9.33459	7.17786	14.6058	10.6239	8.473	12.0148	12.7762	13.746	17.8213
Thhalv10000203m	6.73317	11.6553	5.10981	11.8777	6.14623	3.98206	4.794	8.21168	11.1645	9.8664
Thhalv10000204m	11.8131	9.77692	10.9296	18.9545	11.3496	10.5848	17.0013	14.092	16.11	17.1864
Thhalv10000205m	16.1398	10.411	2.90577	19.4672	13.9881	3.85394	7.21573	9.19084	42.694	50.3136
Thhalv10000206m	4.47889	4.49275	3.31208	6.5047	3.51412	3.00591	2.73624	4.73198	6.40167	7.43396
Thhalv10000207m	41.5479	35.9056	21.9388	44.4588	40.1408	20.2732	28.687	37.2399	56.7804	60.3023
Thhalv10000208m	69.7804	74.1907	88.3599	105.696	100.5	61.7526	98.8234	102.607	101.01	106.537
Thhalv10000210m	0	0	0.047509	0	0	0.05326	0	0	0	0
Thhalv10000211m	62.4504	49.8023	53.3739	55.4101	43.6928	43.7385	68.7747	80.0006	76.0519	88.1247
Thhalv10000212m	1.42214	2.00268	1.86876	3.08143	3.91423	2.37947	3.06543	2.51643	2.31449	2.53178
Thhalv10000214m	78.8213	43.8888	83.6999	117.494	81.5833	68.3444	89.8561	142.082	99.6384	148.594
Thhalv10000215m	9.72323	6.67595	7.53177	12.5951	10.6521	7.2413	6.48143	7.14949	14.5786	16.9643
Thhalv10000217m	22.2882	23.265	49.7739	25.9459	17.3131	56.5148	74.9266	26.6855	18.5413	8.65048
Thhalv10000218m	86.6943	71.833	74.2304	91.1092	85.7016	66.5494	83.9049	88.2765	87.81	128.295
Thhalv10000219m	5.23919	10.9733	17.98	12.6275	6.83029	21.2186	33.5681	24.1367	6.06623	7.54071
Thhalv10000220m	16.2052	26.0475	7.48401	13.3381	37.3678	6.1079	19.8835	11.2585	5.64922	58.3362
Thhalv10000221m	25.6065	25.8277	29.8944	43.5936	20.3868	31.7489	53.4701	40.1067	55.787	65.3129
Thhalv10000222m	57.837	52.6895	32.9422	71.9465	61.1615	38.4163	42.2672	88.9094	90.9339	86.6946
Thhalv10000223m	7.57342	8.10266	4.72293	6.46032	13.1841	8.08543	4.94393	4.65993	10.2045	11.4073
Thhalv10000224m	23.8204	18.2022	16.9323	21.7237	21.8539	15.8231	23.3984	21.6695	25.9844	39.266
Thhalv10000225m	2.84752	3.23126	12.1354	7.91993	10.9039	8.64574	30.9615	16.67	0	13.5638
Thhalv10000226m	31.9306	44.0204	8.29479	31.6944	20.8739	10.9658	9.85784	10.1983	47.9285	69.3818
Thhalv10000227m	2.42859	7.13063	7.09993	3.01163	6.97061	6.54114	17.4538	10.8687	0.532731	0.939357
Thhalv10000228m	6.45226	8.71994	7.6154	15.2095	4.73044	10.2563	12.0963	15.9917	14.1069	11.5409
Thhalv10000230m	13.3824	14.9897	16.0912	22.4567	9.477	15.3626	30.2025	21.1302	26.2126	27.1235
Thhalv10000231m	4.2966	4.30556	3.93534	6.08906	3.94236	3.69017	4.97636	6.72875	8.61957	8.80122
Thhalv10000232m	19.05	18.4327	17.5386	30.8251	21.4613	17.2868	20.5078	23.9771	31.1016	34.7802
Thhalv10000235m	12.5844	12.6922	9.82208	14.3218	13.8543	10.063	12.6958	22.2773	14.1604	15.8369
Thhalv10000236m	77.6858	66.0438	68.2366	106.773	64.7863	95.6776	119.708	136.423	171.855	155.793
Thhalv10000237m	17.0246	17.0717	13.6804	22.7232	16.9411	14.087	14.4969	21.6996	24.7089	24.6102
Thhalv10000239m	8.32239	7.5578	18.1585	10.13	9.76163	18.6578	23.9246	16.2506	7.90574	11.0945
Thhalv10000240m	23.7518	18.6786	31.3938	22.7865	49.8957	101.903	10.0415	6.44162	28.7793	37.6805
Thhalv10000241m	12.0229	14.0745	16.4649	22.6466	8.38439	18.5948	23.6387	25.8684	25.0533	22.2685
Thhalv10000242m	13.2347	11.8797	8.98538	14.3657	17.8118	11.1196	10.0644	16.0538	17.0672	23.0895
Thhalv10000243m	2.80467	3.10666	3.91135	5.38594	3.38078	4.48034	6.21858	6.61389	5.90842	4.73668
Thhalv10000244m	0.733303	1.1065	0.455331	5.21071	0.852588	13.3563	6.36943	3.18462	45.6177	3.13248
Thhalv10000245m	3.53238	8.33545	11.88	3.82876	6.97042	13.7638	23.4986	3.43591	3.13787	7.43201
Thhalv10000246m	80.1109	74.1706	60.8652	104.958	83.7647	62.0489	96.9751	83.5213	107.637	123.335
Thhalv10000247m	55.9103	47.9649	41.6718	86.7804	50.0488	41.6639	48.9114	50.7348	80.4039	86.8408
Thhalv10000248m	3.0548	2.12239	1.57894	2.50182	3.70829	1.51713	2.60644	1.96339	3.08623	4.8041
Thhalv10000249m	109.764	177.288	185.263	273.024	92.7086	213.113	292.287	268.39	309.038	200.887
Thhalv10000251m	0.330729	0.169488	0	0.67125	0.178406	0.365336	0.297994	0	0	0.351104
Thhalv10000252m	17.3811	14.3146	12.7133	18.0088	17.0411	12.7473	17.1315	23.1253	18.3708	22.7063
Thhalv10000253m	2.43019	1.28997	1.52947	3.42838	2.12875	2.77621	2.77461	2.33375	6.85791	10.5309
Thhalv10000254m	0	0	0	0	0	0	0	0	0	0
Thhalv10000255m	485.387	378.497	659.693	357.547	516.922	484.409	655.521	848.626	291.1	563.059
Thhalv10000256m	61.888	74.9204	111.636	96.6977	69.2197	111.007	131.84	86.272	64.5836	105.662
Thhalv10000257m	10.6539	10.697	10.7067	16.4991	13.6021	11.6591	12.4997	19.6951	16.066	15.3681
Thhalv10000258m	88.1931	96.6318	85.5088	145.217	123.91	78.2608	112.287	136.098	160.638	168.386
Thhalv10000259m	287.282	217.606	360.732	222.661	297.989	332.597	494.821	605.311	222.142	386.628
Thhalv10000260m	0.107643	0	0	0.819827	0	1.08606	0.157489	2.69115	6.90514	1.98752
Thhalv10000261m	109.855	144.524	87.0275	53.4307	208.476	101.094	96.7969	157.103	35.2586	61.4393
Thhalv10000262m	33.9681	31.4723	28.9949	58.49	29.0337	27.5749	32.0677	35.9332	58.4981	58.0797
Thhalv10000263m	11.3008	11.9993	1.73751	19.5565	15.6876	4.61728	2.30737	4.2469	28.5153	28.4241
Thhalv10000265m	9.99635	11.581	9.21735	14.2847	6.01813	8.45412	6.63011	10.6715	16.6401	17.1372
Thhalv10000266m	6.11018	8.45206	8.84785	9.45964	7.22852	9.01436	9.26269	13.9976	12.1446	8.76904
Thhalv10000267m	1348.84	1088.76	497.516	1910.69	1030.41	671.705	1306.37	810.395	2180.75	1611.58
Thhalv10000268m	15.9514	10.1989	13.2408	18.5394	18.2366	14.1686	17.0849	20.7036	22.6879	22.998
Thhalv10000269m	65.2376	93.8593	64.5802	91.0163	53.88	65.2347	72.7409	80.8132	91.1411	116.107
Thhalv10000270m	20.9983	19.6516	17.3333	19.8549	35.5531	14.2199	19.4975	34.0555	15.3362	35.8394
Thhalv10000272m	16.4346	16.0483	13.7434	20.5528	18.0183	14.4445	19.6542	17.8255	25.929	30.6344
Thhalv10000273m	13.9903	15.05	12.1946	15.693	11.6108	12.1757	13.7151	16.9654	16.524	19.8875
Thhalv10000274m	0	0	0	0	0	0.074448	0.156274	0	0	0
Thhalv10000275m	53.8773	72.4191	134.953	74.3495	68.1824	100.028	135.193	93.3928	65.9086	99.4567
Thhalv10000276m	0	0	0.02787	0	0	0	0	0	0	0.052074
Thhalv10000277m	4.61845	3.67184	5.11621	4.38184	4.33922	5.40312	3.57175	4.36518	4.24081	4.55317
Thhalv10000278m	0	0	0	0	0	0.032343	0	0	0	0
Thhalv10000279m	32.4703	20.3126	21.4237	37.9039	31.0294	20.5482	30.9409	29.9008	44.2913	57.4828
Thhalv10000280m	0.223788	0.16979	0.368576	0.405468	0.265489	0.39279	0.42736	0.947977	0.40758	0.797275
Thhalv10000281m	18.7114	15.648	7.07521	23.6141	25.5046	8.15809	20.2359	26.3916	36.254	63.329
Thhalv10000282m	3.06772	3.12338	2.4877	6.39161	2.78328	6.07885	4.06563	2.86658	5.31468	7.72991
Thhalv10000283m	2.22237	3.08843	1.9265	2.16629	3.0458	2.7295	1.43728	3.23378	3.66941	6.04285
Thhalv10000284m	48.314	34.7311	42.3875	55.6337	37.3976	49.3052	60.8066	29.7152	30.154	80.2465
Thhalv10000285m	144.323	148.213	149.854	215.565	167.244	155.239	202.63	244.12	196.544	252.791
Thhalv10000286m	0	0	0	0	0	0	0	0	0	0
Thhalv10000288m	17.8407	20.6542	13.2992	24.69	19.1305	11.68	16.485	22.0296	22.6079	34.036
Thhalv10000289m	7.17787	4.54274	2.97041	2.32643	4.90587	2.6564	4.52129	2.05976	5.20654	12.5647
Thhalv10000290m	30.0499	27.5933	30.0492	37.7358	34.9319	30.5048	40.5841	56.9209	39.5147	54.1234
Thhalv10000291m	10.2117	15.7811	20.0526	19.724	13.8094	22.9157	27.9288	27.4783	21.1099	22.5269
Thhalv10000293m	0	0	0	0	0	0.193973	0	0	0	0
Thhalv10000294m	72.7749	66.5505	49.2934	99.2198	73.409	56.0667	58.5967	75.8705	109.937	105.382
Thhalv10000296m	16.0387	18.0657	5.27604	10.8885	14.4971	6.89491	4.96459	7.95751	33.6585	17.243
Thhalv10000297m	0	0	0	0	0	0	0	0	0	0
Thhalv10000299m	1.68	0.390486	0	0	0.336005	0.055498	0.049174	0	0	0.061729
Thhalv10000300m	108.898	101.837	60.3663	47.9948	196.078	79.4902	150.426	137.137	14.5733	33.0555
Thhalv10000301m	9.57603	23.203	14.1722	17.3075	9.54185	20.4077	23.2096	23.6773	15.0641	13.4343
Thhalv10000302m	12.0321	5.49213	5.31007	20.6992	8.56351	7.64191	33.2153	9.63946	20.2827	12.2053
Thhalv10000303m	9.11266	11.4821	0.930144	4.06003	14.0183	3.08268	0.883336	2.32748	3.73299	3.57814
Thhalv10000305m	0	0	0.03898	0.061447	0	0.039034	0	0	0	0
Thhalv10000306m	2.16452	0.968519	0.032916	1.81665	1.18486	0.389866	0.337855	1.7026	2.49967	2.44023
Thhalv10000307m	105.764	109.127	88.4152	156.799	101.985	98.3479	107.937	121.133	165.403	179.409
Thhalv10000308m	68.0228	50.9097	121.904	90.1733	54.8523	128.13	194.932	109.379	77.6724	60.604
Thhalv10000309m	8.36957	9.41115	1.51035	6.033	10.7462	2.39201	4.30979	3.14626	0.837473	2.86018
Thhalv10000310m	15.5823	14.4744	14.2364	26.2616	14.5401	14.8148	14.7293	26.2216	26.9968	30.9449
Thhalv10000311m	144.833	162.169	270.111	238.834	142.977	231.22	391.766	379.141	180.852	224.707
Thhalv10000312m	0.47035	1.14982	0.574733	0.648447	0.582051	0.568152	0.114949	0.976897	0.601837	1.11844
Thhalv10000313m	36.4111	32.8764	29.5004	34.6086	35.681	32.0497	41.1595	62.1948	44.4382	52.8544
Thhalv10000314m	11.1978	11.2966	7.54791	14.7572	11.3269	9.6159	9.32062	19.3208	16.7855	15.5836
Thhalv10000315m	12.4662	14.7913	9.45692	12.8762	15.601	10.2866	13.8689	24.0372	11.7771	14.8068
Thhalv10000316m	3.68785	6.23152	6.16099	10.5225	4.18121	9.00262	10.4009	10.116	10.518	5.16552
Thhalv10000317m	82.0224	69.2455	51.5381	99.7043	96.7491	55.3141	53.7978	74.0423	80.3479	109.931
Thhalv10000318m	9.17882	11.2313	10.535	10.4013	8.05648	8.97106	10.9728	9.28694	14.5911	16.4548
Thhalv10000319m	15.5448	8.14976	13.1056	14.3827	13.1991	11.6584	16.008	14.4103	21.8455	16.9454
Thhalv10000320m	29.6818	50.1247	35.8643	82.8613	31.4957	41.8054	99.8276	77.2633	81.6133	68.4909
Thhalv10000321m	0	0	0	0	0	0	0	0	0	0
Thhalv10000322m	1.61257	2.20048	1.6965	0.696091	0.571578	1.69657	1.04434	1.30799	3.22434	1.35649
Thhalv10000323m	65.3366	65.6047	53.8509	74.7606	68.9983	51.8112	63.0935	68.4798	82.3941	105.25
Thhalv10000324m	20.2793	22.9578	10.9381	27.6777	20.395	17.2514	6.44375	0.244215	11.7475	5.50579
Thhalv10000325m	85.3584	79.8501	93.9234	96.6469	95.4554	85.5227	144.266	135.674	118.506	216.188
Thhalv10000326m	16.2182	13.7269	13.0993	16.5877	15.9583	12.3196	18.9558	18.906	17.9573	18.6386
Thhalv10000328m	67.06	60.4912	64.442	70.7008	56.2658	55.0712	62.9121	92.5848	91.6677	101.331
Thhalv10000329m	6.27434	41.7138	0	0.263722	4.47806	3.96031	0.826035	0	8.53937	0.357658
Thhalv10000330m	27.4271	25.5287	28.0763	32.6288	23.6707	29.0627	44.2193	41.1328	36.0193	45.108
Thhalv10000331m	0	0.755721	0	0	0	0	0	0	0	0
Thhalv10000332m	22.8453	22.6029	17.8617	36.8182	29.2502	19.0744	26.1119	33.2354	55.1708	73.0988
Thhalv10000333m	35.8737	39.1494	30.1194	37.6982	41.2908	32.2064	45.428	65.2451	43.7613	50.9828
Thhalv10000334m	14.5991	12.7237	12.7408	16.4889	14.5291	12.424	15.412	15.9268	21.6711	19.0881
Thhalv10000335m	135.616	423.979	12.4687	9.2727	98.5299	149.21	25.3924	0.25225	67.2069	6.25725
Thhalv10000336m	45.9523	56.6534	57.3218	48.7322	46.8367	40.575	55.3964	98.9881	40.8504	104.063
Thhalv10000338m	27.2864	31.5763	90.0556	33.7224	36.3219	84.1538	103.556	148.543	24.8278	30.9095
Thhalv10000339m	70.0192	56.5817	67.3237	55.2138	65.6602	64.0879	74.7556	92.1197	67.9543	100.734
Thhalv10000340m	0	0	0	0	0	0	0	0	0	0
Thhalv10000341m	51.5172	46.3007	38.6556	50.2012	49.0131	39.0982	46.6999	69.1551	49.0328	71.9135
Thhalv10000343m	96.7891	149.15	124.526	161.046	93.456	124.356	170.286	156.272	153.67	158.837
Thhalv10000345m	0.077809	0	0	0	0	0	0	0.183991	0	0.099567
Thhalv10000346m	0.267351	0.401832	0.630223	1.63807	0.233799	11.0543	0.875519	1.20905	2.60692	1.19353
Thhalv10000347m	14.0651	14.3931	10.0744	6.29578	19.1367	7.8922	33.0153	14.9771	2.21553	22.5597
Thhalv10000348m	364.533	885.385	120.165	16.7012	272.142	852.038	38.7001	0.891129	30.53	2.27718
Thhalv10000350m	16.8648	17.0162	11.1166	17.5926	18.7687	14.3828	12.0434	9.72431	27.543	36.2642
Thhalv10000352m	1.00303	0.619869	1.08659	1.58458	0.971905	1.25534	1.82462	0.698649	1.97394	1.39505
Thhalv10000353m	73.4855	74.8612	89.7563	139.326	59.3215	82.3082	100.139	144.66	165.284	162.742
Thhalv10000354m	20.1085	24.7201	18.4243	30.9789	22.041	15.6378	19.6659	16.1229	28.6759	32.7495
Thhalv10000355m	68.2591	259.848	6.82778	2.59186	51.3949	105.867	11.4221	0	45.022	2.56718
Thhalv10000356m	17.3311	13.8878	28.196	30.0303	22.5934	45.4646	17.3553	27.2881	33.4849	39.7668
Thhalv10000357m	32.1207	15.5051	3.67416	39.4098	27.6745	4.27553	10.6086	5.82197	28.1342	35.3718
Thhalv10000358m	4.09992	6.01767	0.396176	6.30797	3.93567	3.34231	3.36917	7.04953	8.66442	3.69229
Thhalv10000359m	8.25975	7.03496	5.89987	9.10877	10.1328	7.45776	8.39714	7.25256	10.0628	11.399
Thhalv10000360m	4.02459	8.5834	12.8507	8.09548	5.8002	12.4863	22.755	23.5066	2.35173	3.07008
Thhalv10000361m	50.7807	54.2327	44.6176	55.2912	58.6161	42.5628	64.5397	87.7705	63.6982	101.86
Thhalv10000362m	129.908	187.46	195.003	181.703	110.33	181.656	242.6	227.911	219.112	200.017
Thhalv10000363m	3.9504	3.24038	7.44518	5.7963	4.37894	8.75611	10.89	9.9195	8.28364	8.79135
Thhalv10000364m	12.5416	15.6783	11.4536	22.6677	10.6491	11.093	15.1258	12.8302	21.9806	21.1376
Thhalv10000365m	222.835	218.514	478.821	510.814	174.594	467.884	780.978	696.904	465.88	302.879
Thhalv10000367m	12.0277	15.1479	11.7752	18.6534	13.4681	9.3033	18.5417	20.6583	18.8116	15.6929
Thhalv10000369m	7.78052	10.3334	11.4022	15.5176	7.48025	11.4341	13.2736	22.1898	15.6292	14.582
Thhalv10000370m	0.414928	0	0.141815	1.54317	1.44563	2.00322	0.924251	0.674767	3.71531	0.753272
Thhalv10000371m	13.1069	12.8733	6.49782	8.65861	18.326	7.33574	10.2584	10.1178	11.3168	21.151
Thhalv10000372m	15.2747	18.1021	16.8004	28.5471	14.2988	15.9493	25.1189	27.8607	21.771	22.0256
Thhalv10000374m	0	0	0	0	0	0	0	0	0	0.139351
Thhalv10000375m	1.89787	1.6563	1.62482	0.416746	2.65188	0.144926	0.483016	3.13544	0.090499	1.0871
Thhalv10000376m	25.2504	21.9314	20.2331	31.1965	23.2541	15.8729	17.7749	23.8263	29.3163	37.0044
Thhalv10000377m	9.92146	7.61399	5.55437	7.28657	4.73761	8.02861	7.28162	9.05379	10.2302	9.91403
Thhalv10000378m	33.4782	38.2314	27.2104	48.3851	39.1111	25.9363	36.9377	52.3089	58.9587	71.1229
Thhalv10000379m	1.33065	4.67879	5.21436	5.15139	2.56859	4.98932	5.65652	5.3442	4.20133	2.98821
Thhalv10000380m	0	2.58715	0.768285	0	0	0	1.51822	0	0	0
Thhalv10000381m	1.7857	3.19094	2.1611	3.91971	6.94279	5.3834	3.04981	1.77656	0.666904	1.67395
Thhalv10000382m	0.34339	0	0	0	0	0	0	0	0	0
Thhalv10000384m	3.44831	4.30479	0.978255	7.36875	10.5451	2.47463	3.75267	1.00813	1.99973	22.1069
Thhalv10000385m	16.8205	11.9614	16.7907	17.4097	12.0818	14.1313	18.46	30.9196	13.7253	17.1376
Thhalv10000386m	49.5323	64.2108	1064.57	17.7763	47.7347	929.194	286.056	442.106	18.5976	20.8448
Thhalv10000387m	24.9043	11.7149	20.7574	25.7534	11.9316	13.6399	45.5965	19.6139	20.6706	54.0219
Thhalv10000388m	115.19	101.684	100.585	164.901	101.84	100.923	142.227	139.329	157.187	166.511
Thhalv10000389m	5.26896	0	14.6661	6.25203	1.86918	6.35918	5.04153	18.786	4.24644	1.02831
Thhalv10000390m	30.1396	26.1162	23.7492	32.5973	26.2453	22.1391	32.3609	34.591	40.1056	51.4493
Thhalv10000391m	32.1091	35.8522	38.6953	38.859	25.6158	30.1697	37.5032	42.4414	46.3098	48.3158
Thhalv10000392m	0	0	0	0	0	0	0	0	0	0
Thhalv10000393m	0	0	0	0	0	0	0	0	0	0
Thhalv10000394m	28.9789	51.2464	16.7942	40.8743	34.7487	17.7233	45.0005	38.0473	43.3277	44.1084
Thhalv10000395m	17.535	20.745	16.1242	14.8609	15.1817	13.2078	14.9454	24.2513	19.8839	31.1552
Thhalv10000396m	0	0	0	0	0	0	0	0	0	0
Thhalv10000397m	1.43537	2.82638	3.29462	5.24939	2.62868	2.50662	2.9198	2.29793	1.70976	2.62459
Thhalv10000398m	0.06925	0	0.047426	0	0	0	0	0	0	0
Thhalv10000399m	0	0	0	0	0	0	0	0	0	0
Thhalv10000400m	0.29667	0.395944	0.501669	0.094534	0.244654	0.667496	0.291364	0.489677	0.300473	0.161613
Thhalv10000401m	1.56663	0.70345	2.82143	1.7849	0.688216	1.96454	3.12416	5.29457	2.45778	3.39624
Thhalv10000402m	15.0877	17.444	14.7719	23.0177	16.6095	14.7659	17.6467	25.0085	20.5728	22.4174
Thhalv10000403m	0.145027	0.157102	0.193201	0.302411	0.238757	0.153273	0.083813	0.08631	0.265864	0.378786
Thhalv10000404m	1.61097	1.10721	4.17658	1.10467	2.21079	5.26821	6.6829	0.899459	1.44238	0
Thhalv10000405m	10.7307	13.6813	6.81532	28.9676	13.9014	16.272	11.2012	7.16521	26.8041	10.4321
Thhalv10000406m	99.4763	92.1175	69.0595	123.09	78.9871	61.3228	55.093	91.986	133.496	134.223
Thhalv10000407m	35.296	38.9275	22.9497	59.2023	30.7418	22.813	19.5189	25.8655	61.1214	57.0497
Thhalv10000408m	0.52783	2.59068	4.28866	1.32927	1.22086	3.20275	5.55471	1.10462	1.67971	1.43616
Thhalv10000409m	196.283	204.131	244.48	253.835	182.43	204.792	274.981	296.369	237.819	298.615
Thhalv10000410m	0	0.240052	0.877056	0.178581	0	0.090265	0	0.356491	0	0.286783
Thhalv10000411m	6.86723	27.9424	0	6.95294	11.2076	2.54242	0	0	1.08376	20.8804
Thhalv10000412m	0	0	0	0	0	0	0	0	0	0
Thhalv10000413m	0	0	0	0	0	0	0	0	0	0
Thhalv10000415m	91.0519	98.6541	50.2075	120.231	83.7263	58.7984	43.714	64.2064	129.901	123.162
Thhalv10000416m	19.3201	24.0658	37.8714	31.3039	14.1062	30.1205	43.5894	53.9676	42.1935	48.4599
Thhalv10000417m	23.7569	18.6838	29.7237	20.0551	26.8351	25.4628	47.4184	36.2731	14.9285	4.92312
Thhalv10000418m	0.638758	1.17614	1.5838	2.0654	0.612789	1.42142	1.06715	1.37514	1.27172	1.52621
Thhalv10000419m	0	0	0	0	0	0	0	0	0	0
Thhalv10000420m	0	0	0	0	0	0	0	0	0	0
Thhalv10000421m	0	0	0	0	0	0	0	0	0	0
Thhalv10000422m	4.67047	4.47351	4.39778	7.49184	3.55912	4.67115	4.44463	8.9527	6.59706	9.57376
Thhalv10000423m	0	0	0	0	0	0	0	0	0	0
Thhalv10000424m	0	0	0	0	0	0	0	0	0	0
Thhalv10000425m	0	0	0	0	0	0	0	0	0	0
Thhalv10000426m	0	0	0	0	0	0	0	0	0	0
Thhalv10000427m	0	0	0	0	0	0	0	0	0	0
Thhalv10000428m	0.373532	1.30938	0.090068	0.392912	3.21292	0.140461	0	0	0	2.38089
Thhalv10000429m	0	0	0	0	0	0	0	0	0	0
Thhalv10000430m	0	0	0	0	0	0	0	0	0	0
Thhalv10000431m	0	0	0	0	0	0	0	0	0	0
Thhalv10000432m	0	0	0	0	0	0	0	0	0	0
Thhalv10000433m	0	0.532259	0	0	0	0	0	0	0	0
Thhalv10000434m	0.538344	0.830994	0.294532	0.437649	0.415009	0.646669	0.887424	2.09445	2.44636	1.75256
Thhalv10000435m	0	0	0	0	0	0	0	0	0.230468	0.168786
Thhalv10000436m	0	0	0	0.067052	0	0	0	0	0	0
Thhalv10000437m	0	0	0	0	0	0	0	0	0	0
Thhalv10000438m	18.9306	11.0071	3.16086	34.4546	16.5623	7.83825	2.9679	31.146	49.169	48.9596
Thhalv10000439m	0	0	0	0	0	0	0	0	0	0
Thhalv10000440m	0	0	0	0	0	0	0	0	0	0
Thhalv10000441m	0.306881	0.879726	0.868896	0.38055	0.271008	0.361743	0.666534	0.467945	0.638003	2.5488
Thhalv10000442m	0	0	0	0	0	0	0	0	0	0
Thhalv10000443m	0	0	0	0	0	0	0	0	0	0
Thhalv10000445m	0	0	0	0	0	0	0	0	0	0
Thhalv10000447m	0.114186	0	0.080598	0.081431	0	0.082429	0	0	0	0.205534
Thhalv10000448m	0	0	0	0	0	0	0	0	0	0
Thhalv10000449m	0.079751	0	0	1.62763	0.142381	0	0.831158	0	0.129522	4.39285
Thhalv10000450m	1.22779	0.827208	0.803017	8.77469	1.23981	4.51728	2.61054	9.22722	16.4463	4.72052
Thhalv10000451m	0	0	0	0	0	0	0	0	0	0
Thhalv10000452m	0	0	0	0	0	0	0	0	0	0
Thhalv10000453m	0	0	0	0	0	0	0	0	0	0
Thhalv10000454m	0	0	0	0	0	0	0	0	0	0
Thhalv10000455m	5.48855	2.37833	4.06533	11.2699	3.57378	4.82565	4.10652	6.53084	12.7574	7.78504
Thhalv10000456m	0	0	0	0	0	0	0	0	0	0
Thhalv10000457m	17.4305	17.0669	17.1715	27.9898	17.6451	18.3138	23.3971	27.6941	26.6704	27.4485
Thhalv10000458m	0	0	0	0	0	0	0	0	0	0
Thhalv10000459m	0	0	0	0	0	0	0	0	0	0
Thhalv10000460m	8.16279	6.15988	5.57892	9.03739	7.18386	6.84384	8.8038	7.56815	5.92464	11.4601
Thhalv10000461m	8.01967	29.5552	0.444046	10.165	10.3702	4.35119	0	0	2.28632	30.4032
Thhalv10000462m	0	0	0	0	0	0	0	0	0	0
Thhalv10000463m	0	0	0	0	0	0	0	0	0	0
Thhalv10000464m	0	0	0	0	0	0	0	0	0	0
Thhalv10000465m	0	0	0	0	0	0	0	0	0	0
Thhalv10000466m	0	0	0	0	0	0	0	0	0	0
Thhalv10000467m	0	0	0	0	0	0	0	0	0	0
Thhalv10000468m	0	0	0	0	0	0	0	0	0	0
Thhalv10000469m	27.1871	23.6761	11.725	29.6178	20.9045	11.3302	20.2844	23.2271	35.0893	26.5732
Thhalv10000470m	0.344757	0.161906	0.403357	0.110517	0.054679	0.443223	0.41329	0.183431	0.364512	1.24009
Thhalv10000471m	2.45697	1.92939	3.58517	3.40794	1.18137	4.07591	4.54685	6.58759	6.07973	4.73609
Thhalv10000473m	0	0	0.455772	0.365211	0.190633	0.832742	0.690359	0.666042	0.74116	0.508665
Thhalv10000474m	0	0	0	0	0	0	0	0	0	0
Thhalv10000475m	0.091119	0	0	0	0	0.0642	0	0.432374	0	0
Thhalv10000476m	0	0	0.362568	0.370162	0	0.436574	0.519114	0	0.136545	0.396504
Thhalv10000477m	5.36339	5.6882	11.0557	10.305	5.61332	9.60187	13.468	12.6784	16.1842	15.8404
Thhalv10000478m	2.36317	1.4399	1.12001	1.9821	2.80689	0.927046	1.49655	2.09155	0.921562	1.13803
Thhalv10000479m	0.996663	2.32992	0.670053	0.279123	0.517625	0	0.50063	0.482702	0	0
Thhalv10000480m	0	0	0	0	0	0	0	0	0	0
Thhalv10000481m	15.2836	17.7011	18.8611	15.5477	20.7392	15.8831	28.7373	24.51	15.0208	15.5085
Thhalv10000482m	0	0	0	0	0	0	0	0	0	0
Thhalv10000483m	0	0	0	0	0	0	0	0	0	0
Thhalv10000484m	0	0	0	0	0	0	0	0	0	0
Thhalv10000485m	0.144272	0.156284	1.11933	0.11948	0.158343	0.723747	1.11512	0	0	0
Thhalv10000486m	0	0	0	0	0	0	0	0	0	0
Thhalv10000487m	0	0	0	0	0	0	0	0	0	0
Thhalv10000488m	0	0	0	0	0	0	0	0	0	0
Thhalv10000489m	0	0	0	0	0	0	0	0	0	0
Thhalv10000490m	0	0.08154	0.052609	0	0	0.053035	0	0	0	0.292258
Thhalv10000491m	0	0	0	0	0	0	0	0	0	0
Thhalv10000492m	0	0	0	0	0	0	0	0	0	0
Thhalv10000493m	0	0	0	0	0	0	0	0	0	0
Thhalv10000494m	0.296265	0.351769	0	0	0	0	0	0	0	0
Thhalv10000495m	0	0.090929	0	0	0.082151	0.183	0	0.43382	0.080656	0.558018
Thhalv10000496m	0	0	0	0	0	0	0	0	0	0
Thhalv10000497m	0	0	0	0	0	0	0	0	0	0
Thhalv10000498m	0	0	0	0	0	0	0	0	0	0
Thhalv10000499m	0	0	0	0	0	0	0	0	0	0
Thhalv10000500m	0	0	0	0	0	0	0	0	0	0
Thhalv10000501m	0	0	0	0	0	0	0	0	0	0
Thhalv10000502m	0	0	0	0	0	0	0	0	0	0
Thhalv10000503m	0	0	0	0	0	0	0	0	0	0
Thhalv10000504m	0	0.027737	0	0	0	0.019134	0	0	0.030345	0
Thhalv10000505m	0	0	0	0.077529	0	0	0	0	0	0.034772
Thhalv10000506m	0	0	0	0	0	0	0	0	0	0
Thhalv10000507m	26.3813	28.6977	31.1582	31.3962	32.0465	31.076	34.4971	58.8272	26.9007	34.888
Thhalv10000508m	15.4352	20.7567	18.4355	21.7229	21.2641	18.3305	26.0726	30.434	19.9057	17.7689
Thhalv10000509m	0.067034	0.073365	0.0934	0	0	0.069822	0.136247	0	0	0
Thhalv10000510m	0	0	0	0	0	0	0	0	0	0
Thhalv10000511m	0	0	0	0	0	0	0	0	0	0
Thhalv10000512m	0	0	0	0	0	0	0	0	0	0
Thhalv10000513m	17.3108	18.1667	8.26225	26.6765	16.7349	14.6385	6.40283	0.336431	9.66582	4.85841
Thhalv10000515m	3.44133	5.34137	8.25	9.40888	2.59227	9.2573	11.8436	5.1508	14.9684	8.68832
Thhalv10000516m	0.149666	0	0	0	0	0	0	0	0	0
Thhalv10000517m	0	0	0	0	0	0	0	0	0	0
Thhalv10000518m	0	0	0	0	0	0	0	0	0	0
Thhalv10000519m	0	0	0	0	0	0	0	0	0	0
Thhalv10000520m	0.304295	0.18872	0	0	0	0	0	0	0	0
Thhalv10000521m	0	0	0	0	0	0	0	0	0	0
Thhalv10000522m	0	0	0	0	0	0	0	0	0	0
Thhalv10000523m	0	0	0	0	0	0	0	0	0	0
Thhalv10000524m	0	0	0	0	0	0	0	0	0	0
Thhalv10000525m	0	0	0.031335	0.048078	0	0.062755	0	0.260087	0	0
Thhalv10000526m	0	0	0	0	0	0	0	0	0	0
Thhalv10000527m	0	0	0	0	0	0	0	0	0	0
Thhalv10000528m	0	0	0	0	0	0	0	0	0	0
Thhalv10000529m	0	0	0	0	0	0	0	0	0	0
Thhalv10000530m	0	0.078728	0.114644	0.239845	0	0.258688	0.260078	0.174433	0.479951	0.254176
Thhalv10000531m	2.92072	2.05102	0.667593	0.350791	6.56725	0.336496	0	0.280437	0.191965	0.968325
Thhalv10000533m	912.272	1055.09	241.469	544.117	946.886	384.123	233.186	85.9251	407.221	800.544
Thhalv10000534m	0	0	0	0	0	0	0	0	0	0
Thhalv10000535m	668.315	89.8343	233.863	693.341	335.094	124.672	447.259	146.811	323.112	83.7824
Thhalv10000536m	1.1763	0.385294	1.20934	0.86837	0.946769	0.831827	0.597536	1.31824	0.745879	2.16324
Thhalv10000537m	0	0	0	0	0	0	0	0	0	0
Thhalv10000538m	0	0	0	0	0	0	0	0	0	0
Thhalv10000539m	0.526911	0.087751	0	0	0.745859	0.503024	1.24081	0	0.100682	1.37641
Thhalv10000540m	0.022336	0	0.007016	0.01659	0.010944	0	0	0	0	0.039327
Thhalv10000541m	0	0	0	0	0	0	0	0	0	0
Thhalv10000542m	0	0	0	0	0	0	0	0	0	0
Thhalv10000543m	0	0	0	0	0	0	0	0	0	0
Thhalv10000544m	13.9871	17.2377	18.5832	16.9569	18.7787	16.8415	22.1549	22.6772	16.2061	15.3908
Thhalv10000545m	0	0	0.021801	0.137237	0	0	0.047008	0	0	0
Thhalv10000546m	0	0	0	0	0	0	0	0	0	0
Thhalv10000547m	11.5286	9.25615	10.851	13.2169	10.8276	8.74196	10.9838	12.866	14.2541	18.7893
Thhalv10000548m	0	0	0	0	0	0	0	0	0	0
Thhalv10000549m	0	0	0	0	0	0	0	0	0	0
Thhalv10000550m	0	0	0	0	0	0	0	0	0	0
Thhalv10000551m	0	0	0.061951	0.107238	0	0.132147	0	0.229775	0.080907	0.550468
Thhalv10000552m	0.99512	1.03217	1.71332	1.09649	1.25794	1.48273	1.70063	1.87439	1.8521	2.79188
Thhalv10000553m	0	0	0	0	0	0	0	0	0	0
Thhalv10000554m	0	0	0	0	0	0	0	0	0	0
Thhalv10000555m	0	0	0	0	0	0	0	0	0	0
Thhalv10000556m	0	0	0	0	0	0	0	0	0	0
Thhalv10000557m	0	0	0	0	0	0.662298	0	0	0	0
Thhalv10000558m	0.02191	0	0.152691	0.02893	0.024619	0.055132	0.257588	0	0	0
Thhalv10000559m	0	0.356705	0.284916	0	0	0.13182	0	0.013241	0	0
Thhalv10000560m	7.03942	11.2652	0.571129	0.458562	10.2837	0.253427	0	0	0	0.759138
Thhalv10000561m	0	0	0	0	0	0	0	0	0	0
Thhalv10000562m	0	0	0	0	0	0	0	0	0	0
Thhalv10000563m	1.99848	2.2415	5.82292	7.0395	4.83859	5.6809	4.61585	8.02748	3.8548	5.44953
Thhalv10000564m	0	0	0	0	0	0	0	0	0	0
Thhalv10000565m	0	0	0	0	0	0	0	0	0	0
Thhalv10000566m	0	0.29013	0	0	0.806798	0	0	1.65201	0	0
Thhalv10000567m	0	0	0	0	0	0	0	0	0	0
Thhalv10000568m	9.36529	12.7205	7.67198	10.1442	9.46646	7.8854	9.05921	8.91602	16.986	15.5892
Thhalv10000569m	17.6253	20.7829	13.8194	23.9567	13.0941	14.4691	12.283	13.0705	25.6663	13.8384
Thhalv10000570m	0	0	0	0	0	0	0	0	0	0
Thhalv10000571m	0	0	0	0	0	0	0	0	0	0
Thhalv10000572m	0	0	0	0	0	0	0	0	0	0
Thhalv10000573m	0	0	0	0	0	0	0	0	0	0
Thhalv10000574m	0.113525	0	0	0	0	0	0	0	0	0
Thhalv10000575m	19.6033	21.9005	16.9642	22.2801	18.3873	14.0596	20.4192	21.9625	22.675	31.2106
Thhalv10000576m	0	0	0	0	0	0	0	0	0	0
Thhalv10000577m	0	0	0	0.018988	0	0	0.018786	0	0	0.037812
Thhalv10000578m	1.09686	1.28476	0.7292	0.263093	1.78916	0.567556	0.801811	0.90763	0.82104	0.906235
Thhalv10000579m	2.52312	2.16458	1.87052	2.79244	2.45043	2.83942	4.01182	3.65197	3.34097	7.12639
Thhalv10000580m	0	0	0	0.091861	0	0	0	0	0	0
Thhalv10000581m	0	0	0	0	0	0	0	0	0	0
Thhalv10000582m	0	0	0.2399	0.355747	0	0.225983	0.319952	0.169179	0	0
Thhalv10000583m	0	0	0	0	0	0	0	0	0	0
Thhalv10000584m	0	0	0	0	0	0	0	0	0	0
Thhalv10000586m	0.404423	1.14339	1.47452	1.87082	0.460494	1.94935	1.91668	1.55887	1.4205	1.16307
Thhalv10000587m	0	0	0	0	0	0	0	0	0	0
Thhalv10000588m	0	0	0	0	0	0	0	0	0	0
Thhalv10000589m	0.381716	0.496764	0.286839	0.498222	0.465372	0.488631	0.089398	0.500768	0.596148	1.31451
Thhalv10000591m	0	0	0	0	0	0	0	0	0	0
Thhalv10000592m	0	0	0	0	0	0	0	0	0	0
Thhalv10000593m	0	0	0	0	0	0	0	0	0	0
Thhalv10000594m	0	0	0	0	0	0	0	0	0	0
Thhalv10000595m	0.028151	0.030494	0	0	0	0	0	0	0	0.073031
Thhalv10000596m	0	0	0	0	0	0	0	0	0	0
Thhalv10000597m	0.193147	0.229642	0.099439	0.156753	0.684557	0.144716	0.076505	0.084108	0.34429	0.200664
Thhalv10000598m	0	0	0	0	0	0	0	0	0	0
Thhalv10000599m	0	0	0	0	0	0	0	0	0	0
Thhalv10000600m	0	0	0	0	0	0	0	0	0	0
Thhalv10000601m	0	0	0	0	0	0	0	0	0	0
Thhalv10000602m	0	0	0	0	0	0	0	0	0	0
Thhalv10000603m	0.164882	0.081764	0.502206	0	0.120642	0	0.179317	0.196252	0.132547	0.501936
Thhalv10000604m	0	0	0	0	0	0	0	0	0	0
Thhalv10000605m	0	0	0	0	0	0	0	0	0	0
Thhalv10000606m	0	0	0	0	0	0	0	0	0	0
Thhalv10000607m	0	0	0	0	0	0	0	0	0	0
Thhalv10000608m	0	0	0	0	0	0	0	0	0	0
Thhalv10000609m	0	0	0	0	0	0	0	0	0	0
Thhalv10000610m	0	0	0	0	0	0	0	0	0	0
Thhalv10000611m	0.083942	0.866521	0	0	0.291432	0.092608	0	0	0	0
Thhalv10000612m	0.139803	0.230853	0.042278	0.110928	0.097603	0.219581	0.122636	0.143038	0.10134	0.149565
Thhalv10000613m	0	0	0	0	0	0	0	0	0	0
Thhalv10000614m	0	0	0	0	0	0	0	0	0	0
Thhalv10000615m	1.88917	2.81648	4.40093	2.77444	3.18807	3.20703	4.56896	4.62099	4.12736	3.72289
Thhalv10000617m	8.12148	7.15458	5.95271	10.1294	6.90877	5.80712	8.22767	8.07573	12.8107	13.3011
Thhalv10000618m	0	0	0	0	0	0	0	0	0	0
Thhalv10000619m	0	0	0	0	0	0	0	0	0	0
Thhalv10000620m	0	0	0	0	0	0	0	0	0	0
Thhalv10000621m	0	0	0	0	0	0	0	0	0	0
Thhalv10000622m	11.9137	14.405	16.7574	14.2616	16.1929	14.6915	22.5904	22.9349	12.6635	12.553
Thhalv10000623m	0	0	0	0	0	0	0	0	0	0
Thhalv10000624m	0	0	0	0	0	0	0	0	0	0
Thhalv10000625m	0	0.685452	0.295472	0	0	0.539723	0	0	0	0
Thhalv10000626m	0	0	0	0	0	0	0	0	0	0
Thhalv10000627m	1.88694	1.53016	0.940942	2.34031	2.47265	1.43038	1.54904	1.91762	1.89638	1.63179
Thhalv10000628m	0	0	0	0	0	0	0	0	0	0
Thhalv10000629m	0	0.075527	0	0.156753	0	0.099575	0.408374	0.168216	0.08636	0
Thhalv10000630m	0	0	0	0	0	0	0	0	0	0
Thhalv10000631m	0	0	0	0	0	0	0	0	0	0
Thhalv10000632m	1.15747	0.521848	0.556178	0.283854	1.09794	0.754405	0.779626	0.918053	0.584041	0.7859
Thhalv10000634m	3.5858	2.45585	12.6982	2.24433	2.82052	13.055	9.82215	10.1807	4.1785	5.09996
Thhalv10000635m	39.8846	45.816	58.14	25.8755	66.2529	49.6441	47.4551	27.1385	10.0277	22.8019
Thhalv10000636m	0	0	0	0	0	0	0	0	0	0
Thhalv10000637m	0	0	0	0	0	0	0	0	0	0
Thhalv10000638m	0	0	0.237367	0	0	0.153918	0.13468	0.232106	0	0
Thhalv10000639m	0	0	0	0	0	0	0	0	0	0
Thhalv10000640m	0	0.214505	0	0.424455	0	0.536253	0	0.39635	1.09491	1.04719
Thhalv10000641m	0	0	0	0	0	0	0	0	0	0
Thhalv10000642m	19.3511	15.0981	9.17925	30.9016	16.9927	10.8229	8.25969	17.6601	22.6308	17.0169
Thhalv10000643m	0	0	0	0	0	0	0	0	0	0
Thhalv10000644m	0	0	0	0	0	0	0	0	0	0
Thhalv10000645m	0	0	0	0	0	0	0	0	0	0
Thhalv10000646m	0	0	0	0	0	0	0	0	0	0
Thhalv10000647m	0	0	0	0	0	0	0	0	0	0
Thhalv10000648m	0	0	0.170275	0.165634	0.109753	0.139036	0.109731	0.238053	0.177618	0
Thhalv10000649m	0	0	0	0	0	0	0	0	0	0
Thhalv10000650m	0	0	0	0	0	0	0	0	0	0
Thhalv10000651m	67.2558	49.7545	68.0699	78.9203	33.0882	144.548	52.5801	15.6326	19.2237	5.239
Thhalv10000652m	0	0	0	0	0	0	0	0	0	0
Thhalv10000653m	32.3039	17.7414	27.9854	38.0748	19.446	19.2379	52.4044	38.3377	37.6658	78.8072
Thhalv10000654m	0	0	0	0	0	0	0	0	0	0
Thhalv10000655m	7.2513	4.92426	3.04417	3.80299	6.41954	4.83059	2.60518	6.47159	12.7635	17.2576
Thhalv10000656m	0	0	0	0	0	0	0	0	0	0
Thhalv10000657m	0	0	0	0	0	0	0	0	0	0
Thhalv10000658m	0	0	0	0	0	0	0	0	0	0
Thhalv10000659m	0	0	0	0	0	0	0	0	0	0
Thhalv10000660m	0	0	0	0	0	0	0	0	0	0
Thhalv10000661m	0	0	0	0	0	0	0	0	0	0
Thhalv10000662m	1113.45	304.822	805.702	529.54	478.177	708.503	573.353	298.963	398.005	126.002
Thhalv10000663m	0	0	0	0	0	0	0	0	0	0
Thhalv10000664m	0	0	0	0.205867	0.15483	0.129238	0	0	0.136893	0
Thhalv10000665m	0	0	0	0	0	0	0	0	0	0
Thhalv10000666m	178.236	109.425	106.826	165.553	131.547	89.174	156.164	198.503	253.639	258.576
Thhalv10000667m	3.57871	2.72936	5.28914	2.67991	3.4547	4.60837	6.38565	4.3255	4.26494	5.52481
Thhalv10000668m	0	0	0	0	0	0	0	0	0	0
Thhalv10000669m	0	0	0	0	0	0	0	0	0	0
Thhalv10000670m	0	0	0	0	0	0	0	0	0	0
Thhalv10000671m	5.23116	3.32896	8.27505	7.47929	3.01926	7.99068	9.10666	11.0679	12.096	11.4711
Thhalv10000672m	0	0	0	0	0	0	0	0	0	0
Thhalv10000673m	1.48681	1.86793	1.6425	1.48279	0.389767	1.07259	1.93111	1.98761	2.07557	2.52324
Thhalv10000674m	0	0	0	0	0	0	0	0	0	0
Thhalv10000675m	8.99173	6.73382	6.36099	8.85059	6.28872	6.97082	7.88597	8.89317	10.1968	11.6937
Thhalv10000676m	0	0	0	0	0	0	0	0	0	0
Thhalv10000677m	6.48025	6.1422	0	0.314608	9.94106	0.157393	0	0	0	0.665591
Thhalv10000678m	1.36689	1.08302	2.11955	1.912	1.71288	1.83867	2.66366	1.90792	1.87999	1.83058
Thhalv10000679m	0.026946	0	0.056878	0.028692	0.029574	0.699161	0	0.032072	0	0
Thhalv10000680m	0	0	0	0	0	0	0	0	0	0
Thhalv10000681m	0	0	0	0	0	0	0	0	0	0
Thhalv10000682m	0	0	0	0	0	0	0	0	0	0
Thhalv10000683m	3.40084	5.06511	3.75874	4.58642	3.10666	4.71941	6.28658	4.81806	6.48359	6.28312
Thhalv10000684m	0	0	0	0	0	0	0	0	0	0.447587
Thhalv10000685m	0	0	0	0	0	0	0	0	0	0
Thhalv10000686m	0.679117	0.309243	0	0	1.14401	0	0	0	0	0
Thhalv10000687m	0	0	0	0	0	1.33459	0	0	0	0
Thhalv10000688m	0	0	0	0	0	0	0	0	0	0
Thhalv10000689m	0	0	0	0	0	0	0	0	0	0
Thhalv10000690m	3.39305	4.33537	6.87027	7.11298	4.74379	8.57153	8.83596	10.4112	4.95568	8.58901
Thhalv10000691m	0	0	0.200062	0.170852	0	0.322147	0.111124	0	0	0.221237
Thhalv10000692m	0	0	0	0	0	0.009151	0	0	0	0.038951
Thhalv10000693m	0	0	0	0	0	0	0	0	0	0
Thhalv10000694m	0	0	0	0	0	0	0	0	0	0
Thhalv10000695m	0	0	0	0	0	0	0	0	0	0
Thhalv10000696m	0	0	0	0	0	0	0	0	0	0
Thhalv10000697m	0.622879	0	0.089519	0.190053	0.399683	0.4108	0	0	0.299748	0.419483
Thhalv10000698m	0	0	0	0	0	0	0	0	0	0
Thhalv10000699m	0.120435	0.669712	0	0	0.128657	0	0	0	0	0
Thhalv10000700m	12.4348	11.593	12.4117	15.4037	13.5989	12.5127	17.7642	17.4901	14.6018	14.9149
Thhalv10000701m	0	0	0	0	0	0	0	0	0	0
Thhalv10000702m	0	0	0	0	0	0	0	0	0	0
Thhalv10000703m	0	0	0	0	0	0	0	0	0	0
Thhalv10000704m	0	0	0	0	0	0	0	0	0	0
Thhalv10000705m	0	0	0	0	0	0	0	0	0	0
Thhalv10000706m	0	0	0	0	0	0	0	0	0	0
Thhalv10000707m	0.779406	0.53394	0.122291	0.540676	0.745142	0.134895	1.13685	0.23758	0	0.133886
Thhalv10000708m	0	0	0	0	0	0	0	0	0	0
Thhalv10000711m	0	0	0	0	0	0	0	0	0	0
Thhalv10000712m	0.231477	0.208402	2.11225	0	0	1.77336	1.33013	0.137759	0	0
Thhalv10000713m	0	0	0	0	0	0	0	0	0	0
Thhalv10000714m	0	0	0	0	0	0	0	0	0	0
Thhalv10000715m	0	0	0	0	0	0	0	0	0	0
Thhalv10000716m	0	0	0	0	0	0	0	0	0	0
Thhalv10000717m	8.32246	14.2687	4.01814	2.95876	11.6549	21.3875	0.589178	0.685265	0.284482	1.64641
Thhalv10000718m	0	0	0	0	0	0	0	0	0	0
Thhalv10000719m	0	0	0	0	0	0	0	0	0	0
Thhalv10000720m	0	0	0	0	0	0	0	0	0	0
Thhalv10000721m	13.3848	15.9626	9.5914	17.002	11.8827	11.6899	9.58432	9.09652	16.4389	12.7917
Thhalv10000722m	0.053133	0.110447	0	0.039289	0.077754	0	0.038869	0	0.194808	0.694807
Thhalv10000723m	0	0	0	0	0	0	0	0	0	0
Thhalv10000725m	1.50044	1.08418	3.13603	2.39168	1.57982	2.56492	3.2026	4.04283	2.50109	2.29014
Thhalv10000726m	5.39132	3.34359	3.47662	5.22601	5.51977	3.17125	5.18249	6.54368	8.58171	7.96136
Thhalv10000727m	33.7324	31.7441	16.085	31.4058	36.6329	15.1048	27.6121	28.2672	30.8429	56.0057
Thhalv10000728m	5.63815	3.70414	6.69911	7.10371	5.24981	5.52198	11.1476	9.23232	7.98104	9.88101
Thhalv10000729m	11.6948	9.86273	13.4653	15.4131	12.0878	15.8498	18.5395	15.2628	25.8724	24.8925
Thhalv10000730m	0.567419	0.637746	0.608581	0.627603	0.298821	0.6728	0.389685	0.453693	0.399296	0.694098
Thhalv10000731m	6.26	15.9048	0.756807	6.10265	3.93358	4.84495	4.57622	1.39338	16.889	1.84002
Thhalv10000732m	17.56	13.1546	12.3325	22.1342	15.4337	11.0629	20.0739	20.4906	22.8189	27.0464
Thhalv10000733m	0.807521	1.23548	0.571185	2.38863	0.351466	3.33966	2.91597	2.78691	3.5334	0.784471
Thhalv10000734m	12.7342	14.2701	20.6418	20.4055	15.9826	18.4962	23.4165	24.4069	19.4835	25.2432
Thhalv10000736m	8.29573	6.87812	4.17653	9.32028	7.0023	3.36523	5.33795	5.36706	10.1304	7.75411
Thhalv10000737m	0.402757	0.305997	0.433778	0.496563	0.34961	0.540536	0.505554	0.417803	0.52453	0.608437
Thhalv10000738m	9.73696	10.5243	11.3286	17.0066	12.1158	11.9182	14.6841	13.3718	17.9681	17.0525
Thhalv10000739m	27.6155	28.3086	25.679	39.8763	30.9107	28.0821	38.3957	38.0773	38.4977	46.2144
Thhalv10000740m	14.3248	12.336	13.749	18.4094	18.332	13.4322	18.4527	22.8201	18.8312	22.2977
Thhalv10000741m	0	0	0	0	0	0.046323	0	0	0	0
Thhalv10000742m	21.234	14.551	18.6508	21.067	23.8679	19.5397	21.3374	23.2069	19.1341	20.8982
Thhalv10000743m	29.073	32.1613	35.9203	47.7833	35.6121	35.9926	47.4148	43.791	55.0168	55.326
Thhalv10000744m	3.57046	3.50345	3.23607	6.10156	2.67339	6.69514	8.08023	7.7668	8.00425	7.25782
Thhalv10000746m	0.909199	2.82372	3.53308	3.72367	0.729312	2.50251	4.64081	7.27682	0.728538	0.453275
Thhalv10000747m	0	0	0	0	0	0	0	0	0	0
Thhalv10000748m	8.44386	15.7317	11.2294	22.0436	8.65834	10.0449	7.18375	12.5712	15.8598	15.2033
Thhalv10000749m	0.62715	0.162433	0.454972	0.95223	0.2161	0.985594	1.43192	0.730674	1.46517	0.497734
Thhalv10000750m	12.9126	16.3278	19.7835	18.3487	18.1079	19.0739	27.6186	28.8471	21.6617	20.7858
Thhalv10000751m	0	0	0	0	0.024757	0	0	0	0	0
Thhalv10000752m	9.04959	9.13251	10.6621	13.3631	10.5637	10.8527	13.501	16.6546	13.7625	15.4248
Thhalv10000753m	0.059667	0.102339	0	0	0	0	0	0	0	0
Thhalv10000754m	1.07759	1.70507	2.44689	2.93939	0.8337	2.07385	2.69825	2.99835	3.20985	2.28998
Thhalv10000755m	15.9199	15.7599	15.4187	27.3722	16.919	17.1683	20.3876	21.1041	24.5752	23.8062
Thhalv10000756m	20.7172	16.2462	15.0253	23.0872	24.6571	15.5648	23.9692	27.4462	30.1164	29.7725
Thhalv10000757m	20.8667	15.8933	20.8926	23.3422	18.94	20.4274	25.3159	25.0073	30.0896	33.2354
Thhalv10000758m	23.8055	21.2347	36.9725	26.8072	31.9791	30.5361	35.7452	45.9203	24.3433	39.1367
Thhalv10000759m	12.6426	10.7846	9.08886	17.7493	10.2355	8.1492	15.5225	20.5166	31.0033	24.6177
Thhalv10000760m	11.4198	11.4355	15.1426	19.1385	13.2349	15.3332	20.5854	19.0847	24.4891	20.7279
Thhalv10000761m	8.81416	7.42288	9.17841	11.419	8.71866	7.96969	10.4083	11.0758	10.981	16.847
Thhalv10000763m	3.85139	4.58098	4.04945	5.55023	4.43208	4.53067	5.8032	7.74134	9.43247	7.34686
Thhalv10000764m	14.6742	23.2962	10.5284	16.6215	13.9082	14.5472	14.4014	23.0711	11.513	8.79224
Thhalv10000765m	9.93942	9.18826	8.47313	13.3068	8.68471	7.9199	12.1077	10.1856	14.7935	15.386
Thhalv10000766m	1.45664	1.3358	1.82685	2.50403	1.08129	1.80859	1.60547	2.04317	2.21052	3.88252
Thhalv10000767m	73.8277	72.824	86.4442	151.598	84.9111	87.7158	173.066	147.229	88.9833	124.138
Thhalv10000768m	11.8554	10.8379	12.5681	16.9591	13.7006	11.8644	15.1656	14.9878	19.1955	26.6878
Thhalv10000769m	4.56798	4.6276	8.17589	5.86597	5.73075	6.38612	8.29834	9.43912	2.86265	5.56977
Thhalv10000770m	17.5964	24.2822	25.5519	27.4444	21.0841	21.5824	31.7729	41.3414	30.5522	32.3883
Thhalv10000773m	1.58903	1.49113	3.14849	4.14655	2.13337	5.09086	5.14377	5.39486	6.81097	4.24534
Thhalv10000774m	7.01659	4.02335	2.11226	13.1057	5.01974	3.30742	5.39876	6.54844	31.7436	13.368
Thhalv10000775m	13.954	11.6222	10.5962	14.7062	11.8752	10.4534	11.2385	13.973	15.096	13.6813
Thhalv10000776m	0.111119	0.174233	0.045288	0.368919	0.216742	1.2634	0.560275	0.260441	0.881507	1.17251
Thhalv10000778m	25.7602	23.8751	22.9664	34.7227	28.2365	21.1804	29.953	26.2831	33.4897	41.737
Thhalv10000779m	0.414152	0.317726	0.699852	2.82565	0.151716	4.02268	1.43436	0.783322	3.42131	2.62103
Thhalv10000780m	0.110505	0.11946	0.248521	0.620015	0.037395	0.867251	0.606288	0.337138	0.836408	0.156776
Thhalv10000781m	9.2227	9.23879	8.60948	14.4562	9.55609	8.83621	10.9243	12.2549	13.0781	12.2764
Thhalv10000782m	17.9206	20.6128	19.4231	28.2299	22.2522	19.5539	27.5592	28.2665	26.2829	30.985
Thhalv10000783m	2.63959	2.65503	1.76648	4.24357	2.48774	2.45165	2.03531	1.98609	4.35401	4.32339
Thhalv10000784m	60.4528	70.2058	132.578	79.1383	60.4226	108.403	149.789	94.7541	50.8231	58.7375
Thhalv10000785m	1.49245	1.11098	0.339451	1.7098	1.38947	0.864139	0.747879	1.24642	2.35178	1.38054
Thhalv10000786m	0.136581	0.077138	0.334856	1.9592	0.097171	2.827	1.05848	0.354401	2.20077	2.13433
Thhalv10000787m	0	0	0	0	0	0	0	0	0	0
Thhalv10000788m	31.1197	24.9084	32.1456	41.0295	31.7811	31.3405	41.1945	47.9923	33.2984	38.0207
Thhalv10000790m	0.430381	0.224651	0.39824	1.86305	0.397354	1.77872	1.2481	0.463416	2.22965	1.63047
Thhalv10000791m	78.9971	73.4703	58.0072	67.7678	79.4872	51.4642	67.3682	49.1991	99.5248	172.262
Thhalv10000793m	12.9711	15.1992	27.01	18.0623	11.4796	24.1435	26.3566	30.271	17.7435	21.8043
Thhalv10000794m	3.78565	3.35466	6.57181	5.41226	4.91439	6.63877	10.3057	9.62314	6.21199	7.24584
Thhalv10000795m	7.79283	10.6987	14.4772	15.848	13.0156	11.4604	11.7245	26.0371	12.0566	14.8768
Thhalv10000798m	5.77003	5.36944	5.03669	14.7637	5.78291	4.28044	5.72771	6.30315	7.76	8.44842
Thhalv10000799m	3.86626	4.2372	2.53758	4.28026	3.1931	2.40566	2.05049	2.83191	4.39468	5.85073
Thhalv10000800m	0.158693	0.287297	0.589787	0.702067	0.226873	1.42858	0.746966	1.31488	1.24235	1.40987
Thhalv10000802m	0.467347	0.294199	1.20278	1.35844	0.336039	1.92593	1.15871	0.837218	2.1057	0.785275
Thhalv10000803m	14.6946	7.67337	5.02123	6.00254	16.5427	2.58521	5.89093	3.74801	6.56873	23.6998
Thhalv10000804m	7.49105	7.49597	7.05558	11.0211	10.6902	6.35794	10.1737	8.46879	9.43617	10.2726
Thhalv10000805m	0.781248	2.42117	1.99848	2.46751	1.14324	1.84319	1.85931	1.68269	1.89476	1.47978
Thhalv10000807m	2.12459	1.61861	2.43887	2.67983	1.55123	2.40022	3.00954	1.87312	2.03418	3.00317
Thhalv10000808m	80.167	54.8484	63.6058	67.4815	73.4365	60.697	68.7102	85.9408	95.0078	88.7726
Thhalv10000809m	0	0	0	0	0	0	0	0	0	0
Thhalv10000810m	12.7931	14.868	11.5675	21.107	21.8829	12.801	16.0994	13.0843	38.5599	37.0295
Thhalv10000811m	0.390802	1.27155	1.49051	1.74229	1.93921	1.3762	1.54457	1.96029	1.75958	2.6774
Thhalv10000812m	43.3539	49.9093	49.4062	61.4068	37.6206	50.5255	65.5136	59.9221	54.4757	75.5052
Thhalv10000813m	0.042485	0.069034	0	0	0	0	0	0	0	0
Thhalv10000815m	40.3065	54.2553	55.8157	65.5148	33.1985	46.7032	58.3285	59.187	53.0713	68.5899
Thhalv10000816m	4.35774	4.98751	6.36142	5.87986	5.24674	5.80557	8.59376	6.91294	6.96099	10.3855
Thhalv10000817m	0.271915	0.046019	0.148602	0.522463	0.166812	0.849437	0.377158	0	1.18774	0.113137
Thhalv10000819m	24.9474	29.8169	21.2719	38.6915	28.9573	22.1765	28.4319	33.8082	35.5406	40.539
Thhalv10000820m	0.789693	0.343196	0.483511	0.688641	0.159335	3.21233	1.32326	1.3198	2.11637	1.21096
Thhalv10000821m	2.17142	1.90113	2.72373	3.067	2.40755	2.57873	2.66928	3.21071	3.82655	5.52499
Thhalv10000822m	30.3902	57.2438	28.3483	57.5885	58.3247	31.4277	56.6789	102.8	73.6973	66.2734
Thhalv10000823m	9.12685	8.98462	10.8103	13.1106	9.35544	11.7473	13.9673	17.8949	14.0944	13.0466
Thhalv10000824m	4.95582	4.41041	3.75335	6.26104	8.8129	5.52214	7.55939	6.22024	7.15416	11.7483
Thhalv10000825m	44.2981	40.7091	17.574	46.285	46.3619	32.2828	49.6254	52.1685	63.0947	69.4768
Thhalv10000826m	1.54231	1.46559	1.65413	3.42406	1.44199	1.93999	2.78412	2.51884	4.14078	2.96498
Thhalv10000828m	11.7977	11.7515	10.7098	15.5962	11.5148	9.88967	10.4249	13.805	17.0595	20.8616
Thhalv10000829m	0.022966	0.024878	0.016159	0	0	0.033248	0	0	0	0
Thhalv10000830m	6.09636	17.0562	5.02516	24.578	13.0243	6.28186	6.67023	12.2688	12.669	34.8597
Thhalv10000832m	57.7327	95.8278	53.7136	55.9316	60.0023	32.673	43.8824	67.9026	52.028	71.7065
Thhalv10000833m	3.09198	4.39576	5.22417	6.19691	3.67983	4.54512	6.897	6.72586	4.36006	4.77816
Thhalv10000834m	17.4783	16.3678	17.173	24.2881	18.3169	16.6892	25.0743	23.3771	23.9391	24.801
Thhalv10000835m	0.466184	0.758281	0.893224	1.1952	0.477984	0.803459	0.856785	0.773718	0.617591	1.18684
Thhalv10000836m	6.21833	5.01753	6.14893	9.84409	6.19835	6.16825	7.82558	6.89148	8.53514	7.58854
Thhalv10000837m	3.89775	4.13575	1.68484	4.34794	2.54573	3.09101	2.50935	3.33706	7.00663	5.78843
Thhalv10000838m	14.4122	16.17	11.005	29.9905	20.5439	9.46643	14.356	14.5904	31.9637	45.4275
Thhalv10000839m	7.11083	4.69557	7.48363	11.9339	5.95354	8.25345	7.31807	14.7645	20.3066	20.9625
Thhalv10000840m	0.422112	0.26483	0.320203	0.074132	0.456552	0.180831	0.048568	0.079553	0	0.258921
Thhalv10000841m	0	0	0.061001	0	0	0	0	0	0	0
Thhalv10000843m	5.03637	5.71652	11.2932	10.8902	6.70531	15.2305	11.1312	17.2034	6.6969	14.8581
Thhalv10000844m	6.45655	10.0173	1.36107	2.10512	10.9235	2.00113	0.08412	6.45455	0.205379	3.47192
Thhalv10000845m	45.4428	51.0307	26.02	68.9383	39.3933	30.0987	37.7696	44.4759	48.9641	30.1535
Thhalv10000846m	0	0	0	0	0	0	0	0	0	0
Thhalv10000847m	5.29044	3.31682	7.13402	8.29925	4.68425	7.4025	11.5724	13.7115	12.0724	9.83779
Thhalv10000848m	138.536	77.9435	133.38	170.95	129.577	80.5417	291.794	136.343	114.241	172.229
Thhalv10000851m	0.295186	0.113918	0.182503	0.046906	0.413712	0.990637	0.086087	0.074498	0	0
Thhalv10000852m	3.03401	2.25176	5.04449	7.01584	1.93283	7.72939	10.3647	11.3405	5.25828	4.81271
Thhalv10000853m	0.118394	0.140218	0.091075	1.18032	0.085239	0.767294	0.525718	0.061627	2.39188	0.713362
Thhalv10000855m	27.7351	22.5083	3.87263	23.5525	20.8988	5.30053	6.28172	9.03283	41.5012	17.7931
Thhalv10000856m	0.993009	1.13962	2.55394	4.612	0.903717	6.66965	7.31262	4.8007	6.76188	4.35744
Thhalv10000857m	27.5316	30.4754	38.1718	22.9213	31.689	32.3288	43.1103	46.4764	27.9613	53.0712
Thhalv10000858m	33.609	25.4021	19.7329	38.7751	30.0073	20.7032	26.4354	23.4453	37.2464	38.4706
Thhalv10000859m	12.1937	11.3589	11.3743	13.913	12.5033	9.90505	11.9505	14.9239	15.054	20.5963
Thhalv10000860m	9.90905	11.4864	9.55171	12.2507	10.1201	9.1648	10.9319	11.466	14.5866	18.3025
Thhalv10000861m	38.1402	39.0354	33.8229	48.0805	44.0871	35.9059	46.87	34.0078	42.524	73.1594
Thhalv10000862m	30.3096	22.6585	19.6125	31.2259	30.2246	20.0529	26.3865	28.185	38.4233	49.5016
Thhalv10000864m	3.13175	3.00752	2.91264	4.09704	2.7265	3.01158	3.20885	3.86576	3.78003	6.14458
Thhalv10000865m	5.26821	9.9377	14.1659	13.5891	8.23415	14.6456	19.9225	15.9087	13.7749	12.0826
Thhalv10000866m	0.660741	0.776592	2.19425	0.612015	0.394007	2.45178	2.46686	2.04556	1.33746	0.362226
Thhalv10000867m	0.060746	0.032902	0.287888	0.654346	0.032891	1.06382	0.55724	0.545327	0.78254	0.170466
Thhalv10000868m	3.19222	2.35529	1.91451	3.60737	3.68774	1.93116	2.16762	3.62263	4.87432	4.60676
Thhalv10000869m	211.879	192.01	96.6688	322.597	156.068	97.6153	156.061	188.117	410.327	317.942
Thhalv10000870m	2.10839	2.09123	2.9087	4.69131	2.42323	3.68471	4.02532	4.6315	4.75706	5.02429
Thhalv10000871m	14.0447	9.91943	8.83688	17.5922	13.5632	7.6715	13.6143	13.5291	21.606	23.8448
Thhalv10000872m	6.34706	5.71363	9.22966	8.78794	6.57707	9.79762	15.3402	9.15661	9.03041	9.08724
Thhalv10000873m	4.092	5.42339	8.42257	11.0967	2.39421	7.25745	11.884	11.2149	15.1646	17.1905
Thhalv10000874m	22.7568	32.2907	33.4595	56.8914	24.921	41.4673	45.4784	57.8356	72.0502	55.6012
Thhalv10000876m	1.52194	4.11088	0.209569	1.19751	12.5642	0.433472	0.223667	2.34214	0.545038	2.06861
Thhalv10000878m	37.7374	50.0254	38.0942	68.0654	35.0631	41.1191	59.4904	56.5298	60.3876	71.8872
Thhalv10000879m	148.37	102.068	126.632	125.968	147.312	115.301	135.985	188.223	116.976	159.565
Thhalv10000880m	1.86959	2.14291	3.65358	2.28936	2.44135	4.01568	3.99364	3.35474	2.54468	3.37209
Thhalv10000881m	130.387	106.881	96.9994	134.01	122.117	78.8972	113.829	99.1919	153.651	174.577
Thhalv10000882m	5.28361	4.57728	5.03661	6.5217	4.64959	4.82158	6.00077	5.37683	8.21618	8.64323
Thhalv10000883m	20.577	13.5733	18.2755	25.0314	18.7157	17.0864	27.5235	30.9005	29.2501	40.1796
Thhalv10000884m	1.97141	1.23273	2.31574	1.86767	1.88011	2.34429	3.02754	3.78676	1.75474	2.63543
Thhalv10000885m	1.73086	1.99503	2.17259	3.12957	2.5805	2.02845	3.29923	2.81485	4.64085	5.19514
Thhalv10000886m	1.10181	1.9567	11.693	1.04727	2.06119	13.791	9.51143	4.49278	1.64398	2.40619
Thhalv10000887m	42.5072	35.4397	31.5282	49.8261	35.2071	37.1132	45.0486	50.308	58.6525	57.6936
Thhalv10000888m	0	0	0	0	0	0	0	0	0	0
Thhalv10000889m	8.8366	12.9008	10.5127	16.5385	9.35235	9.86413	12.0479	13.5837	18.5219	21.564
Thhalv10000890m	0.265744	0.06433	0.273142	0.628516	0	0.731808	0.458337	0.59726	0.504146	0.41092
Thhalv10000891m	58.0415	33.8325	23.8347	46.6639	49.0958	20.7585	29.9812	36.8188	72.4979	86.0716
Thhalv10000892m	0.193257	0.340075	0.337829	0.212445	0.322551	1.40798	0.187085	0.342482	0.4603	0.289076
Thhalv10000893m	2.54185	0.55273	4.44452	5.77119	0.663351	4.47234	6.27672	7.91426	4.00701	1.02625
Thhalv10000894m	0.75785	0.329151	1.69616	2.6611	1.39637	1.68826	2.66256	0.637166	1.65447	2.09505
Thhalv10000895m	4.46127	1.82782	1.75857	6.34132	3.28071	2.16976	2.58684	2.7826	9.30819	5.43871
Thhalv10000897m	12.2764	14.8358	7.29923	23.0426	12.3961	8.19558	9.10637	10.9986	14.4523	10.8716
Thhalv10000898m	10.5053	12.5893	6.07948	13.4582	18.7718	7.89391	8.48179	11.7242	11.9457	18.418
Thhalv10000899m	1.68379	2.12865	1.30815	1.67493	3.51902	1.38748	0.311628	2.0707	0.282981	1.09034
Thhalv10000901m	541.595	552.382	807.412	1186.43	544.103	884.019	1490.04	1168.48	1168.21	940.208
Thhalv10000903m	22.8443	20.7797	21.1891	36.5633	23.0471	22.9088	29.1851	33.3145	38.8934	39.1586
Thhalv10000904m	0.341283	0.057026	0.26306	0.592229	0.117519	2.24235	1.2838	0.063937	0.975659	0.348396
Thhalv10000905m	0	0	0.04816	0	0	0.047578	0	0	0.411703	0.416291
Thhalv10000907m	17.0115	16.3292	11.6838	20.5283	19.2301	11.1205	10.3901	13.2985	32.2966	41.1772
Thhalv10000908m	32.3182	40.1765	36.9216	47.5787	28.1434	36.0038	52.5826	44.3881	50.2711	49.0366
Thhalv10000909m	39.1996	33.6903	32.4016	39.7636	38.8865	28.7615	38.0404	42.8974	52.7822	58.8228
Thhalv10000910m	0.099152	0.140523	0.8404	0.492846	0.121869	1.40242	1.07571	0.887737	0.489244	0.503101
Thhalv10000911m	0	0	0	0.193416	0	0	0	0	0	0
Thhalv10000912m	8.9799	10.6652	8.38479	14.7603	7.42444	11.2795	12.5613	17.2029	20.761	15.2877
Thhalv10000913m	2.2785	1.5057	2.65632	3.38534	1.9243	2.29457	1.94151	1.58612	4.65945	4.20823
Thhalv10000914m	62.9175	59.7496	16.0882	70.7665	76.4887	21.6167	52.0553	80.6653	64.2224	54.455
Thhalv10000915m	66.1078	56.8825	75.664	94.5852	64.5506	64.434	74.5356	84.9349	92.9113	88.7641
Thhalv10000916m	30.9415	24.5537	23.0832	37.2734	31.6974	22.6682	24.9057	26.6963	46.1361	61.3183
Thhalv10000918m	17.4228	13.8724	12.0975	31.1658	18.5979	11.3005	20.6256	20.5859	36.5986	27.4068
Thhalv10000919m	11.9268	10.134	10.3411	16.6881	10.5389	10.2528	14.147	14.2419	17.0538	23.1277
Thhalv10000920m	31.1387	32.6492	27.2549	44.2173	31.9186	26.9124	33.6231	38.7828	41.6568	46.7605
Thhalv10000922m	13.5221	11.1113	11.0439	15.7512	10.3422	11.0887	15.2322	16.5077	21.0125	20.2493
Thhalv10000923m	9.64419	8.81616	7.17943	10.2821	6.76693	8.57812	9.68382	9.52381	12.7417	14.3947
Thhalv10000924m	29.556	42.1399	13.9857	41.8779	21.8291	24.6118	9.52557	14.525	12.8014	11.3335
Thhalv10000925m	8.27545	8.33904	11.9523	14.6208	8.91478	9.9995	9.26689	12.4124	18.4533	23.2127
Thhalv10000926m	1.66327	6.07155	2.82015	5.31427	2.90985	3.08556	4.31495	8.33591	0.690935	3.98587
Thhalv10000927m	32.808	28.8133	35.9962	50.5985	34.1168	37.7658	50.3159	63.7232	57.2942	50.4796
Thhalv10000928m	0	0	0	0	0	0	0	0	0	0
Thhalv10000929m	12.6176	10.0303	14.8361	20.6715	15.5683	12.4312	19.7109	19.8754	21.4998	22.7313
Thhalv10000930m	1.33423	1.24892	1.30426	1.94197	2.13689	0.785531	0.64704	2.26099	2.09117	1.76499
Thhalv10000931m	0.997687	1.96373	0.630803	0.83782	2.78639	1.17406	0.755921	0.651378	0.313805	0.236868
Thhalv10000932m	11.7625	13.9638	15.9719	14.8725	17.928	15.276	22.2908	22.8534	9.15261	18.6383
Thhalv10000933m	3.65446	2.76167	2.09804	1.45932	4.82904	1.26945	0.222612	2.6347	0.39905	3.86115
Thhalv10000934m	10.5114	14.4083	32.2868	9.05361	7.14464	48.0399	33.0092	6.28599	1.75475	1.48525
Thhalv10000935m	0	0	0	0	0	6.42891	0	0	0.227647	0
Thhalv10000936m	0	0	0.038786	0	0	0	0	0	0	0
Thhalv10000937m	3.01697	0.927273	0.768153	1.50319	1.12981	14.0871	0.721485	1.6797	3.8444	1.15075
Thhalv10000938m	113.066	119.496	63.7713	204.678	91.6951	69.3288	48.9574	80.2942	205.648	159.886
Thhalv10000939m	4.27109	3.67622	3.30752	5.13205	3.87411	3.09833	5.2476	7.17303	10.3098	15.7644
Thhalv10000940m	24.4584	30.3214	6.18961	64.695	45.4106	8.35482	5.78963	76.3993	12.4334	49.462
Thhalv10000941m	0	0	0	0	0	0	0	0	0	0
Thhalv10000942m	0	0	0	0	0	0	0	0	0	0
Thhalv10000943m	10.2935	9.19621	7.01716	16.061	9.66132	9.01947	8.70031	10.0746	17.384	15.9475
Thhalv10000944m	62.5711	57.5891	72.7619	105.596	60.3874	68.9395	86.9846	39.4127	102.961	108.453
Thhalv10000945m	25.4701	36.5615	70.1832	94.0039	25.9173	99.5238	258.593	386.214	75.3	32.4859
Thhalv10000946m	94.9236	90.8106	71.6047	115.983	82.4295	65.1043	109.683	101.43	141.962	166.033
Thhalv10000947m	10.8448	12.987	10.3312	14.2688	10.3835	10.1719	13.3446	15.917	17.8441	14.3792
Thhalv10000948m	1.91162	0	0	0	0.575064	0	0	0	0	1.08437
Thhalv10000949m	19.552	16.1489	18.0531	22.0032	19.5609	19.2953	25.7609	25.3333	25.5408	26.8682
Thhalv10000950m	8.21332	8.511	7.29045	13.6667	9.93088	8.46321	9.53149	12.3708	14.1565	18.1319
Thhalv10000951m	0	0	0	0	0	0	0	0	0	0
Thhalv10000952m	55.3918	45.2846	28.6466	56.243	61.8464	27.7625	53.1793	55.0651	79.5924	97.7711
Thhalv10000953m	0.194791	0.126493	0.082529	0.173075	0.681598	0.706883	0.429788	0.32534	0.191985	0.758627
Thhalv10000954m	5.32531	5.02488	3.45601	10.4062	2.70615	5.57614	7.08189	8.99091	17.0066	14.8969
Thhalv10000955m	4.52248	4.9378	2.40786	3.68173	7.39347	2.28584	2.3907	2.02323	3.59645	6.30038
Thhalv10000956m	23.1343	21.7949	17.9601	26.3362	23.3736	17.9507	24.0234	27.7688	32.6036	39.4718
Thhalv10000957m	10.2704	12.1979	8.03005	9.8123	10.4868	9.77573	11.3594	12.0478	11.9796	11.0823
Thhalv10000958m	0	0	0.181412	0	0.06441	0.020674	0	0	0	0.535966
Thhalv10000959m	3.81787	1.25813	1.96711	3.27207	2.59848	3.34629	2.0252	3.04834	3.85106	5.32466
Thhalv10000960m	104.875	94.1331	89.9296	126.348	87.0538	92.7132	122.739	156.288	152.363	122.979
Thhalv10000961m	0.550594	0.285725	3.05805	4.70592	0.304018	11.7561	11.1335	18.0873	6.54497	3.22261
Thhalv10000962m	7.52484	8.2434	12.6865	7.71245	15.9319	13.768	12.7863	19.0149	5.42556	11.9267
Thhalv10000963m	2.1207	1.87383	2.83899	3.05695	3.20308	3.72812	4.55605	6.33407	6.42606	7.2788
Thhalv10000965m	13.4039	11.7436	12.3194	16.7346	12.5006	13.009	14.0067	17.4603	18.3181	18.2918
Thhalv10000966m	3.72042	4.86934	3.96154	5.0392	3.89353	3.54768	3.37442	4.91257	5.99612	5.05692
Thhalv10000967m	8.70741	22.7387	0.930332	3.12889	8.9294	2.95608	2.7391	3.22798	1.64601	1.0324
Thhalv10000968m	45.9897	37.3277	46.4281	35.9629	45.8627	41.0204	53.4705	47.5403	45.0311	91.8822
Thhalv10000969m	11.206	13.3551	13.3262	11.7114	14.2136	11.538	16.8139	17.0288	9.76307	13.5982
Thhalv10000970m	176.954	145.751	44.306	479.143	141.425	54.4799	165.55	64.9014	450.323	248.273
Thhalv10000972m	172.819	126.1	26.564	174.072	114.218	28.4564	90.2327	82.7306	281.924	208.265
Thhalv10000973m	15.4028	12.4742	10.2972	27.2607	18.7458	12.6153	20.9872	16.4088	31.791	14.0752
Thhalv10000974m	12.7183	16.4619	15.251	18.3512	14.064	18.6443	22.7478	21.5208	28.4271	27.5968
Thhalv10000976m	7.57722	7.43075	7.28824	9.79526	8.14434	9.37216	8.74991	11.1765	10.2253	13.2468
Thhalv10000977m	19.6997	18.7889	15.5934	22.1409	18.7186	15.4543	19.0627	21.3258	23.0232	27.5282
Thhalv10000978m	64.2213	91.7434	99.7771	121.599	66.7416	107.616	114.915	107.385	108.367	132.303
Thhalv10000979m	40.4978	37.6151	29.6143	53.8164	34.7473	37.5861	48.8677	43.9759	72.9383	78.0165
Thhalv10000981m	33.4354	31.1068	32.6976	37.6827	35.0951	30.0604	46.3971	40.6358	39.6812	58.5205
Thhalv10000983m	100.156	68.1079	72.757	152.827	75.7052	72.124	96.8504	106.133	189.153	187.385
Thhalv10000984m	0.082115	0.088952	0.201449	0.343668	0.04386	1.41979	0.267912	0.244345	0.800838	0.161213
Thhalv10000985m	43.8858	39.8768	32.0042	52.0764	46.706	30.0926	40.914	37.3004	47.2842	66.0231
Thhalv10000986m	13.7881	11.077	9.35193	14.606	15.9311	10.4507	12.514	16.8089	13.2127	18.7901
Thhalv10000988m	36.5074	29.5989	21.2879	49.6571	32.576	19.4507	25.2219	45.7097	52.7618	53.3763
Thhalv10000989m	76.5914	62.7551	36.5922	93.2662	78.8019	29.5025	47.5008	53.3252	192.999	144.632
Thhalv10000990m	5.19872	8.27519	10.5158	25.4664	7.28261	17.1488	35.6885	51.257	9.56686	4.50185
Thhalv10000991m	3.59612	2.4583	2.50653	3.99319	3.13093	3.11294	3.50863	4.52088	2.57201	4.92526
Thhalv10000993m	1.34252	1.16656	3.23213	3.44836	1.25888	10.6667	6.91681	5.45267	7.11856	2.55864
Thhalv10000994m	25.0663	20.4613	15.0166	33.3432	18.8892	14.5459	14.4124	21.4128	41.6419	38.4737
Thhalv10000995m	0	0	0	0	0	0	0	0	0	0
Thhalv10000996m	36.4468	26.8744	39.9388	47.4721	36.3971	36.4065	44.5328	59.8676	46.0803	62.3442
Thhalv10000997m	287.007	317.486	348.897	420.083	229.813	358.859	470.051	454.161	469.463	451.925
Thhalv10000998m	14.0837	15.884	11.1573	23.913	18.1587	21.8202	9.8113	18.3232	36.2815	23.993
Thhalv10000999m	0	0.260822	0.058823	0.139091	0.091756	0.778404	0	0.149925	0	0.461141
Thhalv10001000m	6.46764	6.7707	5.98229	12.1227	6.77224	6.08701	6.07908	7.46114	12.2836	13.1178
Thhalv10001001m	0	0	0.252899	0.606508	0	0.86424	1.70069	0.801918	0.903697	0.34417
Thhalv10001002m	9.52807	18.2101	12.4879	11.0393	14.0557	13.4937	19.7684	12.1265	7.80444	6.19861
Thhalv10001003m	24.1581	58.4229	5.1971	9.26406	52.4186	7.22362	4.25662	6.19964	4.86257	4.11947
Thhalv10001004m	0	0	0	0	0.548296	0	0	0	0	0
Thhalv10001006m	37.3749	32.989	35.535	45.7817	36.2993	39.3217	49.4887	70.689	50.8645	53.3497
Thhalv10001007m	0	0	0	0	0	0	0	0	0	0
Thhalv10001008m	292.98	291.776	184.098	473.891	230.834	195.43	127.954	201.467	507.833	497.921
Thhalv10001009m	7.82813	5.93393	8.94378	6.92813	9.54865	8.65168	8.27342	11.6161	7.8463	9.59601
Thhalv10001010m	15.1785	36.3307	12.4077	12.0671	25.6593	4.95846	6.30202	10.0726	4.97393	4.6017
Thhalv10001011m	22.8174	53.4078	44.32	65.939	21.0721	59.8672	80.6757	95.2135	73.0986	46.899
Thhalv10001012m	3.16022	3.46453	4.15567	3.32844	3.37641	4.34607	3.42355	5.80823	5.93919	6.90707
Thhalv10001013m	2.2821	8.0644	9.53717	3.08476	4.4952	10.889	19.3731	14.7562	2.9975	1.47235
Thhalv10001014m	1.36173	1.32476	0.220169	0.756802	1.16077	0.302094	0.424138	1.59134	1.45749	1.55978
Thhalv10001015m	0.97054	1.94225	1.7614	3.69046	0	6.23836	3.0386	2.02852	3.75035	0.802368
Thhalv10001016m	14.2378	16.9601	50.6139	36.2134	20.2922	42.3585	88.9237	127.992	29.557	30.7352
Thhalv10001017m	12.3252	9.92707	10.7708	12.6966	12.2261	13.9586	15.9901	20.2577	16.9386	19.2618
Thhalv10001019m	28.6705	25.1646	12.742	28.4184	35.2382	12.1253	22.3289	31.9746	30.4084	35.6541
Thhalv10001020m	33.3809	48.8753	12.3935	29.3501	25.9289	6.79053	6.40937	12.3003	24.6523	13.918
Thhalv10001021m	4.11944	3.68131	10.1724	2.93566	6.54196	17.7679	7.26353	12.5869	3.76579	5.12341
Thhalv10001022m	32.7428	27.239	23.5995	45.1427	28.8343	23.2644	32.0387	67.359	54.981	54.4919
Thhalv10001023m	10.3511	11.3372	12.2899	18.3452	12.2797	13.9053	14.2837	21.7624	20.7594	22.0396
Thhalv10001024m	26.1145	28.35	30.2076	41.642	31.2249	28.5107	41.8284	40.7734	41.6336	53.4971
Thhalv10001025m	19.3549	13.938	6.86582	44.0349	7.8593	21.9385	5.09384	3.96632	29.5452	5.92502
Thhalv10001026m	18.0697	18.6929	18.1437	15.3665	14.0561	21.5306	22.8875	25.4214	25.2606	23.1357
Thhalv10001027m	64.3352	70.8269	63.1741	102.73	36.3259	50.5509	94.8628	81.217	118.706	64.1423
Thhalv10001028m	57.7925	81.6021	50.2355	92.487	67.2485	54.8704	67.3499	78.6981	92.2774	94.8664
Thhalv10001029m	62.8912	47.1901	28.938	63.9692	69.1723	32.1171	44.0566	65.1545	67.5213	77.7528
Thhalv10001030m	0	0	0	0	0	0.208408	0.646535	0.791882	0.473518	0
Thhalv10001031m	106.438	82.7843	72.4446	82.9911	107.554	72.0038	93.9202	114.742	102.484	119.184
Thhalv10001032m	0.195684	0	0	0	0.214769	0.227254	0.355965	0	0.398587	0
Thhalv10001033m	0.535737	1.01594	0	0	2.27152	0	0	0	0	0.112071
Thhalv10001034m	7.58149	9.36966	6.25868	12.2968	7.54758	5.85368	10.1079	8.07731	7.97853	3.6991
Thhalv10001035m	2.11825	2.00868	7.08958	4.82883	2.81533	5.40946	6.80007	6.57099	5.65657	8.29887
Thhalv10001036m	0	0.392636	0.334285	0	0	0.347753	1.50411	2.40265	0	0
Thhalv10001037m	51.7968	23.7245	35.6122	47.4062	49.8126	38.9311	88.7301	112.765	94.0297	261.21
Thhalv10001038m	0	0	0	0	0	0	0	0	0	0
Thhalv10001039m	263.395	190.592	256.632	95.7784	211.22	227.501	333.956	412.662	318.289	288.248
Thhalv10001040m	51.5345	53.5167	35.2753	52.0077	41.7802	37.8471	43.58	49.8854	61.672	64.1871
Thhalv10001041m	108.285	96.6731	39.8148	133.733	85.6211	50.9325	27.4906	53.0598	161.934	146.589
Thhalv10001042m	5.73731	6.04144	3.2408	3.81098	7.83995	4.01228	2.64458	3.63919	2.62265	2.48249
Thhalv10001043m	28.4311	14.5318	16.3069	27.9754	20.2767	17.5637	15.2669	15.1288	49.0825	58.4438
Thhalv10001044m	0.872325	1.38152	3.37829	0.940641	0.820792	2.00703	1.5875	3.15009	0.155863	0.612984
Thhalv10001045m	46.5809	43.8518	51.358	61.0358	48.6291	46.1007	48.2789	63.0544	60.1787	78.4242
Thhalv10001047m	8.78231	12.8825	4.27145	10.0696	10.6925	4.49056	6.00012	7.78586	15.8607	8.46151
Thhalv10001049m	21.9753	7.82458	15.5716	26.3893	11.278	13.4771	17.1284	16.5894	73.8209	46.3057
Thhalv10001050m	12.227	15.5603	18.6612	23.7326	7.12773	19.8021	27.5473	23.0374	36.9162	25.7437
Thhalv10001051m	0.047109	0.204126	0.772092	0	0.103407	0	0	0.389513	0	1.64578
Thhalv10001052m	9.32907	11.6396	10.5165	18.4493	8.36281	10.9459	11.1961	12.1437	18.1332	20.589
Thhalv10001053m	11.167	12.9371	8.58595	12.0723	12.175	9.01949	10.6063	16.9483	13.4113	18.9047
Thhalv10001056m	1.00561	1.23165	0.093798	0.387202	0.99362	0.072914	0.170335	0.184765	0.252951	0.405437
Thhalv10001057m	11.9861	12.6718	10.1962	22.1303	12.9647	11.5672	13.7133	23.6358	26.5971	17.09
Thhalv10001058m	278.194	245.781	186.583	353.63	242.345	156.27	226.725	261.454	355.667	383.859
Thhalv10001059m	1.32977	0.259732	2.72401	4.5264	0.368357	5.04841	6.82348	4.04994	9.51493	2.30228
Thhalv10001060m	9.94641	10.6142	13.7062	12.0098	8.40741	13.6367	15.6499	16.6901	17.8843	13.4205
Thhalv10001062m	15.1281	13.5061	10.1846	17.7379	17.2105	10.4561	15.227	18.9515	19.649	22.7944
Thhalv10001063m	0	0	0	0	0	0.909989	0	0	0	0
Thhalv10001064m	0	0	0	0	0	0	0	0	0	0
Thhalv10001065m	0	0	0	0	0	0	0	0	0	0
Thhalv10001066m	0	0	0	0	0	0.137902	0	0	0	0
Thhalv10001067m	10.4198	12.5626	10.6027	17.8822	10.7702	11.869	16.7684	21.2122	21.2269	15.5056
Thhalv10001069m	223.804	254.433	131.399	367.976	194.66	139.949	117.55	158.113	338.304	347.578
Thhalv10001070m	0	0	0.131107	0.10403	0	0	0	0	0	0
Thhalv10001071m	0	0	0.039363	0	0.063959	0	0.125333	0	0	0.153227
Thhalv10001072m	0	0	0	0	0	0	0	0	0	0
Thhalv10001073m	18.6154	30.2618	19.7988	14.814	35.3591	11.1391	5.87052	23.0576	3.27283	41.0115
Thhalv10001074m	77.5307	100.334	98.9577	116.494	85.1114	94.5819	117.713	115.827	113.122	134.84
Thhalv10001075m	0	0	0	0	0	0	0	0	0	0
Thhalv10001076m	35.6644	66.4109	12.7081	39.4466	41.1234	10.7791	31.8827	16.0255	16.2666	21.7622
Thhalv10001077m	0	0.048346	0	0.099002	0.048983	0.031445	0.048972	0	0.10836	0.235477
Thhalv10001078m	5.41211	5.75881	7.66039	7.51242	6.12784	7.59199	11.3227	10.5874	6.66836	6.4289
Thhalv10001080m	7.34054	9.81161	8.01575	10.1224	7.1786	7.41438	6.82728	10.5313	14.4578	12.2675
Thhalv10001082m	5.03956	10.4275	4.4221	9.97692	4.37544	3.517	2.61239	5.33924	7.9019	7.35034
Thhalv10001085m	297.33	309.344	151.972	407.404	300.009	142.158	291.971	366.662	473.539	558.817
Thhalv10001086m	0	0	0	0	0	0	0	0	0	0
Thhalv10001087m	6.45468	9.1495	3.67385	7.27483	9.06333	2.72879	1.78959	1.93919	15.628	20.441
Thhalv10001088m	2.86056	13.4303	9.99535	11.6351	6.78951	6.96341	24.0932	15.7605	1.17625	2.21694
Thhalv10001089m	0	0	0	0	0	0	0	0	0	0
Thhalv10001090m	0	0	0	0	0	0	0	0	0	0
Thhalv10001093m	4.66559	7.26431	8.2755	2.53069	13.5886	15	3.56696	1.49113	1.40132	4.62634
Thhalv10001094m	0	0	0	0	0	0	0	0	0	0
Thhalv10001095m	15.7151	8.08133	26.7455	15.1196	9.57916	15.381	9.22272	8.78396	16.1784	29.8965
Thhalv10001096m	0	0	0	0	0	0	0	0	0	0
Thhalv10001097m	1.58116	1.85991	1.99296	2.13791	1.73905	1.69498	1.9631	1.55055	1.29082	2.13585
Thhalv10001098m	0.63368	1.20521	1.57907	1.70234	0.64766	1.20171	1.13567	1.22274	1.30342	1.03958
Thhalv10001099m	0	0	0	0	0	0	0	0	0	0
Thhalv10001100m	0	0	0	0	0	0	0	0	0	0
Thhalv10001101m	0	0	0	0	0	0	0	0	0	0
Thhalv10001102m	0	0	0	0	0	0	0	0	0	0
Thhalv10001103m	0.005933	0.002641	0.023104	0	0.006691	0.009694	0.023546	0.00653	0.008146	0.009575
Thhalv10001104m	0	0	0	0	0	0	0	0	0	0
Thhalv10001105m	0.078693	0	0	0	0	0	0	0	0	0
Thhalv10001106m	9.74437	13.2128	8.64144	15.7435	12.06	11.3365	13.1411	25.0417	15.2165	16.0355
Thhalv10001107m	0	0	0	0	0	0	0	0	0	0
Thhalv10001108m	0	0	0	0	0	0	0	0	0	0
Thhalv10001109m	0	0	0	0	0	0	0	0	0	0
Thhalv10001110m	0	0	0	0	0	0	0	0	0	0
Thhalv10001111m	0	0	0	0	0	0	0	0	0	0
Thhalv10001112m	0	0	0	0	0	0	0	0	0	0
Thhalv10001113m	1.53402	1.84892	1.14947	0.361975	1.71267	1.47825	0.688722	1.75733	0.49942	1.08761
Thhalv10001114m	0	0	0	0	0	0	0	0	0	0
Thhalv10001115m	0.984263	2.99169	2.46566	3.24207	1.14782	2.34913	2.521	2.54555	2.06631	2.65021
Thhalv10001116m	0	0	0	0	0	0	0	0	0	0
Thhalv10001117m	11.8668	13.7619	15.2557	28.8007	10.0479	14.544	19.1672	31.9405	25.8367	18.8835
Thhalv10001118m	0	0	0	0	0	0	0.039169	0	0	0
Thhalv10001120m	0.523756	1.44867	0	0	1.18805	0	0	0	0	0.860667
Thhalv10001121m	0	0	0	0	0	0	0	0	0	0
Thhalv10001122m	0.632487	0.621803	0.20194	0.443786	0.681507	0.606266	0.189127	0.770223	0.455412	0.675735
Thhalv10001123m	0	0	0	0	0	0	0	0	0	0
Thhalv10001124m	0	0	0	0	0	0	0	0	0	0
Thhalv10001125m	0	0	0	0	0	0	0	0	0	0
Thhalv10001126m	0	0	0	0	0	0	0	0	0.121832	0
Thhalv10001127m	0	0	0	0	0	0	0	0	0	0
Thhalv10001128m	3.5425	4.632	0.681697	1.23039	6.93817	0.631317	0.700664	0.967438	0.707264	1.13354
Thhalv10001129m	0	0	0	0	0	0	0	0	0	0
Thhalv10001130m	205.472	173.892	103.247	165.98	235.725	93.4019	118.849	163.51	134.406	218.681
Thhalv10001131m	0	0	0	0	0	0	0	0	0	0
Thhalv10001132m	0	0	0	0	0	0	0	0	0	0
Thhalv10001133m	0	0.269133	0.043996	0	0.034313	0.022028	0	0	0.0377	0
Thhalv10001134m	0	0	0	0	0	0	0	0	0	0
Thhalv10001136m	0	0	0	0	0	0	0	0	0	0
Thhalv10001137m	0.325218	0.25633	0.196696	0.11682	0.173009	0.055409	0	0.472391	0	0
Thhalv10001138m	0	0	0	0	0	0	0	0	0	0
Thhalv10001139m	0	0	0	0	0	0	0	0	0	0
Thhalv10001140m	0	0	0	0	0	0	0	0	0	0
Thhalv10001141m	7.20567	7.20349	12.4133	8.89065	5.10607	7.02206	9.05421	16.1168	9.78679	15.7295
Thhalv10001142m	0	0	0	0	0	0	0	0	0	0
Thhalv10001143m	0	0	0	0	0	0	0	0	0	0
Thhalv10001145m	0	0	0	0	0	0	0	0	0	0
Thhalv10001146m	0	0	0	0	0	0	0	0	0	0
Thhalv10001147m	0	0	0	0	0	0	0	0	0	0
Thhalv10001148m	0	0	0	0	0	0	0	0	0	0
Thhalv10001149m	0.037739	0.122643	0.106213	0.52406	0.124258	0.106359	0.124232	0.089837	0.046122	0.198457
Thhalv10001150m	0.142784	0	0	0	0	0	0	0	0	0
Thhalv10001151m	0	0	0	0	0	0	0	0	0	0
Thhalv10001152m	0	0	0	0	0	0	0	0	0.099263	0
Thhalv10001153m	0	0	0	0	0	0	0	0	0	0
Thhalv10001154m	0	0	0	0	0	0	0	0	0	0
Thhalv10001155m	20.5374	20.8003	17.43	29.1612	19.0528	16.4517	29.1066	29.4064	33.4959	32.8708
Thhalv10001156m	8.96948	17.0698	9.08662	18.6403	8.69609	7.99316	7.53748	13.9056	20.3846	16.2085
Thhalv10001157m	0	0	0	0	0	0	0	0	0	0
Thhalv10001158m	52.832	31.1548	36.1251	101.733	43.4812	33.9626	43.6868	91.1744	93.0677	220.399
Thhalv10001159m	0	0	0	0	0	0	0	0	0	0
Thhalv10001160m	0	0	0	0	0	0.646441	0	0	0	0
Thhalv10001161m	1.21193	1.0214	2.52404	2.49604	0.660096	3.18799	2.67957	3.99048	1.67231	2.91668
Thhalv10001162m	0	0	0	0	0	0	0	0	0	0
Thhalv10001163m	0	0	0	0	0	0	0	0	0	0
Thhalv10001164m	0	0	0	0	0	0	0	0	0	0
Thhalv10001165m	11.4564	14.6425	17.8019	18.8772	13.5178	17.5935	21.3003	20.8857	20.4169	22.0673
Thhalv10001166m	0	0	0.159035	0	0	0	0	0	0	0
Thhalv10001167m	0	0	0	0	0	0	0	0	0	0
Thhalv10001168m	0	0	0	0	0	0	0	0	0	0
Thhalv10001169m	0	0	0	0	0	0	0	0	0	0
Thhalv10001170m	0	0	0	0	0	0	0	0	0	0
Thhalv10001171m	0	0	0	0	0	0	0	0	0	0
Thhalv10001172m	0	0	0	0.114425	0	0	0	0	0	0
Thhalv10001173m	1.21188	1.13525	1.06952	0.494139	2.40554	2.39812	0.252029	1.36552	0.703867	1.75104
Thhalv10001174m	0	0	0	0	0	0	0	0	0	0
Thhalv10001175m	0.30732	0	0.073145	0.331755	0.108837	0.997104	0.226831	0.594397	1.18975	0.911764
Thhalv10001176m	0.267706	0.630493	0.751351	1.15595	0.325016	1.60192	0.622285	1.77995	0.887249	0.549557
Thhalv10001177m	0	0	0	0	0	0	0	0	0	0
Thhalv10001178m	0	0	0.362763	0.193854	0	0.283693	0.303826	0.417363	0.380081	0
Thhalv10001180m	0.374604	0.185381	0	0	0.536649	0	0	0	0	0
Thhalv10001181m	0	0	0	0	0	0	0	0	0	0
Thhalv10001182m	0	0	0	0	0	0	0	0	0	0.373892
Thhalv10001183m	0	0	0	0	0	0	0	0	0	0
Thhalv10001184m	0	0	0.09857	0	0	0	0	0	0	0
Thhalv10001185m	1.2611	1.21889	2.09631	1.73352	2.03348	2.56915	2.02448	2.811	4.78616	11.2536
Thhalv10001186m	0	0	0	0	0	0	0	0	0	0
Thhalv10001187m	0	0	0	0	0	0	0	0	0	0
Thhalv10001188m	0	0	0	0	0	0.083405	0	0	0	0
Thhalv10001189m	1.30765	1.39043	2.48319	1.92054	2.35082	2.72351	2.40787	2.81672	3.18054	3.65817
Thhalv10001190m	0	0	0	0	0	0	0	0	0	0
Thhalv10001191m	0.160661	0.273393	0	0	0.554664	0.064839	0	0	0	0.479488
Thhalv10001192m	0	0	0	0	0	0	0	0	0	0
Thhalv10001193m	0	0	0	0	0	0	0	0	0	0
Thhalv10001194m	0	0	0	0	0	0	0	0	0	0
Thhalv10001195m	0	0.105906	0.151688	0.956344	0	0.68657	0	0.411968	0.836959	2.2989
Thhalv10001196m	0	0	0	0	0	0	0	0	0	0
Thhalv10001197m	52.3388	97.2142	95.087	109.876	61.5802	119.773	149.129	175.685	128.127	112.93
Thhalv10001198m	0	0	0	0	0	0	0	0	0	0
Thhalv10001199m	0.960699	0	0	0	0	0	0	0	0	0
Thhalv10001200m	0.145281	0	0.506967	0.642403	0.284403	0.668605	0	1.97668	0.445753	0
Thhalv10001201m	0.054385	0	0.038266	0	0.039528	0.081283	0	0.059894	0.08744	0.117576
Thhalv10001202m	0	0	0	0	0	0	0	0	0	0
Thhalv10001203m	0.068179	0.205771	0	0.045494	0.190869	0	0	0	0	0.124865
Thhalv10001204m	0.039124	0.084764	0.027161	0.266156	0	0.165029	0.208933	0.067058	0.045265	0
Thhalv10001205m	0	0	0	0	0	0	0	0	0	0
Thhalv10001206m	0	0	0	0.014581	0	0	0.032284	0	0.057379	0
Thhalv10001207m	1.25113	0.877181	0.909782	1.5158	0.958846	0.833144	0.912897	1.20651	1.93106	1.86441
Thhalv10001208m	19.0736	25.7442	23.9273	26.3573	30.0337	21.6576	23.1005	36.0042	26.9251	42.9483
Thhalv10001209m	1.18823	0.852498	0.410748	0.152328	0.99631	0.60061	0.434104	0	0.209756	0.868627
Thhalv10001210m	2.85206	2.76214	3.25771	4.03328	3.48754	2.75945	3.8448	2.86071	4.6813	6.9503
Thhalv10001211m	0	0	0	0	0	0	0	0	0	0
Thhalv10001212m	0	0	0	0	0	0	0	0	0	0
Thhalv10001213m	0	0	0	0	0	0	0	0	0	0
Thhalv10001214m	0.624148	0.792421	0.320303	0.417588	0.623747	0.942049	0.373856	0.517983	0.684065	0.611652
Thhalv10001215m	0	0	0	0	0	0	0	0	0	0
Thhalv10001216m	0.215414	0.18407	0.464378	1.11489	0.111797	1.49224	1.36378	1.0219	1.70945	0.35701
Thhalv10001218m	0	0	0	0	0	0	0	0	0	0
Thhalv10001219m	0	0	0	0	0	0	0	0	0	0
Thhalv10001220m	0	0	0.294146	0.188488	0	1.34821	1.30408	0.303408	0.207689	0
Thhalv10001221m	1.60697	4.03139	3.61586	3.48548	2.31243	3.14473	2.59907	3.23137	2.70731	3.36136
Thhalv10001222m	3.7898	5.16404	5.90333	6.31612	4.84533	6.25058	6.24023	6.97039	7.10283	7.29669
Thhalv10001223m	0	0	0	0	0	0	0	0	0	0
Thhalv10001224m	0	0	0	0	0	0	0	0	0	0
Thhalv10001225m	0	0	0	0	0	0	0	0	0	0
Thhalv10001226m	1.95197	2.10046	0	0.910928	2.28458	0.599199	0	0.144606	1.05322	13.5339
Thhalv10001227m	0	0	0	0	0	0	0	0	0	0
Thhalv10001228m	0	0.414581	0.983918	0.337971	0.135965	0.126041	0.527418	4.49692	0	0
Thhalv10001229m	2.46503	4.2316	3.78849	5.00909	3.60342	3.47582	3.55388	4.57036	4.30037	4.25106
Thhalv10001230m	114.231	130.99	66.7805	97.3005	133.902	57.2166	70.3952	97.6599	82.3996	141.383
Thhalv10001231m	88.3106	69.4542	71.0953	63.1734	81.8031	60.7016	74.7307	65.1498	70.9415	94.3632
Thhalv10001232m	0	0	0	0	0	0	0	0	0	0
Thhalv10001233m	0	0	0	0	0	0	0	0	0	0
Thhalv10001234m	0	0.033047	0.182309	0.451759	0.117187	0.253951	0.033475	0.216062	0.054735	0.138443
Thhalv10001235m	0	0	0	0	0.151504	0.245094	0.184815	0.109536	0.224189	0
Thhalv10001236m	8.18966	6.94602	9.49164	9.74909	6.24632	7.78813	13.6738	11.7361	11.3002	16.2684
Thhalv10001237m	0	0	0	0	0	0	0	0	0	0
Thhalv10001238m	0.985346	0.386888	0.446645	0.412545	1.16122	0.434596	0.44063	1.21353	0.856529	1.4524
Thhalv10001240m	6.39896	5.69693	0.660499	0.785249	5.62558	1.19671	0	0.747344	0	2.60313
Thhalv10001241m	19.5617	20.9472	24.9851	72.8725	27.7866	30.5616	21.8115	41.3497	79.034	96.0105
Thhalv10001242m	2.34139	1.08655	1.22644	1.45662	2.29197	1.0009	0.751887	2.06984	1.39903	3.64245
Thhalv10001243m	70.221	72.7523	57.9279	99.9167	73.2124	56.3284	109.643	115.688	80.7398	97.2823
Thhalv10001245m	0	0	0.051797	0	0	0	0	0	0	0
Thhalv10001246m	21.9209	19.9242	25.1084	32.827	23.2861	20.2067	27.8038	34.0346	32.5111	38.4228
Thhalv10001247m	37.4946	32.7509	46.5313	55.0737	34.3134	49.4451	65.4376	77.6373	63.6005	61.7726
Thhalv10001248m	68.7119	58.6875	52.1559	110.155	54.854	55.6493	88.964	78.1173	113.644	107.159
Thhalv10001249m	0	0.030956	0.038873	0.031696	0	0	0	0.135146	0.069849	0.098681
Thhalv10001252m	70.2366	79.1515	62.1162	94.2239	61.9397	64.7497	93.9592	84.7993	110.065	118.785
Thhalv10001257m	542.677	514.523	639.556	1084.44	446.675	556.77	1189.1	957.971	1072.04	1014.27
Thhalv10001258m	0	0.27497	0	0	0.400089	0.081388	0	0	0.672084	0
Thhalv10001259m	0.109069	0.568249	0.986688	1.29615	0.068404	1.18198	1.51787	1.90403	0.848449	0.464315
Thhalv10001260m	0	0	0	0	0	0	0	0	0	0
Thhalv10001261m	0	0	0	0	0	0	0	0	0	0
Thhalv10001262m	0	0	0	0	0	0.035631	0	0	0	0
Thhalv10001264m	0	0	0	0	0	0	0	0	0	0
Thhalv10001266m	0	0	0	0	0	0	0	0	0	0
Thhalv10001267m	0	0	0	0	0	0	0	0	0	0
Thhalv10001268m	0.30778	0.644585	0.169636	0.687299	0.30627	0.054213	0.954641	1.08069	0.738504	0.4397
Thhalv10001269m	0	0	0	0	0	0	0	0	0	0
Thhalv10001270m	0.915839	0.87278	0.650331	1.31888	0.887362	0.348396	2.89194	2.68448	2.31532	0.284064
Thhalv10001272m	0	0	0	0	0	0	0	0	0	0
Thhalv10001273m	0	0.159609	0	0	0.161711	0	0	0.175374	0	0
Thhalv10001274m	0.333737	0.441795	0.234821	0.628577	0.681097	0.199638	1.76607	0.490603	0.645652	0.129633
Thhalv10001275m	0	0	0	0	0	0	0	0	0	0
Thhalv10001276m	1.60232	0.56477	0	1.72239	0.480082	0.049285	0	0.154306	0.583599	0.527247
Thhalv10001277m	4.55001	5.62098	10.4614	9.1805	6.93556	10.6131	11.7391	11.765	8.31494	9.1829
Thhalv10001278m	7.96064	5.81418	12.3714	8.24855	7.71493	13.521	13.169	11.8509	9.91388	10.8349
Thhalv10001279m	6.52297	7.76252	10.0016	9.88287	9.62973	9.92963	11.0363	12.4906	9.49158	11.1528
Thhalv10001280m	16.2217	16.8528	17.7218	25.5418	22.0868	19.4392	24.918	22.3507	26.7428	31.5855
Thhalv10001281m	9.00828	10.6618	12.4743	16.3255	11.0289	12.1124	16.5776	15.2952	18.1303	20.3578
Thhalv10001282m	22.5541	29.9236	19.5077	35.3022	25.8071	20.0512	33.9854	33.4826	18.4385	26.936
Thhalv10001283m	35.3073	34.373	31.095	51.9277	41.0528	31.4967	42.9161	42.6293	56.7033	59.7649
Thhalv10001284m	15.2839	18.8519	15.0977	23.1778	19.9135	14.9574	21.826	18.8917	26.6111	30.1117
Thhalv10001285m	14.3063	13.8672	33.4593	26.3243	15.8241	25.1947	32.6369	31.8648	16.1352	34.8186
Thhalv10001286m	5.27136	3.95713	2.82493	8.19384	5.37551	3.28717	6.80223	6.42854	10.7981	9.71621
Thhalv10001287m	0.848843	1.36474	2.58306	2.54904	1.25023	2.95039	2.76328	1.66905	1.97037	3.00435
Thhalv10001288m	34.578	35.3736	34.1599	44.0731	39.1846	34.4559	52.7988	48.6995	51.5849	68.9461
Thhalv10001290m	0.165287	0.191725	0.477548	1.83339	0.16415	0.956468	0.970038	0.631126	0.703025	0.727021
Thhalv10001291m	53.1455	35.1888	49.2826	55.8653	45.2413	48.2532	81.4399	56.8656	63.2358	82.5492
Thhalv10001292m	0.454979	0.311317	1.6302	2.32215	0.178108	5.30865	5.17965	4.58122	4.1181	1.20657
Thhalv10001293m	9.49764	9.26377	10.0641	17.4872	9.41555	10.8101	8.67005	10.969	15.3869	13.8232
Thhalv10001294m	31.2688	37.7574	44.7678	44.3508	33.3469	41.688	55.926	49.7164	47.6002	63.0793
Thhalv10001295m	55.383	44.3363	41.6656	70.6556	56.2114	52.1389	75.5965	78.8695	93.3061	79.6211
Thhalv10001296m	0.631188	1.37745	0.963953	1.03544	0.64829	1.22985	1.12473	1.62259	1.03672	1.20385
Thhalv10001299m	5.41149	5.41602	17.6049	7.08473	6.1971	14.0474	14.5947	10.6126	9.47981	13.788
Thhalv10001300m	7.96703	7.57728	9.4436	8.86911	8.10955	8.73117	12.317	14.8551	11.7769	11.0107
Thhalv10001302m	1.52528	1.17154	4.73298	3.93133	2.01228	4.46943	7.12324	4.12497	3.11744	4.06953
Thhalv10001303m	3.91343	4.86974	7.2632	5.87288	4.88984	6.13422	9.89044	5.19113	6.11193	7.39834
Thhalv10001304m	25.9825	31.9121	29.3263	44.3601	37.2759	25.841	32.4961	43.804	39.2351	48.4241
Thhalv10001305m	0	0	0.146084	0.191371	0.034508	0.257654	0.034501	0.037174	0	0
Thhalv10001306m	15.138	14.0558	18.1378	21.1539	18.291	16.6705	24.0308	22.0266	21.84	26.873
Thhalv10001307m	7.72213	10.0734	7.39761	9.82164	10.1746	7.26667	10.0748	10.9391	11.1951	13.7533
Thhalv10001308m	10.4956	9.82544	8.64006	15.5201	13.7795	8.73662	11.0022	12.3493	17.1383	20.4583
Thhalv10001309m	12.9396	10.8296	11.884	18.1842	17.4171	11.4149	22.0242	25.8093	17.1941	25.41
Thhalv10001310m	27.5235	19.2426	22.0312	30.0126	27.0068	19.0248	26.7511	26.8562	33.225	47.756
Thhalv10001313m	14.5559	17.4299	16.6968	27.3903	16.4332	15.869	24.421	21.9895	24.8436	31.1077
Thhalv10001314m	11.8758	10.786	9.66118	17.8009	11.7395	10.2492	13.2115	15.6756	22.9931	21.2383
Thhalv10001315m	18.4561	24.3494	23.0312	31.5982	23.0348	18.7437	30.3162	36.3643	30.5728	41.8401
Thhalv10001316m	5.29267	3.40276	5.41636	6.18936	4.98379	4.73284	7.01359	6.20322	6.343	9.89706
Thhalv10001317m	3.0208	9.22413	5.96039	4.60485	4.53396	6.09386	9.87815	11.056	5.38178	6.19261
Thhalv10001318m	0.053475	0	0.135954	0.649269	0.096253	1.14675	0.516333	0.122206	0.323284	0.372761
Thhalv10001319m	2.15411	4.38101	2.78919	5.41115	2.78405	3.07857	3.54097	3.66851	4.48238	4.57719
Thhalv10001320m	22.6072	19.0518	9.94159	27.9736	16.6354	9.31094	5.91599	10.9602	32.3756	25.0051
Thhalv10001321m	15.5136	15.6167	14.5547	22.4806	19.4592	15.0621	20.5806	18.8772	23.6372	24.5549
Thhalv10001322m	1.76317	2.37975	2.03301	5.09441	1.35707	3.47769	4.66667	3.21387	5.21507	3.22876
Thhalv10001324m	19.1373	18.4237	28.993	18.5964	24.1035	28.674	29.5393	30.1173	20.693	30.2852
Thhalv10001325m	22.0855	30.1101	28.1142	41.018	26.6171	25.5869	27.0441	31.7436	31.2631	43.4999
Thhalv10001326m	15.5956	12.9467	15.1017	19.8701	14.6463	17.0918	20.1958	21.4019	27.4294	27.5901
Thhalv10001327m	5.03114	5.62867	9.94611	9.37353	6.14706	9.32401	8.35033	11.0989	11.0386	13.7187
Thhalv10001330m	1.81138	2.0132	2.6265	3.23998	1.99094	3.35895	3.27142	2.55543	3.86749	3.62454
Thhalv10001331m	39.234	32.3821	23.5317	44.8225	40.6555	23.5019	35.9812	29.8977	76.126	98.4601
Thhalv10001332m	5.08339	6.25509	6.39756	7.91429	5.67232	7.21708	9.20829	12.2668	10.2876	8.77209
Thhalv10001333m	5.15557	3.55533	8.06965	5.90635	5.39602	7.28127	8.05619	12.5887	5.72212	5.09194
Thhalv10001334m	7.25863	7.23196	5.66704	10.8345	9.11303	4.86651	8.87536	5.02658	7.76122	25.2577
Thhalv10001335m	10.9252	9.44017	13.3134	18.757	14.1518	12.2814	14.1563	14.542	12.7516	14.694
Thhalv10001337m	10.3567	10.4339	6.04772	22.313	9.08773	12.0771	22.3066	10.122	39.6588	15.5013
Thhalv10001338m	2.23794	2.53315	0.547066	5.59058	0.931349	3.17773	2.62069	0.261437	26.2169	5.49139
Thhalv10001339m	3.79973	7.42151	5.47688	7.59448	5.53413	5.81205	5.99642	7.33166	8.14381	8.19939
Thhalv10001340m	6.99226	5.89782	8.84945	12.2065	6.08857	8.9749	10.7384	11.0469	14.747	13.7859
Thhalv10001341m	16.8063	10.7095	9.39009	21.2725	10.7606	11.8662	15.9962	20.4393	32.9463	24.2976
Thhalv10001342m	11.9587	11.4448	6.73001	13.9625	12.4097	7.97091	10.3833	10.8935	26.2346	23.0135
Thhalv10001343m	6.00479	4.57521	16.5368	10.862	5.09792	18.6969	27.5212	26.1008	16.1417	20.3652
Thhalv10001344m	0	0	0	0	0	0.022419	0	0	0	0
Thhalv10001345m	1.00052	0.540846	0.898679	1.06754	1.27785	0.719955	0.759694	0.831971	0.820371	0.908054
Thhalv10001346m	14.0571	11.3971	19.8432	60.7578	12.8408	45.4365	35.5748	43.0621	74.7794	23.985
Thhalv10001347m	40.8756	37.1567	34.3209	46.9642	55.2056	34.9801	44.1528	47.0506	41.9014	64.8907
Thhalv10001352m	1.27952	0.717733	1.89842	1.87631	1.03212	1.79653	1.3942	2.22749	3.27572	1.85579
Thhalv10001353m	14.4245	18.4704	16.2306	22.1103	16.9169	18.9395	26.0852	29.9524	18.9785	27.9218
Thhalv10001354m	65.5792	67.3687	140.224	89.0972	94.2273	101.171	113.16	168.893	39.0648	100.625
Thhalv10001355m	0	0	0	0	0	0.104698	0	0	0.079843	0
Thhalv10001357m	11.632	11.4417	13.2557	14.7049	11.4627	12.5925	14.4749	14.3352	13.8448	17.1765
Thhalv10001358m	0.710502	1.74158	0.301666	1.3079	1.58465	0.643062	0.822674	0.949287	1.81864	0.684657
Thhalv10001359m	0.109215	0.095411	0.340019	0.487475	0.071856	0.549613	0.458106	0.35364	0.55866	0.375941
Thhalv10001360m	4.33852	6.74511	6.20643	6.84269	2.96304	4.60011	8.22451	6.0379	6.95826	7.99006
Thhalv10001361m	12.765	8.43551	9.60809	17.8646	10.5353	11.0295	14.1075	14.7545	27.9083	22.7567
Thhalv10001362m	6.89149	2.50762	3.56256	12.3025	5.69353	5.22177	3.0107	6.02689	30.4616	35.201
Thhalv10001363m	31.4314	47.9336	68.9394	67.6507	28.4144	70.0843	93.0857	80.4022	57.9684	73.1664
Thhalv10001364m	0.418544	0.343566	0.232786	0.152601	0.238528	0.318807	0.199282	0.439461	0.428673	0.056587
Thhalv10001365m	0.064764	0	0.979129	0.172085	0	1.93977	1.36057	0.846954	0.248862	1.02312
Thhalv10001366m	11.4302	11.676	7.73998	13.8203	11.6617	8.76825	11.3621	13.2503	13.8941	12.9034
Thhalv10001367m	28.2663	28.3839	26.4192	55.8564	27.4227	37.1866	50.2141	43.7397	71.9403	53.8824
Thhalv10001368m	0.439115	1.52943	1.81801	3.15721	0.827993	1.67364	3.43165	3.43511	1.76306	1.48831
Thhalv10001369m	0.037349	0.059878	0.602136	0	0.304974	0.026315	0.040983	0.37312	0	1.66388
Thhalv10001370m	0	0	0	0	0	0.032646	0	0	0	0
Thhalv10001371m	16.8282	18.7903	11.7364	26.4605	16.3902	11.7653	7.54124	14.6551	22.4929	20.0221
Thhalv10001372m	5.11453	5.19544	2.43284	8.85281	15.0808	3.702	1.94033	10.9728	1.87761	2.30106
Thhalv10001373m	17.0787	10.7393	15.103	15.7823	17.8891	16.6116	17.9909	20.9251	15.2256	21.0092
Thhalv10001374m	37.9698	19.229	12.4707	15.9334	26.3813	16.1448	16.3035	22.2602	27.2896	17.3566
Thhalv10001377m	0	0.051598	0.124645	0.532959	0	0.827496	0.740103	0.508347	0.735878	0.157183
Thhalv10001379m	23.805	20.2208	15.9219	22.3274	29.9048	15.1863	20.9195	26.5493	27.6798	36.3967
Thhalv10001380m	0.937603	1.00385	0	0	0.59687	0.048521	0	0	0	0.060627
Thhalv10001381m	2.17924	3.25114	2.90055	3.58816	2.40159	3.1731	3.97039	2.9823	4.93766	6.8697
Thhalv10001382m	0.670601	0.60774	0.447711	1.50696	0.379487	0.746524	0.388714	0.480047	1.04812	0.588463
Thhalv10001383m	5.40072	6.27999	4.56496	11.1526	9.08491	6.36163	8.46827	16.9906	13.943	21.0474
Thhalv10001384m	39.6986	38.4054	43.9021	64.61	46.5264	40.7724	54.2847	54.3971	64.5582	71.3316
Thhalv10001385m	39.3184	39.7991	40.6839	34.6181	46.5396	28.0919	46.5293	44.9724	30.5419	48.3246
Thhalv10001386m	0.813536	0.346245	0.394843	0.450107	0.463787	0.788059	1.00884	0.857029	0.87293	0.458436
Thhalv10001387m	3.04293	2.74566	1.61776	2.61293	3.87602	2.80206	2.25301	3.16666	5.71716	5.62383
Thhalv10001388m	24.1232	19.8272	17.3417	28.8059	26.4215	17.2942	26.7174	33.0907	33.7991	40.3291
Thhalv10001389m	4.01665	2.67692	2.09709	7.07646	4.232	4.3634	3.49809	11.1238	16.4024	6.02083
Thhalv10001390m	40.1783	43.3652	19.6668	35.1472	32.4059	24.3225	46.6367	69.2088	24.7293	11.9465
Thhalv10001391m	8.74698	9.32926	9.30025	13.3386	7.85572	9.73676	13.1023	10.3523	14.2952	16.5155
Thhalv10001392m	7.86437	8.09102	5.33272	12.8343	7.94017	4.81467	3.22873	5.81075	12.2433	8.11863
Thhalv10001393m	17.4783	14.9129	15.7452	20.4529	17.8126	14.6216	19.255	17.7659	23.7677	25.9675
Thhalv10001395m	138.069	117.1	151.307	170.554	151.345	132.73	135.382	147.039	188.419	267.742
Thhalv10001398m	10.3573	7.89147	5.45301	5.01288	9.81182	4.59009	5.7898	10.006	12.6589	13.9675
Thhalv10001399m	13.9526	12.1275	21.7004	21.2321	13.0298	20.3278	27.1905	21.5729	23.3426	26.9476
Thhalv10001400m	13.0998	11.4569	11.5335	17.5211	12.6639	11.1152	14.6782	15.9164	19.2679	22.0763
Thhalv10001401m	0	0	0	0	0	0	0.055359	0.057151	0	0
Thhalv10001402m	185.597	151.146	129.906	159.411	194.594	96.7457	228.158	139.332	170.714	177.247
Thhalv10001404m	29.4594	33.4576	20.6873	61.9448	27.2602	22.905	27.5214	36.9882	73.1777	44.7257
Thhalv10001405m	22.5106	21.7723	25.564	33.6108	21.3323	26.8027	32.7865	37.2932	38.1862	39.1905
Thhalv10001406m	4.52698	5.72132	5.35208	7.61898	4.7146	4.79377	5.71997	5.60855	7.67717	7.72381
Thhalv10001407m	29.2178	20.3087	7.32259	26.59	26.0741	10.2948	17.4345	29.2298	42.0162	45.1815
Thhalv10001408m	9.70399	8.29331	9.31259	10.9233	8.69467	8.04537	10.4034	12.2087	10.8076	14.4801
Thhalv10001409m	23.4908	14.0802	1.27644	3.76951	20.5223	2.6749	0.050075	1.20656	0.361027	10.3587
Thhalv10001410m	5.86257	6.1145	5.28187	9.59495	6.09144	6.24	6.76582	9.08486	10.207	12.6889
Thhalv10001411m	19.6365	18.7895	18.7383	23.9592	20.3925	17.5675	21.4756	23.435	24.1034	26.3854
Thhalv10001412m	0	0	0	0	0	0	0	0	0	0
Thhalv10001413m	19.9973	18.0408	17.6987	26.3627	22.9222	16.6385	26.2088	26.8935	31.0548	34.037
Thhalv10001415m	0	0	0	0	0	0	0.06007	0	0	0
Thhalv10001416m	36.7982	60.1113	55.6286	64.1943	51.2943	45.1235	67.9053	63.7016	56.0327	67.7109
Thhalv10001417m	16.1409	17.7808	37.1093	21.0285	18.301	39.7172	46.6036	33.2476	21.1445	29.0943
Thhalv10001418m	10.3856	11.0242	17.8639	17.7342	14.3609	16.2703	24.9724	21.5603	19.9133	23.4155
Thhalv10001419m	12.388	11.2139	11.3989	14.616	13.2236	12.3107	16.0314	16.82	12.9227	20.2975
Thhalv10001420m	0.158594	0	0	0	0	0.326628	0	0	0	0
Thhalv10001421m	3.29634	4.40084	5.54574	5.45671	4.05917	7.16486	8.41921	7.14586	8.50384	8.66703
Thhalv10001422m	30.6614	34.6085	28.9515	43.6919	33.1277	28.7578	27.7116	37.6007	44.7083	58.6982
Thhalv10001423m	0	0	0	0	0	0	0	0.059987	0.068948	0
Thhalv10001424m	11.6805	7.30835	4.92023	10.9583	9.08323	4.28677	5.77078	6.72081	16.1711	16.8357
Thhalv10001426m	20.5397	7.73243	23.5818	23.0329	10.7218	19.6705	39.2319	33.6831	25.1723	82.6721
Thhalv10001427m	9.42044	14.2842	11.6685	15.8109	9.80252	12.8739	17.0615	14.4438	17.3008	19.2991
Thhalv10001429m	14.8714	12.2207	10.0991	15.3271	13.4724	9.15547	16.0704	17.1682	16.7981	20.7702
Thhalv10001430m	6.2765	5.38546	8.08809	8.77868	5.91343	10.7938	11.4037	14.0245	11.3797	10.713
Thhalv10001431m	14.5413	14.7423	16.2137	17.5622	17.0843	15.7734	20.2355	21.9905	24.5977	29.7976
Thhalv10001432m	40.3139	24.5152	18.1114	37.4813	35.4642	17.3268	36.7641	25.6057	40.3142	45.2126
Thhalv10001433m	0.78003	0.355605	0.433692	1.00069	0.488289	0.45499	0.729468	0.101551	0.482472	1.87467
Thhalv10001434m	0.148304	0.374213	0.966982	0.413998	0.13851	0.934644	0.321558	0.316124	3.02763	1.68352
Thhalv10001435m	0.132843	0	0.200285	0	0.125974	1.05751	0	0.130268	0.208076	0
Thhalv10001436m	10.4891	8.14889	6.34236	11.7792	12.5157	6.83965	10.2909	9.34698	10.1455	17.3311
Thhalv10001437m	7.6902	14.4676	8.53156	19.0357	8.44266	11.5051	12.4465	13.5193	22.0507	16.3272
Thhalv10001438m	3.22377	5.77212	5.01323	6.78713	3.94818	4.89113	5.2695	6.01418	5.05907	5.75562
Thhalv10001439m	37.0563	33.4354	25.3114	44.8526	41.5029	29.0202	34.5616	52.4064	47.1125	50.0646
Thhalv10001440m	9.40959	26.0147	9.79326	18.5236	23.5852	8.77729	16.013	10.3543	1.89618	3.24017
Thhalv10001441m	0	0	0	0.150704	0.059252	0.057185	0.029024	0	0	0.067877
Thhalv10001442m	49.6398	74.2694	143.92	121.115	54.4054	142.617	157.707	124.983	120.587	123.812
Thhalv10001443m	0.240983	0.104629	0.390485	1.07309	0.159543	1.05743	0.821652	0.977381	0.703517	0.445071
Thhalv10001445m	18.3185	18.2786	24.1984	25.9046	19.1751	26.9662	46.8358	65.6285	35.1016	21.1141
Thhalv10001446m	4.51472	12.1523	6.30772	14.0144	8.14312	4.31431	7.25009	15.1833	7.21317	7.68467
Thhalv10001448m	14.3661	13.2059	9.68654	19.7006	13.4133	11.1187	11.4109	14.1735	23.2077	21.9981
Thhalv10001449m	9.70212	10.8225	10.8406	10.9277	8.99663	9.52227	14.1227	14.6166	14.6672	17.5109
Thhalv10001450m	51.0244	46.7345	50.0765	65.0121	57.0523	53.0673	65.1911	75.287	59.1344	88.0059
Thhalv10001451m	3.77494	2.5397	0.733105	2.46754	2.64825	2.75822	0.236956	0.675268	4.43301	4.20197
Thhalv10001452m	17.5417	18.1071	23.561	30.9614	17.4014	21.0378	27.7618	26.8482	28.6478	30.3401
Thhalv10001453m	23.788	15.9137	12.7033	28.1586	18.4601	12.3045	20.9398	19.2761	45.8346	39.2612
Thhalv10001454m	1.00059	0.873896	0.850008	2.00336	0.815155	3.17996	0.793995	2.14372	5.73034	2.11489
Thhalv10001455m	0	0	0	0	0	0	0	0	0	0
Thhalv10001456m	32.8834	36.7916	32.8228	41.8606	35.5481	28.1846	33.5788	37.5404	38.9533	52.6378
Thhalv10001457m	21.8526	17.6731	18.075	29.3883	22.2635	16.6672	20.9299	26.2266	26.3222	31.4871
Thhalv10001458m	9.89414	9.42566	12.083	14.4156	10.3385	12.0315	15.8531	16.6109	17.8786	15.8586
Thhalv10001459m	9.99129	6.55744	9.83993	10.0471	10.3847	9.26368	8.11445	11.4651	13.2795	18.7333
Thhalv10001460m	2.25609	1.15609	1.1223	2.21177	1.66776	3.54796	2.50233	4.29278	2.5839	3.2915
Thhalv10001461m	11.0509	7.99848	8.37894	17.0126	9.19598	11.0556	13.4285	15.1958	19.1062	17.3669
Thhalv10001462m	23.3667	20.921	17.7003	30.5495	21.1468	17.9321	25.1576	26.3239	35.8902	34.5417
Thhalv10001463m	2.18879	8.11014	9.2406	15.3124	2.19192	15.3705	18.0294	40.5681	14.6833	3.06714
Thhalv10001464m	85.379	73.3721	51.7256	78.0073	70.2242	70.7293	100.46	115.93	94.2854	62.406
Thhalv10001465m	7.37281	6.99459	9.17075	9.10239	14.6633	12.3339	14.267	41.7245	12.626	9.29335
Thhalv10001466m	21.7725	27.2647	24.728	26.7173	32.06	23.5272	31.2611	30.0431	24.8871	40.2875
Thhalv10001467m	1.12091	0.781679	2.96834	2.22892	0.920019	2.16446	2.28121	2.84063	1.52118	3.0464
Thhalv10001468m	4.21884	5.52927	7.04795	8.00598	3.99378	5.69885	4.49473	6.92657	10.2269	10.2684
Thhalv10001469m	0	0.085624	0.135102	0.431728	0	0.387755	0.38207	0.657315	0.549982	0.55191
Thhalv10001470m	6.48056	5.35283	3.08821	8.99832	6.24594	4.42705	5.4562	7.99709	13.0991	11.4951
Thhalv10001472m	19.7948	19.2894	17.3182	32.8947	17.4083	17.2497	24.0442	22.7777	33.6	28.9335
Thhalv10001473m	0.416954	0.551905	0.444214	1.21411	0.568431	1.1	1.48365	1.00811	2.40886	0.625643
Thhalv10001474m	33.5819	24.9995	19.5666	32.6225	28.545	20.7715	28.7928	36.1111	42.6727	44.0357
Thhalv10001475m	12.8687	15.7899	12.5678	21.4447	13.1562	11.9653	14.951	15.7281	20.3084	21.0699
Thhalv10001477m	133.298	103.645	49.8623	163.763	103.865	42.2558	76.1723	125.104	216.517	176.262
Thhalv10001478m	30.5742	34.8132	17.3023	29.463	34.5235	19.2026	33.5689	26.4958	46.121	66.5482
Thhalv10001479m	28.105	30.5752	35.3478	38.5517	25.6139	35.5648	38.1986	44.4376	35.978	47.4156
Thhalv10001481m	173.441	141.134	119.851	331.645	135.237	137.56	267.132	180.156	359.568	196.239
Thhalv10001482m	1.29549	1.83327	0.098935	9.2592	9.25377	2.19043	0	1.20289	1.36773	27.6663
Thhalv10001483m	0	0	0	0	0	0	0	0	0	0
Thhalv10001484m	0	0	0	0	0	0	0	0	0	0
Thhalv10001485m	3.71164	3.72254	4.16442	4.41424	3.82742	4.69306	4.83996	6.93745	5.80049	6.05474
Thhalv10001486m	0	0	0	0	0	0	0	0	0	0
Thhalv10001487m	75.7446	59.8433	91.3113	109.164	74.2104	77.1024	85.1015	84.0083	79.9153	95.2424
Thhalv10001488m	15.9985	18.9693	21.4425	27.1734	20.6662	18.518	25.2767	29.2557	25.4851	34.6914
Thhalv10001489m	0.10254	0.22987	0.109901	0.157962	0.078154	0.158024	0.012675	0.254269	0.346365	0.232793
Thhalv10001490m	27.8923	33.7123	62.6196	22.9723	37.2817	61.6665	90.283	60.6509	14.4305	30.922
Thhalv10001491m	1.00326	0.666956	0.566785	2.23277	0.875435	0.707851	0.87076	1.72924	1.97359	3.48072
Thhalv10001493m	2.20998	4.43199	5.31964	3.91787	3.4163	5.20369	5.87502	2.73611	3.69691	6.45446
Thhalv10001494m	19.7754	25.5497	16.3436	30.9456	16.6773	18.0397	14.3643	23.994	31.7184	30.9565
Thhalv10001495m	31.7729	46.1697	45.0493	96.9808	25.8675	42.8371	66.5161	58.096	88.4095	47.5978
Thhalv10001498m	0.374424	0.327786	0.042329	0.149386	0.14585	0.258431	0	0	4.65606	4.88706
Thhalv10001499m	9.19116	10.3316	9.30995	15.5972	9.73883	10.872	15.2628	16.6226	12.7032	16.5331
Thhalv10001500m	0	0	0	0	0.121607	0	0	0	0.090275	0
Thhalv10001501m	18.7686	16.1206	12.4826	25.0034	18.3269	12.4716	19.2749	21.3133	25.1192	35.0194
Thhalv10001502m	15.1618	13.3812	15.3097	13.2267	13.8456	15.5042	14.5595	21.101	20.0445	25.7547
Thhalv10001503m	1.15453	0.820464	2.01047	3.21071	0.764876	5.42342	3.01725	7.05475	4.19623	1.68394
Thhalv10001505m	12.1535	15.0771	17.6061	18.4739	16.7525	16.5545	28.3858	35.1335	17.6215	23.3403
Thhalv10001506m	0	0	0	0	0	0.067171	0.107505	0	0	0
Thhalv10001507m	15.9232	14.47	12.6839	16.7862	12.259	15.2617	15.6427	21.4425	26.7523	26.5296
Thhalv10001508m	46.8504	43.9756	39.057	64.248	33.3531	38.9327	50.7756	49.3819	92.8283	75.9144
Thhalv10001510m	56.8248	39.812	36.2247	92.9621	37.9004	34.6413	31.5892	35.1082	112.754	106.997
Thhalv10001514m	11.782	9.28346	7.56576	13.8949	10.2698	7.17877	10.6255	11.0273	16.5611	17.8448
Thhalv10001515m	150.583	148.779	98.0372	191.195	182.944	109.06	95.4307	136.155	144.137	231.402
Thhalv10001516m	14.1297	10.0572	9.69211	15.8525	13.6022	9.29734	15.8563	15.6293	26.5669	22.9335
Thhalv10001517m	9.6165	19.4694	41.6853	13.5117	11.2515	40.9301	70.2791	36.0102	8.24498	13.1291
Thhalv10001518m	0	0	0	0	0	0	0	0	0	0
Thhalv10001519m	0.310906	0	1.04737	1.67268	0.253643	3.7402	2.78393	9.20313	1.81584	1.31243
Thhalv10001520m	7.63013	2.90313	3.56967	6.91417	5.40393	6.23363	7.11975	8.02986	16.7281	9.16882
Thhalv10001521m	13.4894	19.3282	20.3001	14.2163	13.0203	19.1299	20.7542	12.5085	16.6463	21.8325
Thhalv10001522m	18.3117	16.4949	8.41772	21.2879	14.1095	8.19135	7.29047	12.1306	25.8256	23.8645
Thhalv10001523m	11.2984	9.13019	9.65567	13.0195	13.0064	8.85852	9.90598	14.5173	15.5649	23.6228
Thhalv10001524m	0.685952	0.870066	0.3636	0.956058	0.502071	0.473796	0.797091	0.860237	1.11533	0.517291
Thhalv10001525m	0.106813	0.076109	0.050103	0.313818	0.039077	0.212059	0.155754	0.120919	0.432812	0.248396
Thhalv10001526m	57.3428	42.4227	40.5668	56.224	53.3906	36.2668	58.5582	55.4855	62.8879	89.9635
Thhalv10001527m	6.68828	7.30761	10.1202	7.22375	7.24681	8.58037	9.40432	10.5534	10.3722	9.19698
Thhalv10001528m	8.26605	5.20089	19.0817	21.2199	12.1502	17.8876	21.5691	42.0784	21.8581	19.4446
Thhalv10001529m	2.55632	1.8652	2.31623	2.93662	2.41771	2.50668	3.27369	2.41333	4.87989	4.59268
Thhalv10001530m	1.59303	2.65202	0.658522	8.75742	2.43745	2.21039	1.09216	0.117292	5.07144	25.1065
Thhalv10001531m	15.5092	14.893	14.7614	17.5454	15.375	14.2018	18.8056	21.2416	15.2224	19.0896
Thhalv10001532m	20.3412	24.0653	20.6545	20.9913	22.0993	17.8954	19.274	23.3352	23.9856	27.4334
Thhalv10001533m	1.26625	1.73948	0.492724	1.41631	2.67209	0.661253	0	0.102361	1.50569	10.4908
Thhalv10001534m	10.3417	21.7261	18.377	24.8997	10.285	18.9555	20.2117	22.3648	22.5298	26.0168
Thhalv10001535m	0	0	0	0	0	0.107371	0	0	0	0
Thhalv10001537m	186.189	149.237	165.496	326.059	193.367	199.312	244.324	310.703	349.891	340.06
Thhalv10001538m	0.179319	0.448469	0.27464	1.22894	0.656467	0.252969	0.666894	0.927751	1.42718	0.591214
Thhalv10001539m	42.3437	43.1262	30.0435	59.3624	41.8991	29.9223	49.7993	45.4855	61.4769	67.957
Thhalv10001540m	25.8632	24.3753	14.6146	27.9321	24.4953	14.7136	16.1601	19.061	33.6653	35.3096
Thhalv10001541m	0	0	0	0	0	0	0	0	0	0
Thhalv10001542m	23.812	24.0381	14.7697	23.2322	27.2734	13.1961	21.6692	34.3808	21.9296	30.0026
Thhalv10001543m	1.00459	2.10271	0.994984	1.72435	0.85045	1.7609	1.43879	1.12947	0.752401	0.763182
Thhalv10001544m	1.93887	2.03154	0.075577	5.86674	1.57824	0.522947	0.908267	0.125546	10.1796	2.24862
Thhalv10001545m	0.913049	0.458754	0.70277	2.84674	0.768449	2.02932	1.39629	4.91067	3.99974	2.82687
Thhalv10001547m	25.6865	14.4906	8.12338	24.9371	22.1496	7.55715	14.9065	14.3784	50.0647	52.7998
Thhalv10001548m	11.1776	19.7026	24.0382	13.1072	22.1936	22.8261	30.4666	10.2632	12.0946	26.859
Thhalv10001549m	2.96392	2.71226	12.6137	6.68637	4.21403	10.7545	16.131	18.2246	3.08191	13.073
Thhalv10001550m	2.53191	6.24574	3.94762	4.50963	2.11563	5.23334	5.15991	7.21868	4.94432	4.64802
Thhalv10001551m	5.12539	3.93813	4.33222	7.30752	4.39661	3.58211	5.15086	6.11008	10.0523	10.8806
Thhalv10001552m	9.37722	7.69259	5.53801	15.2139	6.43691	5.17474	3.31885	6.84734	13.3966	11.379
Thhalv10001554m	51.5235	53.8452	49.5377	78.876	50.2394	50.1931	69.8142	74.7634	71.4592	81.2507
Thhalv10001555m	9.45889	11.2965	11.7113	18.6782	8.34506	10.061	10.9741	12.1543	16.0245	14.3955
Thhalv10001556m	4.23665	4.69127	5.7248	6.21885	4.04127	5.18114	4.87088	6.24084	10.7455	9.87505
Thhalv10001557m	0.109652	0	0.193606	0	0	1.01504	0.409463	0	0.553953	0.342374
Thhalv10001558m	30.499	32.8628	32.2937	53.2106	29.2767	30.8077	37.7844	33.7982	52.3044	57.6483
Thhalv10001559m	11.926	12.3233	8.58927	13.7157	14.9352	9.58531	11.9973	12.8274	14.1292	19.8061
Thhalv10001560m	7.64859	6.5098	8.68367	8.74762	7.87001	8.62274	11.2297	12.1272	10.4777	12.9552
Thhalv10001561m	1.0373	0.398944	1.24848	1.48585	0.390301	1.28997	0.533223	0.864764	2.31815	4.70436
Thhalv10001562m	5.00237	5.24679	6.66808	8.77042	4.8516	10.8273	13.6454	16.0321	10.9452	10.4504
Thhalv10001566m	296.338	252.861	244.999	287.851	257.107	207.245	351.924	362.605	323.759	477.372
Thhalv10001567m	7.80515	4.06656	4.27547	10.0467	5.94215	4.72465	9.79997	9.82164	9.58366	7.758
Thhalv10001568m	15.8351	19.9154	13.5426	15.5385	29.5808	27.7387	10.3399	15.7004	8.61862	11.2396
Thhalv10001570m	10.2921	9.88036	8.68073	11.5235	8.97958	8.58055	9.81937	9.44764	9.5026	12.1164
Thhalv10001571m	53.2734	55.8792	58.9056	95.2924	46.9588	58.8141	83.2329	113.859	88.4839	80.4321
Thhalv10001572m	42.736	26.1304	22.5167	50.7809	34.5316	25.0859	41.2887	46.5468	73.4324	70.3298
Thhalv10001573m	625.414	515.224	247.757	836.68	719.505	291.727	503.722	853.188	913.998	706.345
Thhalv10001574m	0.126629	0.197902	0	0	0.1396	2.21137	0.848952	0	0.770017	0.096253
Thhalv10001575m	26.89	27.3452	27.0736	39.9366	35.1075	25.4083	7.1033	26.8171	61.5209	79.7073
Thhalv10001576m	1.56396	1.21805	2.18759	13.6208	1.04645	7.27216	11.722	4.52878	7.77361	4.60875
Thhalv10001577m	31.4638	31.1205	33.2897	43.5499	23.6905	30.1322	59.2012	35.705	53.0032	61.3881
Thhalv10001578m	0	0	0.458513	0.553031	0.406135	0.700391	0.237913	0	0.177213	0.825781
Thhalv10001579m	3.87232	13.4583	5.13891	16.4655	13.3523	5.66004	1.19023	1.39653	4.68183	0.814184
Thhalv10001580m	0	0	0	0	0	0	0	0	0	0
Thhalv10001581m	87.626	114.677	122.657	680.587	174.177	123.817	85.8492	150.385	142.062	478.919
Thhalv10001582m	28.2256	30.6602	28.9551	37.262	30.323	26.2807	32.0959	38.1461	41.516	47.0048
Thhalv10001583m	24.1734	24.6146	22.5648	23.8072	26.0087	21.0974	33.0505	37.718	18.8943	31.9489
Thhalv10001584m	2.92926	2.92792	1.85768	2.28423	5.72934	1.88379	0.832952	1.22643	0.583847	13.0546
Thhalv10001585m	227.784	215.952	217.3	609.404	245.4	178.109	305.947	402.01	406.182	697.641
Thhalv10001586m	96.1879	83.2455	64.2333	111.867	78.8393	61.4653	101.254	98.8409	138.483	128.043
Thhalv10001587m	9.83113	9.08438	18.015	11.3825	11.7415	17.3559	23.5454	22.5723	13.0895	18.7834
Thhalv10001588m	27.1787	10.594	5.42194	20.8811	18.2822	6.90835	7.63061	10.0394	65.0927	66.425
Thhalv10001589m	0.105726	0	0	0	0	0	0	0	0	0
Thhalv10001590m	0.339066	0.561809	0.47991	0.610548	0.330032	0.412519	0	0	0	0.752514
Thhalv10001591m	0.565871	0.919481	0.981688	0.909948	0.303758	1.68409	2.32901	1.09731	0.594681	0.234042
Thhalv10001592m	9.08331	15.1047	5.77618	20.8844	15.2781	32.0553	16.1276	5.67758	15.0518	5.95236
Thhalv10001593m	0.823742	0.618113	0.432984	1.41002	1.24101	1.42783	1.80032	0.827334	1.25016	0.681054
Thhalv10001595m	246.534	248.336	142.561	403.289	196.287	139.326	91.9777	130.715	378.959	367.006
Thhalv10001596m	0	0	0	0.187339	0	0	0.185338	0.148512	0.61858	1.27237
Thhalv10001597m	0	0	0	0	0	0.504098	0	0	0	0
Thhalv10001598m	90.908	69.2602	85.9606	111.685	72.0663	67.6716	124.874	130.607	172.677	185.528
Thhalv10001599m	49.9306	39.9052	32.4595	59.9945	44.329	36.2246	38.5589	43.5658	80.3137	79.3852
Thhalv10001600m	86.4662	93.6549	75.8861	44.3084	210.806	54.7975	130.706	70.4246	44.3664	461.267
Thhalv10001601m	0	0.042175	0	0	0.259886	0.033727	0	0	0	0
Thhalv10001602m	15.1234	16.7175	14.8646	21.9445	15.0195	15.0135	18.2272	19.3948	16.3643	20.816
Thhalv10001603m	34.4818	40.7724	30.7183	44.5626	36.1368	29.9973	31.6579	39.8012	47.744	51.4735
Thhalv10001604m	18.7031	27.1983	25.2891	57.3907	24.6501	23.2006	37.0357	47.3104	42.7109	33.1759
Thhalv10001605m	251.702	199.95	440.446	368.922	218.678	380.815	488.806	528.039	232.764	231.268
Thhalv10001606m	124.29	120.523	54.3154	131.195	95.146	53.3097	36.648	77.4182	162.95	137.05
Thhalv10001607m	104.287	81.0215	133.763	98.7036	93.9123	120.73	170.453	128.016	121.135	185.321
Thhalv10001609m	0.265921	0.427996	0.850721	1.02992	0.347025	1.35799	1.75552	0.719878	0.099083	0.426344
Thhalv10001610m	14.0808	15.1037	17.0335	16.0186	16.6055	18.6205	24.9724	34.0737	22.6339	29.0497
Thhalv10001611m	44.6484	36.1303	32.1792	54.1616	38.4865	30.6054	30.8327	39.5932	64.1304	72.6137
Thhalv10001612m	95.6746	114.734	22.0792	249.368	118.149	29.246	97.3482	19.3901	182.374	104.264
Thhalv10001613m	1.48856	1.25727	2.13185	3.72844	1.17965	4.20413	5.36311	4.98439	3.89745	2.07114
Thhalv10001614m	12.5446	14.7382	10.7617	47.6061	18.3663	24.2114	37.7165	64.0174	71.1368	120.656
Thhalv10001616m	28.4263	27.6933	27.1433	37.3541	27.196	31.7439	38.364	41.6452	34.9397	48.1472
Thhalv10001617m	0	0	0	0	0	3.15512	0	0.930982	0	0
Thhalv10001618m	0	0	0	0.135483	0	0	0.185842	0.133494	0	0
Thhalv10001619m	16.5018	20.627	13.3474	19.4138	19.0048	14.3202	23.2489	25.135	26.3486	28.4855
Thhalv10001621m	33.1497	40.9884	37.0296	62.4835	29.2694	46.0005	61.106	93.2877	61.579	62.8667
Thhalv10001622m	0.513328	0.508675	0.329909	0.289437	0.510802	0.22024	0.113313	0.558917	0.254966	0.892534
Thhalv10001623m	0.17606	0	0	0.26037	0	1.84803	0.257588	0	0	0.27667
Thhalv10001624m	0.929322	0.194803	0.283471	0.410334	0.230311	0.81903	0	0.769786	0	0.318051
Thhalv10001625m	59.3035	66.1527	71.9894	74.9408	50.2398	70.159	95.8286	105.774	84.9807	82.3416
Thhalv10001627m	33.2419	45.4289	38.3315	42.3751	28.7843	35.4294	56.17	42.5671	42.8825	64.5127
Thhalv10001628m	0	0	0	0	0	0	0	0	0	0
Thhalv10001629m	1.25999	0.786769	0.654297	0.481927	1.3154	0.183928	0.52261	0.568263	0.265864	1.19356
Thhalv10001632m	37.8353	35.0835	41.0426	29.1549	36.7688	57.9204	118.684	28.1741	45.4878	29.0342
Thhalv10001633m	65.4135	50.5804	61.1799	66.7023	62.8136	54.267	67.2166	77.5349	73.1228	98.0402
Thhalv10001634m	6.3706	5.08512	8.94958	9.20697	9.46029	7.42952	10.1305	6.07005	14.6264	12.9645
Thhalv10001635m	8.08247	6.47062	10.2605	10.8333	7.99545	12.4677	12.6869	15.0155	10.1229	13.0184
Thhalv10001636m	0.064561	0.181457	0.672179	0.315462	0.452915	0.681089	1.37474	0.819325	1.04492	0.3808
Thhalv10001637m	1.66686	0.850697	0.52979	2.18609	1.46639	1.03767	0.662043	1.05697	3.96553	3.06114
Thhalv10001638m	6.92625	5.24129	1.69123	13.0044	7.93065	5.01908	3.47617	10.4653	26.197	13.2616
Thhalv10001639m	13.0648	12.1494	14.0408	15.8988	10.8292	16.4369	19.8896	19.0005	21.3664	18.9248
Thhalv10001640m	0.821697	1.35198	0.786466	2.59946	2.12277	1.41582	0.291796	2.09005	0.6489	4.47024
Thhalv10001641m	3.16163	3.93773	5.1461	7.81773	2.86538	10.022	19.6059	42.06	14.0756	4.7595
Thhalv10001642m	5.59898	10.2798	14.3017	29.2111	15.0246	13.3566	11.7179	74.3761	13.3311	8.26318
Thhalv10001643m	21.2743	19.9807	16.6029	24.3564	18.1153	16.558	13.5462	21.0986	26.2311	28.0479
Thhalv10001645m	13.446	12.5764	8.52122	14.1527	10.0285	6.46272	11.2168	15.4258	16.4837	18.6822
Thhalv10001646m	69.2176	72.7043	33.6357	89.5216	108.305	45.5581	59.0189	64.4436	87.8997	150.126
Thhalv10001647m	1.77658	14.0422	0.659175	9.65566	22.2029	1.21235	0.505185	0.12473	0.636937	115.884
Thhalv10001648m	12.4613	11.8786	14.4937	10.6201	14.8033	14.5703	17.1387	15.2663	12.9016	20.1659
Thhalv10001649m	66.3037	57.3266	53.8038	80.2125	75.4845	52.6746	73.3291	90.93	93.4558	103.425
Thhalv10001650m	40.6273	50.1705	36.3749	52.6861	45.6967	37.9484	66.3712	86.9506	54.5099	56.5635
Thhalv10001651m	31.5326	10.4929	6.63771	60.6613	19.6194	9.49619	10.3856	40.0696	129.438	65.3202
Thhalv10001652m	0.593811	0.302889	7.31855	5.73052	0.965367	2.10995	0.188769	3.0133	0.210244	5.01861
Thhalv10001654m	1.23446	2.41165	0	0	2.1381	0	0	0	0	0
Thhalv10001655m	0.632861	0.391437	1.26212	0.083037	0.962997	0.509897	0.161014	0.6	0.911295	1.90942
Thhalv10001656m	125.94	115.946	105.913	163.979	127.486	107.475	144.426	186.725	157.571	184.034
Thhalv10001657m	0	0	0	0	0	0	0	0	0	0
Thhalv10001658m	0.690705	0.463738	1.68628	4.44735	1.1071	7.8939	6.51804	4.17995	3.92874	2.25784
Thhalv10001659m	15.9905	15.968	21.5039	27.6489	15.9146	19.7298	26.5602	26.8846	34.3936	36.355
Thhalv10001660m	4.62182	3.73018	3.38216	6.9624	3.7399	3.92194	4.36616	6.08642	10.153	8.67592
Thhalv10001662m	72.3197	103.345	49.518	85.2478	89.5818	42.163	42.5536	56.4552	94.9626	78.2591
Thhalv10001663m	442.199	488.388	834.92	1160.33	383.812	863.286	1764.21	1366.47	913.838	664.078
Thhalv10001664m	3.08094	3.26015	1.8282	2.356	3.36483	0.966876	0.669164	1.9513	1.54672	5.79046
Thhalv10001665m	0.023553	0.057683	0.108078	0.63946	0.251756	0.244591	0.309011	0.04266	0.438028	0.100971
Thhalv10001666m	117.033	98.1598	83.8788	141.251	134.662	64.2701	71.6229	140.26	98.8312	240.648
Thhalv10001667m	49.038	36.4523	35.0905	43.508	47.9294	27.4924	66.6893	60.8911	57.5384	84.9342
Thhalv10001668m	282.513	380.92	198.767	457.132	256.194	182.514	152.8	201.767	410.405	419.169
Thhalv10001669m	1.71892	1.53543	5.69984	1.79144	1.76349	5.86328	5.15712	4.79713	1.89824	2.69881
Thhalv10001670m	78.676	88.3531	70.5317	143.381	62.4921	71.0629	58.2386	90.9014	152.389	123.399
Thhalv10001671m	66.6567	70.5127	55.788	81.5156	62.3357	51.1503	69.7552	71.0173	87.478	108.008
Thhalv10001672m	0.084452	0.091483	0	0	0.185377	0	0	0	0.101836	0
Thhalv10001673m	1.12915	1.06008	0.5487	0.810541	2.23998	0.78067	1.38102	3.54972	1.51952	2.03156
Thhalv10001674m	15.2752	12.6307	16.853	20.7103	14.1794	14.7399	14.2165	19.1259	15.3243	18.6522
Thhalv10001675m	0	0	0.259433	0.433665	0	0.142846	0	0.629581	0	0
Thhalv10001676m	16.3919	18.1197	18.1345	17.1409	21.3219	19.2195	25.4609	35.9191	19.1206	25.537
Thhalv10001677m	84.3673	150.136	82.4829	143.677	77.5737	96.8048	93.7043	109.146	145.759	149.631
Thhalv10001678m	93.7562	115.752	102.3	229.098	132.855	98.0388	100.432	140.744	138.745	116.46
Thhalv10001679m	177.194	150.906	17.9203	471.338	136.087	39.1257	114.869	34.7286	396.364	252.145
Thhalv10001680m	65.1254	102.363	151.008	276.234	48.9706	116.662	137.77	1036.64	199.727	152.046
Thhalv10001682m	695.648	856.553	927.194	1262.73	957.576	865.553	1339.45	1264.49	1207.99	1614.46
Thhalv10001683m	68.7014	68.404	55.3827	96.2227	64.1625	60.9591	64.0303	72.9832	109.448	112.023
Thhalv10001684m	49.8081	45.5101	39.0175	51.6371	47.0612	31.3044	72.9019	53.2323	34.6234	117.824
Thhalv10001685m	16.3138	15.7705	13.4346	24.5918	15.0751	14.0355	13.9257	22.9172	20.059	22.356
Thhalv10001686m	0.040145	0.39139	0	0.133581	0.12337	0.16858	0.264308	0.143349	0.294377	0.316668
Thhalv10001688m	59.2803	54.6633	43.654	69.093	53.6957	40.4206	47.3725	53.5433	70.9812	66.4049
Thhalv10001690m	4.89369	4.18049	0	0	6.78068	0	0.913365	0	0	6.67642
Thhalv10001691m	1.73626	0.33893	3.10198	4.0681	0.876341	2.76644	0.753477	7.49974	12.7613	6.8501
Thhalv10001692m	35.4399	35.5535	31.8099	47.6128	33	31.1678	44.205	46.6435	50.6646	60.4125
Thhalv10001693m	0.570893	0	0	0.140505	0	0.290295	0.751594	0.528656	0	1.43271
Thhalv10001694m	9.90333	11.5385	17.6259	16.9832	10.0405	20.0189	18.4048	23.682	15.2998	6.62084
Thhalv10001695m	1.02595	0.664896	1.90415	1.01631	1.57996	1.15685	2.78122	2.33237	0.389616	3.15551
Thhalv10001696m	213.002	395.759	127.982	1350.83	108.427	250.089	523.919	49.8725	624.355	185.242
Thhalv10001697m	14.7041	52.1616	4.86739	37.9941	23.523	18.1447	10.4193	11.5471	64.5461	36.5048
Thhalv10001698m	0.410035	0	0	0.169789	0.406024	0.068052	0	0	0	0
Thhalv10001699m	0	0	0	0	0	0	0	0.185226	0	0
Thhalv10001700m	13.083	13.1359	7.77132	5.48062	13.1476	5.56303	0	2.05811	2.80674	22.6877
Thhalv10001701m	7.03551	16.0998	9.94342	45.7667	4.16068	19.7921	22.7578	1.6388	7.51557	2.96768
Thhalv10001702m	16.5562	20.279	15.1144	21.4039	14.9942	16.1791	21.7633	27.2768	28.0371	23.9831
Thhalv10001704m	60.5665	69.993	75.4994	88.3417	72.5923	69.3636	65.2082	83.5327	63.1092	99.1282
Thhalv10001705m	0.059699	0.06467	0	0	0	0	0	0	0	0
Thhalv10001707m	20.5824	26.1751	31.7993	38.4331	17.8985	38.2481	32.3482	37.6304	28.1174	32.9119
Thhalv10001708m	2.48507	1.81515	0.487166	0	1.24847	0.355141	0	0	0	2.29396
Thhalv10001709m	1.62522	1.68799	1.45231	1.48172	2.42604	1.5757	0.703466	1.08691	2.41842	2.92786
Thhalv10001710m	184.846	196.445	114.248	214.028	152.987	113.73	86.7546	142.059	230.018	268.407
Thhalv10001711m	24.8715	27.0622	35.2311	28.6245	18.1904	27.6345	21.0563	26.6601	32.0431	33.2911
Thhalv10001714m	27.0665	34.4274	20.8768	0.471189	27.7724	21.0029	27.6243	35.059	40.1399	41.7794
Thhalv10001715m	3.18132	6.01798	5.75058	5.54887	3.79715	15.3936	9.24604	26.4845	12.0179	19.9722
Thhalv10001716m	2.37007	2.20646	1.5721	6.78703	3.35659	7.11213	3.45803	2.96478	14.5352	8.69089
Thhalv10001717m	0.033535	0.072655	0.070787	0	0.036806	0.045996	0.036799	0	0	0
Thhalv10001718m	0	0	0	0	0	0	0	0	0	0
Thhalv10001719m	0	0	0	0	0	0	0	0	0	0
Thhalv10001720m	0.325959	0.687197	0.66336	0.725551	0.395206	0.703367	0.483317	0.652193	0.500881	0.532101
Thhalv10001721m	0	0	0	0	0	0	0	0	0	0
Thhalv10001722m	0	0	0	0	0	0	0	0	0	0
Thhalv10001723m	0.062108	0.134558	0.211799	0.137315	0.068166	0.623719	0.393005	0.184811	0.376991	0.285783
Thhalv10001724m	0	0	0	0	0	0	0	0	0	0
Thhalv10001725m	0.560146	1.00198	1.01166	1.19071	0.822959	1.33462	1.19934	1.26879	1.47987	1.40577
Thhalv10001726m	0	0	0	0.053482	0	0	0	0	0	0
Thhalv10001727m	13.8161	12.9042	15.4166	20.3112	12.9469	13.2572	13.8221	14.36	17.7234	19.3128
Thhalv10001728m	0	0	0	0	0	0	0	0	0	0
Thhalv10001729m	0.303072	0	0.34242	1.08371	0	0.695151	1.20916	0.677058	0	0.341943
Thhalv10001730m	9.21257	8.38841	10.1442	14.8937	11.6533	11.7023	13.2112	16.2875	14.8435	18.6055
Thhalv10001731m	3.96117	3.35937	2.2895	5.4962	4.41277	4.17175	3.6883	3.42304	7.29707	10.798
Thhalv10001732m	0.170948	0.140359	0.106294	0	0	0.191138	0	0.240505	0	0
Thhalv10001733m	0	0	0	0	0	0	0	0	0	0
Thhalv10001734m	5.22501	10.6486	3.30943	5.45923	13.1799	3.12513	6.87552	8.88484	8.58602	7.63953
Thhalv10001735m	0	0.293735	0.264803	0.272235	0	0	0.141076	0	0.531368	0.626923
Thhalv10001736m	0	0	0	0.149144	0	0.094741	0	0	0.162145	0
Thhalv10001737m	0	0	0	0	0	0	0	0	0	0
Thhalv10001738m	0	0	0	0	0.636697	0	0	0	0	0
Thhalv10001739m	0	0	0	0	0	0	0	0	0	0
Thhalv10001740m	44.3178	75.2805	65.0208	53.8578	52.4154	62.4762	54.1363	50.1588	40.3923	43.3959
Thhalv10001741m	9.47773	8.51889	11.0413	10.6339	9.27498	8.1655	8.08421	9.53882	10.4477	9.47368
Thhalv10001742m	16.9317	19.9707	14.6009	25.6002	13.7733	14.4712	19.0805	21.1657	26.8879	23.9553
Thhalv10001743m	0	0	0	0	0	0	0	0	0	0
Thhalv10001744m	0	0.249868	0	0	0.281625	0	0	0	0	2.25447
Thhalv10001745m	0.189727	0.693302	0	0.315654	0.506696	0.198732	0.102706	0.430571	0.346263	0
Thhalv10001746m	256.373	354.763	18.628	48.6411	179.864	66.3377	0	18.7713	5.1207	27.1737
Thhalv10001747m	0	0	0.075543	0.055572	0	0	0	1.13309	0	0
Thhalv10001748m	0	0	0	0	0	0	0	0	0	0
Thhalv10001749m	0	0	0	0	0	0	0	0	0	0
Thhalv10001750m	1.46948	0.753356	0	1.25727	2.63698	0.310053	0.280242	0.776321	0.547416	1.51608
Thhalv10001751m	0	0	0	0	0	0	0	0	0	0
Thhalv10001752m	49.2164	83.6237	82.4251	37.8427	74.2205	123.382	71.2732	414.808	44.3285	65.0648
Thhalv10001753m	58.4069	47.002	21.2961	30.0752	108.872	37.8065	21.7741	128.442	41.3539	46.6946
Thhalv10001754m	0	0	0	0.292695	0	0.316948	0.532092	0	0	1.83644
Thhalv10001755m	2.65855	3.90626	0.639136	0.963228	3.65734	0.675175	0.453649	2.6396	0.076246	3.43718
Thhalv10001756m	0	0.139696	0.310662	0	0	0.459266	0	0	0	1.91574
Thhalv10001757m	27.8172	26.578	27.2363	39.1093	26.8001	27.1247	32.928	36.6212	34.2366	37.1059
Thhalv10001758m	0.798	1.5863	1.31206	0.383937	1.30534	10.2918	0.624723	0.726281	0.78847	0.154965
Thhalv10001759m	0.244833	0.189719	0.100594	0.543114	0.147105	0.319403	0.535352	0.893388	1.1896	0.352421
Thhalv10001760m	0	0	0	0	0	0.030495	0	0	0	0
Thhalv10001761m	0	0	0	0	0	0	0	0	0	0
Thhalv10001762m	2.46989	3.04876	6.89879	6.51502	1.79999	6.30564	8.38125	8.23514	9.84856	5.59767
Thhalv10001763m	0	0	0	0	0	0	0	0	0	0
Thhalv10001764m	5.37897	6.08404	4.85837	8.57489	6.98708	5.47545	7.76112	6.66677	6.59758	7.35091
Thhalv10001765m	0	0	0	0	0	0	0	0	0	0
Thhalv10001766m	0	0	0	0	0	0	0	0	0	0
Thhalv10001767m	0	0	0	0	0	0.028825	0	0	0	0
Thhalv10001768m	0	0	0	0	0	0	0	0	0	0
Thhalv10001769m	0	0	0	0	0	0	0	0	0	0
Thhalv10001770m	0.499738	0.076417	0.307077	0.208302	0.0814	0.032694	0.228537	0.055977	0.121687	5.79946
Thhalv10001771m	0.1391	0.111713	0	0	0.197414	0	0.194741	0	0	0
Thhalv10001772m	0	0	0	0	0	0	0	0	0	0
Thhalv10001773m	7.8013	5.52866	4.93496	8.51627	9.56762	5.40091	7.00088	8.17146	15.7429	14.7476
Thhalv10001774m	54.4655	65.2149	53.1955	64.8669	69.5435	50.8366	68.134	59.3648	72.2989	85.9792
Thhalv10001775m	16.8354	13.4207	10.1683	20.3824	12.6386	10.3789	13.4885	15.18	28.2812	29.2613
Thhalv10001776m	9.04312	8.81956	11.0727	18.8596	7.57058	9.49852	11.2511	10.4124	20.0807	20.786
Thhalv10001777m	1.70682	2.59783	0	0	4.11743	0	0.60148	0	0	2.77367
Thhalv10001778m	0	0	0	0	0	0.323234	0	0	0	0
Thhalv10001779m	6.01672	4.63062	8.10269	7.76813	7.41348	6.07036	10.0884	8.9827	7.98806	13.1508
Thhalv10001780m	1.37261	3.41567	3.3395	11.5053	2.10392	3.62954	2.69778	11.8349	16.5814	56.9498
Thhalv10001781m	0.128241	0.277839	0.090232	0	0.664336	0	0	0	0	0.332697
Thhalv10001782m	5.66511	3.02575	7.22484	3.43835	6.4071	2.94332	6.7191	4.96823	5.93854	5.08305
Thhalv10001783m	0	0	0	0	0	0	0	0	0	0
Thhalv10001784m	6.44387	8.6258	7.05418	16.7819	6.64339	7.14524	8.03528	8.88525	12.6838	11.7246
Thhalv10001785m	0	0	0	0	0	0	0	0	0	0
Thhalv10001786m	0	0	0	0	0	0	0	0	0	0
Thhalv10001787m	0	0	0	0	0	0	0	0	0	0
Thhalv10001788m	0.636783	1.29458	0.627199	4.95368	0.804461	2.17347	3.31285	3.73272	3.85438	2.49864
Thhalv10001790m	0	0	0	0	0	0	0	0	0	0
Thhalv10001791m	0.312624	0	0.17108	0.271747	0	0.244088	0.20968	0.184634	0.769745	0.138467
Thhalv10001792m	0.580561	0.394735	2.26755	6.45367	0.253517	3.05349	2.62885	2.82214	12.0015	2.19557
Thhalv10001793m	0	0	0	0	0	0	0	0	0	0
Thhalv10001794m	0	0	0	0	0	0	0	0	0	0
Thhalv10001795m	0	0	0	0	0	0	0	0	0	0
Thhalv10001796m	0	0	0	0	0	0	0	0	0	0
Thhalv10001797m	190.328	195.571	150.454	365.458	152.824	89.3539	120.65	196.676	324.74	317.662
Thhalv10001798m	0	0	0	0	0	0	0	0	0	0
Thhalv10001799m	0	0.219075	0.107701	0.223501	0.167097	0.171748	0.403021	1.02604	0.20792	0
Thhalv10001800m	0.534088	1.08063	0	0	3.01037	0	0	0	0	0
Thhalv10001801m	4.39147	3.22756	3.71329	6.75078	4.22519	3.68856	4.99004	5.81208	8.02603	8.81982
Thhalv10001802m	3.95241	4.73475	4.95124	4.7408	4.80059	4.30521	3.65961	2.84926	5.0219	7.5643
Thhalv10001803m	2.89605	9.29877	2.61064	9.39456	2.56738	5.19675	7.55286	9.07514	4.67718	3.23033
Thhalv10001804m	5.1853	4.06135	2.71412	4.50518	5.90313	2.88364	4.0876	14.6419	7.20105	7.08011
Thhalv10001805m	15.6393	11.4344	15.6441	13.3121	14.5215	16.9126	19.9394	20.1013	14.3989	22.5964
Thhalv10001806m	0	0	0	0	0	0	0	0	0	0
Thhalv10001807m	31.3231	54.607	43.5324	60.0207	30.5485	48.0316	60.8326	49.6601	61.4952	53.4535
Thhalv10001808m	0.079852	0.154509	0.024375	0.011527	0.125176	0.070458	0.331626	0.109536	0.125171	0.022772
Thhalv10001809m	8.89829	9.05166	12.2342	14.7501	10.2616	12.1952	18.3023	15.8501	13.5175	21.4482
Thhalv10001810m	2.53123	3.98145	3.94878	6.30872	2.97327	4.65684	6.39295	6.6508	6.81818	7.68759
Thhalv10001811m	0	0	0	0	0	0.039678	0	0	0.077908	0
Thhalv10001812m	2.29684	2.40358	4.03092	4.18559	2.3253	3.93436	4.15772	6.81697	3.82054	4.96303
Thhalv10001813m	21.2488	20.9832	16.4129	36.4112	21.0219	20.8648	31.5108	50.2115	52.4157	35.4655
Thhalv10001814m	10.1497	22.8941	9.78232	33.9833	14.9756	13.3059	23.0292	26.4503	8.97389	7.76695
Thhalv10001815m	0.475306	0.472079	0	0.800984	0.192787	0.29241	0.169397	0.236147	1.52909	0.744307
Thhalv10001816m	36.3228	39.9425	33.0361	70.1725	44.4123	30.8225	46.5369	49.7698	41.2371	42.3284
Thhalv10001817m	3.07898	1.95583	2.61711	3.66346	5.22966	3.38007	4.68807	6.26372	3.5403	16.7546
Thhalv10001818m	16.8373	17.5038	14.8551	19.9241	15.8265	13.3291	18.454	18.9261	18.5441	23.4534
Thhalv10001819m	16.7812	22.0223	32.1982	25.9189	15.5442	34.1335	46.1823	36.1519	27.9078	34.2649
Thhalv10001820m	0.308644	0.323105	0	0	0.341024	0.054822	0	0	0	0
Thhalv10001821m	87.3199	90.1529	23.6625	28.354	78.3078	11.403	220.152	56.1996	97.6676	16.4234
Thhalv10001822m	90.7371	45.2128	39.4538	85.8778	73.5982	35.0799	57.5645	53.1103	85.7766	109.099
Thhalv10001823m	0	0	0	0	0.091236	0	0	0	0	0
Thhalv10001824m	22.7649	18.1407	12.6441	19.9166	19.1688	13.2838	21.2061	21.2536	24.1921	24.1932
Thhalv10001825m	13.8182	9.26622	47.0134	7.94263	11.0943	52.4251	56.9022	32.0357	21.3797	22.6312
Thhalv10001826m	0.618518	2.44476	0.017075	2.19858	4.49336	0	0	0	0.325512	0.34705
Thhalv10001827m	1.56521	2.10934	1.36079	2.24271	1.82147	1.46693	1.11399	2.11819	3.38924	2.42218
Thhalv10001828m	7.61543	6.49917	10.2465	14.0671	5.37025	16.6521	18.4427	17.6433	24.0228	19.944
Thhalv10001830m	53.691	52.3765	46.0716	45.0635	70.7767	45.5555	51.5489	70.3812	55.3368	66.1781
Thhalv10001831m	7.71886	7.65842	7.94165	6.73857	9.07929	6.99552	8.59469	7.76998	7.19971	17.3556
Thhalv10001832m	0.820734	0.431279	0.401213	1.49537	0.265107	0.273729	2.63867	1.7702	0.739593	0.621843
Thhalv10001833m	53.6	44.0207	126.838	84.2051	53.9875	136.146	171.613	162.202	56.8355	75.7274
Thhalv10001835m	132.426	250.808	249.743	239.198	113.234	289.308	343.149	335.182	254.122	255.875
Thhalv10001836m	64.0598	98.1829	69.8876	123.006	93.5792	72.9965	111.255	148.726	122.851	132.992
Thhalv10001837m	1.05138	0.49666	0.317889	0	1.05807	2.12425	0.784591	0.474949	0.431922	0.335432
Thhalv10001838m	0.523225	1.98831	1.54248	1.71618	1.46788	1.65005	2.70182	6.29266	1.17119	1.78222
Thhalv10001839m	13.5393	10.2926	3.91676	14.8511	13.4668	4.4047	7.96281	17.8356	21.8833	25.9874
Thhalv10001840m	8.15245	9.55351	9.58642	20.33	11.4116	12.805	30.6149	24.2681	20.9002	12.1315
Thhalv10001841m	79.6552	83.888	39.405	113.552	60.8878	43.4457	36.7124	57.155	111.839	103.929
Thhalv10001842m	2.08353	4.78221	0.171363	0.666421	3.00493	1.00978	0	0.359966	0.565857	4.16595
Thhalv10001843m	0	0	0	0	0	0	0	0	0	0
Thhalv10001844m	0	0	0	0	0	0	0	0	0	0
Thhalv10001845m	3.15149	1.55621	1.67633	1.95208	3.37607	2.33468	2.97961	1.422	2.85872	3.62117
Thhalv10001846m	0	0	0	0	0	0	0	0	0	0
Thhalv10001847m	38.3703	34.4563	24.8988	42.9848	47.033	25.7537	35.1977	38.2884	51.6699	72.4764
Thhalv10001848m	0.677541	0.500209	1.3595	1.20074	0.675046	1.04625	0.774733	1.64693	2.47928	0.597949
Thhalv10001849m	0.122567	0	0.2041	0.039877	0.04215	0.126658	0.095938	0.291772	0.060916	0
Thhalv10001850m	4.67904	2.26372	5.60341	5.36036	3.28099	5.82342	6.68192	9.84331	8.22567	10.6876
Thhalv10001851m	0.573447	0	0	0	0.509446	0	1.00692	0	0.653485	0
Thhalv10001852m	0.054159	0	0.161163	0.087321	0	0.249288	0.092332	0.111997	0.085723	0.188249
Thhalv10001853m	0	0	0	0	0	0	0	0	0	0.126141
Thhalv10001854m	0	0	0	0	0	0	0	0	0	0
Thhalv10001856m	0	0	0	0	0	0	0	0	0	0
Thhalv10001857m	0	0	0	0	0	0	0	0	0	0
Thhalv10001858m	1.69863	2.00297	2.08483	4.12019	1.72327	3.00026	2.12336	1.8135	2.67538	3.46037
Thhalv10001859m	0	0	0	0	0	0	0	0	0	0
Thhalv10001860m	35.4789	32.7124	19.433	34.4534	31.2767	15.4087	26.2398	34.3115	43.8279	43.3373
Thhalv10001862m	1.69352	0.991866	2.32682	3.52571	1.49684	3.28	3.45582	4.50216	6.02041	5.73822
Thhalv10001863m	0	0	0	0	0	0	0	0	0	0
Thhalv10001865m	0.107121	0	0	0	0	0	0.089791	0	0	0
Thhalv10001866m	0	0	0	0	0	0	0	0	0	0
Thhalv10001867m	0	0	0	0.074936	0	0	0.073147	0	0	0
Thhalv10001868m	0	0	0	0	0	0	0	0	0	0
Thhalv10001869m	0	0	0	0	0	0	0	0	0	0
Thhalv10001870m	1.99037	2.01259	4.44276	4.67872	4.40433	3.47589	1.25632	2.62782	1.19	4.73475
Thhalv10001871m	0	0	0	0	0	0	0	0	0	0
Thhalv10001872m	0	0	0	0	0	0	0	0	0	0
Thhalv10001873m	0.043417	0.047032	0.108346	0	0.118811	0.121546	0.047642	0	0.153525	0.171239
Thhalv10001874m	0	0	0	0	0	0	0	0	0	0
Thhalv10001875m	0	0	0	0	0	0	0	0	0	0
Thhalv10001876m	14.0538	16.205	18.5973	21.8118	19.6979	18.209	23.8141	21.014	26.2744	27.3965
Thhalv10001877m	7.61745	10.597	12.3199	15.2251	9.14246	9.42644	14.1542	14.0998	12.4507	15.229
Thhalv10001878m	1.36035	2.26797	1.94403	3.30254	1.7923	2.87833	2.42506	2.33145	4.37587	3.29003
Thhalv10001879m	19.8067	21.7844	23.567	36.0395	24.2819	24.0754	31.1092	42.1366	35.7782	40.392
Thhalv10001880m	35.2221	29.1172	23.0761	54.5272	38.0128	30.4306	53.5645	69.6136	65.6247	57.8867
Thhalv10001881m	1.15809	2.46181	5.06228	4.67566	1.20663	7.55929	6.58405	7.22855	5.30057	3.35302
Thhalv10001885m	11.1092	10.1097	10.6531	14.9983	13.0043	11.3089	15.1242	15.0392	18.2127	21.1277
Thhalv10001887m	25.0137	23.8715	33.3502	38.8229	24.2706	32.2799	43.579	43.57	36.5103	40.7353
Thhalv10001889m	12.9104	13.4632	13.9924	21.1702	13.2358	14.7798	23.379	23.7888	20.9259	22.5276
Thhalv10001891m	153.153	169.305	80.3682	210.423	143.232	78.7455	194.159	145.149	244.352	250.285
Thhalv10001892m	15.8507	13.796	16.0459	21.2738	16.8658	14.9504	21.9466	19.2563	19.4768	26.8438
Thhalv10001893m	6.9527	10.3338	7.71655	11.7626	7.89422	8.70187	11.4228	11.9772	11.0365	10.1702
Thhalv10001894m	24.6158	24.5271	22.2504	30.9175	31.3518	21.6735	30.7602	33.5031	35.0044	41.6309
Thhalv10001895m	14.6221	13.9774	15.7969	18.8265	17.2046	15.4182	19.7607	24.5365	19.494	24.6331
Thhalv10001896m	0.248729	0.179726	0.439173	0	0.256815	1.09521	0.235921	0.182687	0.051345	0.161064
Thhalv10001897m	0.096321	0.31558	0.463773	0.102598	0.435948	3.65975	0.315232	0.069276	0.330212	0.649371
Thhalv10001898m	19.3708	17.3797	26.7178	27.9673	14.8507	30.8848	38.4633	35.3951	24.2926	16.9339
Thhalv10001899m	0.457877	1.39926	1.96126	1.49404	0.96267	3.07091	2.90226	2.8565	2.57734	1.40685
Thhalv10001900m	7.60089	11.4988	10.6041	11.8935	10.9207	9.70334	14.1644	15.2545	10.5197	12.9605
Thhalv10001901m	6.84644	6.48729	5.80636	11.2021	10.17	6.16987	8.47768	9.57296	11.0505	12.2467
Thhalv10001902m	16.2704	19.1389	24.3808	35.3512	16.5329	33.3098	34.4903	33.9869	45.7583	32.001
Thhalv10001903m	14.7973	19.2404	20.1109	24.7084	17.3076	21.1031	24.6097	24.2783	24.5891	27.1697
Thhalv10001904m	11.4083	8.4735	30.1542	14.0129	9.79733	20.2257	16.8354	30.4947	15.7403	30.2589
Thhalv10001905m	16.4998	14.5191	14.7054	22.3118	15.2486	14.1135	20.8255	22.3089	22.3724	23.3774
Thhalv10001906m	2.46505	2.48975	2.39859	4.37931	1.93528	2.83917	2.37929	2.49607	3.94728	3.16725
Thhalv10001908m	26.7426	21.9895	34.273	35.1983	30.022	29.6799	37.7759	39.1399	46.8248	54.2431
Thhalv10001912m	6.22127	5.28255	6.56405	9.0533	5.27859	7.07497	7.34655	7.90352	12.1638	9.24363
Thhalv10001913m	0.304719	0.210857	0.832963	0.057609	0.281134	0.665797	0.194551	0.046959	0.49714	1.45808
Thhalv10001914m	11.6563	9.28729	13.4444	18.171	11.7135	12.8307	17.7479	16.3524	18.9174	20.6966
Thhalv10001915m	0	0.060335	0	0.082369	0	0.025987	0.525061	0.11049	0	0
Thhalv10001916m	9.55822	10.7684	8.48799	13.2516	9.96593	8.39001	10.5425	12.2679	13.8089	15.7195
Thhalv10001917m	3.07918	2.0507	3.82704	5.60661	2.26729	4.01553	6.38757	5.97041	5.59949	6.07485
Thhalv10001918m	66.3003	55.4236	47.8048	79.2562	64.1793	49.4601	58.7209	56.23	76.275	107.388
Thhalv10001919m	21.838	20.8596	22.0312	34.2616	25.2856	21.1358	27.3421	30.4688	34.2952	34.8229
Thhalv10001920m	3.79198	3.17734	3.11668	7.08911	3.11141	4.1278	5.51089	6.793	7.66903	5.60489
Thhalv10001921m	24.0561	24.4849	26.1979	31.961	28.1826	25.8844	34.9845	38.4113	37.78	41.5545
Thhalv10001922m	4.72582	5.72625	7.0789	8.92896	6.02918	6.99593	9.37443	8.81286	9.14665	10.3305
Thhalv10001923m	0.98144	1.41745	1.47025	0.992687	0.935701	3.13504	2.5943	2.46026	2.00755	1.78353
Thhalv10001924m	22.1456	29.5132	30.3426	41.4878	25.9855	28.8555	40.4474	35.0972	40.7813	41.6008
Thhalv10001925m	17.317	19.5292	18.8286	28.4683	20.1514	21.462	24.126	30.4021	31.2904	37.1361
Thhalv10001926m	7.4266	6.63924	21.6369	6.45772	11.0561	23.2035	14.977	28.1402	13.3959	22.231
Thhalv10001927m	15.6191	16.0874	16.3629	27.8	18.5336	16.439	23.4581	22.0872	29.9847	35.7014
Thhalv10001928m	36.9823	65.1141	30.3688	70.8371	37.673	31.4177	40.6308	43.3533	89.0102	67.9364
Thhalv10001929m	16.706	17.6664	22.3942	26.0236	16.5887	21.833	30.4837	31.6301	34.2503	36.3058
Thhalv10001930m	13.4207	12.6659	10.5826	14.9303	14.5048	10.1255	15.5392	13.563	14.6007	19.2911
Thhalv10001931m	2.68544	3.1245	2.58033	4.77339	3.11184	3.05766	3.90954	4.01152	4.31188	5.76368
Thhalv10001932m	6.56877	6.0855	6.2007	9.66922	7.7239	9.06102	7.56557	9.86789	12.483	13.1773
Thhalv10001933m	0.871722	1.59322	2.25063	2.71751	1.22851	2.31253	1.87316	2.06075	2.07306	2.39131
Thhalv10001934m	0	0	0	0	0	0	0	0	0	0.056704
Thhalv10001935m	29.2715	25.6981	31.83	35.8709	26.082	30.5006	40.3654	44.6604	47.255	52.4287
Thhalv10001936m	16.9743	25.8181	15.3525	32.6135	15.9564	15.2604	26.0502	26.5917	42.4617	36.1206
Thhalv10001937m	4.45404	5.7731	6.35155	9.07616	5.0845	6.50192	9.21909	10.4087	10.9923	8.69664
Thhalv10001938m	52.1787	54.2575	49.7173	72.2391	53.4535	52.4734	74.0447	107.922	79.699	87.2564
Thhalv10001939m	0.361787	0.345449	0.975069	1.09247	0.727013	0.504315	0.444932	0.271818	0.490978	1.07805
Thhalv10001940m	18.9374	16.5853	9.34409	45.6502	29.9617	6.1792	21.1191	30.0009	22.953	45.8721
Thhalv10001942m	51.612	40.3138	37.8722	64.3871	45.4323	36.0279	48.134	52.7585	78.7717	84.0138
Thhalv10001943m	65.3925	56.763	32.7289	97.6503	83.1807	32.3733	52.642	75.3908	95.5957	59.287
Thhalv10001944m	4.19712	3.09389	3.26233	3.76248	4.97938	2.82917	3.25251	3.51856	5.1661	5.16664
Thhalv10001945m	39.7285	49.7851	56.944	69.7228	46.217	48.9271	57.5109	65.8704	73.3912	85.2161
Thhalv10001946m	1.19413	0.877195	1.87325	3.31617	1.44317	2.55454	3.42214	2.83931	2.91235	2.42467
Thhalv10001947m	19.8672	17.8888	18.3959	28.0033	20.7901	18.021	22.3159	29.6627	31.0218	34.9386
Thhalv10001948m	0.763715	0.567123	0.502963	0.88711	0.527888	0.49188	0.44696	0.922934	1.15729	1.86484
Thhalv10001949m	9.90735	13.0451	15.0082	18.2612	11.3456	16.4405	24.8394	23.4862	20.9412	25.4133
Thhalv10001950m	6.06947	8.07429	5.86825	10.7466	4.53209	5.64409	4.99254	5.86173	9.95532	11.45
Thhalv10001951m	91.7941	102.472	42.3149	133.897	125.984	63.3014	84.3581	208.296	170.846	115.752
Thhalv10001954m	6.445	6.42945	6.30757	12.0117	5.84968	7.13247	5.81273	10.5637	11.7314	10.3964
Thhalv10001955m	19.1522	15.6217	12.2351	18.9027	15.9629	11.9203	19.039	18.4341	20.1888	26.2853
Thhalv10001956m	18.4199	14.6663	16.0339	18.545	19.0231	13.4848	16.6752	16.9832	21.0702	26.2949
Thhalv10001957m	5.07134	2.97968	2.01225	6.56045	2.30277	3.42294	5.64891	2.53885	8.93857	3.82671
Thhalv10001958m	0.767481	1.64886	2.3923	2.16259	1.38865	2.50636	2.41487	1.62579	2.14659	2.43464
Thhalv10001960m	7.62376	6.91359	1.61462	10.8283	8.44141	4.21922	4.60134	6.52345	12.8734	9.65259
Thhalv10001961m	3.92437	3.78812	3.52549	5.96398	3.92117	3.55065	4.37654	3.34564	5.48589	5.61677
Thhalv10001962m	7.80248	7.92422	4.69011	13.1243	8.63389	6.60386	9.05589	20.4958	11.403	11.6842
Thhalv10001963m	8.00525	7.29298	4.57432	5.66845	6.42171	5.40847	7.48079	7.5166	6.93294	14.9365
Thhalv10001964m	1.09066	0.900134	0.628394	1.4745	1.23133	0.739707	0.963692	0.605794	1.03711	1.02099
Thhalv10001965m	29.9244	23.2509	24.7081	34.4344	26.5676	25.7788	33.7331	33.0232	42.0465	50.9583
Thhalv10001967m	7.48126	9.6368	4.85372	31.0503	6.90073	8.17231	24.7401	6.33492	32.0682	8.74519
Thhalv10001968m	46.3658	35.1742	28.4371	64.9735	47.1087	29.6601	48.0158	49.2085	87.2653	82.7002
Thhalv10001969m	0.984896	1.19349	1.26261	1.47761	0.08903	1.40753	2.89075	1.00541	1.4324	0.931343
Thhalv10001970m	9.21006	7.54287	14.7498	12.5956	11.5369	15.1987	18.2376	21.3467	11.5719	18.8391
Thhalv10001971m	9.00567	10.1166	11.3346	14.5127	10.2448	11.3142	12.4449	16.3428	17.0237	18.653
Thhalv10001972m	1.97089	2.66189	3.60035	6.29243	2.30939	4.01326	5.99535	3.96	5.20623	5.28032
Thhalv10001973m	3.18862	3.23423	3.79079	5.27834	3.54149	3.67936	3.85177	4.76277	5.90228	7.37554
Thhalv10001974m	18.1607	23.2273	15.1527	29.1552	19.1709	14.1337	29.0998	28.7364	20.8031	15.1994
Thhalv10001975m	12.4574	10.1454	39.4286	29.3481	14.7771	26.8181	19.8746	33.6531	32.9496	32.5214
Thhalv10001976m	2.20223	1.9298	2.59798	3.47277	1.84532	4.16467	4.89784	4.61272	4.55051	5.37114
Thhalv10001977m	18.3641	20.9957	15.6839	33.0796	17.7529	15.0636	15.812	17.3128	28.8834	29.6587
Thhalv10001979m	19.0104	15.5335	15.6356	23.8482	17.5397	15.9301	23.1359	22.0988	31.6075	34.8716
Thhalv10001980m	0	0	0	0	0	0	0	0	0	0
Thhalv10001981m	186.465	164.315	47.6409	496.095	182.318	57.5928	163.592	62.3186	391.831	240.959
Thhalv10001984m	5.2834	3.13072	2.42949	13.5048	4.71672	4.32917	5.30945	5.02885	10.6778	7.09934
Thhalv10001985m	13.3508	11.6024	11.3827	17.1108	14.5603	12.6062	17.9561	21.5796	15.3988	19.7213
Thhalv10001986m	370.662	333.358	376.493	533.74	343.15	320.166	574.332	495.209	731.454	380.358
Thhalv10001987m	31.9036	47.0031	37.3401	68.3437	54.7492	42.2957	72.3883	64.7048	36.4784	54.0193
Thhalv10001988m	53.9577	48.2805	42.3794	76.131	53.0693	45.9469	60.6734	64.7129	72.7838	82.9694
Thhalv10001989m	1.82985	4.14396	2.65699	2.60299	2.46692	1.06194	2.22992	2.31168	0.418443	0.24665
Thhalv10001990m	7.90298	5.67264	7.14275	12.3701	6.55305	8.30617	10.1915	11.1352	13.2045	12.2308
Thhalv10001991m	20.0383	15.5515	9.26957	22.8804	13.877	8.39808	14.2373	21.6391	34.8424	27.4079
Thhalv10001992m	7.94524	6.16562	7.71368	9.84662	6.65751	7.45146	8.24669	12.1137	11.9931	9.59975
Thhalv10001995m	3.19984	3.97657	3.8394	3.19431	4.5196	4.05886	4.15716	6.69269	3.97244	6.6967
Thhalv10001996m	77.792	81.6557	69.6481	131.021	72.434	64.4154	78.2539	87.6709	114.755	125.472
Thhalv10001997m	1.91636	0.771905	0.587544	6.73672	0.324954	2.26641	3.42723	2.08199	4.46844	0.509418
Thhalv10001998m	0.031888	0.103629	0.022437	0.034426	0.032665	0	0	0	0	0.125209
Thhalv10001999m	10.0092	10.6249	9.19773	16.7646	11.3032	10.3789	14.6744	15.1438	24.6791	22.978
Thhalv10002000m	0	0	0	0	0	0	0	0	0	0
Thhalv10002001m	0.739353	0.641746	1.34095	3.69042	0.426888	3.58425	5.12063	2.61067	4.15637	1.55963
Thhalv10002002m	41.4311	42.8522	37.6958	60.556	42.0448	45.2991	61.7437	61.5369	68.0039	65.9834
Thhalv10002003m	13.3858	16.2741	15.2493	24.3819	13.0707	18.2281	22.2746	28.1079	25.1806	21.0848
Thhalv10002004m	15.8347	19.8676	18.3058	27.8604	13.9283	18.4794	22.1247	20.6203	27.1451	29.6935
Thhalv10002005m	4.71542	4.92193	5.47458	6.12929	5.30354	5.00105	6.07408	7.20566	6.88834	8.5993
Thhalv10002006m	0.54421	0.934383	0.322218	1.31795	0.207084	1.61901	0.607786	0.785269	3.42281	3.21458
Thhalv10002007m	0.600058	0.778568	0.871853	2.19502	0.684409	2.91757	2.8374	4.25052	3.23784	1.22332
Thhalv10002008m	6.30734	6.61841	8.22457	8.66025	5.70955	7.69095	8.08057	10.6001	9.92112	10.3022
Thhalv10002009m	4.14307	4.01352	2.84851	4.8436	3.6609	3.0717	2.55096	2.77164	7.47094	6.45991
Thhalv10002010m	16.0652	12.0767	7.72789	12.4792	12.8751	8.06378	6.97967	9.24865	18.8589	18.4212
Thhalv10002011m	2.46653	2.36072	2.88474	3.71277	1.71832	2.28856	4.33809	3.78775	3.55795	4.39762
Thhalv10002012m	1.64704	4.10966	5.82383	4.67328	1.27836	6.05266	7.61633	8.53524	6.97424	3.28523
Thhalv10002013m	24.0437	22.2427	20.9307	34.5947	27.6952	22.3903	31.0796	39.1276	35.0666	39.9007
Thhalv10002014m	15.5452	15.4162	10.3281	16.9526	15.0108	10.0239	13.6116	15.2205	26.1657	30.808
Thhalv10002015m	28.1226	22.1424	29.7106	27.1545	28.6944	28.7715	37.7289	32.4854	28.8699	36.3555
Thhalv10002016m	59.6659	71.7576	59.2681	91.374	62.0383	56.9496	94.7296	87.6746	102.726	107.344
Thhalv10002017m	18.3165	16.2878	9.73423	84.3758	13.4439	12.1774	31.791	18.107	91.9698	25.5973
Thhalv10002018m	8.70111	9.60038	9.21853	13.856	10.286	9.48229	14.8187	12.6375	17.8373	18.6575
Thhalv10002019m	0	0	0.286696	0.305198	0.074618	0	0	1.08565	0	0
Thhalv10002020m	3.22112	5.92321	4.94016	8.06628	3.8716	5.83322	10.2486	8.86095	17.85	21.7383
Thhalv10002021m	10.4684	8.21571	8.85017	13.2602	8.67451	9.69455	12.2906	14.3362	16.3912	17.8477
Thhalv10002022m	0.128216	0.137249	0.089491	0	0.225756	0.068393	0	0.086506	0.056818	0
Thhalv10002025m	0	0.279285	0.185653	1.11853	0.252646	0.771183	0	0.265967	1.25668	1.53065
Thhalv10002026m	68.6347	47.0025	63.2773	37.1697	67.4872	45.8341	33.1467	46.9542	73.0114	197.647
Thhalv10002027m	0.544578	0.226119	0.441121	0.410693	0	0.216483	1.53638	0.293685	0.392171	0.430193
Thhalv10002028m	34.969	29.4201	34.1226	33.1222	35.0011	30.7358	31.6053	34.2745	28.8772	44.284
Thhalv10002029m	3.35396	4.13711	3.19145	8.79554	4.68809	6.63275	9.18658	13.7704	16.4234	11.4001
Thhalv10002030m	56.9849	33.6083	40.5983	117.549	40.5917	46.4477	87.2723	52.7182	138.43	65.9267
Thhalv10002031m	0.913699	1.19048	2.41381	2.38181	1.05277	0.816262	2.99435	1.95213	1.12932	4.79107
Thhalv10002032m	31.5896	15.0692	16.6987	76.5801	25.621	12.9815	18.2552	38.188	78.0117	165.231
Thhalv10002033m	44.8981	46.622	43.83	49.8649	49.5254	43.3225	49.4604	49.1929	62.7724	64.818
Thhalv10002034m	16.4191	16.7296	14.0401	29.5002	20.2082	16.2522	15.3749	24.7652	31.5713	33.9771
Thhalv10002035m	25.5393	30.6774	30.6226	13.1988	39.3711	27.519	18.7762	21.853	6.84097	16.2846
Thhalv10002036m	18.0188	15.309	15.9231	26.9916	15.5995	15.9588	18.2742	27.8596	26.3101	23.6523
Thhalv10002037m	0.383373	0.230801	2.96051	0	0.223372	3.51948	2.33444	4.95792	0	0.399812
Thhalv10002038m	57.2337	67.4253	66.6113	97.5721	45.1202	58.8312	89.4621	71.15	91.7932	102.53
Thhalv10002040m	0	0.27611	1.67163	0	0.176557	2.59506	0.910538	2.29717	0	0
Thhalv10002041m	1.32464	1.9191	1.05911	5.15662	1.34191	1.70718	2.86084	3.98844	5.77057	2.09163
Thhalv10002042m	0	0	0.052534	0.080605	0	0.206565	0.204275	0	0	0
Thhalv10002043m	17.8211	25.69	17.5048	37.2652	15.3914	17.4651	14.8648	17.6335	31.0458	29.7152
Thhalv10002044m	23.0847	16.8483	12.0053	25.8131	20.3171	13.5879	22.092	30.31	45.3052	42.827
Thhalv10002045m	266.123	321.159	265.586	57.5182	329.797	229.009	572.379	228.403	14.9932	48.429
Thhalv10002046m	3.36932	6.34975	0.836062	3.38438	3.16993	2.14836	2.32463	0	0.968222	2.4085
Thhalv10002047m	0	0	0	0	0	0	0	0	0	0
Thhalv10002049m	157.701	248.927	246.857	242.164	155.894	241.948	308.473	277.99	335.703	316.537
Thhalv10002051m	0.111358	0.398246	0.294833	0.476922	0.717142	0.118616	0.134378	1.15027	0.308461	0.544269
Thhalv10002052m	17.1728	17.3961	16.5102	27.3969	16.7545	16.4512	19.4301	20.8767	23.8122	28.0888
Thhalv10002053m	3.78294	3.17048	6.635	7.02683	3.23305	5.26953	6.50838	6.02578	6.17272	6.34204
Thhalv10002054m	15.8351	49.0424	11.1788	32.1612	30.9176	8.15199	143.312	12.106	2.46185	3.4527
Thhalv10002055m	0.355905	0	0	0	0	0	0	2.11029	0	0
Thhalv10002057m	0	0	0.213113	0.371402	0	3.77635	0.183132	0.337799	0.976031	0.071917
Thhalv10002058m	7.77946	13.6541	8.30349	13.2861	16.5063	8.36314	11.454	13.4186	11.4071	13.4934
Thhalv10002059m	28.8894	39.1047	22.9884	59.3545	26.2071	25.8772	27.2619	37.7487	57.191	55.5012
Thhalv10002060m	8.78547	7.93574	6.6154	8.93597	8.876	6.5619	8.65045	10.578	11.1201	12.5158
Thhalv10002061m	67.5561	75.7651	95.4136	106.384	63.1808	79.1214	131.88	114.023	88.9539	141.674
Thhalv10002062m	6.62596	7.41711	8.42526	12.7676	5.94386	8.73412	9.81283	11.5579	13.8015	10.9741
Thhalv10002064m	81.9903	58.8487	76.9089	66.2116	69.2633	66.58	59.0795	45.3376	52.9078	93.2096
Thhalv10002066m	53.331	55.8969	47.5314	55.0647	53.3517	45.9371	61.4681	65.3694	64.6969	80.0574
Thhalv10002067m	1.74758	2.25976	1.40067	3.94061	1.64531	2.03698	2.42955	3.45484	4.34825	5.72195
Thhalv10002069m	11.1054	6.15126	6.57321	9.46701	7.61199	4.94988	5.93593	5.37126	11.1117	14.3143
Thhalv10002070m	9.87478	10.0741	14.8016	9.64632	7.571	14.1948	16.6134	14.1719	11.3188	13.9301
Thhalv10002071m	0	0.093641	0	0.474627	0	0.722854	0.261331	0.167513	0.636363	0.125575
Thhalv10002072m	9.01009	8.33906	11.0088	15.8827	7.18569	6.4677	13.805	12.076	23.4614	19.4782
Thhalv10002073m	11.9989	9.82835	4.48573	17.5075	13.0794	5.22863	7.84185	10.5577	20.408	10.4413
Thhalv10002074m	10.0952	7.76001	10.9554	16.4779	5.94667	7.63577	11.0141	13.1401	17.1989	17.2728
Thhalv10002075m	33.5912	33.2948	23.8474	35.5712	36.9338	23.8499	35.2839	45.316	38.6706	47.2512
Thhalv10002076m	11.8202	23.9615	9.10512	16.4297	17.7408	9.59362	11.8273	17.6768	12.1694	11.7351
Thhalv10002077m	19.4078	16.6492	11.1133	24.9991	15.709	11.3791	8.31657	20.1451	30.6383	27.727
Thhalv10002078m	13.6616	20.6794	20.5841	25.1096	17.2607	21.353	29.4937	27.5973	27.562	31.2245
Thhalv10002079m	1.77845	2.72117	1.87571	2.27232	10.081	6.41203	0.470725	0.831551	0.112345	0.845161
Thhalv10002082m	95.9946	99.6371	77.9135	104.306	109.664	68.7006	96.7749	156.893	124.203	141.925
Thhalv10002083m	18.0358	17.2951	13.8051	21.8374	17.4621	14.9779	18.888	23.1206	31.8153	24.5538
Thhalv10002084m	2.76209	0.647181	1.10888	1.24586	2.44732	1.87656	4.60496	4.19105	1.60139	1.72452
Thhalv10002085m	57.973	62.3229	57.3698	83.5146	63.3106	60.7106	72.4593	76.0686	80.3354	90.4885
Thhalv10002087m	4.875	6.09336	7.45089	7.0878	4.98117	7.25672	9.18141	9.09346	7.1272	9.27972
Thhalv10002088m	26.692	23.346	39.6027	37.3118	24.4524	39.6806	47.1482	45.2224	69.0865	98.9538
Thhalv10002089m	0.642955	0	0	0	0.251739	0.244097	0	0	0	0
Thhalv10002090m	1.45224	1.28475	2.06491	5.94785	0.442744	5.29747	5.50733	4.42618	8.41567	1.42751
Thhalv10002091m	46.8126	71.2104	73.6285	83.0942	41.2524	73.8551	114.955	108.819	109.324	98.0238
Thhalv10002092m	10.0295	9.4343	10.6662	13.9739	8.36049	11.6683	14.9404	18.1723	15.574	16.4004
Thhalv10002093m	131.238	158.127	106.633	245.133	117.648	103.175	79.7253	112.098	214.216	236.126
Thhalv10002094m	0	0	0	0	0	0	0	0	0	0
Thhalv10002095m	45.6974	41.3299	31.5772	42.7052	46.2794	28.7958	40.9397	51.6774	46.7117	67.6738
Thhalv10002096m	32.8558	33.1425	36.3713	35.8968	31.6859	34.1449	48.9798	50.9713	32.6278	38.8575
Thhalv10002097m	2.65377	2.6428	6.50558	3.97593	2.73404	4.7593	5.24184	4.81748	4.8007	7.31296
Thhalv10002098m	30.5468	28.673	36.9924	40.0551	30.4695	39.1907	45.9244	47.177	43.0879	48.3996
Thhalv10002099m	9.26672	9.36049	14.1751	9.93725	7.79719	13.8158	14.6658	14.2356	12.4095	14.8359
Thhalv10002100m	83.9622	90.9117	109.556	90.6726	73.5228	124.969	137.251	114.662	95.2022	175.277
Thhalv10002102m	19.5475	27.3245	16.5065	27.8508	19.5519	12.8893	12.5875	20.5251	24.403	28.5293
Thhalv10002103m	81.2854	82.0513	81.922	104.231	85.3237	81.7804	83.4574	143.812	120.296	123.554
Thhalv10002104m	0	0	0.020182	0	0.06746	0	0.201437	0	0	0
Thhalv10002105m	32.3805	36.4035	32.4214	44.22	34.5563	28.7701	39.857	32.1217	42.6013	62.1905
Thhalv10002106m	325.973	299.421	563.635	628.646	306.621	550.023	956.435	924.063	698.692	537.692
Thhalv10002107m	0	0	0	0	0	0	0	0	0	0.193931
Thhalv10002108m	0	0	0	0	0	0	0	0	0	0
Thhalv10002109m	0.214176	0.040988	0	0.059388	0	13.3302	0.174695	0	0	0.069455
Thhalv10002110m	32.152	27.5807	68.9249	91.2197	39.3072	135.262	191.985	241.951	127.562	70.5287
Thhalv10002111m	29.2462	31.6077	12.7519	28.3628	28.5378	13.3661	20.8314	35.5188	43.2917	40.8222
Thhalv10002112m	0	0	0	0	0	0	0	0	0	0
Thhalv10002113m	0.571847	0	0.61938	1.12339	0.209828	4.95822	2.14446	1.12766	1.85674	0.812639
Thhalv10002114m	5.77721	7.05789	6.91497	8.33399	4.65509	5.39082	8.37038	8.91331	10.8498	7.28491
Thhalv10002115m	1.11049	1.29784	2.07738	1.19744	1.63985	1.22187	2.14933	1.51502	1.39819	3.12899
Thhalv10002116m	1.79791	3.4413	0.975422	0.928128	4.07291	0.87109	0.826391	1.86731	1.08534	0.82603
Thhalv10002117m	29.8313	30.2581	26.955	37.5929	31.5056	26.7548	33.199	39.4473	37.9018	43.2088
Thhalv10002119m	66.286	120.616	824.099	503.757	88.77	627.575	948.909	1381.74	194.842	167.234
Thhalv10002120m	102.923	110.187	88.3822	133.379	100.073	86.905	113.389	122.607	158.596	151.633
Thhalv10002121m	0.521078	0.856001	0.978032	1.64177	0.410071	2.9371	2.13632	1.58803	3.74748	1.53384
Thhalv10002122m	29.0639	32.3586	27.2782	29.6414	27.1467	25.0514	26.7615	29.2237	31.1429	33.0695
Thhalv10002124m	557.959	627.142	128.573	1083.56	464.923	923.327	1621.89	1504.42	879.521	511.909
Thhalv10002126m	70.7315	131.097	52.8688	170.713	73.4642	64.6691	48.4125	75.213	216.766	184.572
Thhalv10002128m	1.77251	4.25268	3.41261	3.27774	3.49743	4.60091	2.02855	3.24193	3.06961	1.61176
Thhalv10002129m	4.20647	5.08591	7.20459	6.16177	3.66076	5.15821	5.2961	6.38556	8.64181	8.13423
Thhalv10002135m	25.3003	40.8695	26.75	36.8091	29.9017	25.9876	20.5758	33.9986	35.9284	43.6559
Thhalv10002136m	3.53491	3.95422	6.92267	5.31023	2.88684	3.09213	4.73308	4.25291	8.35857	7.31271
Thhalv10002138m	4.19924	3.92394	9.06891	7.0103	3.58215	7.28801	9.60086	12.4222	7.9041	14.8875
Thhalv10002139m	0.862486	0.768067	0	0.351883	0	0	0	0.794526	0	0
Thhalv10002140m	3.3945	5.06028	6.18034	9.5116	7.76595	10.6245	7.24274	11.0519	8.90803	6.15639
Thhalv10002141m	0	0	0	0	0	0	0	0	0	0
Thhalv10002142m	9.71147	12.7517	11.2191	11.3404	10.3186	11.7072	13.0689	18.0164	14.4817	15.0091
Thhalv10002143m	8.5598	11.004	2.50976	1.31457	11.5327	2.90832	7.79319	3.20514	0.954552	6.51324
Thhalv10002144m	147.298	160.506	56.765	149.365	138.307	64.5155	56.4834	71.8386	154.144	177.274
Thhalv10002146m	146.91	154.238	71.6122	153.258	117.667	67.7573	58.938	85.6118	134.061	157.285
Thhalv10002148m	14.0104	23.3405	10.4641	20.6275	15.0947	14.3229	18.6008	15.485	40.0684	29.6126
Thhalv10002151m	0	0	1.26932	0.937021	0	1.26082	1.34134	2.51644	1.62027	0.835761
Thhalv10002152m	0.208211	0.682765	0.762049	0.769648	0.279659	0.628312	0.493058	0.565073	0.559185	0.456863
Thhalv10002153m	0	0	0	0	0	0	0	0	0	0
Thhalv10002154m	0	0	0	0	0	0.307402	0	0	0	1.75209
Thhalv10002155m	0	0	0	0	0	0	0	0	0	0
Thhalv10002156m	0	0	0	0	0	0	0	0	0	0
Thhalv10002158m	0.182238	0.32902	0.317997	0.401563	0	0.439983	0.197303	0.332595	0.442469	0.734726
Thhalv10002159m	0	0.084288	0	0	0.170797	0	0	0	0	0.102294
Thhalv10002160m	0	0	0	0	0	0	0	0	0.064279	0
Thhalv10002161m	0.143277	0	0	0	0	0	0	0	0	0
Thhalv10002162m	0	0.107166	0.240378	0	0	0	0	0	0	0.617352
Thhalv10002163m	0	0	0	0	0	0	0	0	0	0
Thhalv10002164m	0	0	0	0	0	0	0	0	0	0
Thhalv10002166m	0	0	0	0	0	0	0	0	0	0
Thhalv10002167m	0	0	0	0	0	0	0	0	0	0
Thhalv10002168m	0	0	0.053896	0	0	0	0	0	0	0
Thhalv10002169m	0	0	0	0	0	0	0	0	0	0
Thhalv10002170m	0	0	0	0	0	0	0	0	0	0
Thhalv10002171m	0	0	0	0	0	0	0	0	0	0
Thhalv10002172m	0.216407	1.05179	1.54297	1.53618	0.821798	1.87442	0.932443	2.2914	1.9783	0.711266
Thhalv10002173m	0	0	0	0.171335	0	0.048997	0.055466	0.320086	0	0
Thhalv10002175m	0	0	0	0	0	0	0	0	0	0
Thhalv10002176m	0	0	0	0	0	0	0	0	0	0
Thhalv10002177m	0	0	0	0	0	0	0	0	0	0
Thhalv10002178m	0	0	0	0	0	0	0	0	0	0
Thhalv10002179m	0	0	0	0	0	0	2.51297	0	0	0
Thhalv10002180m	0	0	0	0	0	0	0	0	0	0
Thhalv10002181m	0	0	0	0	0	0	0	0	0	0
Thhalv10002182m	0	0	0	0	0	0	0	0	0	0.04325
Thhalv10002183m	0	0	0	0	0	0	0	0	0	0
Thhalv10002184m	0	0	0	0	0	0	0	0	0	0
Thhalv10002185m	0	0	0	0	0	0	0	0	0	0
Thhalv10002186m	0	0	0	0	0	0	0	0	0	0
Thhalv10002187m	0	0	0	0	0	0	0	0	0	0
Thhalv10002188m	0	0	0	0	0	0	0	0	0	0
Thhalv10002189m	0	0	0	0	0	0	0	0	0	0
Thhalv10002190m	2.78768	1.69078	4.75598	5.85079	3.49567	4.35841	3.08722	3.76302	2.45933	4.20002
Thhalv10002191m	0	0	0	0	0	0	0	0	0	0
Thhalv10002192m	5.72527	6.19665	8.26974	12.2602	6.41901	8.0681	9.91375	11.891	12.0013	11.8327
Thhalv10002193m	0.160863	0.293033	0.294382	0.120014	0.305601	0.231762	0.197095	0.193185	0.262716	0.79567
Thhalv10002194m	0	0	0	0	0	0	0	0	0	0
Thhalv10002195m	0	0	0	0	0	0	0	0	0	0
Thhalv10002196m	1.68877	0.429079	0.943436	2.27978	2.16778	2.54944	2.03517	8.98958	5.16794	4.39817
Thhalv10002197m	0	0	0	0	0	0	0	0	0	0
Thhalv10002198m	0.109159	0	0	0	0	0	0	0	0	0
Thhalv10002199m	0	0	0	0	0.101806	0.178861	0	0.126038	0	0.053821
Thhalv10002200m	29.0408	32.2388	24.6808	37.5686	31.3982	21.4713	28.3876	40.6355	44.7782	44.6473
Thhalv10002201m	0	0	0	0	0	0	0	0	0	0
Thhalv10002202m	0	0	0	0	0	0	0	0	0	0
Thhalv10002203m	0	0	0.063211	0	0	0	0	0	0	0
Thhalv10002204m	0	0	0	0	0	0	0	0	0	0
Thhalv10002206m	0	0	0	0	0	0	0	0	0	0
Thhalv10002207m	0	0	0	0	0	0	0	0	0	0
Thhalv10002208m	0	0	0.045859	0	0	0	0	0	0	0
Thhalv10002209m	0	0	0	0	0	0	0	0	0	0
Thhalv10002210m	0.304184	0.052582	0.078932	0.409649	0.136084	0.38231	0.246193	0.222951	0.840796	0.191443
Thhalv10002211m	0	0	0	0	0	0	0	0	0	0
Thhalv10002212m	0	0	0	0	0	0	0	0	0	0
Thhalv10002214m	0	0	0	0	0	0	0	0	0	0
Thhalv10002215m	0	0	0	0	0	0	0	0	0	0
Thhalv10002216m	13.7231	11.6316	17.4519	16.0359	6.82248	1.83929	10.6038	22.0019	17.466	4.91752
Thhalv10002217m	2.23322	1.7334	3.72371	3.08763	2.02524	2.16826	3.77457	3.18508	2.83723	4.53288
Thhalv10002218m	0	0	0	0	0	0	0	0	0	0
Thhalv10002219m	0.903948	1.29004	0.994647	2.04107	1.25996	1.44034	2.69304	2.25517	0.886957	0
Thhalv10002220m	11.6174	8.71593	9.01749	14.1778	9.36927	10.2995	8.09677	13.2751	16.911	16.1221
Thhalv10002222m	0	0	0	0	0	0	0	0	0	0
Thhalv10002223m	0	0	0	0	0	0	0	0	0	0
Thhalv10002224m	0.059699	0	0	0	0	0	0	0	0	0
Thhalv10002225m	0	0	0	0	0	0	0	0	0	0
Thhalv10002226m	0	0	0	0	0	0.03919	0	0	0	0
Thhalv10002227m	0	0	0	0	0	0	0	0	0	0
Thhalv10002228m	0	0	0	0	0	0	0	0	0	0
Thhalv10002229m	0	0	0	0	0	0	0	0	0	0
Thhalv10002230m	0	0	0	0	0	0	0	0	0	0
Thhalv10002231m	0	0	0	0	0	0	0	0	0	0
Thhalv10002232m	0.06356	0	0	0	0	0	0	0.071563	0	0
Thhalv10002233m	0	0	0	0	0	0	0	0	0	0
Thhalv10002234m	0	0	0	0	0	0	0	0	0	0
Thhalv10002235m	0	0	0	0	0	0	0	0	0	0
Thhalv10002236m	1.40487	1.37828	2.56831	3.15316	1.74575	2.55939	2.15288	2.63116	4.17694	4.65995
Thhalv10002237m	0	0	0	0	0	0	0	0	0	0
Thhalv10002239m	0.119397	0	0	0	0	0	0	0	0	0
Thhalv10002240m	0	0	0	0	0	0	0	0	0	0
Thhalv10002241m	0	0	0	0	0	0	0	0	0	0
Thhalv10002242m	0	0	0	0	0	0	0	0	0	0
Thhalv10002243m	0.167156	0	0	0	0	0	0	0	0	0
[truncated: 24,354 more rows]
