# Supplementary material for: Epimutations are associated with CHROMOMETHYLASE 3-induced de novo DNA methylation
Source: eLife. 2019 Jul 29;8:e47891. doi: 10.7554/eLife.47891 (PMC6663294; doi:10.7554/eLife.47891)
Supplement: Supplementary file 5. [file elife-47891-supp5.xlsx]

## Sheet: Sheet1
Supplementary file 5. Genes gaining a minimum of 5% CHG methylation in each lineage with corresponding log2 fold change expression values relative to wild type if available. nd.=RNA-sequencing not done. na=could not calculate due to 0 values.
AtCMT3-L1T1		AtCMT3-L1T2		AtCMT3-L1T3		AtCMT3-L1T4		AtCMT3-L1T5		AtCMT3-L1T6		AtCMT3-L2T1		AtCMT3-L2T2		AtCMT3-L2T3		AtCMT3-L2T4		AtCMT3-L2T5		AtCMT3-L2T6		AtCMT3-L3T2		AtCMT3-L3T2b		AtCMT3-L3T2c		AtCMT3-L4T2		AtCMT3-L5T2		AtCMT3-L1T2b		AtCMT3-L6T2
Gene	Log2FC exp.	Gene	Log2FC exp.	Gene	Log2FC exp.	Gene	Log2FC exp.	Gene	Log2FC	Gene	Log2FC	Gene	Log2FC	Gene	Log2FC	Gene	Log2FC	Gene	Log2FC	Gene	Log2FC	Gene	Log2FC	Gene	Log2FC	Gene	Log2FC	Gene	Log2FC	Gene	Log2FC	Gene	Log2FC	Gene	Log2FC	Gene	Log2FC
Thhalv10004472m	nd.	Thhalv10004472m	nd.	Thhalv10004472m	-3.71134	Thhalv10014493m	-4.76851	Thhalv10000560m	-3.94027	Thhalv10004472m	nd.	Thhalv10028155m	nd.	Thhalv10009338m	nd.	Thhalv10027786m	-3.75563	Thhalv10021007m	-6.67477	Thhalv10027756m	-4.87036	Thhalv10018925m	-2.46304	Thhalv10019095m	-7.26359	Thhalv10000348m	-7.32266	Thhalv10011916m	nd.	Thhalv10010695m	nd.	Thhalv10019263m	nd.	Thhalv10004472m	nd.	Thhalv10004472m	nd.
Thhalv10005178m		Thhalv10019263m		Thhalv10007445m	-2.71828	Thhalv10027756m	-3.63101	Thhalv10025501m	-2.79831	Thhalv10009909m		Thhalv10022921m		Thhalv10022921m		Thhalv10028330m	-3.59759	Thhalv10007570m	-5.58599	Thhalv10016692m	-3.88277	Thhalv10025501m	-2.12879	Thhalv10003365m	-7.23203	Thhalv10008528m	-4.31837	Thhalv10015027m				Thhalv10017680m		Thhalv10009909m		Thhalv10009909m
Thhalv10022921m		Thhalv10005178m		Thhalv10012613m	-1.86112	Thhalv10021029m	-1.8827	Thhalv10027756m	-2.08896	Thhalv10022921m		Thhalv10005178m		Thhalv10015027m		Thhalv10024314m	-3.17547	Thhalv10003923m	-5.19338	Thhalv10014493m	-3.6013	Thhalv10021029m	-1.8607	Thhalv10021660m	-6.73995	Thhalv10016209m	-4.28484	Thhalv10004472m				Thhalv10005178m		Thhalv10005178m		Thhalv10005178m
Thhalv10019263m		Thhalv10004951m		Thhalv10019386m	-1.83128	Thhalv10003307m	-1.46339	Thhalv10028330m	-1.61079	Thhalv10019700m		Thhalv10019263m		Thhalv10004472m		Thhalv10021007m	-3.1451	Thhalv10026537m	-4.93366	Thhalv10008776m	-3.59713	Thhalv10019263m	-1.10132	Thhalv10023372m	-5.89143	Thhalv10021691m	-4.24835	Thhalv10021859m				Thhalv10022921m		Thhalv10021859m		Thhalv10021859m
Thhalv10029108m		Thhalv10026012m		Thhalv10028058m	-1.66321	Thhalv10028883m	-1.20074	Thhalv10021691m	-1.5829	Thhalv10005178m		Thhalv10017680m		Thhalv10028155m		Thhalv10022647m	-3.03182	Thhalv10000560m	-4.79581	Thhalv10015027m	-3.5546	Thhalv10019918m	-0.927008	Thhalv10020122m	-5.68527	Thhalv10028293m	-4.07734	Thhalv10022921m				Thhalv10009260m		Thhalv10022921m		Thhalv10022921m
Thhalv10019700m		Thhalv10029108m		Thhalv10019499m	-1.33425	Thhalv10025716m	-1.13912	Thhalv10029512m	-1.46338	Thhalv10016883m		Thhalv10015027m		Thhalv10028746m		Thhalv10019386m	-2.9824	Thhalv10023601m	-4.6847	Thhalv10022216m	-3.4266	Thhalv10022228m	-0.884634	Thhalv10019395m	-5.4485	Thhalv10022142m	-3.73301	Thhalv10026751m				Thhalv10004951m		Thhalv10004951m		Thhalv10004951m
Thhalv10004951m		Thhalv10010705m		Thhalv10004916m	-1.29888	Thhalv10011724m	-1.13644	Thhalv10014493m	-1.44985	Thhalv10013631m		Thhalv10029108m		Thhalv10010792m		Thhalv10024219m	-2.85763	Thhalv10018492m	-4.48474	Thhalv10011710m	-3.29283	Thhalv10006135m	-0.864874	Thhalv10028293m	-5.18265	Thhalv10023186m	-3.73153	Thhalv10005401m				Thhalv10021217m		Thhalv10019263m		Thhalv10019263m
Thhalv10019136m		Thhalv10019700m		Thhalv10025716m	-1.16242	Thhalv10019944m	-1.1171	Thhalv10027927m	-1.35649	Thhalv10001000m		Thhalv10017030m		Thhalv10017680m		Thhalv10028864m	-2.80133	Thhalv10003240m	-4.24263	Thhalv10017869m	-2.82714	Thhalv10025605m	-0.783523	Thhalv10014029m	-4.70216	Thhalv10021846m	-3.70784	Thhalv10028155m				Thhalv10020501m		Thhalv10019700m		Thhalv10019700m
Thhalv10023052m		Thhalv10009909m		Thhalv10011710m	-1.15005	Thhalv10014607m	-1.07129	Thhalv10019918m	-1.02239	Thhalv10005572m		Thhalv10013631m		Thhalv10017273m		Thhalv10019499m	-2.76427	Thhalv10029512m	-4.21924	Thhalv10003240m	-2.69688	Thhalv10017799m	-0.768097	Thhalv10019499m	-4.60914	Thhalv10027927m	-3.5211	Thhalv10009036m				Thhalv10029108m		Thhalv10022946m		Thhalv10022946m
Thhalv10027053m		Thhalv10002328m		Thhalv10027927m	-1.14305	Thhalv10002335m	-1.07065	Thhalv10021029m	-1.00009	Thhalv10019263m		Thhalv10011657m		Thhalv10019700m		Thhalv10027927m	-2.7457	Thhalv10024445m	-4.12237	Thhalv10028508m	-2.57313	Thhalv10008945m	-0.64096	Thhalv10024670m	-4.2567	Thhalv10007327m	-3.48875	Thhalv10019794m				Thhalv10023162m		Thhalv10027799m		Thhalv10027799m
Thhalv10015579m		Thhalv10010365m		Thhalv10003252m	-0.876632	Thhalv10027927m	-0.956841	Thhalv10014524m	-0.717107	Thhalv10011597m		Thhalv10010792m		Thhalv10021029m		Thhalv10014348m	-2.66483	Thhalv10009577m	-4.07232	Thhalv10003923m	-2.56387	Thhalv10009127m	-0.504959	Thhalv10016692m	-4.20416	Thhalv10012949m	-3.4143	Thhalv10009909m				Thhalv10014608m		Thhalv10000919m		Thhalv10000919m
Thhalv10021217m		Thhalv10019265m		Thhalv10025605m	-0.774964	Thhalv10027799m	-0.939539	Thhalv10019254m	-0.7142	Thhalv10015645m		Thhalv10003061m		Thhalv10005178m		Thhalv10025863m	-2.57748	Thhalv10025356m	-4.04106	Thhalv10024088m	-2.53688	Thhalv10026683m	-0.326538	Thhalv10016291m	-4.14561	Thhalv10007112m	-3.39258	Thhalv10005578m				Thhalv10017030m		Thhalv10026102m		Thhalv10026102m
Thhalv10009909m		Thhalv10022921m		Thhalv10006659m	-0.708821	Thhalv10026024m	-0.897021	Thhalv10000634m	-0.676014	Thhalv10011053m		Thhalv10002359m		Thhalv10015645m		Thhalv10001997m	-2.56006	Thhalv10018484m	-4.01164	Thhalv10003845m	-2.49068	Thhalv10026012m	-0.284243	Thhalv10009394m	-4.13814	Thhalv10015027m	-3.33283	Thhalv10029034m				Thhalv10016488m		Thhalv10027607m		Thhalv10027607m
Thhalv10016959m		Thhalv10013970m		Thhalv10005572m	-0.69024	Thhalv10014965m	-0.884676	Thhalv10003307m	-0.644091	Thhalv10005137m		Thhalv10011597m		Thhalv10009629m		Thhalv10018524m	-2.35451	Thhalv10011764m	-3.75758	Thhalv10028589m	-2.32986	Thhalv10001214m	-0.268983	Thhalv10007815m	-3.96699	Thhalv10011239m	-3.2468	Thhalv10011926m				Thhalv10002504m		Thhalv10016578m		Thhalv10016578m
Thhalv10003154m		Thhalv10018546m		Thhalv10015542m	-0.686649	Thhalv10026012m	-0.873104	Thhalv10026189m	-0.577579	Thhalv10026393m		Thhalv10028873m		Thhalv10016883m		Thhalv10016927m	-2.34887	Thhalv10021691m	-3.60177	Thhalv10005021m	-2.29972	Thhalv10025989m	-0.219794	Thhalv10021824m	-3.7867	Thhalv10000560m	-3.21302	Thhalv10017680m				Thhalv10010931m		Thhalv10029108m		Thhalv10029108m
Thhalv10020501m		Thhalv10019136m		Thhalv10027963m	-0.676234	Thhalv10019161m	-0.850722	Thhalv10027934m	-0.572908	Thhalv10022946m		Thhalv10017273m		Thhalv10017333m		Thhalv10013593m	-2.33656	Thhalv10028153m	-3.56767	Thhalv10029512m	-2.23053	Thhalv10027942m	-0.179958	Thhalv10028448m	-3.76196	Thhalv10015637m	-3.1106	Thhalv10028746m				Thhalv10018855m		Thhalv10021217m		Thhalv10021217m
Thhalv10024103m		Thhalv10001000m		Thhalv10003307m	-0.676094	Thhalv10010752m	-0.797154	Thhalv10018538m	-0.531385	Thhalv10003061m		Thhalv10013348m		Thhalv10009036m		Thhalv10000820m	-2.30923	Thhalv10028330m	-3.55799	Thhalv10027599m	-2.1648	Thhalv10008129m	-0.0749134	Thhalv10003098m	-3.69149	Thhalv10000535m	-2.99581	Thhalv10021691m				Thhalv10010822m		Thhalv10019327m		Thhalv10019327m
Thhalv10013818m		Thhalv10020501m		Thhalv10022472m	-0.644938	Thhalv10029108m	-0.794276	Thhalv10005557m	-0.445177	Thhalv10002328m		Thhalv10015472m		Thhalv10023903m		Thhalv10012174m	-2.27946	Thhalv10011446m	-3.49493	Thhalv10021824m	-2.15973	Thhalv10026024m	-0.0351434	Thhalv10000348m	-3.57775	Thhalv10009068m	-2.91272	Thhalv10005572m				Thhalv10015645m		Thhalv10015081m		Thhalv10015081m
Thhalv10015308m		Thhalv10015579m		Thhalv10019254m	-0.623599	Thhalv10023624m	-0.75899	Thhalv10002507m	-0.441153	Thhalv10025657m		Thhalv10005693m		Thhalv10003061m		Thhalv10006332m	-2.22906	Thhalv10023186m	-3.46653	Thhalv10019185m	-2.12166	Thhalv10013970m	0.0608185	Thhalv10025163m	-3.49994	Thhalv10008166m	-2.87659	Thhalv10026635m				Thhalv10010899m		Thhalv10019128m		Thhalv10013970m
Thhalv10011657m		Thhalv10009929m		Thhalv10017973m	-0.621583	Thhalv10013060m	-0.733275	Thhalv10028883m	-0.435344	Thhalv10017273m		Thhalv10023903m		Thhalv10001945m		Thhalv10014493m	-2.22549	Thhalv10010314m	-3.46459	Thhalv10026945m	-2.11371	Thhalv10025608m	0.102812	Thhalv10011577m	-3.49967	Thhalv10000934m	-2.82319	Thhalv10023143m				Thhalv10020856m		Thhalv10027053m		Thhalv10027053m
Thhalv10027799m		Thhalv10008129m		Thhalv10002335m	-0.608797	Thhalv10026189m	-0.706973	Thhalv10004487m	-0.431669	Thhalv10026012m		Thhalv10016419m		Thhalv10011874m		Thhalv10009687m	-2.09454	Thhalv10019395m	-3.37639	Thhalv10008012m	-2.04772	Thhalv10029108m	0.172045	Thhalv10021691m	-3.45762	Thhalv10027786m	-2.73915	Thhalv10027152m				Thhalv10016578m		Thhalv10013970m		Thhalv10019128m
Thhalv10015551m		Thhalv10002335m		Thhalv10023330m	-0.59977	Thhalv10004334m	-0.683326	Thhalv10024054m	-0.407115	Thhalv10000634m		Thhalv10025641m		Thhalv10019263m		Thhalv10010570m	-2.04807	Thhalv10004356m	-3.37503	Thhalv10001320m	-1.93409	Thhalv10004753m	0.179576	Thhalv10009578m	-3.45678	Thhalv10016795m	-2.73404	Thhalv10025981m				Thhalv10009921m		Thhalv10003307m		Thhalv10003307m
Thhalv10027798m		Thhalv10016861m		Thhalv10012702m	-0.564185	Thhalv10024960m	-0.661353	Thhalv10025013m	-0.378745	Thhalv10002727m		Thhalv10004876m		Thhalv10022315m		Thhalv10019320m	-2.03781	Thhalv10017273m	-3.34143	Thhalv10016544m	-1.82226	Thhalv10028355m	0.186695	Thhalv10015027m	-3.39916	Thhalv10004897m	-2.68339	Thhalv10016578m				Thhalv10020983m		Thhalv10011734m		Thhalv10011734m
Thhalv10027902m		Thhalv10021217m		Thhalv10000634m	-0.546075	Thhalv10010823m	-0.635996	Thhalv10029108m	-0.365041	Thhalv10009338m		Thhalv10021029m		Thhalv10011597m		Thhalv10008166m	-2.00695	Thhalv10004094m	-3.22994	Thhalv10021029m	-1.8036	Thhalv10021217m	0.197815	Thhalv10022216m	-3.26149	Thhalv10015119m	-2.61173	Thhalv10006342m				Thhalv10015472m		Thhalv10025716m		Thhalv10025716m
Thhalv10019473m		Thhalv10009793m		Thhalv10004487m	-0.532634	Thhalv10013751m	-0.611179	Thhalv10002719m	-0.337861	Thhalv10008569m		Thhalv10027053m		Thhalv10027149m		Thhalv10000045m	-2.00111	Thhalv10015027m	-3.19373	Thhalv10014804m	-1.78038	Thhalv10001000m	0.206157	Thhalv10012847m	-3.1621	Thhalv10022772m	-2.58889	Thhalv10014028m				Thhalv10027053m		Thhalv10005196m		Thhalv10005196m
Thhalv10021822m		Thhalv10016959m		Thhalv10018546m	-0.525595	Thhalv10019820m	-0.580785	Thhalv10023737m	-0.310864	Thhalv10010823m		Thhalv10023653m		Thhalv10029354m		Thhalv10025568m	-1.99762	Thhalv10008012m	-3.16565	Thhalv10009386m	-1.72315	Thhalv10008084m	0.248919	Thhalv10022953m	-3.1618	Thhalv10007501m	-2.56322	Thhalv10017870m				Thhalv10025657m		Thhalv10008129m		Thhalv10008129m
Thhalv10029512m		Thhalv10025716m		Thhalv10021029m	-0.520304	Thhalv10026683m	-0.531445	Thhalv10027159m	-0.272652	Thhalv10005811m		Thhalv10010822m		Thhalv10011926m		Thhalv10023404m	-1.94023	Thhalv10027927m	-3.06036	Thhalv10014659m	-1.64145	Thhalv10025588m	0.27865	Thhalv10020550m	-3.14356	Thhalv10020122m	-2.53413	Thhalv10001246m				Thhalv10010695m		Thhalv10017030m		Thhalv10017030m
Thhalv10006918m		Thhalv10027053m		Thhalv10003061m	-0.508072	Thhalv10020458m	-0.52721	Thhalv10026222m	-0.24365	Thhalv10004951m		Thhalv10000919m		Thhalv10006550m		Thhalv10016129m	-1.86748	Thhalv10008701m	-3.03218	Thhalv10000924m	-1.63357	Thhalv10005572m	0.306614	Thhalv10021268m	-3.12216	Thhalv10017273m	-2.46796	Thhalv10027608m				Thhalv10017291m		Thhalv10001214m		Thhalv10025608m
Thhalv10009135m		Thhalv10023737m		Thhalv10024831m	-0.485747	Thhalv10023737m	-0.525827	Thhalv10005146m	-0.227603	Thhalv10027607m		Thhalv10019930m		Thhalv10009010m		Thhalv10025501m	-1.75846	Thhalv10007571m	-3.00857	Thhalv10023941m	-1.60584	Thhalv10017062m	0.382145	Thhalv10028502m	-3.10571	Thhalv10029198m	-2.39916	Thhalv10011977m				Thhalv10013970m		Thhalv10025608m		Thhalv10023052m
Thhalv10022164m		Thhalv10018917m		Thhalv10002486m	-0.476667	Thhalv10027159m	-0.518813	Thhalv10000934m	-0.215395	Thhalv10028700m		Thhalv10004951m		Thhalv10011657m		Thhalv10017785m	-1.69271	Thhalv10021824m	-3.00114	Thhalv10006013m	-1.59401	Thhalv10024054m	0.508782	Thhalv10012997m	-3.10023	Thhalv10013424m	-2.33192	Thhalv10015866m				Thhalv10025605m		Thhalv10023052m		Thhalv10001214m
Thhalv10009793m		Thhalv10009921m		Thhalv10003538m	-0.449723	Thhalv10008569m	-0.512199	Thhalv10014263m	-0.214294	Thhalv10010705m		Thhalv10011244m		Thhalv10021689m		Thhalv10022063m	-1.67713	Thhalv10005424m	-2.97278	Thhalv10019070m	-1.59348	Thhalv10008776m	0.545907	Thhalv10027756m	-3.0892	Thhalv10019395m	-2.27343	Thhalv10001945m				Thhalv10029423m		Thhalv10001919m		Thhalv10001919m
Thhalv10027152m		Thhalv10019820m		Thhalv10021502m	-0.436921	Thhalv10013740m	-0.511003	Thhalv10016277m	-0.213868	Thhalv10019640m		Thhalv10000243m		Thhalv10015159m		Thhalv10012875m	-1.66532	Thhalv10009394m	-2.89618	Thhalv10017717m	-1.58203	Thhalv10026102m	0.546043	Thhalv10025371m	-3.00055	Thhalv10011252m	-2.26174	Thhalv10027163m				Thhalv10019820m		Thhalv10011657m		Thhalv10011657m
Thhalv10014583m		Thhalv10003307m		Thhalv10023737m	-0.42404	Thhalv10012040m	-0.503801	Thhalv10000173m	-0.211283	Thhalv10029108m		Thhalv10007198m		Thhalv10011053m		Thhalv10022581m	-1.65264	Thhalv10015412m	-2.88913	Thhalv10008701m	-1.58034	Thhalv10025764m	0.597161	Thhalv10024631m	-2.96613	Thhalv10021824m	-2.24665	Thhalv10015551m				Thhalv10019136m		Thhalv10006918m		Thhalv10006918m
Thhalv10002666m		Thhalv10025588m		Thhalv10013151m	-0.420452	Thhalv10016711m	-0.489107	Thhalv10018546m	-0.207178	Thhalv10004882m		Thhalv10025847m		Thhalv10007198m		Thhalv10014200m	-1.63239	Thhalv10004863m	-2.83135	Thhalv10016717m	-1.57014	Thhalv10003304m	0.634228	Thhalv10008166m	-2.85084	Thhalv10007570m	-2.19959	Thhalv10019586m				Thhalv10025608m		Thhalv10016419m		Thhalv10016419m
Thhalv10024074m		Thhalv10013818m		Thhalv10020458m	-0.409897	Thhalv10021217m	-0.47894	Thhalv10003252m	-0.19957	Thhalv10021217m		Thhalv10009036m		Thhalv10019640m		Thhalv10024466m	-1.60271	Thhalv10020239m	-2.79137	Thhalv10006332m	-1.56697	Thhalv10006208m	0.663317	Thhalv10015412m	-2.81445	Thhalv10019499m	-2.18189	Thhalv10017273m				Thhalv10015579m		Thhalv10019930m		Thhalv10019930m
Thhalv10004450m		Thhalv10006918m		Thhalv10022921m	-0.400804	Thhalv10000749m	-0.463033	Thhalv10000820m	-0.19754	Thhalv10022069m		Thhalv10001945m		Thhalv10028873m		Thhalv10023601m	-1.5684	Thhalv10022216m	-2.76526	Thhalv10012635m	-1.55025	Thhalv10018855m	0.698375	Thhalv10006024m	-2.81194	Thhalv10019848m	-2.17535	Thhalv10017610m				Thhalv10027934m		Thhalv10029409m		Thhalv10029409m
Thhalv10019205m		Thhalv10027316m		Thhalv10026012m	-0.397124	Thhalv10010694m	-0.456421	Thhalv10027963m	-0.194953	Thhalv10002991m		Thhalv10027898m		Thhalv10014434m		Thhalv10011764m	-1.56655	Thhalv10009051m	-2.76471	Thhalv10022562m	-1.54569	Thhalv10022158m	0.704611	Thhalv10028330m	-2.79934	Thhalv10027756m	-2.15895	Thhalv10003061m				Thhalv10017571m		Thhalv10021390m		Thhalv10021390m
Thhalv10027927m		Thhalv10003154m		Thhalv10029108m	-0.39434	Thhalv10017190m	-0.437194	Thhalv10013970m	-0.187174	Thhalv10017030m		Thhalv10005022m		Thhalv10002899m		Thhalv10000780m	-1.56319	Thhalv10023941m	-2.7086	Thhalv10003252m	-1.54315	Thhalv10002991m	0.772421	Thhalv10013669m	-2.75699	Thhalv10022063m	-2.06674	Thhalv10000266m				Thhalv10016398m		Thhalv10023989m		Thhalv10023989m
Thhalv10005315m		Thhalv10013767m		Thhalv10013566m	-0.367827	Thhalv10004497m	-0.416376	Thhalv10004067m	-0.186377	Thhalv10026635m		Thhalv10022946m		Thhalv10013631m		Thhalv10016525m	-1.55989	Thhalv10027756m	-2.59571	Thhalv10008385m	-1.51639	Thhalv10010695m	0.788212	Thhalv10013471m	-2.71271	Thhalv10015905m	-2.05213	Thhalv10011874m				Thhalv10022214m		Thhalv10004450m		Thhalv10016711m
Thhalv10020856m		Thhalv10009644m		Thhalv10011244m	-0.358606	Thhalv10005971m	-0.404009	Thhalv10003304m	-0.169915	Thhalv10026134m		Thhalv10021450m		Thhalv10027250m		Thhalv10023852m	-1.55026	Thhalv10018538m	-2.57971	Thhalv10017405m	-1.48998	Thhalv10005178m	0.80592	Thhalv10000411m	-2.66368	Thhalv10007425m	-2.05064	Thhalv10017333m				Thhalv10003154m		Thhalv10016711m		Thhalv10004450m
Thhalv10027316m		Thhalv10027798m		Thhalv10013970m	-0.354572	Thhalv10006281m	-0.376186	Thhalv10027905m	-0.161615	Thhalv10012040m		Thhalv10011820m		Thhalv10001772m		Thhalv10000749m	-1.53711	Thhalv10001137m	-2.55321	Thhalv10027837m	-1.47373	Thhalv10001495m	0.870643	Thhalv10024460m	-2.63704	Thhalv10025803m	-2.0041	Thhalv10009338m				Thhalv10017333m		Thhalv10002359m		Thhalv10005137m
Thhalv10020997m		Thhalv10021029m		Thhalv10013758m	-0.35381	Thhalv10015094m	-0.371642	Thhalv10018917m	-0.132479	Thhalv10004532m		Thhalv10017870m		Thhalv10017933m		Thhalv10003098m	-1.49085	Thhalv10004869m	-2.55081	Thhalv10014882m	-1.44459	Thhalv10004532m	0.931764	Thhalv10023941m	-2.62543	Thhalv10018052m	-1.96436	Thhalv10009629m				Thhalv10008352m		Thhalv10005137m		Thhalv10026222m
Thhalv10011392m		Thhalv10017030m		Thhalv10006918m	-0.350742	Thhalv10008084m	-0.369914	Thhalv10023634m	-0.132476	Thhalv10011244m		Thhalv10001501m		Thhalv10004882m		Thhalv10009998m	-1.48656	Thhalv10005896m	-2.54588	Thhalv10016555m	-1.43347	Thhalv10009338m	0.937838	Thhalv10000934m	-2.58262	Thhalv10018961m	-1.95576	Thhalv10021390m				Thhalv10024074m		Thhalv10023162m		Thhalv10023162m
Thhalv10013970m		Thhalv10019128m		Thhalv10028700m	-0.349935	Thhalv10026176m	-0.353255	Thhalv10003538m	-0.107948	Thhalv10027756m		Thhalv10027607m		Thhalv10001214m		Thhalv10024090m	-1.48246	Thhalv10009124m	-2.51258	Thhalv10006752m	-1.40605	Thhalv10026198m	0.946468	Thhalv10027927m	-2.52762	Thhalv10025501m	-1.93945	Thhalv10020817m				Thhalv10019665m		Thhalv10026222m		Thhalv10002359m
Thhalv10002335m		Thhalv10010193m		Thhalv10002359m	-0.344434	Thhalv10021262m	-0.340679	Thhalv10005137m	-0.103865	Thhalv10028873m		Thhalv10006918m		Thhalv10029034m		Thhalv10004067m	-1.48235	Thhalv10015637m	-2.50453	Thhalv10017166m	-1.39841	Thhalv10006918m	1.05607	Thhalv10000130m	-2.4355	Thhalv10027026m	-1.92724	Thhalv10014438m				Thhalv10016861m		Thhalv10020501m		Thhalv10004532m
Thhalv10016861m		Thhalv10027902m		Thhalv10003272m	-0.330951	Thhalv10000977m	-0.337239	Thhalv10017030m	-0.0928015	Thhalv10025608m		Thhalv10004196m		Thhalv10027608m		Thhalv10013749m	-1.4612	Thhalv10007430m	-2.35954	Thhalv10012983m	-1.39711	Thhalv10004472m	1.17583	Thhalv10019070m	-2.42967	Thhalv10021978m	-1.92337	Thhalv10008005m				Thhalv10010167m		Thhalv10016959m		Thhalv10016959m
Thhalv10016419m		Thhalv10022164m		Thhalv10001824m	-0.327587	Thhalv10013904m	-0.332244	Thhalv10026024m	-0.0865627	Thhalv10028897m		Thhalv10013818m		Thhalv10008584m		Thhalv10000779m	-1.44879	Thhalv10003845m	-2.34723	Thhalv10011158m	-1.38061	Thhalv10019634m	1.25127	Thhalv10023186m	-2.36451	Thhalv10001997m	-1.91145	Thhalv10029183m				Thhalv10011820m		Thhalv10027942m		Thhalv10027942m
Thhalv10018917m		Thhalv10009135m		Thhalv10028883m	-0.323468	Thhalv10007310m	-0.324596	Thhalv10013669m	-0.0836166	Thhalv10010365m		Thhalv10027927m		Thhalv10003194m		Thhalv10027837m	-1.44427	Thhalv10023298m	-2.34393	Thhalv10003307m	-1.36527	Thhalv10017885m	1.27016	Thhalv10001440m	-2.31103	Thhalv10013127m	-1.90301	Thhalv10019700m				Thhalv10004867m		Thhalv10004532m		Thhalv10020501m
Thhalv10022228m		Thhalv10027235m		Thhalv10013740m	-0.321349	Thhalv10021097m	-0.320775	Thhalv10003245m	-0.0764506	Thhalv10017885m		Thhalv10001214m		Thhalv10017030m		Thhalv10016310m	-1.4433	Thhalv10025457m	-2.34322	Thhalv10014607m	-1.36471	Thhalv10000754m	1.47635	Thhalv10001896m	-2.27628	Thhalv10015852m	-1.89337	Thhalv10011657m				Thhalv10016419m		Thhalv10017885m		Thhalv10022011m
Thhalv10009644m		Thhalv10023280m		Thhalv10024291m	-0.317888	Thhalv10013970m	-0.312298	Thhalv10018855m	-0.0591736	Thhalv10020884m		Thhalv10004472m		Thhalv10015308m		Thhalv10016883m	-1.43433	Thhalv10003936m	-2.28533	Thhalv10004907m	-1.35542	Thhalv10002588m	1.51534	Thhalv10009901m	-2.27469	Thhalv10024842m	-1.81157	Thhalv10015281m				Thhalv10003643m		Thhalv10022011m		Thhalv10017885m
Thhalv10019128m		Thhalv10002359m		Thhalv10015094m	-0.315318	Thhalv10022021m	-0.31096	Thhalv10010694m	-0.0561081	Thhalv10027799m		Thhalv10011977m		Thhalv10010822m		Thhalv10023941m	-1.42235	Thhalv10003252m	-2.28313	Thhalv10024273m	-1.3456	Thhalv10023903m	1.53699	Thhalv10005637m	-2.25116	Thhalv10003615m	-1.78155	Thhalv10021029m				Thhalv10023052m		Thhalv10018855m		Thhalv10023280m
Thhalv10021029m		Thhalv10002504m		Thhalv10025916m	-0.277235	Thhalv10004989m	-0.298198	Thhalv10028753m	-0.0342978	Thhalv10018546m		Thhalv10027902m		Thhalv10027163m		Thhalv10018176m	-1.41724	Thhalv10011401m	-2.25674	Thhalv10011646m	-1.33838	Thhalv10008352m	1.72397	Thhalv10021723m	-2.22363	Thhalv10022685m	-1.77851	Thhalv10021217m				Thhalv10014661m		Thhalv10023280m		Thhalv10010823m
Thhalv10002061m		Thhalv10025916m		Thhalv10013060m	-0.277086	Thhalv10014608m	-0.29483	Thhalv10010632m	-0.0225269	Thhalv10003252m		Thhalv10025657m		Thhalv10019618m		Thhalv10011820m	-1.41194	Thhalv10028698m	-2.23768	Thhalv10018925m	-1.32074	Thhalv10026134m	1.74911	Thhalv10023128m	-2.22192	Thhalv10009578m	-1.77058	Thhalv10014882m				Thhalv10021822m		Thhalv10010823m		Thhalv10013818m
Thhalv10027235m		Thhalv10020856m		Thhalv10025872m	-0.260605	Thhalv10028523m	-0.29409	Thhalv10020458m	-0.0220974	Thhalv10027053m		Thhalv10013473m		Thhalv10019295m		Thhalv10017273m	-1.40571	Thhalv10022889m	-2.20073	Thhalv10023611m	-1.29857	Thhalv10004487m	1.84105	Thhalv10018895m	-2.20919	Thhalv10006453m	-1.75286	Thhalv10010792m				Thhalv10001214m		Thhalv10013818m		Thhalv10013740m
Thhalv10019254m		Thhalv10003061m		Thhalv10026196m	-0.25982	Thhalv10010167m	-0.270343	Thhalv10028700m	-0.01868	Thhalv10004450m		Thhalv10005313m		Thhalv10005811m		Thhalv10016623m	-1.40323	Thhalv10009578m	-2.19159	Thhalv10016196m	-1.29257	Thhalv10026751m	1.89828	Thhalv10020453m	-2.20187	Thhalv10000300m	-1.72002	Thhalv10005811m				Thhalv10005315m		Thhalv10013740m		Thhalv10005971m
Thhalv10028646m		Thhalv10014608m		Thhalv10013275m	-0.259533	Thhalv10017036m	-0.260913	Thhalv10011737m	-0.0183384	Thhalv10017933m		Thhalv10027149m		Thhalv10019292m		Thhalv10002006m	-1.39395	Thhalv10024504m	-2.1504	Thhalv10018360m	-1.28672	Thhalv10021846m	2.10563	Thhalv10026614m	-2.17726	Thhalv10009036m	-1.70994	Thhalv10021660m				Thhalv10008945m		Thhalv10007658m		Thhalv10007658m
Thhalv10017462m		Thhalv10011721m		Thhalv10024670m	-0.258571	Thhalv10000307m	-0.258478	Thhalv10024903m	-0.0137336	Thhalv10027902m		Thhalv10017854m		Thhalv10028700m		Thhalv10029137m	-1.35801	Thhalv10019794m	-2.09967	Thhalv10022228m	-1.26105	Thhalv10003702m	2.26041	Thhalv10011446m	-2.13909	Thhalv10004196m	-1.70252	Thhalv10020543m				Thhalv10013042m		Thhalv10005971m		Thhalv10027927m
Thhalv10006393m		Thhalv10027927m		Thhalv10027799m	-0.251446	Thhalv10025916m	-0.258084	Thhalv10028991m	-0.00554303	Thhalv10017680m		Thhalv10014659m		Thhalv10014438m		Thhalv10015458m	-1.33006	Thhalv10014659m	-2.07236	Thhalv10024504m	-1.25899	Thhalv10010453m	2.31939	Thhalv10025575m	-2.13864	Thhalv10012018m	-1.6984	Thhalv10014434m				Thhalv10011657m		Thhalv10027927m		Thhalv10026012m
Thhalv10010899m		Thhalv10015308m		Thhalv10004334m	-0.24567	Thhalv10023566m	-0.235507	Thhalv10025872m	-0.00406188	Thhalv10008084m		Thhalv10010823m		Thhalv10011583m		Thhalv10018585m	-1.33002	Thhalv10028866m	-2.04652	Thhalv10011847m	-1.25245	Thhalv10005272m	3.65467	Thhalv10014524m	-2.12259	Thhalv10018773m	-1.67078	Thhalv10008166m				Thhalv10026024m		Thhalv10011244m		Thhalv10024887m
Thhalv10028334m		Thhalv10004539m		Thhalv10016419m	-0.24381	Thhalv10014583m	-0.235057	Thhalv10023414m	0.00181679	Thhalv10014995m		Thhalv10008954m		Thhalv10027745m		Thhalv10024273m	-1.32677	Thhalv10002333m	-2.0132	Thhalv10006747m	-1.24978	Thhalv10005313m	na	Thhalv10014037m	-2.08705	Thhalv10013758m	-1.66378	Thhalv10024499m				Thhalv10018917m		Thhalv10024887m		Thhalv10011244m
Thhalv10003643m		Thhalv10011657m		Thhalv10026024m	-0.243223	Thhalv10002656m	-0.234711	Thhalv10016591m	0.0101374	Thhalv10027898m		Thhalv10015551m		Thhalv10027947m		Thhalv10028795m	-1.31015	Thhalv10009773m	-1.99507	Thhalv10011252m	-1.2317	Thhalv10005673m	na	Thhalv10017657m	-2.07757	Thhalv10021660m	-1.64202	Thhalv10029110m				Thhalv10021029m		Thhalv10026012m		Thhalv10001824m
Thhalv10029423m		Thhalv10016419m		Thhalv10007310m	-0.239253	Thhalv10003272m	-0.224125	Thhalv10003897m	0.0164189	Thhalv10018566m		Thhalv10006659m		Thhalv10014493m		Thhalv10006568m	-1.28036	Thhalv10004767m	-1.97251	Thhalv10017490m	-1.23136	Thhalv10006393m	na	Thhalv10013125m	-2.07709	Thhalv10009600m	-1.61811	Thhalv10019640m				Thhalv10010193m		Thhalv10001824m		Thhalv10018855m
Thhalv10019930m		Thhalv10021822m		Thhalv10000919m	-0.235012	Thhalv10023593m	-0.217998	Thhalv10010229m	0.0205917	Thhalv10008776m		Thhalv10009338m		Thhalv10019930m		Thhalv10027988m	-1.27093	Thhalv10025559m	-1.97119	Thhalv10015984m	-1.20222	Thhalv10008913m	na	Thhalv10028701m	-2.01802	Thhalv10027691m	-1.61656	Thhalv10012010m				Thhalv10000785m		Thhalv10025657m		Thhalv10025657m
Thhalv10013379m		Thhalv10025657m		Thhalv10014263m	-0.233928	Thhalv10001742m	-0.213671	Thhalv10028523m	0.0352149	Thhalv10009629m		Thhalv10003307m		Thhalv10026635m		Thhalv10007570m	-1.26695	Thhalv10003098m	-1.96415	Thhalv10025457m	-1.18229	Thhalv10010104m	na	Thhalv10001056m	-1.99113	Thhalv10025820m	-1.6099	Thhalv10005178m				Thhalv10027026m		Thhalv10001518m		Thhalv10017680m
Thhalv10011926m		Thhalv10011392m		Thhalv10026683m	-0.221681	Thhalv10019128m	-0.212669	Thhalv10002359m	0.0436257	Thhalv10026102m		Thhalv10025569m		Thhalv10013348m		Thhalv10001338m	-1.26477	Thhalv10003754m	-1.94393	Thhalv10004869m	-1.17145	Thhalv10010475m	na	Thhalv10008776m	-1.95578	Thhalv10016961m	-1.60583	Thhalv10019333m				Thhalv10009073m		Thhalv10017680m		Thhalv10001518m
Thhalv10024547m		Thhalv10027799m		Thhalv10018855m	-0.214801	Thhalv10000919m	-0.20582	Thhalv10022011m	0.0456652	Thhalv10014493m		Thhalv10016711m		Thhalv10001000m		Thhalv10017405m	-1.26448	Thhalv10007954m	-1.92668	Thhalv10004412m	-1.17102	Thhalv10010792m	na	Thhalv10024804m	-1.95066	Thhalv10023056m	-1.60529	Thhalv10014809m				Thhalv10003455m		Thhalv10011926m		Thhalv10013631m
Thhalv10019246m		Thhalv10028700m		Thhalv10005971m	-0.202519	Thhalv10005146m	-0.201748	Thhalv10017774m	0.0477095	Thhalv10000070m		Thhalv10023737m		Thhalv10017885m		Thhalv10012747m	-1.25897	Thhalv10025605m	-1.90465	Thhalv10021092m	-1.16153	Thhalv10010918m	na	Thhalv10003736m	-1.93995	Thhalv10029314m	-1.60527	Thhalv10005196m				Thhalv10020458m		Thhalv10013631m		Thhalv10010104m
Thhalv10026024m		Thhalv10015551m		Thhalv10019205m	-0.202439	Thhalv10020130m	-0.201175	Thhalv10020554m	0.0501536	Thhalv10002359m		Thhalv10017291m		Thhalv10015840m		Thhalv10025648m	-1.25365	Thhalv10018685m	-1.90173	Thhalv10009127m	-1.14995	Thhalv10011035m	na	Thhalv10007446m	-1.92267	Thhalv10015446m	-1.58093	Thhalv10012174m				Thhalv10017462m		Thhalv10010104m		Thhalv10011926m
Thhalv10011244m		Thhalv10017933m		Thhalv10005146m	-0.197281	Thhalv10018566m	-0.192268	Thhalv10013566m	0.0552496	Thhalv10013970m		Thhalv10019327m		Thhalv10001246m		Thhalv10010091m	-1.2474	Thhalv10019070m	-1.89898	Thhalv10002667m	-1.1463	Thhalv10011053m	na	Thhalv10005354m	-1.91937	Thhalv10001440m	-1.53806	Thhalv10028873m				Thhalv10027927m		Thhalv10018000m		Thhalv10018000m
Thhalv10025657m		Thhalv10021502m		Thhalv10013818m	-0.196532	Thhalv10014906m	-0.180011	Thhalv10023443m	0.0646031	Thhalv10020997m		Thhalv10009644m		Thhalv10015472m		Thhalv10029523m	-1.24276	Thhalv10020723m	-1.88484	Thhalv10028803m	-1.11093	Thhalv10013765m	na	Thhalv10025981m	-1.87857	Thhalv10028507m	-1.52297	Thhalv10014393m				Thhalv10003159m		Thhalv10026134m		Thhalv10026134m
Thhalv10029484m		Thhalv10026024m		Thhalv10019263m	-0.191676	Thhalv10016419m	-0.179163	Thhalv10006208m	0.0663208	Thhalv10018917m		Thhalv10018855m		Thhalv10025641m		Thhalv10017959m	-1.20851	Thhalv10027599m	-1.87971	Thhalv10020816m	-1.09893	Thhalv10015027m	na	Thhalv10024991m	-1.8245	Thhalv10005734m	-1.51544	Thhalv10020453m				Thhalv10003307m		Thhalv10014493m		Thhalv10014493m
Thhalv10019820m		Thhalv10016398m		Thhalv10023593m	-0.18734	Thhalv10017291m	-0.163896	Thhalv10006659m	0.0665778	Thhalv10008129m		Thhalv10007493m		Thhalv10014255m		Thhalv10016196m	-1.18714	Thhalv10003679m	-1.87265	Thhalv10000197m	-1.06493	Thhalv10016578m	na	Thhalv10029512m	-1.81952	Thhalv10011710m	-1.47298	Thhalv10027322m				Thhalv10005254m		Thhalv10017933m		Thhalv10017933m
Thhalv10003272m		Thhalv10025608m		Thhalv10026222m	-0.157304	Thhalv10013323m	-0.155258	Thhalv10016419m	0.0697387	Thhalv10015472m		Thhalv10021217m		Thhalv10029108m		Thhalv10002382m	-1.16033	Thhalv10024460m	-1.87031	Thhalv10016360m	-1.06436	Thhalv10017342m	na	Thhalv10025929m	-1.81369	Thhalv10008701m	-1.47238	Thhalv10027250m				Thhalv10023239m		Thhalv10022069m		Thhalv10020997m
Thhalv10007327m		Thhalv10026134m		Thhalv10016711m	-0.147233	Thhalv10003897m	-0.14977	Thhalv10008444m	0.0700015	Thhalv10018524m		Thhalv10022315m		Thhalv10004497m		Thhalv10001957m	-1.13899	Thhalv10008683m	-1.86649	Thhalv10016927m	-1.05206	Thhalv10017680m	na	Thhalv10016360m	-1.79595	Thhalv10011164m	-1.46589	Thhalv10025723m				Thhalv10014583m		Thhalv10014608m		Thhalv10022069m
Thhalv10025608m		Thhalv10027934m		Thhalv10027756m	-0.140763	Thhalv10024291m	-0.149665	Thhalv10022946m	0.0732681	Thhalv10011820m		Thhalv10020997m		Thhalv10022946m		Thhalv10006912m	-1.1358	Thhalv10021029m	-1.85709	Thhalv10006534m	-1.04725	Thhalv10017839m	na	Thhalv10010514m	-1.78162	Thhalv10006835m	-1.43229	Thhalv10013625m				Thhalv10000348m		Thhalv10021279m		Thhalv10021279m
Thhalv10002504m		Thhalv10024670m		Thhalv10001246m	-0.137784	Thhalv10018917m	-0.147407	Thhalv10027866m	0.0835159	Thhalv10009407m		Thhalv10011926m		Thhalv10011244m		Thhalv10024341m	-1.13116	Thhalv10016360m	-1.83859	Thhalv10003756m	-1.03916	Thhalv10017870m	na	Thhalv10028254m	-1.74129	Thhalv10002728m	-1.41515	Thhalv10022016m				Thhalv10018000m		Thhalv10020997m		Thhalv10014608m
Thhalv10001141m		Thhalv10012327m		Thhalv10017030m	-0.135875	Thhalv10007493m	-0.136582	Thhalv10006075m	0.0852631	Thhalv10005313m		Thhalv10016750m		Thhalv10017901m		Thhalv10016206m	-1.10998	Thhalv10003365m	-1.82194	Thhalv10028866m	-1.03653	Thhalv10019625m	na	Thhalv10011252m	-1.73307	Thhalv10020202m	-1.41263	Thhalv10013631m				Thhalv10001495m		Thhalv10003241m		Thhalv10003241m
Thhalv10000919m		Thhalv10024291m		Thhalv10012401m	-0.135306	Thhalv10019265m	-0.133608	Thhalv10013060m	0.0885674	Thhalv10013275m		Thhalv10014976m		Thhalv10019327m		Thhalv10025847m	-1.10081	Thhalv10015700m	-1.81367	Thhalv10011476m	-1.03395	Thhalv10019640m	na	Thhalv10003648m	-1.70524	Thhalv10021029m	-1.40773	Thhalv10011597m				Thhalv10014706m		Thhalv10002504m		Thhalv10002504m
Thhalv10023143m		Thhalv10001518m		Thhalv10005954m	-0.133947	Thhalv10020108m	-0.133278	Thhalv10026683m	0.0944994	Thhalv10016711m		Thhalv10016959m		Thhalv10026102m		Thhalv10023186m	-1.08174	Thhalv10024273m	-1.81238	Thhalv10004255m	-1.02552	Thhalv10020501m	na	Thhalv10008915m	-1.70383	Thhalv10014586m	-1.40679	Thhalv10013275m				Thhalv10018141m		Thhalv10017291m		Thhalv10017291m
Thhalv10004617m		Thhalv10024103m		Thhalv10004497m	-0.128985	Thhalv10022881m	-0.123906	Thhalv10004989m	0.118946	Thhalv10002335m		Thhalv10008129m		Thhalv10021450m		Thhalv10006720m	-1.07875	Thhalv10002645m	-1.80004	Thhalv10008183m	-1.0163	Thhalv10021822m	na	Thhalv10020531m	-1.69372	Thhalv10004067m	-1.40229	Thhalv10014493m				Thhalv10016959m		Thhalv10023593m		Thhalv10012327m
Thhalv10010293m		Thhalv10014583m		Thhalv10025989m	-0.123253	Thhalv10001000m	-0.112541	Thhalv10027823m	0.120941	Thhalv10008572m		Thhalv10008976m		Thhalv10027607m		Thhalv10024445m	-1.07818	Thhalv10006135m	-1.78147	Thhalv10027807m	-1.01191	Thhalv10021859m	na	Thhalv10012747m	-1.6888	Thhalv10011635m	-1.39633	Thhalv10001772m				Thhalv10016883m		Thhalv10004497m		Thhalv10004497m
Thhalv10024291m		Thhalv10012378m		Thhalv10015160m	-0.121479	Thhalv10024903m	-0.0921256	Thhalv10015094m	0.12722	Thhalv10019265m		Thhalv10005254m		Thhalv10014976m		Thhalv10018478m	-1.07323	Thhalv10028384m	-1.77885	Thhalv10028701m	-0.984908	Thhalv10022069m	na	Thhalv10005416m	-1.6856	Thhalv10000130m	-1.38807	Thhalv10029296m				Thhalv10025648m		Thhalv10021029m		Thhalv10023593m
Thhalv10002851m		Thhalv10009550m		Thhalv10020665m	-0.121186	Thhalv10016398m	-0.0724845	Thhalv10029299m	0.13455	Thhalv10017249m		Thhalv10008084m		Thhalv10013669m		Thhalv10019852m	-1.0713	Thhalv10009486m	-1.77787	Thhalv10002711m	-0.984536	Thhalv10023162m	na	Thhalv10004550m	-1.61106	Thhalv10000924m	-1.38285	Thhalv10022228m				Thhalv10026222m		Thhalv10012327m		Thhalv10021029m
Thhalv10023903m		Thhalv10022881m		Thhalv10021217m	-0.110581	Thhalv10019263m	-0.0591411	Thhalv10019077m	0.136456	Thhalv10009556m		Thhalv10025716m		Thhalv10002842m		Thhalv10024870m	-1.07004	Thhalv10008776m	-1.77552	Thhalv10019254m	-0.978637	Thhalv10024103m	na	Thhalv10023330m	-1.60334	Thhalv10015858m	-1.36271	Thhalv10018908m				Thhalv10023806m		Thhalv10002061m		Thhalv10004504m
Thhalv10004867m		Thhalv10011244m		Thhalv10011392m	-0.104515	Thhalv10011392m	-0.0524465	Thhalv10023280m	0.139304	Thhalv10014524m		Thhalv10012327m		Thhalv10023143m		Thhalv10000377m	-1.06639	Thhalv10024449m	-1.73688	Thhalv10025981m	-0.952761	Thhalv10026847m	na	Thhalv10008225m	-1.5962	Thhalv10022216m	-1.35987	Thhalv10001586m				Thhalv10024373m		Thhalv10004504m		Thhalv10002061m
Thhalv10027163m		Thhalv10022011m		Thhalv10014607m	-0.0982461	Thhalv10022547m	-0.0517507	Thhalv10006012m	0.146392	Thhalv10006918m		Thhalv10014493m		Thhalv10004951m		Thhalv10009906m	-1.06535	Thhalv10023576m	-1.73149	Thhalv10002335m	-0.951631	Thhalv10027041m	na	Thhalv10027403m	-1.57685	Thhalv10007173m	-1.35431	Thhalv10008584m				Thhalv10018877m		Thhalv10002583m		Thhalv10002583m
Thhalv10009921m		Thhalv10007327m		Thhalv10014583m	-0.0872207	Thhalv10022921m	-0.0340201	Thhalv10000799m	0.146759	Thhalv10006464m		Thhalv10015374m		Thhalv10018154m		Thhalv10002333m	-1.06414	Thhalv10003672m	-1.72037	Thhalv10002782m	-0.947113	Thhalv10027396m	na	Thhalv10021297m	-1.55086	Thhalv10007435m	-1.34369	Thhalv10019327m				Thhalv10005299m		Thhalv10011392m		Thhalv10011392m
Thhalv10015081m		Thhalv10026105m		Thhalv10025013m	-0.0790888	Thhalv10010953m	-0.019083	Thhalv10002727m	0.15623	Thhalv10024076m		Thhalv10023052m		Thhalv10013323m		Thhalv10000387m	-1.06161	Thhalv10016544m	-1.71252	Thhalv10016455m	-0.926901	Thhalv10028777m	na	Thhalv10017329m	-1.54579	Thhalv10001056m	-1.31051	Thhalv10027629m				Thhalv10009644m		Thhalv10019265m		Thhalv10017586m
Thhalv10014263m		Thhalv10002666m		Thhalv10003241m	-0.0787697	Thhalv10023989m	-0.0156252	Thhalv10023593m	0.16173	Thhalv10005254m		Thhalv10017885m		Thhalv10011806m		Thhalv10021108m	-1.05484	Thhalv10001981m	-1.69494	Thhalv10023766m	-0.925643			Thhalv10013359m	-1.52606	Thhalv10003648m	-1.30072	Thhalv10027607m				Thhalv10003061m		Thhalv10024090m		Thhalv10024090m
Thhalv10027934m		Thhalv10009543m		Thhalv10004255m	-0.0760514	Thhalv10016217m	-0.00837493	Thhalv10023604m	0.162253	Thhalv10014607m		Thhalv10002061m		Thhalv10009407m		Thhalv10014571m	-1.04779	Thhalv10027617m	-1.68868	Thhalv10018073m	-0.904023			Thhalv10026552m	-1.52432	Thhalv10011451m	-1.29997	Thhalv10014108m				Thhalv10027316m		Thhalv10000151m		Thhalv10006366m
Thhalv10017676m		Thhalv10027182m		Thhalv10004836m	-0.0748047	Thhalv10027902m	0.00210731	Thhalv10000977m	0.16854	Thhalv10017774m		Thhalv10024148m		Thhalv10029130m		Thhalv10021689m	-1.02024	Thhalv10015432m	-1.68577	Thhalv10013442m	-0.897935			Thhalv10006134m	-1.48397	Thhalv10025381m	-1.28067	Thhalv10011899m				Thhalv10016544m		Thhalv10006366m		Thhalv10000151m
Thhalv10013323m		Thhalv10007310m		Thhalv10017586m	-0.0743304	Thhalv10028463m	0.00432013	Thhalv10005254m	0.168619	Thhalv10016616m		Thhalv10023572m		Thhalv10002588m		Thhalv10021516m	-1.01964	Thhalv10019918m	-1.68345	Thhalv10011455m	-0.894819			Thhalv10006672m	-1.47479	Thhalv10018585m	-1.26822	Thhalv10026452m				Thhalv10013818m		Thhalv10017586m		Thhalv10019265m
Thhalv10023791m		Thhalv10000411m		Thhalv10011721m	-0.0738839	Thhalv10023143m	0.0137381	Thhalv10016959m	0.177537	Thhalv10006075m		Thhalv10002855m		Thhalv10028668m		Thhalv10026751m	-1.01392	Thhalv10025981m	-1.6656	Thhalv10004580m	-0.893344			Thhalv10019918m	-1.46745	Thhalv10005969m	-1.23515	Thhalv10001214m				Thhalv10022132m		Thhalv10019136m		Thhalv10009135m
Thhalv10004836m		Thhalv10005272m		Thhalv10006620m	-0.0724549	Thhalv10023280m	0.0145638	Thhalv10020997m	0.179861	Thhalv10000919m		Thhalv10009629m		Thhalv10027857m		Thhalv10005203m	-1.0067	Thhalv10009167m	-1.66297	Thhalv10007954m	-0.891152			Thhalv10007571m	-1.42741	Thhalv10022143m	-1.23432	Thhalv10004882m				Thhalv10020418m		Thhalv10009135m		Thhalv10020458m
Thhalv10025716m		Thhalv10023903m		Thhalv10026260m	-0.071605	Thhalv10005254m	0.0167801	Thhalv10005196m	0.182391	Thhalv10011657m		Thhalv10011766m		Thhalv10017342m		Thhalv10003811m	-0.99465	Thhalv10004412m	-1.64618	Thhalv10015542m	-0.876966			Thhalv10025046m	-1.42412	Thhalv10012478m	-1.19452	Thhalv10013323m				Thhalv10028062m		Thhalv10004334m		Thhalv10004334m
Thhalv10023593m		Thhalv10010293m		Thhalv10018917m	-0.0708184	Thhalv10009135m	0.0188265	Thhalv10004334m	0.187816	Thhalv10023593m		Thhalv10013669m		Thhalv10008005m		Thhalv10022518m	-0.98866	Thhalv10014493m	-1.63051	Thhalv10008976m	-0.874165			Thhalv10004897m	-1.40315	Thhalv10004507m	-1.19275	Thhalv10008596m				Thhalv10023572m		Thhalv10020458m		Thhalv10017194m
Thhalv10013740m		Thhalv10017839m		Thhalv10008129m	-0.0706931	Thhalv10025608m	0.0213503	Thhalv10017273m	0.19679	Thhalv10017586m		Thhalv10013932m		Thhalv10005572m		Thhalv10019794m	-0.986032	Thhalv10025047m	-1.62827	Thhalv10004283m	-0.869864			Thhalv10016717m	-1.39482	Thhalv10013132m	-1.19026	Thhalv10014524m				Thhalv10006173m		Thhalv10002588m		Thhalv10002588m
Thhalv10005971m		Thhalv10008956m		Thhalv10010823m	-0.0597847	Thhalv10021302m	0.0286638	Thhalv10005971m	0.208485	Thhalv10013669m		Thhalv10010700m		Thhalv10017571m		Thhalv10028679m	-0.983816	Thhalv10011329m	-1.62429	Thhalv10024041m	-0.866042			Thhalv10017869m	-1.36151	Thhalv10023118m	-1.19025	Thhalv10003851m				Thhalv10012378m		Thhalv10017194m		Thhalv10016540m
Thhalv10008129m		Thhalv10010823m		Thhalv10000864m	-0.0583943	Thhalv10016490m	0.032315	Thhalv10025916m	0.214439	Thhalv10019254m		Thhalv10016578m		Thhalv10020453m		Thhalv10005808m	-0.98341	Thhalv10005800m	-1.61887	Thhalv10008000m	-0.861228			Thhalv10000478m	-1.35857	Thhalv10020453m	-1.1866	Thhalv10000560m				Thhalv10023749m		Thhalv10024903m		Thhalv10027896m
		Thhalv10008894m		Thhalv10017774m	-0.0552859	Thhalv10013151m	0.0355708	Thhalv10023215m	0.214902	Thhalv10025716m		Thhalv10021689m		Thhalv10027967m		Thhalv10005887m	-0.980242	Thhalv10003307m	-1.61774	Thhalv10012747m	-0.849058			Thhalv10014561m	-1.34734	Thhalv10012869m	-1.17737	Thhalv10022547m				Thhalv10009793m		Thhalv10016540m		Thhalv10028155m
		Thhalv10021097m		Thhalv10023989m	-0.0532543	Thhalv10016861m	0.0381323	Thhalv10011358m	0.215216	Thhalv10016578m		Thhalv10021859m		Thhalv10011734m		Thhalv10011401m	-0.974487	Thhalv10028405m	-1.58532	Thhalv10023330m	-0.84712			Thhalv10015941m	-1.32166	Thhalv10004356m	-1.17476	Thhalv10015198m				Thhalv10014941m		Thhalv10027896m		Thhalv10024903m
		Thhalv10002138m		Thhalv10003154m	-0.0495608	Thhalv10005178m	0.0551037	Thhalv10002504m	0.215421	Thhalv10010661m		Thhalv10002666m		Thhalv10016578m		Thhalv10005868m	-0.974452	Thhalv10022647m	-1.58506	Thhalv10009032m	-0.844743			Thhalv10002645m	-1.32109	Thhalv10006096m	-1.1662	Thhalv10004532m				Thhalv10007808m		Thhalv10011899m		Thhalv10017139m
		Thhalv10014841m		Thhalv10015551m	-0.0411186	Thhalv10021502m	0.0593796	Thhalv10015160m	0.224252	Thhalv10009117m		Thhalv10021097m		Thhalv10011820m		Thhalv10017200m	-0.966237	Thhalv10022898m	-1.58239	Thhalv10014396m	-0.835789			Thhalv10005844m	-1.31001	Thhalv10020661m	-1.12665	Thhalv10015159m				Thhalv10019930m		Thhalv10017051m		Thhalv10013511m
		Thhalv10018000m		Thhalv10023280m	-0.0404879	Thhalv10013275m	0.0626157	Thhalv10010167m	0.227035	Thhalv10010345m		Thhalv10001824m		Thhalv10015374m		Thhalv10007266m	-0.965543	Thhalv10004681m	-1.58144	Thhalv10006807m	-0.827378			Thhalv10004529m	-1.29991	Thhalv10002116m	-1.12206	Thhalv10016927m				Thhalv10007327m		Thhalv10017139m		Thhalv10002596m
		Thhalv10024074m		Thhalv10011820m	-0.0367173	Thhalv10028736m	0.0755992	Thhalv10014184m	0.227537	Thhalv10019327m		Thhalv10028746m		Thhalv10028991m		Thhalv10006918m	-0.958053	Thhalv10009386m	-1.57046	Thhalv10025176m	-0.822647			Thhalv10012548m	-1.27311	Thhalv10013461m	-1.12113	Thhalv10012106m				Thhalv10004836m		Thhalv10028155m		Thhalv10017051m
		Thhalv10019798m		Thhalv10011657m	-0.0353801	Thhalv10018000m	0.0758578	Thhalv10023566m	0.231897	Thhalv10013740m		Thhalv10017190m		Thhalv10021870m		Thhalv10011970m	-0.95516	Thhalv10025991m	-1.57036	Thhalv10024938m	-0.820597			Thhalv10004545m	-1.26754	Thhalv10006159m	-1.11352	Thhalv10027199m				Thhalv10027223m		Thhalv10013511m		Thhalv10011899m
		Thhalv10018408m		Thhalv10027934m	-0.0352544	Thhalv10029299m	0.0876619	Thhalv10020130m	0.240553	Thhalv10023989m		Thhalv10003162m		Thhalv10017799m		Thhalv10026980m	-0.95129	Thhalv10009284m	-1.56002	Thhalv10010436m	-0.813462			Thhalv10003936m	-1.2553	Thhalv10003188m	-1.11312	Thhalv10028700m				Thhalv10002666m		Thhalv10002596m		Thhalv10019136m
		Thhalv10014965m		Thhalv10029299m	-0.0291742	Thhalv10015472m	0.0936357	Thhalv10026682m	0.244045	Thhalv10017174m		Thhalv10002596m		Thhalv10010217m		Thhalv10028853m	-0.950995	Thhalv10007834m	-1.54935	Thhalv10004552m	-0.810144			Thhalv10017717m	-1.24901	Thhalv10013057m	-1.07716	Thhalv10018868m				Thhalv10023692m		Thhalv10012682m		Thhalv10003159m
		Thhalv10019246m		Thhalv10007658m	-0.0285091	Thhalv10012682m	0.108722	Thhalv10004532m	0.244475	Thhalv10023052m		Thhalv10009407m		Thhalv10020441m		Thhalv10026961m	-0.928472	Thhalv10020441m	-1.54615	Thhalv10005738m	-0.808153			Thhalv10002261m	-1.23739	Thhalv10007027m	-1.07492	Thhalv10022472m				Thhalv10019992m		Thhalv10005315m		Thhalv10003154m
		Thhalv10027850m		Thhalv10003590m	-0.0278046	Thhalv10008954m	0.111544	Thhalv10011392m	0.251396	Thhalv10004497m		Thhalv10002991m		Thhalv10003245m		Thhalv10013461m	-0.923002	Thhalv10002460m	-1.53812	Thhalv10013426m	-0.803501			Thhalv10014959m	-1.22801	Thhalv10027341m	-1.06315	Thhalv10002763m				Thhalv10011583m		Thhalv10003154m		Thhalv10026024m
		Thhalv10013323m		Thhalv10028463m	-0.0191674	Thhalv10002504m	0.111937	Thhalv10001236m	0.251463	Thhalv10025588m		Thhalv10004334m		Thhalv10027053m		Thhalv10005693m	-0.911901	Thhalv10023744m	-1.53664	Thhalv10020874m	-0.796467			Thhalv10015096m	-1.21648	Thhalv10005242m	-1.06219	Thhalv10007478m				Thhalv10011926m		Thhalv10013348m		Thhalv10021375m
		Thhalv10017999m		Thhalv10027798m	-0.0162457	Thhalv10006012m	0.124305	Thhalv10012401m	0.263515	Thhalv10016419m		Thhalv10012401m		Thhalv10010091m		Thhalv10001137m	-0.91056	Thhalv10010203m	-1.53457	Thhalv10023780m	-0.794219			Thhalv10019464m	-1.21354	Thhalv10012174m	-1.06199	Thhalv10017933m				Thhalv10011392m		Thhalv10003159m		Thhalv10012682m
		Thhalv10002061m		Thhalv10023566m	-0.0161669	Thhalv10020665m	0.125908	Thhalv10013151m	0.264819	Thhalv10013818m		Thhalv10011829m		Thhalv10027799m		Thhalv10007571m	-0.902686	Thhalv10003891m	-1.53057	Thhalv10007682m	-0.790472			Thhalv10019119m	-1.21343	Thhalv10012548m	-1.06017	Thhalv10005313m				Thhalv10025847m		Thhalv10015551m		Thhalv10016398m
		Thhalv10005196m		Thhalv10008084m	0.00755617	Thhalv10027798m	0.142011	Thhalv10027902m	0.265413	Thhalv10003287m		Thhalv10027756m		Thhalv10015850m		Thhalv10015117m	-0.899548	Thhalv10012967m	-1.52458	Thhalv10001382m	-0.786746			Thhalv10000924m	-1.20714	Thhalv10000478m	-1.05419	Thhalv10022946m				Thhalv10023143m		Thhalv10017174m		Thhalv10013348m
		Thhalv10021262m		Thhalv10017291m	0.0101304	Thhalv10024360m	0.177429	Thhalv10008569m	0.27112	Thhalv10018000m		Thhalv10021279m		Thhalv10011252m		Thhalv10023298m	-0.88939	Thhalv10016844m	-1.52411	Thhalv10004102m	-0.776422			Thhalv10027552m	-1.20668	Thhalv10015765m	-1.04707	Thhalv10002451m				Thhalv10018538m		Thhalv10016398m		Thhalv10025133m
		Thhalv10018559m		Thhalv10009135m	0.0183702	Thhalv10028700m	0.17978	Thhalv10002743m	0.274138	Thhalv10015020m		Thhalv10010167m		Thhalv10013932m		Thhalv10022304m	-0.876086	Thhalv10011437m	-1.5137	Thhalv10002814m	-0.776415			Thhalv10019166m	-1.18849	Thhalv10005637m	-1.03633	Thhalv10021689m				Thhalv10027798m		Thhalv10017036m		Thhalv10020817m
		Thhalv10016638m		Thhalv10010899m	0.0189014	Thhalv10015160m	0.184916	Thhalv10010705m	0.274856	Thhalv10010822m		Thhalv10022341m		Thhalv10000859m		Thhalv10024522m	-0.871418	Thhalv10024903m	-1.50133	Thhalv10027610m	-0.752197			Thhalv10005693m	-1.18531	Thhalv10001034m	-1.0353	Thhalv10019275m				Thhalv10018408m		Thhalv10026024m		Thhalv10015551m
		Thhalv10005315m		Thhalv10008894m	0.0298497	Thhalv10016959m	0.190516	Thhalv10004635m	0.275955	Thhalv10010632m		Thhalv10012174m		Thhalv10005254m		Thhalv10018360m	-0.858508	Thhalv10020449m	-1.49611	Thhalv10005765m	-0.747234			Thhalv10011215m	-1.16927	Thhalv10011728m	-1.02325	Thhalv10003194m				Thhalv10025716m		Thhalv10021375m		Thhalv10017174m
		Thhalv10026102m		Thhalv10004617m	0.0314752	Thhalv10001246m	0.195865	Thhalv10020108m	0.280603	Thhalv10000560m		Thhalv10007658m		Thhalv10011653m		Thhalv10027807m	-0.858345	Thhalv10019511m	-1.48814	Thhalv10001214m	-0.739405			Thhalv10018107m	-1.16673	Thhalv10016310m	-1.02282	Thhalv10013348m				Thhalv10012249m		Thhalv10025133m		Thhalv10006659m
		Thhalv10003643m		Thhalv10019992m	0.0367246	Thhalv10002359m	0.206797	Thhalv10003272m	0.284787	Thhalv10002588m		Thhalv10010833m		Thhalv10027629m		Thhalv10010086m	-0.855407	Thhalv10026184m	-1.48793	Thhalv10011345m	-0.737432			Thhalv10021244m	-1.15781	Thhalv10018738m	-1.01839	Thhalv10027745m				Thhalv10019526m		Thhalv10006659m		Thhalv10004083m
		Thhalv10013740m		Thhalv10002504m	0.0468984	Thhalv10018546m	0.208782	Thhalv10010953m	0.287362	Thhalv10010104m		Thhalv10019136m		Thhalv10001495m		Thhalv10012548m	-0.849873	Thhalv10000891m	-1.48338	Thhalv10022835m	-0.73303			Thhalv10023925m	-1.15225	Thhalv10006807m	-1.00498	Thhalv10006366m				Thhalv10015551m		Thhalv10020817m		Thhalv10017036m
		Thhalv10010752m		Thhalv10017190m	0.0595405	Thhalv10003154m	0.211884	Thhalv10014607m	0.293158	Thhalv10007726m		Thhalv10024103m		Thhalv10005196m		Thhalv10014742m	-0.84947	Thhalv10028782m	-1.47331	Thhalv10028903m	-0.721404			Thhalv10014200m	-1.15009	Thhalv10021151m	-0.995058	Thhalv10009397m				Thhalv10010968m		Thhalv10022593m		Thhalv10022164m
		Thhalv10016806m		Thhalv10018000m	0.0634253	Thhalv10007658m	0.215031	Thhalv10017190m	0.295241	Thhalv10018424m		Thhalv10019421m		Thhalv10024316m		Thhalv10025981m	-0.8444	Thhalv10009998m	-1.45423	Thhalv10027697m	-0.721101			Thhalv10017775m	-1.14937	Thhalv10020997m	-0.992781	Thhalv10008212m				Thhalv10005557m		Thhalv10022164m		Thhalv10022593m
		Thhalv10023593m		Thhalv10001000m	0.0660652	Thhalv10023239m	0.219537	Thhalv10008954m	0.306351	Thhalv10020108m		Thhalv10024360m		Thhalv10009362m		Thhalv10011847m	-0.839521	Thhalv10028679m	-1.44185	Thhalv10016576m	-0.718328			Thhalv10003421m	-1.13851	Thhalv10020888m	-0.95564	Thhalv10002382m				Thhalv10016007m		Thhalv10024522m		Thhalv10002328m
		Thhalv10018855m		Thhalv10027902m	0.0747789	Thhalv10022946m	0.239626	Thhalv10017222m	0.309299	Thhalv10004539m		Thhalv10025356m		Thhalv10014220m		Thhalv10025381m	-0.839211	Thhalv10000411m	-1.43352	Thhalv10003736m	-0.712586			Thhalv10014809m	-1.1378	Thhalv10023128m	-0.95526	Thhalv10002047m				Thhalv10012613m		Thhalv10004083m		Thhalv10024522m
		Thhalv10005971m		Thhalv10012682m	0.0810402	Thhalv10013818m	0.253392	Thhalv10022921m	0.312209	Thhalv10015081m		Thhalv10022164m		Thhalv10000634m		Thhalv10008499m	-0.836581	Thhalv10019254m	-1.43186	Thhalv10010823m	-0.712518			Thhalv10009246m	-1.13344	Thhalv10007038m	-0.941247	Thhalv10028795m				Thhalv10014744m		Thhalv10002328m		Thhalv10014263m
				Thhalv10022547m	0.0924802	Thhalv10026260m	0.256423	Thhalv10011657m	0.31555	Thhalv10019930m		Thhalv10001022m		Thhalv10017249m		Thhalv10023718m	-0.835139	Thhalv10013566m	-1.4306	Thhalv10013417m	-0.704858			Thhalv10024341m	-1.13209	Thhalv10026740m	-0.931291	Thhalv10019428m				Thhalv10017999m		Thhalv10010193m		Thhalv10024634m
				Thhalv10014608m	0.0931911	Thhalv10017030m	0.257024	Thhalv10015081m	0.317106	Thhalv10019428m		Thhalv10000820m		Thhalv10006918m		Thhalv10013579m	-0.833742	Thhalv10006714m	-1.42685	Thhalv10000989m	-0.68923			Thhalv10004493m	-1.09087	Thhalv10008815m	-0.926572	Thhalv10013428m				Thhalv10019700m		Thhalv10027798m		Thhalv10010193m
				Thhalv10021097m	0.0965563	Thhalv10005871m	0.267752	Thhalv10005299m	0.317433	Thhalv10010116m		Thhalv10028668m		Thhalv10006366m		Thhalv10004472m	-0.833135	Thhalv10002662m	-1.41163	Thhalv10027684m	-0.688589			Thhalv10024088m	-1.07991	Thhalv10004385m	-0.924923	Thhalv10015472m				Thhalv10027210m		Thhalv10024634m		Thhalv10020856m
				Thhalv10003643m	0.0966791	Thhalv10018424m	0.309126	Thhalv10019895m	0.31781	Thhalv10011926m		Thhalv10026198m		Thhalv10026012m		Thhalv10019511m	-0.826505	Thhalv10018113m	-1.41138	Thhalv10028395m	-0.680202			Thhalv10023744m	-1.07939	Thhalv10003923m	-0.920072	Thhalv10021643m				Thhalv10003590m		Thhalv10016861m		Thhalv10016516m
				Thhalv10021422m	0.104082	Thhalv10001479m	0.330793	Thhalv10003450m	0.31849	Thhalv10009135m		Thhalv10009362m		Thhalv10025847m		Thhalv10001027m	-0.824608	Thhalv10028888m	-1.39963	Thhalv10022941m	-0.677182			Thhalv10025356m	-1.07878	Thhalv10026465m	-0.893775	Thhalv10023766m				Thhalv10016638m		Thhalv10014263m		Thhalv10007198m
				Thhalv10023239m	0.114422	Thhalv10005572m	0.343625	Thhalv10000197m	0.320723	Thhalv10028707m		Thhalv10000411m		Thhalv10005871m		Thhalv10019254m	-0.823604	Thhalv10009353m	-1.38115	Thhalv10027745m	-0.670948			Thhalv10016544m	-1.07343	Thhalv10005416m	-0.892436	Thhalv10020318m				Thhalv10010514m		Thhalv10020856m		Thhalv10012613m
				Thhalv10011871m	0.115863	Thhalv10012613m	0.354952	Thhalv10000070m	0.32716	Thhalv10028991m		Thhalv10003525m		Thhalv10028330m		Thhalv10001382m	-0.821404	Thhalv10000989m	-1.37635	Thhalv10024190m	-0.670245			Thhalv10007665m	-1.06671	Thhalv10019913m	-0.870116	Thhalv10007891m				Thhalv10024360m		Thhalv10023143m		Thhalv10009625m
				Thhalv10017194m	0.124433	Thhalv10019930m	0.37503	Thhalv10010930m	0.330329	Thhalv10009793m		Thhalv10025916m		Thhalv10006642m		Thhalv10000064m	-0.821367	Thhalv10025946m	-1.36605	Thhalv10028883m	-0.66618			Thhalv10015432m	-1.05995	Thhalv10023616m	-0.869686	Thhalv10011252m				Thhalv10010415m		Thhalv10012613m		Thhalv10009921m
				Thhalv10024360m	0.127626	Thhalv10016806m	0.389167	Thhalv10016490m	0.345835	Thhalv10029183m		Thhalv10003542m		Thhalv10008848m		Thhalv10003615m	-0.819601	Thhalv10028589m	-1.36346	Thhalv10023624m	-0.66597			Thhalv10000535m	-1.0485	Thhalv10024273m	-0.86005	Thhalv10001518m				Thhalv10007198m		Thhalv10007198m		Thhalv10027798m
				Thhalv10019820m	0.129189	Thhalv10015081m	0.411336	Thhalv10004497m	0.347768	Thhalv10000820m		Thhalv10029299m		Thhalv10023619m		Thhalv10004916m	-0.807458	Thhalv10021314m	-1.36294	Thhalv10027983m	-0.661243			Thhalv10020164m	-1.02629	Thhalv10028002m	-0.85694	Thhalv10007967m				Thhalv10008704m		Thhalv10016516m		Thhalv10019254m
				Thhalv10019265m	0.139542	Thhalv10009921m	0.416672	Thhalv10018596m	0.348769	Thhalv10023280m		Thhalv10004450m		Thhalv10011778m		Thhalv10023611m	-0.804155	Thhalv10028805m	-1.3577	Thhalv10010741m	-0.660054			Thhalv10028770m	-1.01609	Thhalv10014037m	-0.845978	Thhalv10011583m				Thhalv10017091m		Thhalv10015850m		Thhalv10015850m
				Thhalv10025133m	0.149816	Thhalv10002991m	0.417852	Thhalv10009135m	0.353389	Thhalv10014608m		Thhalv10028330m		Thhalv10002991m		Thhalv10009338m	-0.795751	Thhalv10022063m	-1.356	Thhalv10027864m	-0.659727			Thhalv10011509m	-0.993524	Thhalv10024341m	-0.837677	Thhalv10027149m				Thhalv10005196m		Thhalv10018925m		Thhalv10023143m
				Thhalv10027607m	0.151768	Thhalv10023506m	0.419821	Thhalv10026393m	0.358578	Thhalv10016959m		Thhalv10028700m		Thhalv10028773m		Thhalv10027629m	-0.788198	Thhalv10023652m	-1.35275	Thhalv10027963m	-0.654623			Thhalv10022142m	-0.990451	Thhalv10029085m	-0.83426	Thhalv10008557m				Thhalv10004989m		Thhalv10009625m		Thhalv10018925m
				Thhalv10023718m	0.152269	Thhalv10011657m	0.429762	Thhalv10005085m	0.364619	Thhalv10015551m		Thhalv10023046m		Thhalv10006637m		Thhalv10009051m	-0.786063	Thhalv10019895m	-1.34866	Thhalv10013473m	-0.654121			Thhalv10006643m	-0.982806	Thhalv10019464m	-0.833676	Thhalv10015376m				Thhalv10022341m		Thhalv10018917m		Thhalv10016861m
				Thhalv10016398m	0.157686	Thhalv10014995m	0.444065	Thhalv10008894m	0.365625	Thhalv10021502m		Thhalv10001495m		Thhalv10023653m		Thhalv10010453m	-0.783787	Thhalv10005242m	-1.34226	Thhalv10015072m	-0.647304			Thhalv10019897m	-0.972413	Thhalv10020358m	-0.832774	Thhalv10012746m				Thhalv10000411m		Thhalv10009921m		Thhalv10018917m
				Thhalv10007459m	0.158439	Thhalv10002416m	0.459944	Thhalv10022881m	0.366593	Thhalv10007493m		Thhalv10026134m		Thhalv10025204m		Thhalv10003449m	-0.781505	Thhalv10029067m	-1.32926	Thhalv10023737m	-0.644108			Thhalv10001600m	-0.962669	Thhalv10004458m	-0.818811	Thhalv10013953m				Thhalv10022164m		Thhalv10019254m		Thhalv10013379m
				Thhalv10016959m	0.159439	Thhalv10002588m	0.476069	Thhalv10010695m	0.368716	Thhalv10008894m		Thhalv10013323m		Thhalv10014543m		Thhalv10011423m	-0.780619	Thhalv10011610m	-1.32907	Thhalv10025198m	-0.6423			Thhalv10010606m	-0.95545	Thhalv10015700m	-0.80731	Thhalv10015850m				Thhalv10025876m		Thhalv10003061m		Thhalv10005146m
				Thhalv10019930m	0.159727	Thhalv10002061m	0.498109	Thhalv10016663m	0.369756	Thhalv10027927m		Thhalv10010661m		Thhalv10025351m		Thhalv10022592m	-0.779128	Thhalv10009600m	-1.32536	Thhalv10019428m	-0.635336			Thhalv10013758m	-0.954999	Thhalv10000375m	-0.803902	Thhalv10019499m				Thhalv10023465m		Thhalv10013379m		Thhalv10003590m
				Thhalv10002061m	0.165447	Thhalv10010705m	0.502373	Thhalv10021217m	0.373635	Thhalv10020458m		Thhalv10018000m		Thhalv10008976m		Thhalv10005462m	-0.779119	Thhalv10014524m	-1.31508	Thhalv10024670m	-0.631027			Thhalv10011728m	-0.943814	Thhalv10019773m	-0.800483	Thhalv10018000m				Thhalv10023566m		Thhalv10027934m		Thhalv10003061m
				Thhalv10015472m	0.167097	Thhalv10016136m	0.517826	Thhalv10018184m	0.373934	Thhalv10028736m		Thhalv10003159m		Thhalv10008122m		Thhalv10001050m	-0.778553	Thhalv10004102m	-1.30455	Thhalv10026637m	-0.625001			Thhalv10019241m	-0.927413	Thhalv10020531m	-0.800416	Thhalv10002196m				Thhalv10028195m		Thhalv10003590m		Thhalv10025916m
				Thhalv10014456m	0.16796	Thhalv10011244m	0.534496	Thhalv10018496m	0.380827	Thhalv10003642m		Thhalv10006534m		Thhalv10023624m		Thhalv10028700m	-0.776462	Thhalv10004375m	-1.30327	Thhalv10013751m	-0.618034			Thhalv10006855m	-0.924342	Thhalv10004701m	-0.774824	Thhalv10006807m				Thhalv10016780m		Thhalv10002666m		Thhalv10005315m
				Thhalv10007493m	0.170441	Thhalv10025657m	0.538532	Thhalv10019265m	0.382109	Thhalv10010801m		Thhalv10015081m		Thhalv10024076m		Thhalv10006083m	-0.771408	Thhalv10024592m	-1.30009	Thhalv10028433m	-0.616543			Thhalv10028706m	-0.920754	Thhalv10008419m	-0.773538	Thhalv10027508m				Thhalv10012410m		Thhalv10005146m		Thhalv10000754m
				Thhalv10005178m	0.172013	Thhalv10017586m	0.559984	Thhalv10013209m	0.385197	Thhalv10020501m		Thhalv10017325m		Thhalv10018546m		Thhalv10026635m	-0.770909	Thhalv10016455m	-1.28438	Thhalv10026036m	-0.614178			Thhalv10002728m	-0.909963	Thhalv10017325m	-0.764915	Thhalv10021450m				Thhalv10006918m		Thhalv10025916m		Thhalv10027934m
				Thhalv10016806m	0.192227	Thhalv10011820m	0.560757	Thhalv10002991m	0.387442	Thhalv10029409m		Thhalv10001000m		Thhalv10019386m		Thhalv10026024m	-0.767933	Thhalv10014028m	-1.28051	Thhalv10015645m	-0.610948			Thhalv10020743m	-0.909589	Thhalv10020449m	-0.76265	Thhalv10019618m				Thhalv10007310m		Thhalv10000754m		Thhalv10026198m
				Thhalv10023414m	0.205372	Thhalv10004539m	0.561383	Thhalv10000864m	0.387614	Thhalv10008954m		Thhalv10018925m		Thhalv10025716m		Thhalv10003672m	-0.767401	Thhalv10001320m	-1.27979	Thhalv10016908m	-0.610207			Thhalv10007002m	-0.892972	Thhalv10018925m	-0.760405	Thhalv10027947m				Thhalv10019573m		Thhalv10022933m		Thhalv10022933m
				Thhalv10025657m	0.205986	Thhalv10018596m	0.586142	Thhalv10004096m	0.393862	Thhalv10019042m		Thhalv10019640m		Thhalv10024466m		Thhalv10014176m	-0.759247	Thhalv10014592m	-1.2711	Thhalv10016762m	-0.604064			Thhalv10016277m	-0.885105	Thhalv10009394m	-0.757147	Thhalv10025356m				Thhalv10008342m		Thhalv10026198m		Thhalv10019895m
				Thhalv10002416m	0.206809	Thhalv10025013m	0.594697	Thhalv10015551m	0.397706	Thhalv10002061m		Thhalv10009397m		Thhalv10023758m		Thhalv10017089m	-0.755394	Thhalv10028770m	-1.2704	Thhalv10019161m	-0.601283			Thhalv10014012m	-0.863218	Thhalv10006306m	-0.754272	Thhalv10014220m				Thhalv10009548m		Thhalv10019895m		Thhalv10013691m
				Thhalv10013323m	0.209207	Thhalv10008129m	0.628719	Thhalv10015645m	0.398197	Thhalv10003590m		Thhalv10020825m		Thhalv10019428m		Thhalv10024457m	-0.751417	Thhalv10006013m	-1.26359	Thhalv10025116m	-0.600149			Thhalv10023414m	-0.862618	Thhalv10011401m	-0.754102	Thhalv10011820m				Thhalv10027235m		Thhalv10016806m		Thhalv10027902m
				Thhalv10002782m	0.218519	Thhalv10010899m	0.636532	Thhalv10009117m	0.401688	Thhalv10006637m		Thhalv10005443m		Thhalv10015225m		Thhalv10027599m	-0.751007	Thhalv10003061m	-1.25954	Thhalv10013993m	-0.597545			Thhalv10004015m	-0.861923	Thhalv10026312m	-0.744957	Thhalv10021572m				Thhalv10011899m		Thhalv10022375m		Thhalv10016806m
				Thhalv10021302m	0.223256	Thhalv10025876m	0.649478	Thhalv10013691m	0.408775	Thhalv10017870m		Thhalv10011806m		Thhalv10021217m		Thhalv10012465m	-0.741377	Thhalv10020748m	-1.25723	Thhalv10028646m	-0.597261			Thhalv10022772m	-0.83048	Thhalv10010091m	-0.744087	Thhalv10017030m				Thhalv10004539m		Thhalv10027902m		Thhalv10002666m
				Thhalv10002588m	0.225323	Thhalv10027607m	0.653191	Thhalv10026012m	0.411025	Thhalv10014610m		Thhalv10019700m		Thhalv10027902m		Thhalv10013965m	-0.734948	Thhalv10026961m	-1.25681	Thhalv10014797m	-0.594215			Thhalv10021029m	-0.827945	Thhalv10008391m	-0.742792	Thhalv10001000m				Thhalv10000243m		Thhalv10028334m		Thhalv10023763m
				Thhalv10016861m	0.237842	Thhalv10004472m	0.658188	Thhalv10017194m	0.411552	Thhalv10027823m		Thhalv10002328m		Thhalv10018000m		Thhalv10000198m	-0.734014	Thhalv10004391m	-1.2531	Thhalv10027617m	-0.592651			Thhalv10028869m	-0.827679	Thhalv10000764m	-0.738982	Thhalv10004648m				Thhalv10026847m		Thhalv10020870m		Thhalv10020870m
				Thhalv10001742m	0.238156	Thhalv10015850m	0.682961	Thhalv10011724m	0.415568	Thhalv10025916m		Thhalv10008704m		Thhalv10004869m		Thhalv10026996m	-0.733306	Thhalv10025116m	-1.25088	Thhalv10028330m	-0.5883			Thhalv10023517m	-0.825534	Thhalv10006603m	-0.735257	Thhalv10026981m				Thhalv10012661m		Thhalv10013691m		Thhalv10009407m
				Thhalv10003642m	0.241168	Thhalv10003159m	0.722636	Thhalv10003643m	0.420452	Thhalv10001382m		Thhalv10014608m		Thhalv10002061m		Thhalv10000653m	-0.732237	Thhalv10020743m	-1.24238	Thhalv10013822m	-0.587427			Thhalv10011329m	-0.824244	Thhalv10004916m	-0.716782	Thhalv10000977m				Thhalv10023653m		Thhalv10009407m		Thhalv10028334m
				Thhalv10006670m	0.245035	Thhalv10026635m	0.791315	Thhalv10010345m	0.421915	Thhalv10003920m		Thhalv10014200m		Thhalv10017062m		Thhalv10002565m	-0.729594	Thhalv10001019m	-1.24155	Thhalv10012558m	-0.583076			Thhalv10013417m	-0.815246	Thhalv10000045m	-0.701245	Thhalv10004196m				Thhalv10024445m		Thhalv10010968m		Thhalv10022941m
				Thhalv10003159m	0.257389	Thhalv10016883m	0.85073	Thhalv10010704m	0.429025	Thhalv10018847m		Thhalv10015542m		Thhalv10024428m		Thhalv10023596m	-0.72923	Thhalv10015374m	-1.24127	Thhalv10009132m	-0.582382			Thhalv10020160m	-0.811908	Thhalv10011610m	-0.685146	Thhalv10007365m				Thhalv10003272m		Thhalv10023763m		Thhalv10002991m
				Thhalv10004539m	0.257549	Thhalv10000256m	0.851073	Thhalv10022158m	0.430566	Thhalv10017878m		Thhalv10029423m		Thhalv10016959m		Thhalv10013649m	-0.724668	Thhalv10022531m	-1.24042	Thhalv10023298m	-0.578479			Thhalv10026020m	-0.808782	Thhalv10002084m	-0.679565	Thhalv10013313m				Thhalv10027260m		Thhalv10005160m		Thhalv10005160m
				Thhalv10008954m	0.25791	Thhalv10019098m	0.857376	Thhalv10014822m	0.432846	Thhalv10009362m		Thhalv10009909m		Thhalv10000919m		Thhalv10025351m	-0.724291	Thhalv10016762m	-1.23876	Thhalv10025397m	-0.56502			Thhalv10007659m	-0.793878	Thhalv10016563m	-0.666345	Thhalv10029393m				Thhalv10016228m		Thhalv10008945m		Thhalv10007493m
				Thhalv10025608m	0.273482	Thhalv10022162m	0.867077	Thhalv10014438m	0.437744	Thhalv10007658m		Thhalv10027798m		Thhalv10016635m		Thhalv10023326m	-0.722313	Thhalv10025371m	-1.23675	Thhalv10015727m	-0.556597			Thhalv10008489m	-0.781408	Thhalv10026676m	-0.640375	Thhalv10002061m				Thhalv10021108m		Thhalv10027316m		Thhalv10022375m
				Thhalv10000256m	0.275698	Thhalv10026198m	0.893944	Thhalv10017036m	0.441792	Thhalv10002855m		Thhalv10026260m		Thhalv10017174m		Thhalv10004102m	-0.718467	Thhalv10009032m	-1.2353	Thhalv10027927m	-0.55595			Thhalv10007897m	-0.768892	Thhalv10001013m	-0.632243	Thhalv10005137m				Thhalv10024547m		Thhalv10022941m		Thhalv10029219m
				Thhalv10019128m	0.277015	Thhalv10028897m	0.8982	Thhalv10023989m	0.443775	Thhalv10001742m		Thhalv10014434m		Thhalv10018809m		Thhalv10003240m	-0.717871	Thhalv10008385m	-1.21899	Thhalv10007208m	-0.55058			Thhalv10026279m	-0.768158	Thhalv10001896m	-0.626941	Thhalv10005212m				Thhalv10029299m		Thhalv10002991m		Thhalv10013566m
				Thhalv10002666m	0.285369	Thhalv10003061m	0.928168	Thhalv10027951m	0.448116	Thhalv10010899m		Thhalv10014607m		Thhalv10023569m		Thhalv10022228m	-0.716286	Thhalv10028497m	-1.2156	Thhalv10009087m	-0.5477			Thhalv10015637m	-0.761922	Thhalv10000159m	-0.624672	Thhalv10028955m				Thhalv10011244m		Thhalv10013566m		Thhalv10010968m
				Thhalv10025876m	0.289772	Thhalv10025588m	0.929374	Thhalv10002588m	0.452605	Thhalv10005628m		Thhalv10004504m		Thhalv10025989m		Thhalv10008122m	-0.715591	Thhalv10000197m	-1.21548	Thhalv10007659m	-0.547502			Thhalv10025016m	-0.74548	Thhalv10003421m	-0.614938	Thhalv10006637m				Thhalv10027607m		Thhalv10007493m		Thhalv10019295m
				Thhalv10026176m	0.299926	Thhalv10012746m	0.93299	Thhalv10025876m	0.453227	Thhalv10012932m		Thhalv10017586m		Thhalv10011316m		Thhalv10020816m	-0.71463	Thhalv10012459m	-1.21455	Thhalv10000207m	-0.534375			Thhalv10008123m	-0.744288	Thhalv10004979m	-0.614054	Thhalv10025058m				Thhalv10003538m		Thhalv10019625m		Thhalv10003245m
				Thhalv10024235m	0.30002	Thhalv10004357m	0.977446	Thhalv10028736m	0.454719	Thhalv10022918m		Thhalv10016398m		Thhalv10000070m		Thhalv10018064m	-0.713036	Thhalv10018925m	-1.21329	Thhalv10027654m	-0.533441			Thhalv10008353m	-0.731801	Thhalv10022654m	-0.60826	Thhalv10011877m				Thhalv10002359m		Thhalv10004617m		Thhalv10002416m
				Thhalv10008572m	0.320555	Thhalv10013631m	1.00693	Thhalv10019042m	0.45509	Thhalv10006659m		Thhalv10003272m		Thhalv10016544m		Thhalv10021759m	-0.707814	Thhalv10004552m	-1.2116	Thhalv10013566m	-0.528291			Thhalv10005601m	-0.731329	Thhalv10006332m	-0.608152	Thhalv10005198m				Thhalv10027182m		Thhalv10019295m		Thhalv10016591m
				Thhalv10013379m	0.33418	Thhalv10006918m	1.02742	Thhalv10001479m	0.45597	Thhalv10015160m		Thhalv10004894m		Thhalv10006659m		Thhalv10019205m	-0.706559	Thhalv10007208m	-1.21102	Thhalv10004635m	-0.527712			Thhalv10010467m	-0.728707	Thhalv10027136m	-0.605297	Thhalv10023619m				Thhalv10011874m		Thhalv10016591m		Thhalv10009068m
				Thhalv10018109m	0.371387	Thhalv10027053m	1.04586	Thhalv10015472m	0.464837	Thhalv10002504m		Thhalv10027934m		Thhalv10007493m		Thhalv10007954m	-0.696645	Thhalv10003206m	-1.20899	Thhalv10000061m	-0.527484			Thhalv10002116m	-0.728173	Thhalv10027236m	-0.602033	Thhalv10007733m				Thhalv10022562m		Thhalv10014220m		Thhalv10021097m
				Thhalv10003702m	0.376993	Thhalv10003241m	1.05581	Thhalv10011201m	0.467775	Thhalv10020130m		Thhalv10020453m		Thhalv10008776m		Thhalv10002335m	-0.678819	Thhalv10018218m	-1.20345	Thhalv10020458m	-0.527299			Thhalv10009600m	-0.726648	Thhalv10007154m	-0.601843	Thhalv10018154m				Thhalv10011710m		Thhalv10022830m		Thhalv10004617m
				Thhalv10026198m	0.422963	Thhalv10017885m	1.0688	Thhalv10002335m	0.468909	Thhalv10026189m		Thhalv10020687m		Thhalv10028465m		Thhalv10010256m	-0.678703	Thhalv10013417m	-1.20327	Thhalv10010038m	-0.525459			Thhalv10018709m	-0.726238	Thhalv10011483m	-0.595625	Thhalv10021870m				Thhalv10027985m		Thhalv10021097m		Thhalv10023806m
				Thhalv10012746m	0.425993	Thhalv10020856m	1.07855	Thhalv10018766m	0.472092	Thhalv10010953m		Thhalv10027316m		Thhalv10001586m		Thhalv10023226m	-0.67692	Thhalv10016555m	-1.20258	Thhalv10005971m	-0.518519			Thhalv10019170m	-0.72369	Thhalv10026460m	-0.594829	Thhalv10018408m				Thhalv10024637m		Thhalv10029219m		Thhalv10003542m
				Thhalv10022164m	0.44213	Thhalv10014263m	1.08475	Thhalv10014642m	0.473774	Thhalv10013473m		Thhalv10023593m		Thhalv10027898m		Thhalv10014836m	-0.675874	Thhalv10025676m	-1.20161	Thhalv10027159m	-0.517981			Thhalv10024842m	-0.722906	Thhalv10012851m	-0.57772	Thhalv10026683m				Thhalv10003090m		Thhalv10003245m		Thhalv10026105m
				Thhalv10019098m	0.459801	Thhalv10022164m	1.13085	Thhalv10013740m	0.474481	Thhalv10021403m		Thhalv10027250m		Thhalv10016766m		Thhalv10018661m	-0.662334	Thhalv10003831m	-1.19847	Thhalv10017638m	-0.517822			Thhalv10028517m	-0.718836	Thhalv10000064m	-0.575697	Thhalv10008569m				Thhalv10008419m		Thhalv10002416m		Thhalv10003162m
				Thhalv10013631m	0.499656	Thhalv10019205m	1.14907	Thhalv10010823m	0.477728	Thhalv10015094m		Thhalv10010217m		Thhalv10017854m		Thhalv10019185m	-0.656491	Thhalv10002073m	-1.1984	Thhalv10004300m	-0.512268			Thhalv10013425m	-0.716271	Thhalv10015906m	-0.569478	Thhalv10000634m				Thhalv10005954m		Thhalv10003542m		Thhalv10019625m
				Thhalv10007327m	0.508993	Thhalv10026105m	1.17066	Thhalv10006013m	0.480867	Thhalv10026683m		Thhalv10015128m		Thhalv10017291m		Thhalv10008944m	-0.655444	Thhalv10005601m	-1.19769	Thhalv10020997m	-0.511556			Thhalv10020358m	-0.713371	Thhalv10013749m	-0.562435	Thhalv10004951m				Thhalv10008894m		Thhalv10003272m		Thhalv10023566m
				Thhalv10028707m	0.521857	Thhalv10003702m	1.18242	Thhalv10019128m	0.48348	Thhalv10028058m		Thhalv10004497m		Thhalv10005149m		Thhalv10004949m	-0.653569	Thhalv10002144m	-1.19102	Thhalv10004375m	-0.510176			Thhalv10006747m	-0.700769	Thhalv10013955m	-0.539522	Thhalv10016455m				Thhalv10012401m		Thhalv10027235m		Thhalv10014220m
				Thhalv10028897m	0.5443	Thhalv10018109m	1.19451	Thhalv10000919m	0.48461	Thhalv10026160m		Thhalv10013042m		Thhalv10003255m		Thhalv10013721m	-0.65096	Thhalv10020982m	-1.19026	Thhalv10026961m	-0.506807			Thhalv10012486m	-0.696909	Thhalv10006714m	-0.538642	Thhalv10002588m				Thhalv10026212m		Thhalv10009068m		Thhalv10008945m
				Thhalv10025588m	0.553257	Thhalv10011926m	1.32382	Thhalv10026176m	0.487103	Thhalv10010694m		Thhalv10025876m		Thhalv10016967m		Thhalv10007434m	-0.647509	Thhalv10006659m	-1.18693	Thhalv10016840m	-0.504293			Thhalv10011764m	-0.692894	Thhalv10016832m	-0.537021	Thhalv10016359m				Thhalv10024090m		Thhalv10003162m		Thhalv10003272m
				Thhalv10026160m	0.613808	Thhalv10024074m	1.36245	Thhalv10008084m	0.491038	Thhalv10004357m		Thhalv10003154m		Thhalv10025569m		Thhalv10025716m	-0.644693	Thhalv10020816m	-1.18556	Thhalv10025548m	-0.501736			Thhalv10005203m	-0.68949	Thhalv10028330m	-0.535523	Thhalv10028465m				Thhalv10029512m		Thhalv10026105m		Thhalv10006075m
				Thhalv10021262m	0.643422	Thhalv10015551m	1.38167	Thhalv10028463m	0.494831	Thhalv10000307m		Thhalv10013740m		Thhalv10000820m		Thhalv10007264m	-0.641763	Thhalv10028701m	-1.18269	Thhalv10003538m	-0.497343			Thhalv10015765m	-0.682274	Thhalv10017405m	-0.524106	Thhalv10023415m				Thhalv10017676m		Thhalv10023806m		Thhalv10022830m
				Thhalv10011926m	0.667053	Thhalv10003590m	1.38841	Thhalv10003768m	0.495146	Thhalv10003897m		Thhalv10002047m		Thhalv10004580m		Thhalv10011158m	-0.640567	Thhalv10013511m	-1.17998	Thhalv10002804m	-0.495592			Thhalv10000284m	-0.680092	Thhalv10022666m	-0.52251	Thhalv10013669m				Thhalv10017034m		Thhalv10000837m		Thhalv10000837m
				Thhalv10015081m	0.692369	Thhalv10026160m	1.44098	Thhalv10018982m	0.496849	Thhalv10014263m		Thhalv10028062m		Thhalv10009921m		Thhalv10029421m	-0.638644	Thhalv10004196m	-1.17757	Thhalv10008524m	-0.492261			Thhalv10004552m	-0.677725	Thhalv10005693m	-0.5186	Thhalv10012478m				Thhalv10010823m		Thhalv10003643m		Thhalv10017062m
				Thhalv10010705m	0.736933	Thhalv10003642m	1.73749	Thhalv10022562m	0.496958	Thhalv10003154m		Thhalv10022687m		Thhalv10001824m		Thhalv10015551m	-0.637443	Thhalv10021103m	-1.17664	Thhalv10008141m	-0.491946			Thhalv10027694m	-0.66145	Thhalv10011560m	-0.509517	Thhalv10017249m				Thhalv10026198m		Thhalv10023566m		Thhalv10028646m
				Thhalv10023506m	0.795695	Thhalv10000634m	1.82426	Thhalv10012682m	0.500252	Thhalv10004096m		Thhalv10004096m		Thhalv10012401m		Thhalv10024854m	-0.635871	Thhalv10027735m	-1.175	Thhalv10012887m	-0.486528			Thhalv10018484m	-0.659315	Thhalv10028448m	-0.507637	Thhalv10005354m				Thhalv10004334m		Thhalv10028561m		Thhalv10028561m
				Thhalv10014610m	0.799131	Thhalv10013669m	2.15362	Thhalv10014995m	0.501627	Thhalv10018596m		Thhalv10028523m		Thhalv10021279m		Thhalv10012237m	-0.635026	Thhalv10022835m	-1.17177	Thhalv10020449m	-0.485912			Thhalv10016455m	-0.649926	Thhalv10016941m	-0.503809	Thhalv10022069m				Thhalv10023215m		Thhalv10024340m		Thhalv10024340m
				Thhalv10026105m	0.809872	Thhalv10026134m	2.36642	Thhalv10016683m	0.504628	Thhalv10009921m		Thhalv10024074m		Thhalv10010222m		Thhalv10025402m	-0.634452	Thhalv10018221m	-1.16826	Thhalv10027729m	-0.473835			Thhalv10006332m	-0.646539	Thhalv10007954m	-0.500887	Thhalv10014642m				Thhalv10013691m		Thhalv10028646m		Thhalv10005070m
				Thhalv10017249m	0.860618	Thhalv10017249m	2.75811	Thhalv10022164m	0.511262	Thhalv10000197m		Thhalv10016883m		Thhalv10016310m		Thhalv10022665m	-0.630366	Thhalv10014371m	-1.15518	Thhalv10024866m	-0.468263			Thhalv10007853m	-0.645322	Thhalv10027988m	-0.494414	Thhalv10011244m				Thhalv10004975m		Thhalv10006075m		Thhalv10003643m
				Thhalv10018408m	1.03383	Thhalv10010193m	2.78654	Thhalv10014610m	0.517438	Thhalv10021029m		Thhalv10005146m		Thhalv10017717m		Thhalv10029102m	-0.628264	Thhalv10019185m	-1.15143	Thhalv10013263m	-0.46582			Thhalv10014018m	-0.644256	Thhalv10029108m	-0.494162	Thhalv10017854m						Thhalv10023791m		Thhalv10027235m
				Thhalv10024074m	1.04156	Thhalv10013042m	3.34213	Thhalv10004539m	0.52154	Thhalv10017194m		Thhalv10018982m		Thhalv10010823m		Thhalv10018461m	-0.626026	Thhalv10023634m	-1.1496	Thhalv10021870m	-0.464759			Thhalv10013187m	-0.640031	Thhalv10019479m	-0.490508	Thhalv10026672m						Thhalv10017062m		Thhalv10012040m
				Thhalv10013669m	1.15156	Thhalv10016616m	3.74618	Thhalv10021502m	0.528335	Thhalv10011899m		Thhalv10022881m		Thhalv10004450m		Thhalv10026267m	-0.62021	Thhalv10005021m	-1.14956	Thhalv10019364m	-0.461359			Thhalv10021846m	-0.631216	Thhalv10009262m	-0.48525	Thhalv10027898m						Thhalv10015579m		Thhalv10024547m
				Thhalv10027053m	1.18897	Thhalv10005272m	4.56507	Thhalv10000739m	0.530054	Thhalv10000754m		Thhalv10027061m		Thhalv10022881m		Thhalv10012613m	-0.619834	Thhalv10007604m	-1.1438	Thhalv10002540m	-0.461025			Thhalv10013045m	-0.628387	Thhalv10014012m	-0.484452	Thhalv10015394m						Thhalv10028523m		Thhalv10016638m
				Thhalv10005272m	1.24384	Thhalv10000411m	na	Thhalv10021302m	0.532964	Thhalv10008254m		Thhalv10016698m		Thhalv10000243m		Thhalv10025557m	-0.619769	Thhalv10005637m	-1.1435	Thhalv10023082m	-0.455323			Thhalv10001130m	-0.612345	Thhalv10011346m	-0.477916	Thhalv10005272m						Thhalv10016638m		Thhalv10023791m
				Thhalv10020856m	1.42111	Thhalv10001518m	na	Thhalv10003154m	0.535879	Thhalv10010968m		Thhalv10000934m		Thhalv10000754m		Thhalv10026093m	-0.618258	Thhalv10019219m	-1.14259	Thhalv10012737m	-0.44747			Thhalv10019322m	-0.609704	Thhalv10003812m	-0.470701	Thhalv10021074m						Thhalv10005070m		Thhalv10001236m
				Thhalv10020997m	1.46448	Thhalv10002328m	na	Thhalv10022589m	0.53964	Thhalv10022228m		Thhalv10012378m		Thhalv10029409m		Thhalv10017325m	-0.617013	Thhalv10008378m	-1.14212	Thhalv10014959m	-0.447168			Thhalv10018221m	-0.604772	Thhalv10007223m	-0.470464	Thhalv10024972m						Thhalv10024547m		Thhalv10027316m
				Thhalv10004357m	1.6818	Thhalv10004450m	na	Thhalv10015850m	0.542077	Thhalv10014706m		Thhalv10010116m		Thhalv10008129m		Thhalv10028365m	-0.616259	Thhalv10007089m	-1.13984	Thhalv10025902m	-0.440218			Thhalv10006877m	-0.601637	Thhalv10029512m	-0.462914	Thhalv10019292m						Thhalv10012040m		Thhalv10011766m
				Thhalv10026134m	1.87527	Thhalv10004867m	na	Thhalv10015020m	0.545955	Thhalv10028753m		Thhalv10011734m		Thhalv10013818m		Thhalv10002648m	-0.615977	Thhalv10027684m	-1.1389	Thhalv10003206m	-0.439951			Thhalv10004458m	-0.592319	Thhalv10004975m	-0.460249	Thhalv10026134m						Thhalv10001236m		Thhalv10000749m
				Thhalv10019327m	1.88682	Thhalv10004951m	na	Thhalv10016861m	0.548848	Thhalv10022341m		Thhalv10028334m		Thhalv10012282m		Thhalv10022946m	-0.612454	Thhalv10003215m	-1.12921	Thhalv10014730m	-0.438086			Thhalv10020731m	-0.571895	Thhalv10024514m	-0.454509	Thhalv10028773m						Thhalv10000749m		Thhalv10028523m
				Thhalv10000411m	2.02466	Thhalv10005313m	na	Thhalv10004836m	0.554447	Thhalv10001535m		Thhalv10011392m		Thhalv10007364m		Thhalv10025554m	-0.609286	Thhalv10008173m	-1.1222	Thhalv10020453m	-0.43711			Thhalv10023373m	-0.570225	Thhalv10019969m	-0.452948	Thhalv10028962m						Thhalv10000411m		Thhalv10003787m
				Thhalv10010193m	2.10529	Thhalv10006393m	na	Thhalv10001189m	0.55454	Thhalv10019205m		Thhalv10021822m		Thhalv10015081m		Thhalv10025119m	-0.604438	Thhalv10015727m	-1.12102	Thhalv10015980m	-0.434947			Thhalv10007223m	-0.557026	Thhalv10001464m	-0.452197	Thhalv10018546m						Thhalv10003787m		Thhalv10024235m
				Thhalv10009921m	2.12332	Thhalv10006464m	na	Thhalv10005178m	0.557994	Thhalv10003194m		Thhalv10026024m		Thhalv10003542m		Thhalv10018081m	-0.601061	Thhalv10003949m	-1.12053	Thhalv10021103m	-0.43386			Thhalv10014493m	-0.554647	Thhalv10024670m	-0.451134	Thhalv10003542m						Thhalv10024235m		Thhalv10020453m
				Thhalv10013042m	2.90318	Thhalv10008205m	na	Thhalv10025608m	0.56384	Thhalv10014220m		Thhalv10004580m		Thhalv10025657m		Thhalv10016844m	-0.600765	Thhalv10012883m	-1.11764	Thhalv10010931m	-0.431135			Thhalv10010733m	-0.551961	Thhalv10025244m	-0.448207	Thhalv10017326m						Thhalv10022591m		Thhalv10014200m
				Thhalv10001518m	na	Thhalv10009644m	na	Thhalv10021097m	0.571217	Thhalv10001236m		Thhalv10004532m		Thhalv10001022m		Thhalv10012568m	-0.600263	Thhalv10014607m	-1.11334	Thhalv10026302m	-0.426628			Thhalv10009002m	-0.536924	Thhalv10020816m	-0.435001	Thhalv10002567m						Thhalv10020453m		Thhalv10006637m
				Thhalv10002328m	na	Thhalv10009909m	na	Thhalv10027898m	0.572045	Thhalv10013209m		Thhalv10010968m		Thhalv10014343m		Thhalv10010628m	-0.597681	Thhalv10006811m	-1.11126	Thhalv10024181m	-0.426266			Thhalv10012306m	-0.535794	Thhalv10003811m	-0.433947	Thhalv10000828m						Thhalv10017870m		Thhalv10019246m
				Thhalv10004450m	na	Thhalv10010104m	na	Thhalv10022532m	0.573819	Thhalv10000977m		Thhalv10018408m		Thhalv10004876m		Thhalv10016256m	-0.597566	Thhalv10004739m	-1.1034	Thhalv10008339m	-0.420603			Thhalv10008419m	-0.534169	Thhalv10006126m	-0.426296	Thhalv10003684m						Thhalv10022263m		Thhalv10012417m
				Thhalv10004504m	na	Thhalv10010293m	na	Thhalv10010899m	0.574024	Thhalv10018496m		Thhalv10027896m		Thhalv10024360m		Thhalv10024215m	-0.595198	Thhalv10021696m	-1.10245	Thhalv10028372m	-0.419953			Thhalv10025034m	-0.528101	Thhalv10022297m	-0.42162	Thhalv10021422m						Thhalv10019820m		Thhalv10005443m
				Thhalv10004951m	na	Thhalv10010365m	na	Thhalv10003159m	0.574898	Thhalv10019135m		Thhalv10008894m		Thhalv10014995m		Thhalv10001503m	-0.594009	Thhalv10022501m	-1.09953	Thhalv10019895m	-0.411529			Thhalv10025570m	-0.525122	Thhalv10011546m	-0.421343	Thhalv10018524m						Thhalv10005443m		Thhalv10023326m
				Thhalv10005313m	na	Thhalv10010949m	na	Thhalv10018796m	0.575998	Thhalv10028773m		Thhalv10005811m		Thhalv10008084m		Thhalv10024229m	-0.593976	Thhalv10020339m	-1.09906	Thhalv10009921m	-0.407536			Thhalv10026996m	-0.520415	Thhalv10007072m	-0.420129	Thhalv10007198m						Thhalv10014200m		Thhalv10004635m
				Thhalv10005315m	na	Thhalv10011053m	na	Thhalv10022608m	0.576002	Thhalv10015802m		Thhalv10005530m		Thhalv10023737m		Thhalv10004114m	-0.593295	Thhalv10004283m	-1.09071	Thhalv10024676m	-0.404309			Thhalv10019585m	-0.5201	Thhalv10020784m	-0.419471	Thhalv10009068m						Thhalv10003525m		Thhalv10004836m
				Thhalv10005401m	na	Thhalv10015300m	na	Thhalv10025605m	0.577926	Thhalv10026176m		Thhalv10005628m		Thhalv10003304m		Thhalv10029533m	-0.593136	Thhalv10007897m	-1.08228	Thhalv10000158m	-0.402107			Thhalv10020563m	-0.508518	Thhalv10005887m	-0.415164	Thhalv10013570m						Thhalv10012417m		Thhalv10003525m
				Thhalv10005673m	na	Thhalv10015579m	na	Thhalv10016806m	0.580195	Thhalv10023737m		Thhalv10027967m		Thhalv10010700m		Thhalv10005782m	-0.592876	Thhalv10020942m	-1.08049	Thhalv10002341m	-0.390948			Thhalv10004196m	-0.507197	Thhalv10003215m	-0.414531	Thhalv10011829m						Thhalv10006637m		Thhalv10022591m
				Thhalv10007198m	na	Thhalv10016825m	na	Thhalv10015052m	0.582062	Thhalv10005603m		Thhalv10020543m		Thhalv10017190m		Thhalv10024555m	-0.590955	Thhalv10005924m	-1.0751	Thhalv10009414m	-0.390875			Thhalv10006970m	-0.502628	Thhalv10024761m	-0.409472	Thhalv10018139m						Thhalv10011766m		Thhalv10022263m
				Thhalv10008205m	na	Thhalv10017174m	na	Thhalv10019428m	0.582116	Thhalv10007491m		Thhalv10023806m		Thhalv10002328m		Thhalv10028896m	-0.590863	Thhalv10006512m	-1.07493	Thhalv10007529m	-0.385301			Thhalv10024313m	-0.497923	Thhalv10011204m	-0.408382	Thhalv10015308m						Thhalv10023326m		Thhalv10005254m
				Thhalv10009357m	na	Thhalv10017680m	na	Thhalv10024360m	0.582389	Thhalv10013379m		Thhalv10015300m		Thhalv10021121m		Thhalv10010801m	-0.589783	Thhalv10006534m	-1.07451	Thhalv10016844m	-0.378784			Thhalv10014706m	-0.496591	Thhalv10011236m	-0.407369	Thhalv10006974m						Thhalv10004836m		Thhalv10012410m
				Thhalv10009473m	na	Thhalv10017878m	na	Thhalv10019135m	0.58755	Thhalv10015394m		Thhalv10014583m		Thhalv10019205m		Thhalv10028005m	-0.587051	Thhalv10028883m	-1.0745	Thhalv10013511m	-0.373507			Thhalv10004989m	-0.495098	Thhalv10001957m	-0.406263	Thhalv10003304m						Thhalv10025823m		Thhalv10013042m
				Thhalv10009550m	na	Thhalv10017933m	na	Thhalv10013818m	0.589465	Thhalv10002656m		Thhalv10020085m		Thhalv10022158m		Thhalv10006999m	-0.585995	Thhalv10006807m	-1.07081	Thhalv10025371m	-0.372541			Thhalv10022835m	-0.494936	Thhalv10013346m	-0.405296	Thhalv10004375m						Thhalv10013042m		Thhalv10025823m
				Thhalv10009644m	na	Thhalv10019136m	na	Thhalv10011597m	0.592459	Thhalv10016663m		Thhalv10019618m		Thhalv10015198m		Thhalv10026135m	-0.582859	Thhalv10014266m	-1.0675	Thhalv10025552m	-0.37007			Thhalv10022717m	-0.489184	Thhalv10003684m	-0.403953	Thhalv10002991m						Thhalv10009644m		Thhalv10013323m
				Thhalv10009793m	na	Thhalv10019246m	na	Thhalv10007726m	0.593821	Thhalv10005971m		Thhalv10026012m		Thhalv10020884m		Thhalv10011729m	-0.579022	Thhalv10024842m	-1.06262	Thhalv10016263m	-0.369517			Thhalv10022063m	-0.486191	Thhalv10002648m	-0.400786	Thhalv10010643m						Thhalv10004635m		Thhalv10004902m
				Thhalv10009909m	na	Thhalv10019473m	na	Thhalv10018420m	0.593947	Thhalv10026260m		Thhalv10015213m		Thhalv10025501m		Thhalv10027901m	-0.57803	Thhalv10015984m	-1.06205	Thhalv10011800m	-0.369209			Thhalv10018976m	-0.482227	Thhalv10021516m	-0.398016	Thhalv10007493m						Thhalv10024291m		Thhalv10022581m
				Thhalv10010104m	na	Thhalv10019625m	na	Thhalv10023903m	0.594239	Thhalv10023566m		Thhalv10017150m		Thhalv10015579m		Thhalv10023373m	-0.577975	Thhalv10022562m	-1.05795	Thhalv10026162m	-0.366474			Thhalv10019263m	-0.482029	Thhalv10027807m	-0.397474	Thhalv10023624m						Thhalv10019246m		Thhalv10024291m
				Thhalv10010365m	na	Thhalv10019640m	na	Thhalv10001742m	0.596428	Thhalv10000864m		Thhalv10019292m		Thhalv10004532m		Thhalv10003307m	-0.577006	Thhalv10011257m	-1.05033	Thhalv10001019m	-0.360654			Thhalv10016206m	-0.481029	Thhalv10018456m	-0.395863	Thhalv10026102m						Thhalv10012410m		Thhalv10010822m
				Thhalv10011977m	na	Thhalv10019700m	na	Thhalv10007493m	0.60425	Thhalv10011392m		Thhalv10024316m		Thhalv10005070m		Thhalv10018370m	-0.571363	Thhalv10006332m	-1.04793	Thhalv10004334m	-0.359595			Thhalv10024291m	-0.472198	Thhalv10007603m	-0.394648	Thhalv10002782m						Thhalv10005254m		Thhalv10013904m
				Thhalv10012010m	na	Thhalv10020501m	na	Thhalv10007658m	0.613472	Thhalv10013961m		Thhalv10009293m		Thhalv10011051m		Thhalv10025676m	-0.567423	Thhalv10002116m	-1.04543	Thhalv10026222m	-0.358649			Thhalv10014255m	-0.471361	Thhalv10017785m	-0.393279	Thhalv10008238m						Thhalv10013323m		Thhalv10013461m
				Thhalv10015300m	na	Thhalv10021822m	na	Thhalv10008572m	0.613899	Thhalv10014104m		Thhalv10013970m		Thhalv10025143m		Thhalv10017374m	-0.562225	Thhalv10025197m	-1.04518	Thhalv10008660m	-0.35837			Thhalv10005088m	-0.47117	Thhalv10004283m	-0.390638	Thhalv10008976m						Thhalv10010822m		Thhalv10010118m
				Thhalv10015579m	na	Thhalv10022069m	na	Thhalv10029421m	0.618971	Thhalv10019128m		Thhalv10008342m		Thhalv10016419m		Thhalv10008701m	-0.56148	Thhalv10016196m	-1.04292	Thhalv10025676m	-0.356381			Thhalv10019462m	-0.470462	Thhalv10008744m	-0.390454	Thhalv10025989m						Thhalv10013461m		Thhalv10009644m
				Thhalv10017050m	na	Thhalv10022341m	na	Thhalv10018000m	0.624797	Thhalv10024960m		Thhalv10002504m		Thhalv10027896m		Thhalv10012853m	-0.561157	Thhalv10000207m	-1.0352	Thhalv10002569m	-0.3533			Thhalv10016894m	-0.468149	Thhalv10026710m	-0.388249	Thhalv10015645m						Thhalv10003538m		Thhalv10023239m
				Thhalv10017174m	na	Thhalv10023052m	na	Thhalv10025657m	0.625497	Thhalv10025501m		Thhalv10028991m		Thhalv10008166m		Thhalv10000934m	-0.557027	Thhalv10013822m	-1.0315	Thhalv10029083m	-0.351713			Thhalv10028497m	-0.467515	Thhalv10029533m	-0.385797	Thhalv10017072m						Thhalv10022581m		Thhalv10007459m
				Thhalv10017333m	na	Thhalv10025504m	na	Thhalv10020665m	0.638329	Thhalv10013751m		Thhalv10012142m		Thhalv10012478m		Thhalv10010866m	-0.556891	Thhalv10011476m	-1.02611	Thhalv10022472m	-0.351659			Thhalv10018134m	-0.466291	Thhalv10001632m	-0.381978	Thhalv10006568m						Thhalv10014165m		Thhalv10014165m
				Thhalv10017680m	na	Thhalv10027235m	na	Thhalv10018566m	0.641304	Thhalv10005085m		Thhalv10012613m		Thhalv10013461m		Thhalv10015432m	-0.552258	Thhalv10019944m	-1.02245	Thhalv10025406m	-0.35098			Thhalv10007428m	-0.464629	Thhalv10006243m	-0.381827	Thhalv10008445m						Thhalv10004902m		Thhalv10003252m
				Thhalv10017839m	na	Thhalv10027260m	na	Thhalv10000256m	0.643822	Thhalv10010229m		Thhalv10001460m		Thhalv10010226m		Thhalv10018233m	-0.552187	Thhalv10006874m	-1.02103	Thhalv10025336m	-0.350348			Thhalv10018252m	-0.463246	Thhalv10026635m	-0.378498	Thhalv10026260m						Thhalv10007459m		Thhalv10020705m
				Thhalv10017933m	na	Thhalv10027316m	na	Thhalv10016154m	0.643996	Thhalv10001027m		Thhalv10020856m		Thhalv10006957m		Thhalv10026882m	-0.550729	Thhalv10007405m	-1.021	Thhalv10006939m	-0.34813			Thhalv10007483m	-0.462814	Thhalv10012486m	-0.375957	Thhalv10019930m						Thhalv10003252m		Thhalv10003538m
				Thhalv10019136m	na	Thhalv10028334m	na	Thhalv10013275m	0.647138	Thhalv10024360m		Thhalv10019499m		Thhalv10000857m		Thhalv10011597m	-0.550445	Thhalv10008606m	-1.00985	Thhalv10011899m	-0.345541			Thhalv10000460m	-0.462335	Thhalv10016170m	-0.372222	Thhalv10008084m						Thhalv10013904m		Thhalv10007161m
				Thhalv10019246m	na	Thhalv10029183m	na	Thhalv10002666m	0.650931	Thhalv10005443m		Thhalv10024090m		Thhalv10001501m		Thhalv10020734m	-0.548422	Thhalv10027610m	-1.00971	Thhalv10004872m	-0.33853			Thhalv10014705m	-0.458661	Thhalv10000090m	-0.371397	Thhalv10026607m						Thhalv10010118m		Thhalv10026011m
				Thhalv10019473m	na	Thhalv10029423m	na	Thhalv10012932m	0.654536	Thhalv10028330m		Thhalv10019944m		Thhalv10010116m		Thhalv10003215m	-0.543963	Thhalv10013953m	-1.0095	Thhalv10025989m	-0.336893			Thhalv10015852m	-0.453461	Thhalv10028517m	-0.368164	Thhalv10017885m						Thhalv10024074m		Thhalv10019820m
				Thhalv10019625m	na			Thhalv10011244m	0.654582	Thhalv10015850m		Thhalv10011051m		Thhalv10011564m		Thhalv10024054m	-0.542807	Thhalv10002341m	-1.00881	Thhalv10010752m	-0.336327			Thhalv10011553m	-0.453007	Thhalv10012997m	-0.36777	Thhalv10007601m						Thhalv10007161m		Thhalv10014610m
				Thhalv10019640m	na			Thhalv10002061m	0.65512	Thhalv10004989m		Thhalv10024629m		Thhalv10008954m		Thhalv10001552m	-0.542791	Thhalv10008122m	-1.00819	Thhalv10025907m	-0.331207			Thhalv10005906m	-0.449295	Thhalv10024563m	-0.3675	Thhalv10015727m						Thhalv10020705m		Thhalv10006957m
				Thhalv10019700m	na			Thhalv10000782m	0.655602	Thhalv10022158m		Thhalv10022532m		Thhalv10013275m		Thhalv10010524m	-0.53958	Thhalv10024088m	-1.00587	Thhalv10018669m	-0.330089			Thhalv10003672m	-0.445519	Thhalv10005354m	-0.366083	Thhalv10025345m						Thhalv10023239m		Thhalv10023215m
				Thhalv10020501m	na			Thhalv10024235m	0.656244	Thhalv10027857m		Thhalv10022021m		Thhalv10005022m		Thhalv10013045m	-0.539283	Thhalv10028803m	-1.00473	Thhalv10025605m	-0.321163			Thhalv10011236m	-0.438052	Thhalv10004925m	-0.364896	Thhalv10022845m						Thhalv10014610m		Thhalv10017870m
				Thhalv10021822m	na			Thhalv10012613m	0.656502	Thhalv10023604m		Thhalv10024547m		Thhalv10010485m		Thhalv10004283m	-0.538883	Thhalv10023631m	-0.998906	Thhalv10011166m	-0.321094			Thhalv10018456m	-0.437943	Thhalv10016497m	-0.362963	Thhalv10017174m						Thhalv10026011m		Thhalv10000256m
				Thhalv10021928m	na			Thhalv10018109m	0.658327	Thhalv10000934m		Thhalv10027479m		Thhalv10002782m		Thhalv10008672m	-0.538183	Thhalv10026945m	-0.996148	Thhalv10028709m	-0.3209			Thhalv10019915m	-0.434835	Thhalv10024215m	-0.360431	Thhalv10027799m						Thhalv10008342m		Thhalv10018024m
				Thhalv10022069m	na			Thhalv10013751m	0.669269	Thhalv10000256m		Thhalv10028409m		Thhalv10021042m		Thhalv10010306m	-0.537419	Thhalv10009690m	-0.99478	Thhalv10001775m	-0.319765			Thhalv10016504m	-0.422823	Thhalv10003736m	-0.357009	Thhalv10023373m						Thhalv10004085m		Thhalv10016177m
				Thhalv10022341m	na			Thhalv10001027m	0.67518	Thhalv10007198m		Thhalv10026740m		Thhalv10025916m		Thhalv10028508m	-0.537035	Thhalv10026312m	-0.987493	Thhalv10011874m	-0.318764			Thhalv10004520m	-0.421341	Thhalv10019218m	-0.356647	Thhalv10000820m						Thhalv10023215m		Thhalv10024670m
				Thhalv10023052m	na			Thhalv10006637m	0.678636	Thhalv10025504m		Thhalv10016806m		Thhalv10004196m		Thhalv10004907m	-0.533948	Thhalv10022466m	-0.985082	Thhalv10018182m	-0.317342			Thhalv10006939m	-0.420699	Thhalv10025648m	-0.347831	Thhalv10027823m						Thhalv10008894m		Thhalv10024074m
				Thhalv10024076m	na			Thhalv10007491m	0.68169	Thhalv10008976m		Thhalv10029393m		Thhalv10022988m		Thhalv10023128m	-0.533207	Thhalv10014937m	-0.983739	Thhalv10010846m	-0.313578			Thhalv10010404m	-0.420465	Thhalv10019945m	-0.347065	Thhalv10000070m						Thhalv10021822m		Thhalv10010293m
				Thhalv10024103m	na			Thhalv10016398m	0.682501	Thhalv10006967m		Thhalv10005954m		Thhalv10009397m		Thhalv10027798m	-0.531032	Thhalv10009738m	-0.983053	Thhalv10009353m	-0.310989			Thhalv10015858m	-0.417398	Thhalv10002371m	-0.343546	Thhalv10026012m						Thhalv10028873m		Thhalv10008894m
				Thhalv10026830m	na			Thhalv10018120m	0.693244	Thhalv10027951m		Thhalv10004673m		Thhalv10001921m		Thhalv10028930m	-0.529665	Thhalv10004255m	-0.981285	Thhalv10008238m	-0.304184			Thhalv10019952m	-0.416393	Thhalv10000749m	-0.333436	Thhalv10019657m						Thhalv10006957m		Thhalv10028873m
				Thhalv10027149m	na			Thhalv10022021m	0.697749	Thhalv10010433m		Thhalv10014220m		Thhalv10014464m		Thhalv10009049m	-0.529454	Thhalv10019773m	-0.977148	Thhalv10028773m	-0.296361			Thhalv10006262m	-0.41063	Thhalv10023330m	-0.331903	Thhalv10019263m						Thhalv10018024m		Thhalv10012010m
				Thhalv10027235m	na			Thhalv10016711m	0.697879	Thhalv10017326m		Thhalv10025608m		Thhalv10006224m		Thhalv10028208m	-0.529038	Thhalv10010435m	-0.976997	Thhalv10003245m	-0.29379			Thhalv10002648m	-0.410501	Thhalv10010108m	-0.330851	Thhalv10008942m						Thhalv10000256m		Thhalv10008342m
				Thhalv10027316m	na			Thhalv10009921m	0.698584	Thhalv10011358m		Thhalv10021074m		Thhalv10005443m		Thhalv10005242m	-0.528872	Thhalv10019689m	-0.972492	Thhalv10011314m	-0.289719			Thhalv10024273m	-0.408389	Thhalv10012465m	-0.330216	Thhalv10010456m						Thhalv10024670m		Thhalv10021822m
				Thhalv10028155m	na			Thhalv10018141m	0.71015	Thhalv10001479m		Thhalv10003590m		Thhalv10019918m		Thhalv10014959m	-0.527139	Thhalv10008957m	-0.963177	Thhalv10027786m	-0.289326			Thhalv10028700m	-0.406705	Thhalv10025377m	-0.32645	Thhalv10018006m						Thhalv10028664m		Thhalv10028664m
				Thhalv10029183m	na			Thhalv10016217m	0.714015	Thhalv10019944m		Thhalv10029409m		Thhalv10000934m		Thhalv10008660m	-0.526143	Thhalv10027741m	-0.963069	Thhalv10006281m	-0.288794			Thhalv10011701m	-0.405321	Thhalv10017959m	-0.325015	Thhalv10026679m						Thhalv10010293m		Thhalv10004085m
				Thhalv10029423m	na			Thhalv10019992m	0.715673	Thhalv10003450m		Thhalv10027745m		Thhalv10005313m		Thhalv10015727m	-0.525901	Thhalv10007149m	-0.962312	Thhalv10011350m	-0.286313			Thhalv10003061m	-0.403999	Thhalv10014561m	-0.322171	Thhalv10002328m						Thhalv10000924m		Thhalv10000924m
								Thhalv10019944m	0.716002	Thhalv10023718m		Thhalv10020501m		Thhalv10015551m		Thhalv10004863m	-0.522057	Thhalv10002540m	-0.961997	Thhalv10016615m	-0.277177			Thhalv10025843m	-0.399474	Thhalv10006442m	-0.314215	Thhalv10010104m						Thhalv10010957m		Thhalv10013151m
								Thhalv10003608m	0.716319	Thhalv10028709m		Thhalv10001518m		Thhalv10010548m		Thhalv10000070m	-0.517126	Thhalv10002728m	-0.960742	Thhalv10016750m	-0.275656			Thhalv10018420m	-0.39786	Thhalv10013442m	-0.31338	Thhalv10018327m						Thhalv10023339m		Thhalv10016490m
								Thhalv10018787m	0.717907	Thhalv10026105m		Thhalv10013566m		Thhalv10008913m		Thhalv10028405m	-0.513431	Thhalv10008499m	-0.959911	Thhalv10007798m	-0.26983			Thhalv10013388m	-0.39597	Thhalv10018176m	-0.308482	Thhalv10021458m						Thhalv10012010m		Thhalv10023339m
								Thhalv10017291m	0.718564	Thhalv10024320m		Thhalv10002507m		Thhalv10008701m		Thhalv10025569m	-0.512465	Thhalv10004458m	-0.955281	Thhalv10002719m	-0.266542			Thhalv10020661m	-0.395594	Thhalv10011062m	-0.307042	Thhalv10007445m						Thhalv10015542m		Thhalv10010957m
								Thhalv10017571m	0.725867	Thhalv10012613m		Thhalv10013956m		Thhalv10002478m		Thhalv10008890m	-0.511234	Thhalv10023967m	-0.954784	Thhalv10012453m	-0.261695			Thhalv10027988m	-0.393097	Thhalv10019709m	-0.298543	Thhalv10012282m						Thhalv10016177m		Thhalv10021116m
								Thhalv10003590m	0.746043	Thhalv10019295m		Thhalv10008499m		Thhalv10028709m		Thhalv10002782m	-0.511038	Thhalv10021062m	-0.953093	Thhalv10016918m	-0.259335			Thhalv10012973m	-0.391269	Thhalv10028085m	-0.298534	Thhalv10025036m						Thhalv10006393m		Thhalv10024360m
								Thhalv10018424m	0.786707	Thhalv10028463m		Thhalv10027947m		Thhalv10022547m		Thhalv10027313m	-0.510913	Thhalv10002782m	-0.951469	Thhalv10014684m	-0.2591			Thhalv10014659m	-0.390017	Thhalv10020601m	-0.293826	Thhalv10027053m						Thhalv10022214m		Thhalv10015542m
								Thhalv10024637m	0.788626	Thhalv10013566m		Thhalv10023414m		Thhalv10022556m		Thhalv10009127m	-0.510499	Thhalv10011724m	-0.951144	Thhalv10008005m	-0.256411			Thhalv10007242m	-0.387465	Thhalv10029243m	-0.293128	Thhalv10018566m						Thhalv10013151m		Thhalv10006393m
								Thhalv10025588m	0.790816	Thhalv10010548m		Thhalv10015509m		Thhalv10007956m		Thhalv10028177m	-0.510275	Thhalv10001453m	-0.951045	Thhalv10013209m	-0.25421			Thhalv10007072m	-0.384397	Thhalv10020355m	-0.289464	Thhalv10014069m						Thhalv10027864m		Thhalv10019364m
								Thhalv10005572m	0.792333	Thhalv10006065m		Thhalv10002387m		Thhalv10005770m		Thhalv10004681m	-0.503963	Thhalv10011859m	-0.948691	Thhalv10011401m	-0.252577			Thhalv10009202m	-0.383541	Thhalv10002464m	-0.286929	Thhalv10006967m						Thhalv10024360m		Thhalv10025013m
								Thhalv10016883m	0.79666	Thhalv10016861m		Thhalv10017676m		Thhalv10028955m		Thhalv10015542m	-0.502128	Thhalv10008976m	-0.946659	Thhalv10021062m	-0.252209			Thhalv10008707m	-0.38058	Thhalv10002382m	-0.279495	Thhalv10026281m						Thhalv10016490m		Thhalv10013758m
								Thhalv10017885m	0.812964	Thhalv10026024m		Thhalv10018692m		Thhalv10002597m		Thhalv10009414m	-0.497649	Thhalv10016692m	-0.945931	Thhalv10021390m	-0.250373			Thhalv10017163m	-0.377194	Thhalv10025572m	-0.279056	Thhalv10008122m						Thhalv10021116m		Thhalv10027864m
								Thhalv10013379m	0.840339	Thhalv10009543m		Thhalv10024637m		Thhalv10024103m		Thhalv10017341m	-0.496817	Thhalv10029400m	-0.944999	Thhalv10020772m	-0.249574			Thhalv10006807m	-0.377074	Thhalv10010704m	-0.263933	Thhalv10004241m						Thhalv10013209m		Thhalv10002031m
								Thhalv10014608m	0.8601	Thhalv10027942m		Thhalv10023569m		Thhalv10024475m		Thhalv10005137m	-0.495849	Thhalv10004701m	-0.94477	Thhalv10014583m	-0.249151			Thhalv10019219m	-0.376394	Thhalv10016455m	-0.260826	Thhalv10010116m						Thhalv10024763m		Thhalv10013209m
								Thhalv10019263m	0.877292	Thhalv10017854m		Thhalv10022051m		Thhalv10029393m		Thhalv10006609m	-0.494945	Thhalv10015980m	-0.941312	Thhalv10001470m	-0.248222			Thhalv10012254m	-0.374851	Thhalv10023925m	-0.260771	Thhalv10027158m						Thhalv10025013m		Thhalv10022214m
								Thhalv10023239m	0.878248	Thhalv10017190m		Thhalv10019907m		Thhalv10028353m		Thhalv10024556m	-0.494811	Thhalv10026980m	-0.938651	Thhalv10027741m	-0.244795			Thhalv10029108m	-0.371254	Thhalv10000170m	-0.259982	Thhalv10013069m						Thhalv10002031m		Thhalv10002003m
								Thhalv10021262m	0.901937	Thhalv10024204m		Thhalv10011710m		Thhalv10027927m		Thhalv10003525m	-0.49399	Thhalv10004493m	-0.934855	Thhalv10018456m	-0.242611			Thhalv10023337m	-0.371099	Thhalv10010899m	-0.259784	Thhalv10025504m						Thhalv10016692m		Thhalv10014583m
								Thhalv10027607m	0.902206	Thhalv10019136m		Thhalv10027757m		Thhalv10003590m		Thhalv10010540m	-0.492222	Thhalv10019608m	-0.934057	Thhalv10024726m	-0.240558			Thhalv10007554m	-0.365213	Thhalv10001974m	-0.256802	Thhalv10002727m						Thhalv10002003m		Thhalv10015472m
								Thhalv10001000m	0.906401	Thhalv10022830m		Thhalv10008122m		Thhalv10022472m		Thhalv10027607m	-0.489481	Thhalv10017166m	-0.932915	Thhalv10008596m	-0.237635			Thhalv10021977m	-0.363945	Thhalv10007091m	-0.256573	Thhalv10022889m						Thhalv10013758m		Thhalv10004975m
								Thhalv10003542m	0.907629	Thhalv10022593m		Thhalv10002335m		Thhalv10016711m		Thhalv10004385m	-0.489201	Thhalv10014285m	-0.930483	Thhalv10014631m	-0.236383			Thhalv10007365m	-0.363749	Thhalv10024584m	-0.252553	Thhalv10028005m						Thhalv10019364m		Thhalv10000411m
								Thhalv10001638m	0.908852	Thhalv10002653m		Thhalv10016310m		Thhalv10016455m		Thhalv10010704m	-0.487315	Thhalv10019533m	-0.926629	Thhalv10029108m	-0.236148			Thhalv10003558m	-0.361076	Thhalv10006134m	-0.251951	Thhalv10009407m						Thhalv10004975m		Thhalv10024763m
								Thhalv10011820m	0.914314	Thhalv10012682m		Thhalv10014543m		Thhalv10008660m		Thhalv10024670m	-0.482057	Thhalv10013069m	-0.925294	Thhalv10013576m	-0.235546			Thhalv10016843m	-0.36106	Thhalv10004472m	-0.251294	Thhalv10015509m						Thhalv10024373m		Thhalv10012661m
								Thhalv10012040m	0.945357	Thhalv10019320m		Thhalv10027396m		Thhalv10002359m		Thhalv10000192m	-0.480923	Thhalv10023737m	-0.924371	Thhalv10025583m	-0.233391			Thhalv10003848m	-0.360893	Thhalv10000322m	-0.249481	Thhalv10008913m						Thhalv10006281m		Thhalv10025723m
								Thhalv10025133m	0.94881	Thhalv10018855m		Thhalv10017051m		Thhalv10008334m		Thhalv10006013m	-0.479628	Thhalv10026012m	-0.921456	Thhalv10007615m	-0.230457			Thhalv10007027m	-0.359149	Thhalv10029521m	-0.247619	Thhalv10019295m						Thhalv10009860m		Thhalv10023653m
								Thhalv10002416m	0.958757	Thhalv10011575m		Thhalv10006747m		Thhalv10026281m		Thhalv10013362m	-0.479001	Thhalv10026831m	-0.920811	Thhalv10028598m	-0.230339			Thhalv10005137m	-0.356664	Thhalv10011329m	-0.246711	Thhalv10027902m						Thhalv10021707m		Thhalv10016692m
								Thhalv10020825m	0.961644	Thhalv10004487m		Thhalv10026102m		Thhalv10025608m		Thhalv10010362m	-0.477921	Thhalv10008308m	-0.917492	Thhalv10027942m	-0.230333			Thhalv10027617m	-0.354303	Thhalv10020635m	-0.243446	Thhalv10021577m						Thhalv10029469m		Thhalv10021707m
								Thhalv10010116m	0.968034	Thhalv10007074m		Thhalv10026291m		Thhalv10017325m		Thhalv10013822m	-0.477013	Thhalv10002814m	-0.916643	Thhalv10001741m	-0.229434			Thhalv10002785m	-0.353879	Thhalv10009998m	-0.24312	Thhalv10016118m						Thhalv10012661m		Thhalv10009860m
								Thhalv10015458m	1.02325	Thhalv10027963m		Thhalv10024903m		Thhalv10020997m		Thhalv10006512m	-0.476871	Thhalv10010374m	-0.91651	Thhalv10028879m	-0.2293			Thhalv10000764m	-0.35002	Thhalv10016883m	-0.241939	Thhalv10019219m						Thhalv10023653m		Thhalv10001665m
								Thhalv10003642m	1.04812	Thhalv10003307m		Thhalv10019295m		Thhalv10005862m		Thhalv10027608m	-0.476783	Thhalv10011184m	-0.916108	Thhalv10018370m	-0.228364			Thhalv10018005m	-0.34949	Thhalv10007665m	-0.23648	Thhalv10029108m						Thhalv10011977m		Thhalv10020884m
								Thhalv10013042m	1.05588	Thhalv10002743m		Thhalv10023619m		Thhalv10025764m		Thhalv10012635m	-0.476567	Thhalv10022813m	-0.913306	Thhalv10026042m	-0.224252			Thhalv10000879m	-0.342983	Thhalv10018746m	-0.236283	Thhalv10024655m						Thhalv10014583m		Thhalv10025605m
								Thhalv10019930m	1.08406	Thhalv10002416m		Thhalv10000070m		Thhalv10019210m		Thhalv10021244m	-0.476068	Thhalv10023408m	-0.910449	Thhalv10022933m	-0.219627			Thhalv10017159m	-0.341873	Thhalv10009277m	-0.232552	Thhalv10005254m						Thhalv10015472m		Thhalv10010899m
								Thhalv10028707m	1.08744	Thhalv10017291m		Thhalv10010910m		Thhalv10018669m		Thhalv10004334m	-0.47545	Thhalv10028869m	-0.910139	Thhalv10012883m	-0.210007			Thhalv10018723m	-0.340017	Thhalv10025356m	-0.225921	Thhalv10011345m						Thhalv10025723m		Thhalv10029469m
								Thhalv10013323m	1.09893	Thhalv10028866m		Thhalv10016692m		Thhalv10025723m		Thhalv10015290m	-0.471128	Thhalv10027807m	-0.910124	Thhalv10012492m	-0.207444			Thhalv10007780m	-0.33852	Thhalv10011446m	-0.22572	Thhalv10012797m						Thhalv10009793m		Thhalv10006281m
								Thhalv10017249m	1.12384	Thhalv10012327m		Thhalv10009203m		Thhalv10019219m		Thhalv10024543m	-0.468712	Thhalv10003454m	-0.90961	Thhalv10008122m	-0.203946			Thhalv10025761m	-0.337301	Thhalv10026761m	-0.222327	Thhalv10010931m						Thhalv10010899m		Thhalv10024103m
								Thhalv10025716m	1.13774	Thhalv10010578m		Thhalv10015308m		Thhalv10008012m		Thhalv10026260m	-0.467251	Thhalv10024670m	-0.908324	Thhalv10006659m	-0.203371			Thhalv10016507m	-0.335044	Thhalv10011764m	-0.221761	Thhalv10025566m						Thhalv10022871m		Thhalv10017163m
								Thhalv10026105m	1.15065	Thhalv10018828m		Thhalv10027629m		Thhalv10027836m		Thhalv10029236m	-0.465483	Thhalv10028773m	-0.906912	Thhalv10003193m	-0.202368			Thhalv10025033m	-0.327056	Thhalv10015645m	-0.220724	Thhalv10001578m						Thhalv10020884m		Thhalv10022871m
								Thhalv10026635m	1.15184	Thhalv10019918m		Thhalv10008005m		Thhalv10021074m		Thhalv10003252m	-0.464728	Thhalv10013751m	-0.906755	Thhalv10013954m	-0.200421			Thhalv10018123m	-0.326872	Thhalv10012254m	-0.22051	Thhalv10016766m						Thhalv10017163m		Thhalv10021427m
								Thhalv10019098m	1.15187	Thhalv10007675m		Thhalv10011316m		Thhalv10010305m		Thhalv10024934m	-0.462872	Thhalv10008709m	-0.903471	Thhalv10018154m	-0.200014			Thhalv10009068m	-0.32649	Thhalv10020160m	-0.220011	Thhalv10008266m						Thhalv10007303m		Thhalv10001577m
								Thhalv10023806m	1.19082	Thhalv10011977m		Thhalv10007949m		Thhalv10003897m		Thhalv10025605m	-0.462543	Thhalv10016843m	-0.903273	Thhalv10026377m	-0.199694			Thhalv10021689m	-0.325932	Thhalv10008584m	-0.219108	Thhalv10026022m						Thhalv10017854m		Thhalv10024373m
								Thhalv10008129m	1.19655	Thhalv10004876m		Thhalv10023566m		Thhalv10029236m		Thhalv10008156m	-0.460989	Thhalv10014374m	-0.902707	Thhalv10025204m	-0.199559			Thhalv10007303m	-0.325766	Thhalv10029088m	-0.21882	Thhalv10012856m						Thhalv10001665m		Thhalv10017854m
								Thhalv10010801m	1.20193	Thhalv10002486m		Thhalv10017091m		Thhalv10017405m		Thhalv10003679m	-0.45984	Thhalv10023485m	-0.902257	Thhalv10028355m	-0.194746			Thhalv10016698m	-0.322413	Thhalv10010227m	-0.216084	Thhalv10007252m						Thhalv10021427m		Thhalv10011977m
								Thhalv10018524m	1.23225	Thhalv10024235m		Thhalv10000629m		Thhalv10007665m		Thhalv10003653m	-0.459018	Thhalv10018862m	-0.901	Thhalv10007149m	-0.191315			Thhalv10014035m	-0.321537	Thhalv10024449m	-0.212329	Thhalv10000919m						Thhalv10024186m		Thhalv10010222m
								Thhalv10003061m	1.23886	Thhalv10019098m		Thhalv10016933m		Thhalv10027152m		Thhalv10013409m	-0.457088	Thhalv10025907m	-0.90033	Thhalv10013374m	-0.190097			Thhalv10016725m	-0.321082	Thhalv10010395m	-0.209813	Thhalv10013638m						Thhalv10024076m		Thhalv10008254m
								Thhalv10027799m	1.24512	Thhalv10017036m		Thhalv10023280m		Thhalv10012866m		Thhalv10001762m	-0.456458	Thhalv10021310m	-0.898896	Thhalv10016766m	-0.189448			Thhalv10003241m	-0.320117	Thhalv10006079m	-0.206734	Thhalv10004869m						Thhalv10025605m		Thhalv10027519m
								Thhalv10023506m	1.28016	Thhalv10024103m		Thhalv10027041m		Thhalv10001481m		Thhalv10006874m	-0.455668	Thhalv10004489m	-0.898892	Thhalv10007726m	-0.186919			Thhalv10000746m	-0.319592	Thhalv10019320m	-0.205265	Thhalv10002017m						Thhalv10024103m		Thhalv10014540m
								Thhalv10028897m	1.32515	Thhalv10029236m		Thhalv10023239m		Thhalv10027041m		Thhalv10026683m	-0.454721	Thhalv10014393m	-0.898861	Thhalv10001453m	-0.183986			Thhalv10015727m	-0.318162	Thhalv10008606m	-0.202752	Thhalv10013493m						Thhalv10001577m		Thhalv10018408m
								Thhalv10008359m	1.33254	Thhalv10015308m		Thhalv10021121m		Thhalv10011721m		Thhalv10000807m	-0.453775	Thhalv10025196m	-0.898856	Thhalv10025196m	-0.183045			Thhalv10016744m	-0.31628	Thhalv10025045m	-0.200627	Thhalv10021121m						Thhalv10010222m		Thhalv10026635m
								Thhalv10004472m	1.37655	Thhalv10014583m		Thhalv10006539m		Thhalv10028866m		Thhalv10023082m	-0.453473	Thhalv10017977m	-0.897783	Thhalv10019058m	-0.182893			Thhalv10001231m	-0.315957	Thhalv10018463m	-0.199906	Thhalv10015579m						Thhalv10027519m		Thhalv10024076m
								Thhalv10002031m	1.38227	Thhalv10015374m		Thhalv10016177m		Thhalv10014200m		Thhalv10016304m	-0.452893	Thhalv10012983m	-0.896662	Thhalv10014906m	-0.181615			Thhalv10016572m	-0.311394	Thhalv10013522m	-0.199571	Thhalv10015840m						Thhalv10015308m		Thhalv10003897m
								Thhalv10024547m	1.38295	Thhalv10019246m		Thhalv10020884m		Thhalv10015376m		Thhalv10012737m	-0.451407	Thhalv10004635m	-0.892976	Thhalv10013060m	-0.179288			Thhalv10026728m	-0.310212	Thhalv10018461m	-0.194552	Thhalv10020665m						Thhalv10008254m		Thhalv10020985m
								Thhalv10009068m	1.43658	Thhalv10009644m		Thhalv10004067m		Thhalv10015128m		Thhalv10005557m	-0.450711	Thhalv10021577m	-0.891133	Thhalv10023566m	-0.178857			Thhalv10029474m	-0.309658	Thhalv10016572m	-0.194409	Thhalv10016540m						Thhalv10014540m		Thhalv10007303m
								Thhalv10006918m	1.44804	Thhalv10026222m		Thhalv10006393m		Thhalv10014583m		Thhalv10027159m	-0.4507	Thhalv10017872m	-0.884866	Thhalv10000828m	-0.178475			Thhalv10006243m	-0.30659	Thhalv10001898m	-0.193972	Thhalv10020053m						Thhalv10003897m		Thhalv10015308m
								Thhalv10023718m	1.48103	Thhalv10017005m		Thhalv10003304m		Thhalv10027519m		Thhalv10012980m	-0.449601	Thhalv10011646m	-0.884524	Thhalv10011680m	-0.178287			Thhalv10026189m	-0.300778	Thhalv10028795m	-0.192324	Thhalv10007364m						Thhalv10026635m		Thhalv10025204m
								Thhalv10004085m	1.58764	Thhalv10020665m		Thhalv10000179m		Thhalv10002335m		Thhalv10010435m	-0.448898	Thhalv10000461m	-0.882132	Thhalv10001918m	-0.175143			Thhalv10019254m	-0.300677	Thhalv10008156m	-0.189886	Thhalv10017021m						Thhalv10018538m		Thhalv10024186m
								Thhalv10024960m	1.72283	Thhalv10000019m		Thhalv10025605m		Thhalv10022532m		Thhalv10011680m	-0.444743	Thhalv10011314m	-0.880652	Thhalv10026176m	-0.174849			Thhalv10019320m	-0.297694	Thhalv10001382m	-0.188503	Thhalv10010305m						Thhalv10020985m		Thhalv10009793m
								Thhalv10027053m	1.77975	Thhalv10012661m		Thhalv10026222m		Thhalv10007909m		Thhalv10008558m	-0.442879	Thhalv10023611m	-0.879626	Thhalv10020493m	-0.17315			Thhalv10028803m	-0.29698	Thhalv10028568m	-0.185322	Thhalv10000020m						Thhalv10018141m		Thhalv10012401m
								Thhalv10020856m	1.80608	Thhalv10027708m		Thhalv10027608m		Thhalv10027756m		Thhalv10019876m	-0.442257	Thhalv10005742m	-0.879248	Thhalv10019255m	-0.171028			Thhalv10007825m	-0.294396	Thhalv10014578m	-0.184308	Thhalv10014659m						Thhalv10018408m		Thhalv10015300m
								Thhalv10024291m	1.84356	Thhalv10019895m		Thhalv10027152m		Thhalv10028795m		Thhalv10010833m	-0.441417	Thhalv10028903m	-0.878858	Thhalv10006620m	-0.168505			Thhalv10012478m	-0.293427	Thhalv10014882m	-0.183824	Thhalv10004916m						Thhalv10025204m		Thhalv10013594m
								Thhalv10028873m	1.88064	Thhalv10019364m		Thhalv10003538m		Thhalv10014607m		Thhalv10005669m	-0.441257	Thhalv10023646m	-0.872998	Thhalv10007156m	-0.167007			Thhalv10001097m	-0.292703	Thhalv10005165m	-0.178173	Thhalv10022011m						Thhalv10015300m		Thhalv10006620m
								Thhalv10004357m	1.96688	Thhalv10005146m		Thhalv10018353m		Thhalv10028736m		Thhalv10029400m	-0.440854	Thhalv10020985m	-0.872727	Thhalv10005107m	-0.166386			Thhalv10001002m	-0.287888	Thhalv10028803m	-0.178167	Thhalv10025583m						Thhalv10005628m		Thhalv10001203m
								Thhalv10017586m	2.04015	Thhalv10013348m		Thhalv10005107m		Thhalv10010661m		Thhalv10010138m	-0.439371	Thhalv10012859m	-0.869519	Thhalv10005561m	-0.164085			Thhalv10023348m	-0.285627	Thhalv10012967m	-0.1777	Thhalv10004473m						Thhalv10011646m		Thhalv10009550m
								Thhalv10026134m	2.05363	Thhalv10004916m		Thhalv10004882m		Thhalv10007345m		Thhalv10021274m	-0.439329	Thhalv10000387m	-0.868563	Thhalv10004506m	-0.163821			Thhalv10005146m	-0.280169	Thhalv10018123m	-0.175755	Thhalv10010194m						Thhalv10018847m		Thhalv10008205m
								Thhalv10011926m	2.10473	Thhalv10021302m		Thhalv10018630m		Thhalv10001236m		Thhalv10009577m	-0.438378	Thhalv10005798m	-0.867305	Thhalv10017872m	-0.161682			Thhalv10006101m	-0.278894	Thhalv10008411m	-0.175428	Thhalv10017062m						Thhalv10024629m		Thhalv10010423m
								Thhalv10007266m	2.25887	Thhalv10025566m		Thhalv10027618m		Thhalv10026145m		Thhalv10000924m	-0.437196	Thhalv10004907m	-0.865362	Thhalv10007021m	-0.159338			Thhalv10005179m	-0.278637	Thhalv10012850m	-0.172403	Thhalv10017586m						Thhalv10012401m		Thhalv10018538m
								Thhalv10009906m	2.30278	Thhalv10014015m		Thhalv10004487m		Thhalv10006332m		Thhalv10004088m	-0.436865	Thhalv10026189m	-0.863586	Thhalv10021192m	-0.159262			Thhalv10022654m	-0.278531	Thhalv10008122m	-0.168279	Thhalv10027519m						Thhalv10017462m		Thhalv10024629m
								Thhalv10016616m	3.11784	Thhalv10010695m		Thhalv10018141m		Thhalv10018274m		Thhalv10001460m	-0.435916	Thhalv10012635m	-0.862801	Thhalv10020383m	-0.158926			Thhalv10009051m	-0.276026	Thhalv10000308m	-0.166605	Thhalv10024316m						Thhalv10006620m		Thhalv10017462m
								Thhalv10013631m	3.29749	Thhalv10011234m		Thhalv10011564m		Thhalv10028005m		Thhalv10021029m	-0.435034	Thhalv10024574m	-0.860721	Thhalv10005146m	-0.158642			Thhalv10023626m	-0.273928	Thhalv10009851m	-0.165867	Thhalv10016512m						Thhalv10016143m		Thhalv10007264m
								Thhalv10024074m	3.41167	Thhalv10003608m		Thhalv10018253m		Thhalv10013970m		Thhalv10029067m	-0.434711	Thhalv10027598m	-0.860104	Thhalv10027947m	-0.158048			Thhalv10000019m	-0.272845	Thhalv10012262m	-0.16536	Thhalv10021403m						Thhalv10010423m		Thhalv10006539m
								Thhalv10010661m	3.45779	Thhalv10018120m		Thhalv10016500m		Thhalv10018408m		Thhalv10007103m	-0.434058	Thhalv10003690m	-0.859018	Thhalv10021577m	-0.158027			Thhalv10011350m	-0.271148	Thhalv10013417m	-0.165355	Thhalv10009793m						Thhalv10029423m		Thhalv10016143m
								Thhalv10019205m	3.69521	Thhalv10021108m		Thhalv10001236m		Thhalv10011977m		Thhalv10010436m	-0.432532	Thhalv10023082m	-0.856857	Thhalv10015081m	-0.150892			Thhalv10024449m	-0.270513	Thhalv10006999m	-0.164189	Thhalv10022556m						Thhalv10010695m		Thhalv10005628m
								Thhalv10010193m	4.08792	Thhalv10018787m		Thhalv10009068m		Thhalv10006608m		Thhalv10004944m	-0.431948	Thhalv10007002m	-0.85557	Thhalv10027356m	-0.149528			Thhalv10017405m	-0.270265	Thhalv10018685m	-0.161792	Thhalv10005613m						Thhalv10001203m		Thhalv10015579m
								Thhalv10001518m	na	Thhalv10013651m		Thhalv10004088m		Thhalv10000924m		Thhalv10011532m	-0.43054	Thhalv10005100m	-0.855111	Thhalv10017091m	-0.149298			Thhalv10000387m	-0.268816	Thhalv10025030m	-0.156541	Thhalv10009906m						Thhalv10013594m		Thhalv10027656m
								Thhalv10001535m	na	Thhalv10006642m		Thhalv10016780m		Thhalv10001453m		Thhalv10007187m	-0.430031	Thhalv10007220m	-0.85384	Thhalv10001514m	-0.149055			Thhalv10016976m	-0.258809	Thhalv10028418m	-0.149049	Thhalv10016532m						Thhalv10017676m		Thhalv10017249m
								Thhalv10002293m	na	Thhalv10009906m		Thhalv10015645m		Thhalv10002567m		Thhalv10014691m	-0.429824	Thhalv10023236m	-0.853326	Thhalv10025688m	-0.148953			Thhalv10013965m	-0.258726	Thhalv10022664m	-0.148975	Thhalv10006659m						Thhalv10024445m		Thhalv10022589m
								Thhalv10002328m	na	Thhalv10004836m		Thhalv10005603m		Thhalv10011318m		Thhalv10017005m	-0.428985	Thhalv10021846m	-0.852485	Thhalv10028893m	-0.148869			Thhalv10012018m	-0.257741	Thhalv10022564m	-0.147654	Thhalv10023082m						Thhalv10007264m		Thhalv10014205m
								Thhalv10002855m	na	Thhalv10013077m		Thhalv10024076m		Thhalv10004255m		Thhalv10002670m	-0.428891	Thhalv10014396m	-0.85076	Thhalv10019944m	-0.1475			Thhalv10023566m	-0.255649	Thhalv10028497m	-0.145598	Thhalv10020286m						Thhalv10018877m		Thhalv10004487m
								Thhalv10002941m	na	Thhalv10014131m		Thhalv10024763m		Thhalv10013417m		Thhalv10008683m	-0.425476	Thhalv10020515m	-0.850689	Thhalv10008848m	-0.147007			Thhalv10009690m	-0.251688	Thhalv10007962m	-0.143178	Thhalv10007491m						Thhalv10020750m		Thhalv10005313m
								Thhalv10004450m	na	Thhalv10022164m		Thhalv10006254m		Thhalv10017586m		Thhalv10018669m	-0.424304	Thhalv10011484m	-0.849204	Thhalv10001422m	-0.145936			Thhalv10009378m	-0.24972	Thhalv10016585m	-0.138928	Thhalv10022899m						Thhalv10002335m		Thhalv10005954m
								Thhalv10004951m	na	Thhalv10017457m		Thhalv10002842m		Thhalv10024461m		Thhalv10029158m	-0.423313	Thhalv10016325m	-0.847704	Thhalv10000088m	-0.143165			Thhalv10022663m	-0.248996	Thhalv10016650m	-0.134918	Thhalv10008300m						Thhalv10017249m		Thhalv10002522m
								Thhalv10005313m	na	Thhalv10010892m		Thhalv10003923m		Thhalv10014608m		Thhalv10003272m	-0.41975	Thhalv10016615m	-0.844698	Thhalv10007441m	-0.142765			Thhalv10018917m	-0.247796	Thhalv10016927m	-0.134581	Thhalv10020833m						Thhalv10006539m		Thhalv10018847m
								Thhalv10005530m	na	Thhalv10025872m		Thhalv10025723m		Thhalv10018639m		Thhalv10017808m	-0.418938	Thhalv10010741m	-0.840559	Thhalv10000341m	-0.141634			Thhalv10028365m	-0.247762	Thhalv10006672m	-0.133327	Thhalv10010833m						Thhalv10014205m		Thhalv10018141m
								Thhalv10005628m	na	Thhalv10024634m		Thhalv10023143m		Thhalv10012471m		Thhalv10021622m	-0.418218	Thhalv10022648m	-0.840094	Thhalv10026559m	-0.129194			Thhalv10015980m	-0.247106	Thhalv10023313m	-0.128058	Thhalv10006135m						Thhalv10009550m		Thhalv10013427m
								Thhalv10006393m	na	Thhalv10028883m		Thhalv10022162m		Thhalv10023572m		Thhalv10015119m	-0.416995	Thhalv10018783m	-0.838913	Thhalv10015094m	-0.129175			Thhalv10016625m	-0.244658	Thhalv10003548m	-0.127312	Thhalv10007436m						Thhalv10008205m		Thhalv10024445m
								Thhalv10006464m	na	Thhalv10025876m		Thhalv10011874m		Thhalv10017774m		Thhalv10019618m	-0.416764	Thhalv10003538m	-0.836345	Thhalv10007772m	-0.125426			Thhalv10011361m	-0.244011	Thhalv10011657m	-0.125558	Thhalv10022594m						Thhalv10004487m		Thhalv10000223m
								Thhalv10006479m	na	Thhalv10015052m		Thhalv10026672m		Thhalv10018925m		Thhalv10016532m	-0.416746	Thhalv10003245m	-0.834075	Thhalv10013742m	-0.124884			Thhalv10002464m	-0.241367	Thhalv10024190m	-0.120552	Thhalv10027718m						Thhalv10005313m		Thhalv10000865m
								Thhalv10007198m	na	Thhalv10003643m		Thhalv10016861m		Thhalv10026452m		Thhalv10017638m	-0.415066	Thhalv10018582m	-0.833239	Thhalv10022898m	-0.123986			Thhalv10019024m	-0.240772	Thhalv10025946m	-0.12048	Thhalv10006095m						Thhalv10029421m		Thhalv10021665m
								Thhalv10007909m	na	Thhalv10025989m		Thhalv10004869m		Thhalv10010713m		Thhalv10010203m	-0.414627	Thhalv10022666m	-0.831296	Thhalv10009442m	-0.118109			Thhalv10006528m	-0.237888	Thhalv10018064m	-0.120335	Thhalv10027857m						Thhalv10013637m		Thhalv10017676m
								Thhalv10007931m	na	Thhalv10027159m		Thhalv10008238m		Thhalv10024307m		Thhalv10001775m	-0.413654	Thhalv10013736m	-0.828256	Thhalv10027896m	-0.117889			Thhalv10025030m	-0.237041	Thhalv10028479m	-0.118761	Thhalv10024379m						Thhalv10005954m		Thhalv10011595m
								Thhalv10009038m	na	Thhalv10026198m		Thhalv10006725m		Thhalv10010007m		Thhalv10003702m	-0.413178	Thhalv10018584m	-0.82762	Thhalv10018788m	-0.115131			Thhalv10019317m	-0.236305	Thhalv10020248m	-0.118713	Thhalv10018112m						Thhalv10002522m		Thhalv10013045m
								Thhalv10009357m	na	Thhalv10004334m		Thhalv10009357m		Thhalv10019464m		Thhalv10008605m	-0.411829	Thhalv10010752m	-0.826821	Thhalv10007345m	-0.11498			Thhalv10004420m	-0.234864	Thhalv10015980m	-0.11835	Thhalv10021806m						Thhalv10027656m		Thhalv10026014m
								Thhalv10009362m	na	Thhalv10016509m		Thhalv10001183m		Thhalv10016623m		Thhalv10010382m	-0.411788	Thhalv10016304m	-0.826621	Thhalv10013633m	-0.112621			Thhalv10011710m	-0.233493	Thhalv10021023m	-0.117416	Thhalv10028777m						Thhalv10000223m		Thhalv10021108m
								Thhalv10009407m	na	Thhalv10016154m		Thhalv10017021m		Thhalv10007658m		Thhalv10004975m	-0.411583	Thhalv10017717m	-0.826347	Thhalv10017350m	-0.111131			Thhalv10023604m	-0.23301	Thhalv10016992m	-0.116217	Thhalv10023593m						Thhalv10022589m		Thhalv10013637m
								Thhalv10009473m	na	Thhalv10007459m		Thhalv10013379m		Thhalv10007211m		Thhalv10020441m	-0.40971	Thhalv10012040m	-0.82564	Thhalv10018184m	-0.10777			Thhalv10007891m	-0.232738	Thhalv10004326m	-0.113219	Thhalv10019265m						Thhalv10019943m		Thhalv10019992m
								Thhalv10009543m	na	Thhalv10015469m		Thhalv10015458m		Thhalv10016750m		Thhalv10004134m	-0.408786	Thhalv10020734m	-0.822909	Thhalv10017005m	-0.10607			Thhalv10020723m	-0.232199	Thhalv10022665m	-0.112781	Thhalv10025641m						Thhalv10027026m		Thhalv10002335m
								Thhalv10009644m	na	Thhalv10013042m		Thhalv10011318m		Thhalv10008894m		Thhalv10005561m	-0.407632	Thhalv10004385m	-0.822777	Thhalv10021217m	-0.10552			Thhalv10009495m	-0.23154	Thhalv10020637m	-0.112467	Thhalv10017694m						Thhalv10009362m		Thhalv10029421m
								Thhalv10009687m	na	Thhalv10020825m		Thhalv10010899m		Thhalv10014015m		Thhalv10013576m	-0.406616	Thhalv10007356m	-0.822732	Thhalv10022635m	-0.105144			Thhalv10017301m	-0.230858	Thhalv10009719m	-0.109956	Thhalv10024190m						Thhalv10013045m		Thhalv10001675m
								Thhalv10009793m	na	Thhalv10018184m		Thhalv10000266m		Thhalv10019499m		Thhalv10021391m	-0.406491	Thhalv10007330m	-0.822555	Thhalv10013955m	-0.104161			Thhalv10007726m	-0.218774	Thhalv10016372m	-0.109562	Thhalv10007682m						Thhalv10021665m		Thhalv10020750m
								Thhalv10009909m	na	Thhalv10026810m		Thhalv10017896m		Thhalv10005971m		Thhalv10025021m	-0.406149	Thhalv10026550m	-0.821438	Thhalv10023695m	-0.102578			Thhalv10004056m	-0.217459	Thhalv10014664m	-0.109169	Thhalv10024291m						Thhalv10026014m		Thhalv10019943m
								Thhalv10010104m	na	Thhalv10010949m		Thhalv10018776m		Thhalv10021824m		Thhalv10006974m	-0.405447	Thhalv10027799m	-0.819495	Thhalv10001824m	-0.102335			Thhalv10026024m	-0.216806	Thhalv10007365m	-0.107738	Thhalv10010217m						Thhalv10008253m		Thhalv10018124m
								Thhalv10010293m	na	Thhalv10001189m		Thhalv10008377m		Thhalv10008377m		Thhalv10000983m	-0.403783	Thhalv10012873m	-0.819282	Thhalv10028795m	-0.10189			Thhalv10012643m	-0.210879	Thhalv10010312m	-0.107702	Thhalv10016883m						Thhalv10018124m		Thhalv10008253m
								Thhalv10010365m	na	Thhalv10005557m		Thhalv10022832m		Thhalv10010801m		Thhalv10023576m	-0.403716	Thhalv10018729m	-0.818465	Thhalv10007196m	-0.101188			Thhalv10007234m	-0.209996	Thhalv10004102m	-0.105364	Thhalv10007956m						Thhalv10017999m		Thhalv10009362m
								Thhalv10010683m	na	Thhalv10026497m		Thhalv10017163m		Thhalv10029183m		Thhalv10025764m	-0.400981	Thhalv10020453m	-0.816815	Thhalv10028887m	-0.101118			Thhalv10000004m	-0.20797	Thhalv10025929m	-0.103957	Thhalv10002368m						Thhalv10011595m		Thhalv10011646m
								Thhalv10010822m	na	Thhalv10027396m		Thhalv10024383m		Thhalv10006601m		Thhalv10027857m	-0.399791	Thhalv10018242m	-0.816391	Thhalv10023371m	-0.100756			Thhalv10020844m	-0.205467	Thhalv10007668m	-0.103649	Thhalv10010968m						Thhalv10019992m		Thhalv10023414m
								Thhalv10010949m	na	Thhalv10016398m		Thhalv10011455m		Thhalv10011314m		Thhalv10008012m	-0.399507	Thhalv10003969m	-0.815801	Thhalv10020191m	-0.100717			Thhalv10010386m	-0.204297	Thhalv10019138m	-0.10336	Thhalv10014598m						Thhalv10000865m
								Thhalv10010968m	na	Thhalv10011778m		Thhalv10005078m		Thhalv10011392m		Thhalv10018274m	-0.397582	Thhalv10027963m	-0.815356	Thhalv10022709m	-0.100488			Thhalv10013390m	-0.201328	Thhalv10005601m	-0.103147	Thhalv10011200m						Thhalv10028330m
								Thhalv10011053m	na	Thhalv10018766m		Thhalv10009921m		Thhalv10020543m		Thhalv10009032m	-0.397247	Thhalv10020870m	-0.814836	Thhalv10017150m	-0.098232			Thhalv10011269m	-0.200728	Thhalv10027694m	-0.102202	Thhalv10019320m						Thhalv10023414m
								Thhalv10012142m	na	Thhalv10012401m		Thhalv10019473m		Thhalv10019265m		Thhalv10003959m	-0.395721	Thhalv10016717m	-0.813049	Thhalv10022623m	-0.0966829			Thhalv10027934m	-0.197369	Thhalv10012723m	-0.10104	Thhalv10016310m						Thhalv10014758m
								Thhalv10012327m	na	Thhalv10029299m		Thhalv10029512m		Thhalv10002855m		Thhalv10014592m	-0.393683	Thhalv10020259m	-0.811166	Thhalv10020055m	-0.0955716			Thhalv10005690m	-0.196634	Thhalv10006489m	-0.0981613	Thhalv10017300m						Thhalv10001788m
								Thhalv10014273m	na	Thhalv10002666m		Thhalv10025648m		Thhalv10008238m		Thhalv10003611m	-0.393365	Thhalv10008339m	-0.809724	Thhalv10021732m	-0.0920627			Thhalv10028383m	-0.194013	Thhalv10009495m	-0.0968705	Thhalv10010823m						Thhalv10021108m
								Thhalv10015250m	na	Thhalv10015300m		Thhalv10025684m		Thhalv10018353m		Thhalv10024562m	-0.392871	Thhalv10024971m	-0.809315	Thhalv10010118m	-0.0902603			Thhalv10016438m	-0.193293	Thhalv10016576m	-0.0963138	Thhalv10013119m						Thhalv10013427m
								Thhalv10015300m	na	Thhalv10029421m		Thhalv10006620m		Thhalv10011263m		Thhalv10007138m	-0.39232	Thhalv10013473m	-0.808625	Thhalv10001000m	-0.0893854			Thhalv10002851m	-0.191972	Thhalv10028869m	-0.0942124	Thhalv10003162m						Thhalv10000739m
								Thhalv10015579m	na	Thhalv10016236m		Thhalv10011252m		Thhalv10026134m		Thhalv10005971m	-0.391329	Thhalv10008018m	-0.807786	Thhalv10028930m	-0.0891807			Thhalv10026302m	-0.190495	Thhalv10015043m	-0.090839	Thhalv10011620m						Thhalv10010643m
								Thhalv10015747m	na	Thhalv10002586m		Thhalv10019665m		Thhalv10003272m		Thhalv10023142m	-0.390801	Thhalv10026044m	-0.805926	Thhalv10025569m	-0.0870063			Thhalv10023758m	-0.187106	Thhalv10023542m	-0.0891842	Thhalv10009600m						Thhalv10005733m
								Thhalv10016041m	na	Thhalv10009473m		Thhalv10010548m		Thhalv10022063m		Thhalv10001236m	-0.390798	Thhalv10017638m	-0.805511	Thhalv10014089m	-0.0849282			Thhalv10027786m	-0.185436	Thhalv10025854m	-0.0864869	Thhalv10003590m						Thhalv10001675m
								Thhalv10016578m	na	Thhalv10022881m		Thhalv10005196m		Thhalv10015458m		Thhalv10024740m	-0.390483	Thhalv10003756m	-0.805503	Thhalv10002387m	-0.0842992			Thhalv10016941m	-0.184897	Thhalv10008757m	-0.0849554	Thhalv10017190m						Thhalv10002038m
								Thhalv10017050m	na	Thhalv10003159m		Thhalv10015579m		Thhalv10017872m		Thhalv10026012m	-0.390363	Thhalv10026059m	-0.803881	Thhalv10006224m	-0.0842012			Thhalv10023374m	-0.183879	Thhalv10024471m	-0.0840953	Thhalv10007665m						Thhalv10011159m
								Thhalv10017174m	na	Thhalv10027934m		Thhalv10017901m		Thhalv10004076m		Thhalv10028893m	-0.389739	Thhalv10009556m	-0.803255	Thhalv10000262m	-0.0830605			Thhalv10016372m	-0.182234	Thhalv10024834m	-0.0829076	Thhalv10027813m						Thhalv10027618m
								Thhalv10017674m	na	Thhalv10003538m		Thhalv10017361m		Thhalv10011847m		Thhalv10002486m	-0.387532	Thhalv10014941m	-0.800623	Thhalv10018766m	-0.0803984			Thhalv10019318m	-0.181637	Thhalv10010322m	-0.0812741	Thhalv10018776m						Thhalv10008997m
								Thhalv10017680m	na	Thhalv10023793m		Thhalv10008557m		Thhalv10003055m		Thhalv10019773m	-0.386942	Thhalv10002667m	-0.799251	Thhalv10003272m	-0.0798851			Thhalv10028561m	-0.181335	Thhalv10029236m	-0.081051	Thhalv10006476m						Thhalv10001772m
								Thhalv10017878m	na	Thhalv10023486m		Thhalv10016591m		Thhalv10018908m		Thhalv10014193m	-0.386566	Thhalv10014804m	-0.797327	Thhalv10011575m	-0.07978			Thhalv10017638m	-0.181259	Thhalv10021750m	-0.0808854	Thhalv10021846m						Thhalv10027898m
								Thhalv10017933m	na	Thhalv10001518m		Thhalv10018154m		Thhalv10011113m		Thhalv10003304m	-0.386465	Thhalv10018559m	-0.794693	Thhalv10028523m	-0.079195			Thhalv10003811m	-0.179564	Thhalv10001969m	-0.0806588	Thhalv10009473m						Thhalv10006669m
								Thhalv10018847m	na	Thhalv10024608m		Thhalv10007459m		Thhalv10016398m		Thhalv10004375m	-0.384682	Thhalv10019428m	-0.794634	Thhalv10026281m	-0.0790935			Thhalv10019281m	-0.176806	Thhalv10003428m	-0.0774948	Thhalv10014608m						Thhalv10002546m
								Thhalv10019136m	na	Thhalv10006013m		Thhalv10010931m		Thhalv10023766m		Thhalv10009079m	-0.384107	Thhalv10026683m	-0.793795	Thhalv10002763m	-0.0785137			Thhalv10008612m	-0.176327	Thhalv10028365m	-0.0770242	Thhalv10022822m						Thhalv10010514m
								Thhalv10019473m	na	Thhalv10013323m		Thhalv10017717m		Thhalv10027169m		Thhalv10008359m	-0.383398	Thhalv10005572m	-0.792879	Thhalv10013069m	-0.0738481			Thhalv10005149m	-0.173973	Thhalv10028701m	-0.076604	Thhalv10024360m						Thhalv10022196m
								Thhalv10019625m	na	Thhalv10021279m		Thhalv10002588m		Thhalv10008444m		Thhalv10001898m	-0.383357	Thhalv10019161m	-0.786873	Thhalv10011829m	-0.0734441			Thhalv10026037m	-0.173566	Thhalv10007050m	-0.0754439	Thhalv10002359m
								Thhalv10019640m	na	Thhalv10004975m		Thhalv10027799m		Thhalv10016569m		Thhalv10016997m	-0.382489	Thhalv10021308m	-0.783895	Thhalv10008742m	-0.0715272			Thhalv10009851m	-0.169867	Thhalv10006534m	-0.0749786	Thhalv10018669m
								Thhalv10019665m	na	Thhalv10017869m		Thhalv10012682m		Thhalv10027837m		Thhalv10010892m	-0.382407	Thhalv10010436m	-0.782705	Thhalv10008569m	-0.070425			Thhalv10004102m	-0.1673	Thhalv10019263m	-0.0747258	Thhalv10022285m
								Thhalv10019700m	na	Thhalv10028523m		Thhalv10009793m		Thhalv10027718m		Thhalv10027963m	-0.382355	Thhalv10013442m	-0.782639	Thhalv10021096m	-0.069624			Thhalv10014920m	-0.166529	Thhalv10004056m	-0.0731211	Thhalv10006929m
								Thhalv10020501m	na	Thhalv10022262m		Thhalv10024740m		Thhalv10015984m		Thhalv10007772m	-0.382166	Thhalv10024215m	-0.78055	Thhalv10001570m	-0.0678381			Thhalv10021614m	-0.165119	Thhalv10005118m	-0.071847	Thhalv10014583m
								Thhalv10020884m	na	Thhalv10014959m		Thhalv10009234m		Thhalv10009600m		Thhalv10027809m	-0.380919	Thhalv10022304m	-0.779366	Thhalv10020889m	-0.0633944			Thhalv10004109m	-0.163685	Thhalv10029427m	-0.0690599	Thhalv10022881m
								Thhalv10021458m	na	Thhalv10010193m		Thhalv10024499m		Thhalv10019907m		Thhalv10018862m	-0.380882	Thhalv10008183m	-0.779146	Thhalv10012856m	-0.0621312			Thhalv10005272m	-0.159607	Thhalv10021541m	-0.0631322	Thhalv10018735m
								Thhalv10021822m	na	Thhalv10007576m		Thhalv10013151m		Thhalv10004283m		Thhalv10020453m	-0.380708	Thhalv10001824m	-0.777146	Thhalv10004624m	-0.0610832			Thhalv10010626m	-0.159438	Thhalv10014563m	-0.0629354	Thhalv10011553m
								Thhalv10022069m	na	Thhalv10014822m		Thhalv10011423m		Thhalv10014006m		Thhalv10013758m	-0.380602	Thhalv10006865m	-0.773948	Thhalv10029236m	-0.0572901			Thhalv10025432m	-0.157471	Thhalv10019459m	-0.0608519	Thhalv10025457m
								Thhalv10022341m	na	Thhalv10002719m		Thhalv10019428m		Thhalv10020682m		Thhalv10016762m	-0.38038	Thhalv10010713m	-0.773163	Thhalv10014608m	-0.0561013			Thhalv10020601m	-0.157147	Thhalv10002903m	-0.0595136	Thhalv10010846m
								Thhalv10023052m	na	Thhalv10012142m		Thhalv10020136m		Thhalv10026198m		Thhalv10020259m	-0.380224	Thhalv10015092m	-0.771702	Thhalv10013461m	-0.0540225			Thhalv10002719m	-0.156912	Thhalv10013045m	-0.057798	Thhalv10025397m
								Thhalv10024076m	na	Thhalv10016591m		Thhalv10012282m		Thhalv10026847m		Thhalv10001507m	-0.377288	Thhalv10000158m	-0.770824	Thhalv10016569m	-0.0536437			Thhalv10009414m	-0.156417	Thhalv10010393m	-0.0543293	Thhalv10000859m
								Thhalv10024103m	na	Thhalv10014642m		Thhalv10000061m		Thhalv10017490m		Thhalv10025760m	-0.376722	Thhalv10023330m	-0.770241	Thhalv10024740m	-0.0530801			Thhalv10021435m	-0.154872	Thhalv10021244m	-0.0534217	Thhalv10020449m
								Thhalv10024522m	na	Thhalv10022011m		Thhalv10022214m		Thhalv10025676m		Thhalv10017046m	-0.376211	Thhalv10025454m	-0.764247	Thhalv10025986m	-0.0520617			Thhalv10013450m	-0.153862	Thhalv10019070m	-0.0522546	Thhalv10027956m
								Thhalv10025504m	na	Thhalv10003304m		Thhalv10017941m		Thhalv10006620m		Thhalv10012687m	-0.375123	Thhalv10020772m	-0.763748	Thhalv10024262m	-0.0518281			Thhalv10023737m	-0.152648	Thhalv10016950m	-0.0512824	Thhalv10007211m
								Thhalv10026452m	na	Thhalv10000739m		Thhalv10027235m		Thhalv10010678m		Thhalv10024996m	-0.374243	Thhalv10011195m	-0.763713	Thhalv10018307m	-0.0516817			Thhalv10019798m	-0.151078	Thhalv10011012m	-0.0505036	Thhalv10004385m
								Thhalv10027479m	na	Thhalv10011545m		Thhalv10016405m		Thhalv10028433m		Thhalv10014610m	-0.374065	Thhalv10016840m	-0.762811	Thhalv10001906m	-0.0510887			Thhalv10028991m	-0.144471	Thhalv10008672m	-0.0492342	Thhalv10021156m
								Thhalv10028058m	na	Thhalv10003272m		Thhalv10015983m		Thhalv10024637m		Thhalv10008462m	-0.373129	Thhalv10023624m	-0.761955	Thhalv10014941m	-0.0503322			Thhalv10003188m	-0.14364	Thhalv10009028m	-0.0485409	Thhalv10003245m
								Thhalv10028334m	na	Thhalv10003542m		Thhalv10013461m		Thhalv10005693m		Thhalv10006001m	-0.372389	Thhalv10024806m	-0.761406	Thhalv10010012m	-0.0494798			Thhalv10023967m	-0.143558	Thhalv10021835m	-0.0482587	Thhalv10020417m
								Thhalv10029183m	na	Thhalv10010930m		Thhalv10003643m		Thhalv10018752m		Thhalv10011503m	-0.372366	Thhalv10027820m	-0.760905	Thhalv10011573m	-0.0484879			Thhalv10025002m	-0.140521	Thhalv10027799m	-0.0472189	Thhalv10009286m
										Thhalv10001638m		Thhalv10005557m		Thhalv10001019m		Thhalv10016582m	-0.371882	Thhalv10010362m	-0.759679	Thhalv10000977m	-0.0474219			Thhalv10000063m	-0.139657	Thhalv10015850m	-0.0464957	Thhalv10002653m
										Thhalv10004067m		Thhalv10021614m		Thhalv10014659m		Thhalv10006747m	-0.371653	Thhalv10018107m	-0.757413	Thhalv10024372m	-0.042133			Thhalv10003949m	-0.136751	Thhalv10029421m	-0.0463514	Thhalv10023569m
										Thhalv10010704m		Thhalv10006527m		Thhalv10013042m		Thhalv10025397m	-0.371347	Thhalv10015542m	-0.755806	Thhalv10022196m	-0.0420448			Thhalv10027963m	-0.13591	Thhalv10013290m	-0.0446281	Thhalv10013291m
										Thhalv10016177m		Thhalv10009937m		Thhalv10023695m		Thhalv10000754m	-0.370212	Thhalv10025796m	-0.754173	Thhalv10006859m	-0.0405557			Thhalv10008350m	-0.131996	Thhalv10024991m	-0.041997	Thhalv10007909m
										Thhalv10027618m		Thhalv10019015m		Thhalv10012010m		Thhalv10022501m	-0.369921	Thhalv10007312m	-0.753788	Thhalv10013450m	-0.0403024			Thhalv10006534m	-0.131834	Thhalv10000733m	-0.0417797	Thhalv10029236m
										Thhalv10000979m		Thhalv10023215m		Thhalv10028897m		Thhalv10023780m	-0.369646	Thhalv10004876m	-0.750599	Thhalv10007310m	-0.0393405			Thhalv10025351m	-0.130949	Thhalv10018227m	-0.0413259	Thhalv10017374m
										Thhalv10016525m		Thhalv10002416m		Thhalv10009414m		Thhalv10005773m	-0.36903	Thhalv10022142m	-0.748021	Thhalv10007762m	-0.0389262			Thhalv10004700m	-0.130809	Thhalv10012884m	-0.0389436	Thhalv10011970m
										Thhalv10027552m		Thhalv10005393m		Thhalv10025823m		Thhalv10012968m	-0.366528	Thhalv10000653m	-0.747757	Thhalv10004522m	-0.0386193			Thhalv10016591m	-0.130416	Thhalv10025931m	-0.0305926	Thhalv10023608m
										Thhalv10014393m		Thhalv10022069m		Thhalv10006534m		Thhalv10025592m	-0.366496	Thhalv10027697m	-0.747519	Thhalv10020224m	-0.0356412			Thhalv10016254m	-0.128992	Thhalv10001214m	-0.0291771	Thhalv10003084m
										Thhalv10008359m		Thhalv10007310m		Thhalv10022568m		Thhalv10028903m	-0.366126	Thhalv10004580m	-0.747123	Thhalv10010167m	-0.035424			Thhalv10024602m	-0.128988	Thhalv10016139m	-0.0289023	Thhalv10023167m
										Thhalv10006539m		Thhalv10010193m		Thhalv10004067m		Thhalv10007604m	-0.366024	Thhalv10008092m	-0.746019	Thhalv10004944m	-0.0320035			Thhalv10004832m	-0.128292	Thhalv10000775m	-0.0284746	Thhalv10013209m
										Thhalv10018109m		Thhalv10020053m		Thhalv10003159m		Thhalv10026346m	-0.366016	Thhalv10025868m	-0.745072	Thhalv10001022m	-0.0313602			Thhalv10003245m	-0.128211	Thhalv10025385m	-0.0271046	Thhalv10021042m
										Thhalv10011201m		Thhalv10012434m		Thhalv10029098m		Thhalv10015394m	-0.365914	Thhalv10018154m	-0.744102	Thhalv10028005m	-0.0308407			Thhalv10009046m	-0.128006	Thhalv10009167m	-0.0255248	Thhalv10022216m
										Thhalv10020856m		Thhalv10019634m		Thhalv10012613m		Thhalv10001453m	-0.365822	Thhalv10017148m	-0.743834	Thhalv10013319m	-0.0297388			Thhalv10023082m	-0.127033	Thhalv10011361m	-0.0232026	Thhalv10013219m
										Thhalv10016387m		Thhalv10022749m		Thhalv10015542m		Thhalv10002012m	-0.365577	Thhalv10011780m	-0.74153	Thhalv10000859m	-0.0290714			Thhalv10026456m	-0.125518	Thhalv10000742m	-0.0230028	Thhalv10016110m
										Thhalv10000782m		Thhalv10008156m		Thhalv10028442m		Thhalv10009719m	-0.364919	Thhalv10012431m	-0.741452	Thhalv10017291m	-0.0287715			Thhalv10015213m	-0.125474	Thhalv10023956m	-0.0226073	Thhalv10006642m
										Thhalv10008444m		Thhalv10011778m		Thhalv10023593m		Thhalv10021488m	-0.362551	Thhalv10028395m	-0.741063	Thhalv10003943m	-0.0274683			Thhalv10024887m	-0.123046	Thhalv10017287m	-0.0221349	Thhalv10025233m
										Thhalv10000799m		Thhalv10008997m		Thhalv10003162m		Thhalv10026464m	-0.361537	Thhalv10011345m	-0.738117	Thhalv10013759m	-0.0261864			Thhalv10010931m	-0.122935	Thhalv10023372m	-0.0201468	Thhalv10006273m
										Thhalv10016217m		Thhalv10019875m		Thhalv10025760m		Thhalv10013740m	-0.360142	Thhalv10004450m	-0.73676	Thhalv10000224m	-0.0257899			Thhalv10029243m	-0.121277	Thhalv10003146m	-0.0193354	Thhalv10014150m
										Thhalv10009874m		Thhalv10024186m		Thhalv10010833m		Thhalv10028863m	-0.359776	Thhalv10026637m	-0.735772	Thhalv10004196m	-0.0254775			Thhalv10023471m	-0.119985	Thhalv10027617m	-0.0190998	Thhalv10014131m
										Thhalv10007266m		Thhalv10028664m		Thhalv10010899m		Thhalv10001481m	-0.35895	Thhalv10008945m	-0.733007	Thhalv10006898m	-0.0251268			Thhalv10016536m	-0.11959	Thhalv10010801m	-0.0185006	Thhalv10008572m
										Thhalv10010214m		Thhalv10017959m		Thhalv10025876m		Thhalv10016876m	-0.358598	Thhalv10018054m	-0.731235	Thhalv10026012m	-0.0245519			Thhalv10001805m	-0.119213	Thhalv10001333m	-0.0179154	Thhalv10003533m
										Thhalv10014736m		Thhalv10010694m		Thhalv10005354m		Thhalv10013438m	-0.358034	Thhalv10004329m	-0.72961	Thhalv10022549m	-0.02358			Thhalv10008511m	-0.119144	Thhalv10026279m	-0.0178378	Thhalv10017291m
										Thhalv10010293m		Thhalv10009906m		Thhalv10006065m		Thhalv10024574m	-0.357515	Thhalv10027094m	-0.728357	Thhalv10026024m	-0.0234051			Thhalv10021399m	-0.118321	Thhalv10018360m	-0.0163054	Thhalv10012820m
										Thhalv10019386m		Thhalv10023330m		Thhalv10026222m		Thhalv10017943m	-0.356169	Thhalv10011837m	-0.727142	Thhalv10007200m	-0.0228094			Thhalv10010217m	-0.117508	Thhalv10015727m	-0.0147059	Thhalv10002842m
										Thhalv10011035m		Thhalv10023162m		Thhalv10027786m		Thhalv10018182m	-0.356137	Thhalv10019459m	-0.726765	Thhalv10004767m	-0.020813			Thhalv10015645m	-0.117138	Thhalv10026196m	-0.0145837	Thhalv10002335m
										Thhalv10021822m		Thhalv10020814m		Thhalv10025552m		Thhalv10029128m	-0.355417	Thhalv10002804m	-0.724487	Thhalv10002666m	-0.020336			Thhalv10001570m	-0.115147	Thhalv10025137m	-0.0131401	Thhalv10007027m
										Thhalv10024321m		Thhalv10006065m		Thhalv10018184m		Thhalv10025266m	-0.355187	Thhalv10016582m	-0.722951	Thhalv10009079m	-0.0202872			Thhalv10025252m	-0.114084	Thhalv10017384m	-0.012048	Thhalv10019995m
										Thhalv10016555m		Thhalv10024475m		Thhalv10020825m		Thhalv10005108m	-0.353267	Thhalv10027864m	-0.722071	Thhalv10004989m	-0.0186481			Thhalv10026740m	-0.11408	Thhalv10005137m	-0.0108843	Thhalv10007540m
										Thhalv10007909m		Thhalv10015376m		Thhalv10016607m		Thhalv10024235m	-0.352672	Thhalv10014965m	-0.721745	Thhalv10021121m	-0.0158111			Thhalv10021541m	-0.112216	Thhalv10015802m	-0.0101485	Thhalv10009246m
										Thhalv10011806m		Thhalv10018908m		Thhalv10029484m		Thhalv10011350m	-0.351219	Thhalv10018840m	-0.721304	Thhalv10007808m	-0.0111127			Thhalv10004674m	-0.110124	Thhalv10014131m	-0.00920525	Thhalv10013450m
										Thhalv10018420m		Thhalv10001969m		Thhalv10004916m		Thhalv10006881m	-0.350739	Thhalv10013926m	-0.718317	Thhalv10004876m	-0.0104217			Thhalv10019370m	-0.109355	Thhalv10006643m	-0.00914376	Thhalv10003238m
										Thhalv10028664m		Thhalv10022665m		Thhalv10016698m		Thhalv10005572m	-0.350647	Thhalv10020327m	-0.715549	Thhalv10010730m	-0.00871479			Thhalv10004858m	-0.109284	Thhalv10016198m	-0.00439909	Thhalv10021279m
										Thhalv10009357m		Thhalv10013606m		Thhalv10013505m		Thhalv10010823m	-0.349545	Thhalv10001514m	-0.714781	Thhalv10023658m	-0.00695284			Thhalv10018032m	-0.10591	Thhalv10001027m	-0.0043319	Thhalv10018120m
										Thhalv10023233m		Thhalv10018538m		Thhalv10007381m		Thhalv10013970m	-0.349099	Thhalv10014069m	-0.714687	Thhalv10012595m	-0.0059011			Thhalv10024461m	-0.103621	Thhalv10016168m	-0.00209056	Thhalv10029299m
										Thhalv10015747m		Thhalv10018877m		Thhalv10001675m		Thhalv10025851m	-0.348585	Thhalv10010467m	-0.712589	Thhalv10019210m	-0.00381309			Thhalv10015072m	-0.101609	Thhalv10021820m	-0.000958854	Thhalv10003159m
										Thhalv10013151m		Thhalv10025614m		Thhalv10001460m		Thhalv10026434m	-0.348137	Thhalv10004275m	-0.709742	Thhalv10007133m	-0.00221427			Thhalv10016168m	-0.100164	Thhalv10001741m	-0.000616164	Thhalv10024793m
										Thhalv10021262m		Thhalv10010930m		Thhalv10028620m		Thhalv10012846m	-0.34813	Thhalv10018450m	-0.709008	Thhalv10012823m	-0.000704372			Thhalv10004872m	-0.098571	Thhalv10025033m	-0.000605401	Thhalv10024466m
										Thhalv10005954m		Thhalv10016927m		Thhalv10000560m		Thhalv10019421m	-0.347296	Thhalv10029083m	-0.708744	Thhalv10008627m	0.00217146			Thhalv10026059m	-0.0974081	Thhalv10016972m	-0.000508938	Thhalv10014010m
										Thhalv10003193m		Thhalv10018184m		Thhalv10002559m		Thhalv10025196m	-0.346933	Thhalv10000938m	-0.705641	Thhalv10006999m	0.00220962			Thhalv10020449m	-0.0966249	Thhalv10026189m	-8.63717e-05	Thhalv10004460m
										Thhalv10011200m		Thhalv10003642m		Thhalv10020501m		Thhalv10023619m	-0.34688	Thhalv10007412m	-0.70559	Thhalv10004890m	0.00364419			Thhalv10014594m	-0.0959407	Thhalv10028005m	0.000245905	Thhalv10010822m
										Thhalv10018129m		Thhalv10021803m		Thhalv10005739m		Thhalv10019902m	-0.346698	Thhalv10025552m	-0.703364	Thhalv10028529m	0.00448174			Thhalv10018144m	-0.095914	Thhalv10018582m	0.00847069	Thhalv10019918m
										Thhalv10018796m		Thhalv10024428m		Thhalv10002596m		Thhalv10011244m	-0.346549	Thhalv10006887m	-0.703096	Thhalv10006985m	0.0063496			Thhalv10019159m	-0.0958255	Thhalv10020939m	0.0085736	Thhalv10020418m
										Thhalv10015509m		Thhalv10010601m		Thhalv10018424m		Thhalv10000634m	-0.346334	Thhalv10027159m	-0.701662	Thhalv10005687m	0.0077912			Thhalv10016795m	-0.0937341	Thhalv10007430m	0.0098374	Thhalv10009362m
										Thhalv10024670m		Thhalv10014015m		Thhalv10008141m		Thhalv10017190m	-0.344724	Thhalv10003390m	-0.701041	Thhalv10024621m	0.00919809			Thhalv10010245m	-0.0935726	Thhalv10003156m	0.0114374	Thhalv10018303m
										Thhalv10010167m		Thhalv10003897m		Thhalv10005749m		Thhalv10003648m	-0.344352	Thhalv10017405m	-0.70021	Thhalv10002653m	0.0115652			Thhalv10008978m	-0.0928136	Thhalv10000019m	0.0131602	Thhalv10029409m
										Thhalv10029034m		Thhalv10003287m		Thhalv10026093m		Thhalv10026603m	-0.343827	Thhalv10002719m	-0.700171	Thhalv10024289m	0.0149269			Thhalv10013212m	-0.0892056	Thhalv10027964m	0.0150158	Thhalv10012983m
										Thhalv10007303m		Thhalv10014920m		Thhalv10021822m		Thhalv10018556m	-0.343261	Thhalv10027786m	-0.698837	Thhalv10006075m	0.0152244			Thhalv10016918m	-0.0889957	Thhalv10005896m	0.0155257	Thhalv10024624m
										Thhalv10021928m		Thhalv10002727m		Thhalv10017694m		Thhalv10011724m	-0.343196	Thhalv10007327m	-0.698669	Thhalv10024227m	0.0178715			Thhalv10007555m	-0.0885149	Thhalv10028698m	0.0163687	Thhalv10020055m
										Thhalv10023576m		Thhalv10015984m		Thhalv10011646m		Thhalv10002038m	-0.343091	Thhalv10001775m	-0.697839	Thhalv10008254m	0.0182786			Thhalv10004635m	-0.0875814	Thhalv10021755m	0.0187552	Thhalv10006918m
										Thhalv10018538m		Thhalv10027873m		Thhalv10011766m		Thhalv10014093m	-0.34245	Thhalv10017225m	-0.697684	Thhalv10000617m	0.0187404			Thhalv10012006m	-0.0851418	Thhalv10006262m	0.020794	Thhalv10010705m
										Thhalv10012458m		Thhalv10009024m		Thhalv10000739m		Thhalv10014607m	-0.340169	Thhalv10025513m	-0.695957	Thhalv10017190m	0.0195041			Thhalv10017009m	-0.0849516	Thhalv10017190m	0.0217897	Thhalv10020907m
										Thhalv10009440m		Thhalv10016026m		Thhalv10011423m		Thhalv10014583m	-0.339701	Thhalv10017490m	-0.692899	Thhalv10006562m	0.0202956			Thhalv10014784m	-0.0841708	Thhalv10024982m	0.0220186	Thhalv10024133m
										Thhalv10010517m		Thhalv10000759m		Thhalv10000341m		Thhalv10029108m	-0.338719	Thhalv10007365m	-0.692595	Thhalv10015079m	0.0210254			Thhalv10025660m	-0.0838722	Thhalv10010131m	0.0221493	Thhalv10020327m
										Thhalv10027634m		Thhalv10006616m		Thhalv10007161m		Thhalv10010456m	-0.33855	Thhalv10024570m	-0.688967	Thhalv10016679m	0.0223283			Thhalv10016491m	-0.0830346	Thhalv10028679m	0.0222016	Thhalv10027018m
										Thhalv10017361m		Thhalv10027163m		Thhalv10024379m		Thhalv10025902m	-0.338537	Thhalv10020850m	-0.687946	Thhalv10025014m	0.0262849			Thhalv10000173m	-0.0819081	Thhalv10018840m	0.022338	Thhalv10018925m
										Thhalv10016490m		Thhalv10028955m		Thhalv10008254m		Thhalv10004876m	-0.337979	Thhalv10017190m	-0.687157	Thhalv10011508m	0.0280945			Thhalv10005070m	-0.0797983	Thhalv10015588m	0.0226682	Thhalv10006624m
										Thhalv10004504m		Thhalv10008572m		Thhalv10016591m		Thhalv10010342m	-0.337525	Thhalv10016576m	-0.686777	Thhalv10005770m	0.0281138			Thhalv10006306m	-0.0795626	Thhalv10025120m	0.0252521	Thhalv10020737m
										Thhalv10024383m		Thhalv10008584m		Thhalv10009442m		Thhalv10011553m	-0.337407	Thhalv10010682m	-0.684331	Thhalv10011358m	0.0283235			Thhalv10009132m	-0.0757523	Thhalv10014200m	0.0276166	Thhalv10006065m
										Thhalv10017924m		Thhalv10011053m		Thhalv10024543m		Thhalv10014460m	-0.335687	Thhalv10023614m	-0.684026	Thhalv10021283m	0.0292008			Thhalv10029521m	-0.0751757	Thhalv10000904m	0.0297595	Thhalv10002855m
										Thhalv10018141m		Thhalv10016540m		Thhalv10016532m		Thhalv10024971m	-0.334879	Thhalv10025198m	-0.683375	Thhalv10020769m	0.0297783			Thhalv10022557m	-0.0749984	Thhalv10014836m	0.029817	Thhalv10004580m
										Thhalv10003787m		Thhalv10009167m		Thhalv10018144m		Thhalv10018112m	-0.334847	Thhalv10008166m	-0.683117	Thhalv10007717m	0.0316889			Thhalv10026196m	-0.0722906	Thhalv10005264m	0.03039	Thhalv10021427m
										Thhalv10005169m		Thhalv10016212m		Thhalv10016475m		Thhalv10020449m	-0.333952	Thhalv10021689m	-0.682678	Thhalv10025716m	0.0320554			Thhalv10024903m	-0.0720106	Thhalv10023744m	0.0340955	Thhalv10011800m
										Thhalv10007525m		Thhalv10013045m		Thhalv10006747m		Thhalv10008165m	-0.333694	Thhalv10011350m	-0.682544	Thhalv10016698m	0.0321333			Thhalv10004048m	-0.0717519	Thhalv10015701m	0.0350044	Thhalv10000754m
										Thhalv10028409m		Thhalv10021798m		Thhalv10028423m		Thhalv10007054m	-0.332904	Thhalv10026377m	-0.682041	Thhalv10025473m	0.032668			Thhalv10004128m	-0.0716936	Thhalv10016196m	0.0351817	Thhalv10007834m
										Thhalv10027896m		Thhalv10024490m		Thhalv10027864m		Thhalv10023408m	-0.332522	Thhalv10010729m	-0.681981	Thhalv10022553m	0.03448			Thhalv10004375m	-0.0716349	Thhalv10013953m	0.0354094	Thhalv10024647m
										Thhalv10006012m		Thhalv10024634m		Thhalv10002486m		Thhalv10006807m	-0.329392	Thhalv10017476m	-0.680476	Thhalv10011724m	0.0345534			Thhalv10014695m	-0.0689583	Thhalv10021756m	0.0366889	Thhalv10027836m
										Thhalv10023239m		Thhalv10001423m		Thhalv10013628m		Thhalv10013751m	-0.329244	Thhalv10000192m	-0.679938	Thhalv10008513m	0.03492			Thhalv10008462m	-0.0682379	Thhalv10013822m	0.0379332	Thhalv10007728m
										Thhalv10019625m		Thhalv10017571m		Thhalv10011701m		Thhalv10016569m	-0.329156	Thhalv10014608m	-0.679598	Thhalv10000864m	0.03509			Thhalv10025676m	-0.0670398	Thhalv10026100m	0.0430012	Thhalv10020441m
										Thhalv10000301m		Thhalv10024291m		Thhalv10004894m		Thhalv10025824m	-0.328399	Thhalv10026222m	-0.678005	Thhalv10001501m	0.038398			Thhalv10000104m	-0.0654438	Thhalv10021426m	0.0434004	Thhalv10025263m
										Thhalv10024629m		Thhalv10028646m		Thhalv10025566m		Thhalv10007069m	-0.328158	Thhalv10009127m	-0.675157	Thhalv10014165m	0.041622			Thhalv10020246m	-0.0633672	Thhalv10012980m	0.0435485	Thhalv10015081m
										Thhalv10011737m		Thhalv10011314m		Thhalv10016359m		Thhalv10010699m	-0.327724	Thhalv10004260m	-0.675013	Thhalv10024475m	0.0431586			Thhalv10003454m	-0.063004	Thhalv10005770m	0.0451387	Thhalv10013424m
										Thhalv10013994m		Thhalv10024373m		Thhalv10028062m		Thhalv10026258m	-0.327565	Thhalv10007175m	-0.673489	Thhalv10013663m	0.044971			Thhalv10000807m	-0.062737	Thhalv10000152m	0.0474223	Thhalv10027967m
										Thhalv10013369m		Thhalv10001246m		Thhalv10002504m		Thhalv10025823m	-0.32557	Thhalv10012850m	-0.673435	Thhalv10000173m	0.0453331			Thhalv10011194m	-0.0624245	Thhalv10015213m	0.0475744	Thhalv10008444m
										Thhalv10019852m		Thhalv10014237m		Thhalv10027798m		Thhalv10006051m	-0.324798	Thhalv10010745m	-0.672936	Thhalv10025197m	0.0465627			Thhalv10025242m	-0.0610097	Thhalv10014706m	0.0487013	Thhalv10025143m
										Thhalv10023506m		Thhalv10023758m		Thhalv10018457m		Thhalv10007116m	-0.324228	Thhalv10024271m	-0.672567	Thhalv10004076m	0.0476513			Thhalv10003576m	-0.0598577	Thhalv10027050m	0.0487643	Thhalv10008742m
										Thhalv10025133m		Thhalv10017326m		Thhalv10021192m		Thhalv10022889m	-0.32289	Thhalv10024238m	-0.666441	Thhalv10025608m	0.0495324			Thhalv10014691m	-0.0595785	Thhalv10009202m	0.048787	Thhalv10008886m
										Thhalv10028849m		Thhalv10000754m		Thhalv10004487m		Thhalv10018136m	-0.322711	Thhalv10017372m	-0.665724	Thhalv10016304m	0.0557121			Thhalv10016195m	-0.0592673	Thhalv10005037m	0.0498006	Thhalv10013461m
										Thhalv10020394m		Thhalv10002559m		Thhalv10024960m		Thhalv10020982m	-0.322235	Thhalv10026024m	-0.66545	Thhalv10020441m	0.0558391			Thhalv10025710m	-0.0584058	Thhalv10017150m	0.0509381	Thhalv10012237m
										Thhalv10024373m		Thhalv10022623m		Thhalv10024621m		Thhalv10026212m	-0.322157	Thhalv10019281m	-0.663803	Thhalv10018076m	0.0571918			Thhalv10013633m	-0.0555737	Thhalv10025843m	0.051829	Thhalv10002579m
										Thhalv10021097m		Thhalv10024831m		Thhalv10003923m		Thhalv10026945m	-0.322115	Thhalv10014797m	-0.663249	Thhalv10024292m	0.057428			Thhalv10003189m	-0.0544129	Thhalv10006082m	0.0519793	Thhalv10005862m
										Thhalv10005530m		Thhalv10016250m		Thhalv10019875m		Thhalv10016780m	-0.321794	Thhalv10019255m	-0.662493	Thhalv10014363m	0.0590238			Thhalv10017476m	-0.0532198	Thhalv10023505m	0.0534682	Thhalv10020687m
										Thhalv10019954m		Thhalv10019070m		Thhalv10015913m		Thhalv10007808m	-0.321737	Thhalv10028598m	-0.659092	Thhalv10016711m	0.0618879			Thhalv10025158m	-0.0530565	Thhalv10002261m	0.0565628	Thhalv10003630m
										Thhalv10024547m		Thhalv10027680m		Thhalv10020687m		Thhalv10010166m	-0.321695	Thhalv10007103m	-0.658901	Thhalv10011431m	0.0645939			Thhalv10022018m	-0.0524355	Thhalv10011455m	0.0567743	Thhalv10001448m
										Thhalv10025824m		Thhalv10001692m		Thhalv10012465m		Thhalv10025198m	-0.320636	Thhalv10020458m	-0.658733	Thhalv10021643m	0.0655121			Thhalv10020997m	-0.0521511	Thhalv10016762m	0.056988	Thhalv10007775m
										Thhalv10024358m		Thhalv10006637m		Thhalv10005954m		Thhalv10004024m	-0.31989	Thhalv10002433m	-0.658223	Thhalv10017001m	0.0677992			Thhalv10009998m	-0.0515896	Thhalv10011553m	0.0576424	Thhalv10007836m
										Thhalv10024763m		Thhalv10002376m		Thhalv10018253m		Thhalv10007730m	-0.318948	Thhalv10001600m	-0.658026	Thhalv10021153m	0.0684221			Thhalv10024940m	-0.0510898	Thhalv10015984m	0.0585302	Thhalv10011053m
										Thhalv10023806m		Thhalv10018694m		Thhalv10001858m		Thhalv10029299m	-0.318932	Thhalv10029108m	-0.658	Thhalv10003814m	0.072591			Thhalv10014954m	-0.0502781	Thhalv10027607m	0.059019	Thhalv10012505m
										Thhalv10016452m		Thhalv10027646m		Thhalv10019954m		Thhalv10016419m	-0.318286	Thhalv10003603m	-0.657845	Thhalv10028788m	0.0731351			Thhalv10014867m	-0.0501401	Thhalv10028405m	0.0616447	Thhalv10007310m
										Thhalv10027144m		Thhalv10015971m		Thhalv10008342m		Thhalv10013227m	-0.318141	Thhalv10024831m	-0.657834	Thhalv10024543m	0.073795			Thhalv10016832m	-0.0499932	Thhalv10017985m	0.0624731	Thhalv10012944m
										Thhalv10000898m		Thhalv10007547m		Thhalv10027618m		Thhalv10027718m	-0.315197	Thhalv10018609m	-0.655426	Thhalv10011094m	0.0738041			Thhalv10001436m	-0.048051	Thhalv10010514m	0.0639194	Thhalv10023724m
										Thhalv10006393m		Thhalv10007726m		Thhalv10008704m		Thhalv10025989m	-0.314681	Thhalv10007881m	-0.655226	Thhalv10001586m	0.0740551			Thhalv10008945m	-0.0477111	Thhalv10016291m	0.0639991	Thhalv10008377m
										Thhalv10025684m		Thhalv10026830m		Thhalv10005603m		Thhalv10020155m	-0.313068	Thhalv10014008m	-0.651906	Thhalv10027618m	0.0757213			Thhalv10019876m	-0.0474012	Thhalv10024904m	0.0640652	Thhalv10016959m
										Thhalv10009068m		Thhalv10016475m		Thhalv10011023m		Thhalv10014829m	-0.312914	Thhalv10027983m	-0.650891	Thhalv10002376m	0.078704			Thhalv10017711m	-0.0434873	Thhalv10026024m	0.0652928	Thhalv10014959m
										Thhalv10025037m		Thhalv10007116m		Thhalv10019320m		Thhalv10014542m	-0.311731	Thhalv10024471m	-0.650753	Thhalv10024307m	0.0795393			Thhalv10014758m	-0.0426354	Thhalv10007387m	0.0664944	Thhalv10018569m
										Thhalv10007436m		Thhalv10018124m		Thhalv10009132m		Thhalv10025371m	-0.311285	Thhalv10020874m	-0.648529	Thhalv10008572m	0.0797954			Thhalv10005112m	-0.0420115	Thhalv10023229m	0.0665736	Thhalv10019332m
										Thhalv10006620m		Thhalv10002478m		Thhalv10008454m		Thhalv10008400m	-0.31102	Thhalv10005043m	-0.646304	Thhalv10027781m	0.0802506			Thhalv10028962m	-0.0402569	Thhalv10006837m	0.0678002	Thhalv10010628m
										Thhalv10001918m		Thhalv10007327m		Thhalv10017808m		Thhalv10026198m	-0.308437	Thhalv10001586m	-0.646085	Thhalv10000172m	0.0804181			Thhalv10005056m	-0.0398582	Thhalv10003193m	0.0681228	Thhalv10026222m
										Thhalv10001577m		Thhalv10004068m		Thhalv10009625m		Thhalv10026059m	-0.307463	Thhalv10008782m	-0.64403	Thhalv10009075m	0.0806085			Thhalv10007356m	-0.0398435	Thhalv10013224m	0.0691582	Thhalv10011734m
										Thhalv10009625m		Thhalv10015079m		Thhalv10029299m		Thhalv10023737m	-0.307398	Thhalv10027727m	-0.642904	Thhalv10012702m	0.0811677			Thhalv10019084m	-0.0396578	Thhalv10006620m	0.0694492	Thhalv10004850m
										Thhalv10023330m		Thhalv10017674m		Thhalv10025588m		Thhalv10027158m	-0.307296	Thhalv10020383m	-0.641671	Thhalv10010489m	0.084124			Thhalv10015458m	-0.0391081	Thhalv10018183m	0.0711458	Thhalv10026024m
										Thhalv10017050m		Thhalv10011871m		Thhalv10000750m		Thhalv10004580m	-0.307014	Thhalv10016711m	-0.639152	Thhalv10003162m	0.0847753			Thhalv10021996m	-0.0324077	Thhalv10024229m	0.0718579	Thhalv10008129m
										Thhalv10025764m		Thhalv10020705m		Thhalv10002451m		Thhalv10011476m	-0.307	Thhalv10015446m	-0.638922	Thhalv10028736m	0.0850017			Thhalv10026535m	-0.0320122	Thhalv10021009m	0.0727343	Thhalv10011806m
										Thhalv10001824m		Thhalv10019954m		Thhalv10022069m		Thhalv10023634m	-0.306083	Thhalv10000173m	-0.635188	Thhalv10002585m	0.0850919			Thhalv10006958m	-0.0299105	Thhalv10027886m	0.0739864	Thhalv10006985m
										Thhalv10024340m		Thhalv10022982m		Thhalv10010405m		Thhalv10025691m	-0.304961	Thhalv10014165m	-0.634956	Thhalv10016261m	0.0855958			Thhalv10027620m	-0.0298333	Thhalv10007445m	0.0759447	Thhalv10001481m
										Thhalv10022315m		Thhalv10001775m		Thhalv10001518m		Thhalv10019295m	-0.304872	Thhalv10021732m	-0.634905	Thhalv10011701m	0.085869			Thhalv10000317m	-0.0297578	Thhalv10023869m	0.0773907	Thhalv10000653m
										Thhalv10024291m		Thhalv10001957m		Thhalv10016500m		Thhalv10000759m	-0.304715	Thhalv10006790m	-0.63407	Thhalv10020982m	0.0861242			Thhalv10006095m	-0.0294324	Thhalv10016338m	0.0779829	Thhalv10011401m
										Thhalv10028561m		Thhalv10019460m		Thhalv10013740m		Thhalv10011660m	-0.304634	Thhalv10017869m	-0.633851	Thhalv10024831m	0.0861414			Thhalv10007775m	-0.029364	Thhalv10027981m	0.0782605	Thhalv10005819m
										Thhalv10011721m		Thhalv10014104m		Thhalv10009871m		Thhalv10005022m	-0.302072	Thhalv10000759m	-0.633569	Thhalv10014184m	0.088141			Thhalv10013486m	-0.0291996	Thhalv10015290m	0.0788221	Thhalv10016387m
										Thhalv10007931m		Thhalv10006281m		Thhalv10023611m		Thhalv10004894m	-0.301945	Thhalv10020648m	-0.632348	Thhalv10019370m	0.0887682			Thhalv10017594m	-0.0285437	Thhalv10010139m	0.0800045	Thhalv10014114m
										Thhalv10006479m		Thhalv10016825m		Thhalv10018141m		Thhalv10017036m	-0.300491	Thhalv10028433m	-0.632086	Thhalv10028717m	0.0896678			Thhalv10009792m	-0.0281124	Thhalv10026059m	0.0801488	Thhalv10012263m
										Thhalv10014941m		Thhalv10010104m		Thhalv10008156m		Thhalv10002814m	-0.300073	Thhalv10000031m	-0.630145	Thhalv10004243m	0.089706			Thhalv10018756m	-0.0273928	Thhalv10004226m	0.0809149	Thhalv10016698m
										Thhalv10023634m		Thhalv10011114m		Thhalv10018762m		Thhalv10028467m	-0.300045	Thhalv10022823m	-0.629884	Thhalv10008252m	0.0903051			Thhalv10027727m	-0.027259	Thhalv10026164m	0.0809834	Thhalv10018424m
										Thhalv10010118m		Thhalv10002782m		Thhalv10018776m		Thhalv10005871m	-0.298158	Thhalv10028863m	-0.629171	Thhalv10017273m	0.0912522			Thhalv10020774m	-0.0270634	Thhalv10028531m	0.0815995	Thhalv10005078m
										Thhalv10005673m		Thhalv10017996m		Thhalv10004989m		Thhalv10001742m	-0.297856	Thhalv10025338m	-0.628539	Thhalv10001468m	0.0913891			Thhalv10029009m	-0.0270482	Thhalv10012960m	0.0845015	Thhalv10005729m
										Thhalv10002382m		Thhalv10028849m		Thhalv10014460m		Thhalv10027824m	-0.297738	Thhalv10017074m	-0.627338	Thhalv10026676m	0.0927363			Thhalv10004412m	-0.0266696	Thhalv10006747m	0.0848091	Thhalv10008894m
										Thhalv10019618m		Thhalv10000739m		Thhalv10023521m		Thhalv10022557m	-0.297557	Thhalv10025332m	-0.625895	Thhalv10027757m	0.0933946			Thhalv10013165m	-0.026154	Thhalv10001824m	0.0877874	Thhalv10017571m
										Thhalv10024090m		Thhalv10001921m		Thhalv10019945m		Thhalv10001495m	-0.296656	Thhalv10025176m	-0.625772	Thhalv10023222m	0.0940344			Thhalv10007954m	-0.0259947	Thhalv10003679m	0.0878821	Thhalv10016250m
										Thhalv10003558m		Thhalv10015065m		Thhalv10002727m		Thhalv10028413m	-0.295666	Thhalv10002337m	-0.624872	Thhalv10004329m	0.0946328			Thhalv10020765m	-0.0244565	Thhalv10021164m	0.0882828	Thhalv10010222m
										Thhalv10028646m		Thhalv10012702m		Thhalv10023280m		Thhalv10008887m	-0.29558	Thhalv10022709m	-0.624533	Thhalv10008956m	0.0951078			Thhalv10025384m	-0.0240744	Thhalv10014150m	0.0888714	Thhalv10012357m
										Thhalv10023903m		Thhalv10025176m		Thhalv10010479m		Thhalv10012640m	-0.295508	Thhalv10027974m	-0.624322	Thhalv10007601m	0.0952566			Thhalv10027684m	-0.0234681	Thhalv10009165m	0.0891268	Thhalv10007726m
										Thhalv10028334m		Thhalv10009132m		Thhalv10005613m		Thhalv10005021m	-0.295337	Thhalv10027896m	-0.621356	Thhalv10013291m	0.099495			Thhalv10016325m	-0.0233153	Thhalv10028830m	0.0896118	Thhalv10023496m
										Thhalv10013060m		Thhalv10026145m		Thhalv10016236m		Thhalv10019504m	-0.295235	Thhalv10025814m	-0.62083	Thhalv10014364m	0.0996893			Thhalv10012895m	-0.0212006	Thhalv10001130m	0.0898886	Thhalv10002535m
										Thhalv10000411m		Thhalv10019205m		Thhalv10022460m		Thhalv10004506m	-0.294837	Thhalv10019504m	-0.620409	Thhalv10003698m	0.100152			Thhalv10016370m	-0.0209357	Thhalv10023941m	0.0901665	Thhalv10009132m
										Thhalv10024637m		Thhalv10007266m		Thhalv10024013m		Thhalv10017148m	-0.294638	Thhalv10012791m	-0.619785	Thhalv10017808m	0.1006			Thhalv10018746m	-0.0208485	Thhalv10025796m	0.0903605	Thhalv10018321m
										Thhalv10016806m		Thhalv10018180m		Thhalv10008308m		Thhalv10021116m	-0.294311	Thhalv10028991m	-0.61755	Thhalv10022921m	0.101376			Thhalv10019108m	-0.0192903	Thhalv10026945m	0.0911745	Thhalv10008187m
										Thhalv10024522m		Thhalv10005072m		Thhalv10018524m		Thhalv10022866m	-0.294006	Thhalv10012661m	-0.614956	Thhalv10013303m	0.103245			Thhalv10007208m	-0.0192426	Thhalv10027727m	0.091887	Thhalv10010091m
										Thhalv10012010m		Thhalv10000924m		Thhalv10015079m		Thhalv10023652m	-0.293698	Thhalv10012905m	-0.609697	Thhalv10016532m	0.103619			Thhalv10014461m	-0.0190169	Thhalv10021996m	0.0923576	Thhalv10013430m
										Thhalv10022665m		Thhalv10016359m		Thhalv10017870m		Thhalv10028805m	-0.293541	Thhalv10006281m	-0.609261	Thhalv10006409m	0.103824			Thhalv10018497m	-0.0183068	Thhalv10006855m	0.0937119	Thhalv10016396m
										Thhalv10017571m		Thhalv10023521m		Thhalv10005986m		Thhalv10022726m	-0.293231	Thhalv10013060m	-0.608492	Thhalv10021244m	0.104013			Thhalv10004283m	-0.0178308	Thhalv10027552m	0.0947411	Thhalv10022196m
										Thhalv10006534m		Thhalv10015866m		Thhalv10004753m		Thhalv10005943m	-0.293017	Thhalv10020234m	-0.607991	Thhalv10010007m	0.105635			Thhalv10020636m	-0.0171251	Thhalv10013388m	0.0952126	Thhalv10022063m
										Thhalv10025582m		Thhalv10001788m		Thhalv10016137m		Thhalv10011252m	-0.291796	Thhalv10025660m	-0.607523	Thhalv10000920m	0.110742			Thhalv10009719m	-0.0151946	Thhalv10001231m	0.0956365	Thhalv10003516m
										Thhalv10023572m		Thhalv10011159m		Thhalv10024499m		Thhalv10020997m	-0.291586	Thhalv10025336m	-0.606968	Thhalv10004242m	0.110908			Thhalv10004591m	-0.0137164	Thhalv10013126m	0.0968136	Thhalv10007548m
										Thhalv10028394m		Thhalv10028707m		Thhalv10024090m		Thhalv10011721m	-0.291585	Thhalv10011341m	-0.605922	Thhalv10005137m	0.111717			Thhalv10015802m	-0.0135223	Thhalv10028879m	0.0971725	Thhalv10018709m
										Thhalv10028355m		Thhalv10013275m		Thhalv10009357m		Thhalv10011718m	-0.290963	Thhalv10025902m	-0.604722	Thhalv10010643m	0.111849			Thhalv10007727m	-0.0131125	Thhalv10018800m	0.097592	Thhalv10025716m
										Thhalv10024222m		Thhalv10003245m		Thhalv10023046m		Thhalv10022835m	-0.289959	Thhalv10026145m	-0.604718	Thhalv10008377m	0.11497			Thhalv10026281m	-0.0130025	Thhalv10008339m	0.097641	Thhalv10013818m
										Thhalv10004894m		Thhalv10000634m		Thhalv10013473m		Thhalv10029001m	-0.289651	Thhalv10015072m	-0.604566	Thhalv10004487m	0.115312			Thhalv10019275m	-0.011601	Thhalv10013669m	0.0999928	Thhalv10006616m
										Thhalv10024903m		Thhalv10001019m		Thhalv10008829m		Thhalv10019178m	-0.288558	Thhalv10007540m	-0.602874	Thhalv10028668m	0.116571			Thhalv10003898m	-0.00826334	Thhalv10002782m	0.10225	Thhalv10018917m
										Thhalv10007115m		Thhalv10016387m		Thhalv10026105m		Thhalv10019219m	-0.288281	Thhalv10028864m	-0.601307	Thhalv10013628m	0.117263			Thhalv10013498m	-0.00789476	Thhalv10014035m	0.103114	Thhalv10005693m
										Thhalv10000015m		Thhalv10022339m		Thhalv10010167m		Thhalv10023355m	-0.287581	Thhalv10012558m	-0.600525	Thhalv10022753m	0.117276			Thhalv10007601m	-0.00751483	Thhalv10020844m	0.103196	Thhalv10004497m
										Thhalv10000750m		Thhalv10005760m		Thhalv10000759m		Thhalv10001586m	-0.286941	Thhalv10018145m	-0.599403	Thhalv10028664m	0.12063			Thhalv10004607m	-0.0073725	Thhalv10021689m	0.103701	Thhalv10016569m
										Thhalv10003679m		Thhalv10023791m		Thhalv10010059m		Thhalv10016829m	-0.286095	Thhalv10012080m	-0.59884	Thhalv10005572m	0.12076			Thhalv10028668m	-0.00715662	Thhalv10021192m	0.104564	Thhalv10015336m
										Thhalv10018073m		Thhalv10008078m		Thhalv10024341m		Thhalv10006966m	-0.285947	Thhalv10008141m	-0.598428	Thhalv10007640m	0.122017			Thhalv10024218m	-0.00640283	Thhalv10000879m	0.104947	Thhalv10025133m
										Thhalv10016491m		Thhalv10009439m		Thhalv10012548m		Thhalv10012887m	-0.285742	Thhalv10002648m	-0.598294	Thhalv10006065m	0.122287			Thhalv10004232m	-0.00634945	Thhalv10006013m	0.10506	Thhalv10028977m
										Thhalv10023414m		Thhalv10003455m		Thhalv10022665m		Thhalv10023384m	-0.285352	Thhalv10004605m	-0.597244	Thhalv10013369m	0.123228			Thhalv10007330m	-0.00554204	Thhalv10014684m	0.106583	Thhalv10000019m
										Thhalv10022532m		Thhalv10010695m		Thhalv10020130m		Thhalv10001467m	-0.284934	Thhalv10004378m	-0.595406	Thhalv10025570m	0.126218			Thhalv10007359m	-0.00420479	Thhalv10025196m	0.106686	Thhalv10021877m
										Thhalv10002423m		Thhalv10018370m		Thhalv10022341m		Thhalv10012883m	-0.284581	Thhalv10023321m	-0.595171	Thhalv10023593m	0.126516			Thhalv10027741m	-0.000600516	Thhalv10007321m	0.107543	Thhalv10002371m
										Thhalv10000323m		Thhalv10018139m		Thhalv10011079m		Thhalv10019969m	-0.283847	Thhalv10026162m	-0.59428	Thhalv10004385m	0.128767			Thhalv10007529m	0.000293959	Thhalv10012983m	0.108247	Thhalv10011318m
										Thhalv10016277m		Thhalv10000974m		Thhalv10024670m		Thhalv10019608m	-0.283582	Thhalv10005738m	-0.592257	Thhalv10013994m	0.129369			Thhalv10016237m	0.000373078	Thhalv10025365m	0.108668	Thhalv10020884m
										Thhalv10026971m		Thhalv10018762m		Thhalv10013303m		Thhalv10012983m	-0.283373	Thhalv10004300m	-0.592038	Thhalv10012401m	0.13117			Thhalv10020379m	0.00267042	Thhalv10027684m	0.10914	Thhalv10017462m
										Thhalv10012683m		Thhalv10028773m		Thhalv10006974m		Thhalv10001464m	-0.281913	Thhalv10010118m	-0.591964	Thhalv10009556m	0.13396			Thhalv10024793m	0.00374694	Thhalv10007139m	0.109594	Thhalv10022568m
										Thhalv10018925m		Thhalv10022549m		Thhalv10008557m		Thhalv10003831m	-0.281741	Thhalv10006747m	-0.591948	Thhalv10025345m	0.134055			Thhalv10024568m	0.00595579	Thhalv10016266m	0.110463	Thhalv10013732m
										Thhalv10002590m		Thhalv10000341m		Thhalv10018496m		Thhalv10024669m	-0.281711	Thhalv10011166m	-0.591023	Thhalv10007688m	0.135753			Thhalv10005838m	0.0060309	Thhalv10016491m	0.110714	Thhalv10017799m
										Thhalv10008683m		Thhalv10021732m		Thhalv10025406m		Thhalv10008704m	-0.281664	Thhalv10024556m	-0.590993	Thhalv10002033m	0.139619			Thhalv10027977m	0.00680686	Thhalv10011577m	0.112986	Thhalv10018456m
										Thhalv10019462m		Thhalv10025989m		Thhalv10004334m		Thhalv10006099m	-0.280724	Thhalv10000224m	-0.590167	Thhalv10009284m	0.141016			Thhalv10024838m	0.00723135	Thhalv10007659m	0.114299	Thhalv10019924m
										Thhalv10014730m		Thhalv10018274m		Thhalv10012968m		Thhalv10027981m	-0.280678	Thhalv10001501m	-0.589678	Thhalv10022935m	0.141514			Thhalv10010064m	0.00738845	Thhalv10013505m	0.120417	Thhalv10024312m
										Thhalv10016826m		Thhalv10006550m		Thhalv10013209m		Thhalv10002619m	-0.279829	Thhalv10005693m	-0.589305	Thhalv10011392m	0.141988			Thhalv10004568m	0.00764927	Thhalv10012237m	0.122018	Thhalv10000301m
										Thhalv10020361m		Thhalv10000323m		Thhalv10004329m		Thhalv10019977m	-0.279802	Thhalv10009442m	-0.588181	Thhalv10021689m	0.142474			Thhalv10013381m	0.00943587	Thhalv10018196m	0.123087	Thhalv10008334m
										Thhalv10023215m		Thhalv10021192m		Thhalv10004292m		Thhalv10012459m	-0.279207	Thhalv10025989m	-0.588088	Thhalv10018464m	0.142501			Thhalv10011800m	0.0105305	Thhalv10014371m	0.123204	Thhalv10025568m
										Thhalv10019875m		Thhalv10022089m		Thhalv10003684m		Thhalv10018766m	-0.277685	Thhalv10012737m	-0.588077	Thhalv10027926m	0.144366			Thhalv10021823m	0.0109077	Thhalv10002469m	0.123683	Thhalv10009127m
										Thhalv10005272m		Thhalv10022460m		Thhalv10017005m		Thhalv10003851m	-0.277201	Thhalv10023995m	-0.587726	Thhalv10020130m	0.145152			Thhalv10013900m	0.0113042	Thhalv10018524m	0.126026	Thhalv10008954m
										Thhalv10011519m		Thhalv10004753m		Thhalv10000172m		Thhalv10013263m	-0.27695	Thhalv10005264m	-0.587322	Thhalv10013117m	0.146027			Thhalv10028384m	0.0124604	Thhalv10008212m	0.127256	Thhalv10026393m
										Thhalv10025013m		Thhalv10023339m		Thhalv10002368m		Thhalv10027741m	-0.276578	Thhalv10029044m	-0.586319	Thhalv10010479m	0.146528			Thhalv10004735m	0.0130133	Thhalv10017594m	0.127827	Thhalv10012471m
										Thhalv10004626m		Thhalv10020551m		Thhalv10019852m		Thhalv10011657m	-0.276202	Thhalv10011583m	-0.585441	Thhalv10004016m	0.146826			Thhalv10006837m	0.0135106	Thhalv10011341m	0.127901	Thhalv10003525m
										Thhalv10013219m		Thhalv10006397m		Thhalv10011624m		Thhalv10014393m	-0.27588	Thhalv10007021m	-0.585283	Thhalv10026291m	0.146924			Thhalv10013989m	0.0137269	Thhalv10016615m	0.127934	Thhalv10012884m
										Thhalv10022608m		Thhalv10006624m		Thhalv10028409m		Thhalv10006659m	-0.275253	Thhalv10020191m	-0.585268	Thhalv10011622m	0.147181			Thhalv10025052m	0.0140764	Thhalv10009149m	0.128661	Thhalv10013492m
										Thhalv10007027m		Thhalv10027836m		Thhalv10016927m		Thhalv10028200m	-0.274941	Thhalv10008245m	-0.584988	Thhalv10013707m	0.148345			Thhalv10025269m	0.0155454	Thhalv10014921m	0.129909	Thhalv10018219m
										Thhalv10014342m		Thhalv10009473m		Thhalv10023414m		Thhalv10009578m	-0.274912	Thhalv10024960m	-0.584542	Thhalv10001460m	0.149448			Thhalv10025946m	0.0159486	Thhalv10001039m	0.130081	Thhalv10016391m
										Thhalv10003811m		Thhalv10029354m		Thhalv10012747m		Thhalv10027870m	-0.274781	Thhalv10016593m	-0.583784	Thhalv10019265m	0.149585			Thhalv10014941m	0.0175731	Thhalv10021411m	0.130535	Thhalv10007699m
										Thhalv10006546m		Thhalv10010118m		Thhalv10005272m		Thhalv10000912m	-0.274418	Thhalv10028520m	-0.583661	Thhalv10001677m	0.151431			Thhalv10016741m	0.0187123	Thhalv10020091m	0.132388	Thhalv10001824m
										Thhalv10001772m		Thhalv10021824m		Thhalv10011786m		Thhalv10020956m	-0.27376	Thhalv10013591m	-0.583243	Thhalv10010266m	0.151818			Thhalv10026549m	0.0187439	Thhalv10018144m	0.132425	Thhalv10027295m
										Thhalv10015933m		Thhalv10014456m		Thhalv10024831m		Thhalv10019709m	-0.273703	Thhalv10009414m	-0.582738	Thhalv10008605m	0.152109			Thhalv10013049m	0.0207629	Thhalv10016582m	0.13397	Thhalv10018796m
										Thhalv10022021m		Thhalv10024340m		Thhalv10007187m		Thhalv10015645m	-0.272756	Thhalv10011982m	-0.582046	Thhalv10018180m	0.152974			Thhalv10008942m	0.0214905	Thhalv10004591m	0.134305	Thhalv10028330m
										Thhalv10010524m		Thhalv10001121m		Thhalv10022576m		Thhalv10010040m	-0.272202	Thhalv10020551m	-0.582006	Thhalv10000179m	0.154283			Thhalv10000857m	0.0223471	Thhalv10011597m	0.134834	Thhalv10001236m
										Thhalv10024695m		Thhalv10012883m		Thhalv10026679m		Thhalv10000081m	-0.271085	Thhalv10022903m	-0.581552	Thhalv10001957m	0.155605			Thhalv10020619m	0.0226308	Thhalv10023566m	0.136348	Thhalv10011316m
										Thhalv10025614m		Thhalv10016388m		Thhalv10019944m		Thhalv10018783m	-0.270871	Thhalv10024450m	-0.580435	Thhalv10019219m	0.156414			Thhalv10013274m	0.022802	Thhalv10013664m	0.136663	Thhalv10020804m
										Thhalv10021572m		Thhalv10000049m		Thhalv10017051m		Thhalv10011517m	-0.269987	Thhalv10012882m	-0.580063	Thhalv10014393m	0.157951			Thhalv10026137m	0.0230377	Thhalv10016843m	0.136974	Thhalv10029001m
										Thhalv10004580m		Thhalv10004635m		Thhalv10007615m		Thhalv10020637m	-0.267184	Thhalv10006075m	-0.579794	Thhalv10007547m	0.158287			Thhalv10020081m	0.0245342	Thhalv10028147m	0.138855	Thhalv10025657m
										Thhalv10025605m		Thhalv10022562m		Thhalv10020817m		Thhalv10010548m	-0.266956	Thhalv10027676m	-0.579487	Thhalv10019300m	0.159241			Thhalv10017226m	0.0248234	Thhalv10006661m	0.139261	Thhalv10006608m
										Thhalv10006531m		Thhalv10028314m		Thhalv10002507m		Thhalv10014804m	-0.266577	Thhalv10004226m	-0.57924	Thhalv10010229m	0.159314			Thhalv10022933m	0.0270725	Thhalv10008323m	0.140247	Thhalv10000246m
										Thhalv10027158m		Thhalv10004204m		Thhalv10029137m		Thhalv10015225m	-0.265924	Thhalv10016236m	-0.578859	Thhalv10002006m	0.1594			Thhalv10023301m	0.0273004	Thhalv10016569m	0.142159	Thhalv10000857m
										Thhalv10004838m		Thhalv10023576m		Thhalv10012142m		Thhalv10017490m	-0.265558	Thhalv10028887m	-0.577895	Thhalv10023264m	0.160289			Thhalv10028764m	0.0273621	Thhalv10020359m	0.143007	Thhalv10016500m
												Thhalv10003608m		Thhalv10016387m		Thhalv10010497m	-0.265247	Thhalv10018073m	-0.577874	Thhalv10018917m	0.160508			Thhalv10027843m	0.0278068	Thhalv10010126m	0.143033	Thhalv10011653m
												Thhalv10013888m		Thhalv10024629m		Thhalv10006845m	-0.265126	Thhalv10012976m	-0.576716	Thhalv10026305m	0.161607			Thhalv10020167m	0.0284774	Thhalv10011634m	0.143919	Thhalv10016623m
												Thhalv10029342m		Thhalv10015394m		Thhalv10008848m	-0.263897	Thhalv10004989m	-0.576609	Thhalv10007428m	0.161624			Thhalv10010395m	0.0296403	Thhalv10020338m	0.144045	Thhalv10028709m
												Thhalv10011200m		Thhalv10017775m		Thhalv10026164m	-0.26362	Thhalv10027771m	-0.576505	Thhalv10022539m	0.162399			Thhalv10010674m	0.0302421	Thhalv10027813m	0.146204	Thhalv10004601m
												Thhalv10010578m		Thhalv10006794m		Thhalv10002379m	-0.263552	Thhalv10022753m	-0.575787	Thhalv10008454m	0.162467			Thhalv10012735m	0.0309457	Thhalv10016359m	0.146446	Thhalv10029130m
												Thhalv10007043m		Thhalv10027689m		Thhalv10021262m	-0.263376	Thhalv10011240m	-0.57508	Thhalv10000052m	0.163941			Thhalv10018983m	0.0339247	Thhalv10000098m	0.151429	Thhalv10010160m
												Thhalv10025504m		Thhalv10013069m		Thhalv10004329m	-0.263255	Thhalv10008704m	-0.57351	Thhalv10018274m	0.16449			Thhalv10021526m	0.0360731	Thhalv10009284m	0.152799	Thhalv10022158m
												Thhalv10019820m		Thhalv10013411m		Thhalv10008709m	-0.263105	Thhalv10024938m	-0.573482	Thhalv10013904m	0.164724			Thhalv10013827m	0.037269	Thhalv10010064m	0.15529	Thhalv10023484m
												Thhalv10025389m		Thhalv10006624m		Thhalv10009167m	-0.262669	Thhalv10011710m	-0.570434	Thhalv10025201m	0.164735			Thhalv10026683m	0.0381378	Thhalv10021614m	0.155463	Thhalv10012486m
												Thhalv10017034m		Thhalv10005772m		Thhalv10011710m	-0.261427	Thhalv10020493m	-0.5682	Thhalv10011200m	0.166016			Thhalv10013374m	0.0386631	Thhalv10014713m	0.155763	Thhalv10015658m
												Thhalv10000749m		Thhalv10012820m		Thhalv10023778m	-0.261413	Thhalv10001957m	-0.567129	Thhalv10020246m	0.166558			Thhalv10006988m	0.0413754	Thhalv10026607m	0.156092	Thhalv10026036m
												Thhalv10017050m		Thhalv10015213m		Thhalv10003446m	-0.261061	Thhalv10017061m	-0.567084	Thhalv10023220m	0.166588			Thhalv10028866m	0.0415652	Thhalv10020441m	0.15697	Thhalv10001460m
												Thhalv10020418m		Thhalv10021156m		Thhalv10006296m	-0.260739	Thhalv10006605m	-0.566422	Thhalv10028776m	0.16977			Thhalv10007161m	0.0417051	Thhalv10013789m	0.15712	Thhalv10001692m
												Thhalv10017342m		Thhalv10006397m		Thhalv10004759m	-0.260175	Thhalv10028508m	-0.565686	Thhalv10001742m	0.172371			Thhalv10021194m	0.0418515	Thhalv10028888m	0.157338	Thhalv10000387m
												Thhalv10005354m		Thhalv10004375m		Thhalv10013743m	-0.26016	Thhalv10010001m	-0.565255	Thhalv10001965m	0.172843			Thhalv10016576m	0.0425702	Thhalv10028904m	0.158418	Thhalv10012883m
												Thhalv10005749m		Thhalv10028523m		Thhalv10012040m	-0.257732	Thhalv10023780m	-0.564917	Thhalv10020322m	0.173309			Thhalv10018995m	0.0428218	Thhalv10013564m	0.159659	Thhalv10018881m
												Thhalv10010226m		Thhalv10012417m		Thhalv10024866m	-0.257465	Thhalv10010751m	-0.56442	Thhalv10028900m	0.175431			Thhalv10000377m	0.0442089	Thhalv10024298m	0.160727	Thhalv10020658m
												Thhalv10001741m		Thhalv10010229m		Thhalv10002667m	-0.257163	Thhalv10018461m	-0.563797	Thhalv10008791m	0.17586			Thhalv10029409m	0.0457297	Thhalv10023749m	0.162014	Thhalv10022608m
												Thhalv10019992m		Thhalv10021390m		Thhalv10027684m	-0.256704	Thhalv10014784m	-0.561392	Thhalv10003304m	0.176585			Thhalv10028908m	0.0459096	Thhalv10026456m	0.162143	Thhalv10004890m
												Thhalv10012683m		Thhalv10019895m		Thhalv10002655m	-0.256047	Thhalv10013209m	-0.561268	Thhalv10011871m	0.177042			Thhalv10018586m	0.0461399	Thhalv10019511m	0.162485	Thhalv10024676m
												Thhalv10027718m		Thhalv10007985m		Thhalv10020029m	-0.25569	Thhalv10006612m	-0.560596	Thhalv10020554m	0.177092			Thhalv10004334m	0.0462754	Thhalv10023515m	0.163097	Thhalv10029279m
												Thhalv10027159m		Thhalv10012174m		Thhalv10011610m	-0.255323	Thhalv10007428m	-0.559571	Thhalv10012418m	0.179531			Thhalv10027159m	0.0466254	Thhalv10001688m	0.163737	Thhalv10001908m
												Thhalv10011035m		Thhalv10009949m		Thhalv10001976m	-0.255091	Thhalv10008238m	-0.558973	Thhalv10007161m	0.180781			Thhalv10013455m	0.0466561	Thhalv10003942m	0.164054	Thhalv10011271m
												Thhalv10028896m		Thhalv10014237m		Thhalv10009087m	-0.254617	Thhalv10013461m	-0.558808	Thhalv10003854m	0.181039			Thhalv10014351m	0.0473566	Thhalv10017249m	0.164514	Thhalv10028365m
												Thhalv10019895m		Thhalv10012425m		Thhalv10028709m	-0.254202	Thhalv10011455m	-0.558382	Thhalv10008997m	0.18198			Thhalv10020355m	0.0484436	Thhalv10007208m	0.166687	Thhalv10018184m
												Thhalv10016532m		Thhalv10015747m		Thhalv10005196m	-0.254121	Thhalv10018876m	-0.555102	Thhalv10011786m	0.184891			Thhalv10007312m	0.0504105	Thhalv10014677m	0.166925	Thhalv10028943m
												Thhalv10022228m		Thhalv10024338m		Thhalv10000197m	-0.253866	Thhalv10011518m	-0.555096	Thhalv10001582m	0.185383			Thhalv10024445m	0.050718	Thhalv10022562m	0.167989	Thhalv10001893m
												Thhalv10012090m		Thhalv10018622m		Thhalv10027873m	-0.253769	Thhalv10024904m	-0.554934	Thhalv10024887m	0.185483			Thhalv10004828m	0.0511024	Thhalv10019977m	0.168431	Thhalv10027618m
												Thhalv10022011m		Thhalv10007699m		Thhalv10016881m	-0.253707	Thhalv10024440m	-0.554787	Thhalv10013440m	0.186943			Thhalv10028717m	0.0521551	Thhalv10020046m	0.170606	Thhalv10004876m
												Thhalv10027684m		Thhalv10013379m		Thhalv10014186m	-0.253469	Thhalv10020480m	-0.553961	Thhalv10008894m	0.187824			Thhalv10003246m	0.0524328	Thhalv10017421m	0.17074	Thhalv10023227m
												Thhalv10008903m		Thhalv10012887m		Thhalv10021308m	-0.253001	Thhalv10007310m	-0.551785	Thhalv10000214m	0.189031			Thhalv10011729m	0.0539825	Thhalv10027094m	0.171732	Thhalv10027896m
												Thhalv10008829m		Thhalv10024148m		Thhalv10008308m	-0.251998	Thhalv10007196m	-0.551473	Thhalv10021403m	0.189543			Thhalv10019026m	0.0542349	Thhalv10009871m	0.172355	Thhalv10002667m
												Thhalv10005673m		Thhalv10025902m		Thhalv10017361m	-0.251404	Thhalv10024763m	-0.551435	Thhalv10025109m	0.189938			Thhalv10019190m	0.0557473	Thhalv10004181m	0.173012	Thhalv10027617m
												Thhalv10007752m		Thhalv10003888m		Thhalv10004196m	-0.251303	Thhalv10028795m	-0.550999	Thhalv10007365m	0.190379			Thhalv10016622m	0.0567054	Thhalv10009046m	0.17319	Thhalv10020246m
												Thhalv10018569m		Thhalv10017050m		Thhalv10011874m	-0.250876	Thhalv10025201m	-0.549326	Thhalv10007728m	0.190442			Thhalv10013982m	0.0592669	Thhalv10012847m	0.173471	Thhalv10009442m
												Thhalv10016607m		Thhalv10014089m		Thhalv10027943m	-0.250198	Thhalv10023227m	-0.549064	Thhalv10016236m	0.191287			Thhalv10001419m	0.0609604	Thhalv10005108m	0.173487	Thhalv10013606m
												Thhalv10026452m		Thhalv10003537m		Thhalv10003245m	-0.250144	Thhalv10007798m	-0.548668	Thhalv10028620m	0.191467			Thhalv10000256m	0.0615086	Thhalv10014354m	0.174492	Thhalv10027646m
												Thhalv10009860m		Thhalv10002585m		Thhalv10011166m	-0.249789	Thhalv10013633m	-0.548208	Thhalv10018566m	0.191615			Thhalv10007967m	0.0635025	Thhalv10010386m	0.174701	Thhalv10019205m
												Thhalv10011724m		Thhalv10029158m		Thhalv10023506m	-0.2494	Thhalv10008005m	-0.54666	Thhalv10018769m	0.192553			Thhalv10016419m	0.0639334	Thhalv10023604m	0.175033	Thhalv10022536m
												Thhalv10022576m		Thhalv10017150m		Thhalv10022142m	-0.248861	Thhalv10009792m	-0.54645	Thhalv10010678m	0.192698			Thhalv10018418m	0.0660616	Thhalv10029067m	0.175394	Thhalv10010695m
												Thhalv10005736m		Thhalv10028849m		Thhalv10013503m	-0.248195	Thhalv10025351m	-0.545796	Thhalv10010700m	0.193112			Thhalv10026222m	0.0661859	Thhalv10018638m	0.175614	Thhalv10028062m
												Thhalv10004641m		Thhalv10006527m		Thhalv10001824m	-0.248053	Thhalv10025548m	-0.545745	Thhalv10024637m	0.19489			Thhalv10021314m	0.0661871	Thhalv10006867m	0.177789	Thhalv10012635m
												Thhalv10002617m		Thhalv10022871m		Thhalv10013893m	-0.24729	Thhalv10022623m	-0.54556	Thhalv10024180m	0.19524			Thhalv10021450m	0.0665777	Thhalv10025863m	0.178666	Thhalv10012686m
												Thhalv10019625m		Thhalv10010953m		Thhalv10026550m	-0.246554	Thhalv10028879m	-0.544467	Thhalv10016491m	0.1964			Thhalv10028269m	0.0666527	Thhalv10013325m	0.179315	Thhalv10002376m
												Thhalv10005561m		Thhalv10028613m		Thhalv10005385m	-0.246285	Thhalv10000985m	-0.544344	Thhalv10004220m	0.196555			Thhalv10020085m	0.0668268	Thhalv10016700m	0.179525	Thhalv10018935m
												Thhalv10004025m		Thhalv10006967m		Thhalv10023236m	-0.245601	Thhalv10005971m	-0.544059	Thhalv10021682m	0.196732			Thhalv10021758m	0.0672256	Thhalv10011438m	0.180711	Thhalv10025648m
												Thhalv10003758m		Thhalv10010236m		Thhalv10008141m	-0.245598	Thhalv10000946m	-0.544013	Thhalv10008084m	0.198067			Thhalv10010421m	0.0673254	Thhalv10009016m	0.181247	Thhalv10012640m
												Thhalv10021335m		Thhalv10007509m		Thhalv10023419m	-0.244598	Thhalv10022472m	-0.543694	Thhalv10008954m	0.198625			Thhalv10016663m	0.067414	Thhalv10028375m	0.181362	Thhalv10010548m
												Thhalv10009038m		Thhalv10022553m		Thhalv10011829m	-0.244248	Thhalv10006599m	-0.543534	Thhalv10005280m	0.199092			Thhalv10005779m	0.068199	Thhalv10006471m	0.181373	Thhalv10019464m
												Thhalv10005296m		Thhalv10013519m		Thhalv10008954m	-0.242506	Thhalv10026048m	-0.54353	Thhalv10028371m	0.199586			Thhalv10019421m	0.0687516	Thhalv10011394m	0.181637	Thhalv10003195m
												Thhalv10009556m		Thhalv10011532m		Thhalv10008134m	-0.242147	Thhalv10021411m	-0.543134	Thhalv10024876m	0.199698			Thhalv10016601m	0.068943	Thhalv10006527m	0.182786	Thhalv10003455m
												Thhalv10011532m		Thhalv10004025m		Thhalv10011341m	-0.24185	Thhalv10028646m	-0.542655	Thhalv10027743m	0.200673			Thhalv10017416m	0.0689522	Thhalv10012950m	0.183291	Thhalv10021338m
												Thhalv10023616m		Thhalv10023082m		Thhalv10007345m	-0.241746	Thhalv10007759m	-0.542605	Thhalv10006095m	0.201462			Thhalv10012811m	0.0691095	Thhalv10016663m	0.183962	Thhalv10010899m
												Thhalv10025143m		Thhalv10025307m		Thhalv10003607m	-0.241735	Thhalv10006661m	-0.541878	Thhalv10000005m	0.202467			Thhalv10019210m	0.0705065	Thhalv10006666m	0.18532	Thhalv10000617m
												Thhalv10004944m		Thhalv10015659m		Thhalv10000891m	-0.241485	Thhalv10007665m	-0.541673	Thhalv10028426m	0.203663			Thhalv10006109m	0.0705745	Thhalv10005255m	0.185846	Thhalv10020119m
												Thhalv10009548m		Thhalv10012682m		Thhalv10010511m	-0.241084	Thhalv10019996m	-0.541458	Thhalv10016790m	0.205296			Thhalv10015850m	0.0716626	Thhalv10027963m	0.186117	Thhalv10028717m
												Thhalv10009409m		Thhalv10000608m		Thhalv10018996m	-0.240865	Thhalv10018292m	-0.541213	Thhalv10019875m	0.20687			Thhalv10007436m	0.0725587	Thhalv10011373m	0.186183	Thhalv10015984m
												Thhalv10013758m		Thhalv10026036m		Thhalv10026044m	-0.238755	Thhalv10024289m	-0.538554	Thhalv10023227m	0.207545			Thhalv10014684m	0.0727499	Thhalv10002122m	0.186272	Thhalv10027619m
												Thhalv10006636m		Thhalv10016370m		Thhalv10010930m	-0.238446	Thhalv10016918m	-0.538407	Thhalv10014976m	0.208127			Thhalv10001034m	0.073641	Thhalv10015091m	0.186825	Thhalv10001022m
												Thhalv10019026m		Thhalv10004890m		Thhalv10011308m	-0.238304	Thhalv10013660m	-0.538142	Thhalv10024286m	0.208196			Thhalv10028598m	0.074133	Thhalv10027820m	0.187325	Thhalv10023347m
												Thhalv10028451m		Thhalv10026755m		Thhalv10028613m	-0.238138	Thhalv10014327m	-0.538065	Thhalv10025418m	0.210811			Thhalv10021520m	0.0743049	Thhalv10023349m	0.18824	Thhalv10020086m
												Thhalv10015094m		Thhalv10022623m		Thhalv10023758m	-0.238096	Thhalv10007659m	-0.536929	Thhalv10020646m	0.211024			Thhalv10026343m	0.0745073	Thhalv10013039m	0.188756	Thhalv10011236m
												Thhalv10023724m		Thhalv10019892m		Thhalv10024379m	-0.23783	Thhalv10015094m	-0.536425	Thhalv10026260m	0.211377			Thhalv10022196m	0.0754504	Thhalv10016304m	0.189665	Thhalv10016711m
												Thhalv10013060m		Thhalv10027646m		Thhalv10015637m	-0.237806	Thhalv10008524m	-0.534986	Thhalv10007540m	0.212904			Thhalv10001955m	0.0760461	Thhalv10021732m	0.190933	Thhalv10024332m
												Thhalv10022608m		Thhalv10004313m		Thhalv10026636m	-0.237719	Thhalv10017302m	-0.534753	Thhalv10026674m	0.214764			Thhalv10013977m	0.0766937	Thhalv10017416m	0.191104	Thhalv10003702m
												Thhalv10007197m		Thhalv10017476m		Thhalv10010899m	-0.237466	Thhalv10024866m	-0.534214	Thhalv10006587m	0.215978			Thhalv10021665m	0.0768536	Thhalv10026037m	0.19116	Thhalv10026198m
												Thhalv10016143m		Thhalv10022391m		Thhalv10028962m	-0.237441	Thhalv10008848m	-0.533772	Thhalv10010089m	0.217307			Thhalv10016971m	0.0770172	Thhalv10025588m	0.191219	Thhalv10018012m
												Thhalv10021691m		Thhalv10012967m		Thhalv10024475m	-0.236939	Thhalv10001062m	-0.532883	Thhalv10028991m	0.217736			Thhalv10022581m	0.0771514	Thhalv10012953m	0.191278	Thhalv10021062m
												Thhalv10004076m		Thhalv10021621m		Thhalv10009110m	-0.236486	Thhalv10001310m	-0.532778	Thhalv10020053m	0.219069			Thhalv10006208m	0.0772554	Thhalv10020713m	0.19147	Thhalv10004767m
												Thhalv10004975m		Thhalv10007717m		Thhalv10002561m	-0.236365	Thhalv10022723m	-0.529852	Thhalv10025321m	0.219134			Thhalv10008378m	0.0785199	Thhalv10002619m	0.193524	Thhalv10019386m
												Thhalv10012458m		Thhalv10012040m		Thhalv10026377m	-0.236198	Thhalv10016698m	-0.527559	Thhalv10011244m	0.219981			Thhalv10014664m	0.0795297	Thhalv10008903m	0.194292	Thhalv10014543m
												Thhalv10027169m		Thhalv10007115m		Thhalv10020864m	-0.236184	Thhalv10025397m	-0.527396	Thhalv10026077m	0.222002			Thhalv10018064m	0.0795843	Thhalv10005471m	0.194615	Thhalv10003252m
												Thhalv10015446m		Thhalv10016143m		Thhalv10003287m	-0.23608	Thhalv10010524m	-0.526386	Thhalv10018639m	0.223196			Thhalv10026289m	0.0797921	Thhalv10025605m	0.19515	Thhalv10012724m
												Thhalv10018887m		Thhalv10027804m		Thhalv10007379m	-0.23535	Thhalv10009132m	-0.526381	Thhalv10016159m	0.224997			Thhalv10015130m	0.0798034	Thhalv10016325m	0.195867	Thhalv10008586m
												Thhalv10007133m		Thhalv10001742m		Thhalv10026728m	-0.234548	Thhalv10007200m	-0.525392	Thhalv10004753m	0.226013			Thhalv10000252m	0.0798876	Thhalv10023995m	0.196863	Thhalv10021682m
												Thhalv10012493m		Thhalv10026751m		Thhalv10026090m	-0.234469	Thhalv10014004m	-0.524871	Thhalv10020825m	0.226084			Thhalv10008554m	0.0801768	Thhalv10021095m	0.197273	Thhalv10009260m
												Thhalv10010236m		Thhalv10023339m		Thhalv10020327m	-0.234219	Thhalv10004624m	-0.524441	Thhalv10008266m	0.226508			Thhalv10009277m	0.0804126	Thhalv10006874m	0.198001	Thhalv10025608m
												Thhalv10002719m		Thhalv10010497m		Thhalv10008238m	-0.233983	Thhalv10028200m	-0.524328	Thhalv10001338m	0.22778			Thhalv10003537m	0.0806657	Thhalv10004843m	0.198601	Thhalv10013749m
												Thhalv10023506m		Thhalv10003154m		Thhalv10025374m	-0.233871	Thhalv10025710m	-0.523856	Thhalv10022576m	0.228206			Thhalv10013210m	0.0808034	Thhalv10014511m	0.199567	Thhalv10013681m
												Thhalv10029034m		Thhalv10019300m		Thhalv10009135m	-0.23376	Thhalv10018788m	-0.523665	Thhalv10019327m	0.22831			Thhalv10011341m	0.0820723	Thhalv10011626m	0.1998	Thhalv10027942m
												Thhalv10025197m		Thhalv10007877m		Thhalv10000617m	-0.233314	Thhalv10003736m	-0.522228	Thhalv10013970m	0.229047			Thhalv10016933m	0.0822338	Thhalv10000326m	0.200683	Thhalv10028523m
												Thhalv10017999m		Thhalv10000343m		Thhalv10026189m	-0.233068	Thhalv10018360m	-0.522196	Thhalv10002656m	0.229584			Thhalv10022304m	0.0825935	Thhalv10008139m	0.201758	Thhalv10009135m
												Thhalv10016345m		Thhalv10023566m		Thhalv10011761m	-0.232804	Thhalv10016741m	-0.521868	Thhalv10022627m	0.231028			Thhalv10004169m	0.0834297	Thhalv10012954m	0.202012	Thhalv10028507m
												Thhalv10001914m		Thhalv10000049m		Thhalv10001291m	-0.232305	Thhalv10027757m	-0.521402	Thhalv10016593m	0.231648			Thhalv10005255m	0.0843494	Thhalv10023766m	0.202246	Thhalv10028662m
												Thhalv10012747m		Thhalv10011224m		Thhalv10024547m	-0.232158	Thhalv10018670m	-0.521064	Thhalv10022598m	0.231967			Thhalv10001833m	0.0845587	Thhalv10023576m	0.202476	Thhalv10016419m
												Thhalv10015359m		Thhalv10008219m		Thhalv10028883m	-0.231947	Thhalv10010931m	-0.520824	Thhalv10015290m	0.232966			Thhalv10005770m	0.0847001	Thhalv10025716m	0.20248	Thhalv10028361m
												Thhalv10008212m		Thhalv10018609m		Thhalv10022813m	-0.231719	Thhalv10002666m	-0.520686	Thhalv10002588m	0.234153			Thhalv10020870m	0.0848255	Thhalv10020350m	0.202637	Thhalv10001040m
												Thhalv10013227m		Thhalv10022549m		Thhalv10016576m	-0.231218	Thhalv10027942m	-0.520074	Thhalv10023143m	0.234857			Thhalv10001019m	0.0848994	Thhalv10001445m	0.204903	Thhalv10016616m
												Thhalv10017194m		Thhalv10021577m		Thhalv10008708m	-0.23082	Thhalv10005107m	-0.51944	Thhalv10025061m	0.2354			Thhalv10011761m	0.0864613	Thhalv10005078m	0.205254	Thhalv10019839m
												Thhalv10016137m		Thhalv10020327m		Thhalv10028507m	-0.229741	Thhalv10024653m	-0.519198	Thhalv10011583m	0.238704			Thhalv10002782m	0.0865525	Thhalv10028896m	0.205646	Thhalv10016536m
												Thhalv10022552m		Thhalv10002382m		Thhalv10018010m	-0.229129	Thhalv10009087m	-0.519043	Thhalv10027608m	0.238796			Thhalv10015047m	0.0868136	Thhalv10018949m	0.205855	Thhalv10013060m
												Thhalv10017062m		Thhalv10006075m		Thhalv10019281m	-0.229116	Thhalv10001942m	-0.518591	Thhalv10000761m	0.239838			Thhalv10015894m	0.0870473	Thhalv10017500m	0.206132	Thhalv10020554m
												Thhalv10021042m		Thhalv10003525m		Thhalv10022472m	-0.226962	Thhalv10010823m	-0.518288	Thhalv10018796m	0.240046			Thhalv10001824m	0.0877243	Thhalv10012067m	0.206564	Thhalv10028968m
												Thhalv10014131m		Thhalv10027297m		Thhalv10003904m	-0.226767	Thhalv10024245m	-0.51803	Thhalv10022608m	0.240631			Thhalv10015472m	0.0881084	Thhalv10014374m	0.206823	Thhalv10023339m
												Thhalv10013411m		Thhalv10021000m		Thhalv10000262m	-0.22645	Thhalv10005149m	-0.517837	Thhalv10002579m	0.242964			Thhalv10004970m	0.089057	Thhalv10011404m	0.206973	Thhalv10011335m
												Thhalv10013424m		Thhalv10009793m		Thhalv10012558m	-0.225783	Thhalv10017973m	-0.516774	Thhalv10016074m	0.243147			Thhalv10017276m	0.0900595	Thhalv10016143m	0.209071	Thhalv10005772m
												Thhalv10002033m		Thhalv10004673m		Thhalv10017676m	-0.225065	Thhalv10019876m	-0.515974	Thhalv10025217m	0.243775			Thhalv10011820m	0.0901088	Thhalv10013095m	0.21028	Thhalv10012492m
												Thhalv10011269m		Thhalv10025061m		Thhalv10003814m	-0.225036	Thhalv10013374m	-0.515433	Thhalv10003447m	0.244136			Thhalv10004226m	0.0901704	Thhalv10020853m	0.210726	Thhalv10018024m
												Thhalv10024934m		Thhalv10023681m		Thhalv10029118m	-0.224736	Thhalv10021643m	-0.515388	Thhalv10000919m	0.246284			Thhalv10023593m	0.0903245	Thhalv10016438m	0.210858	Thhalv10019058m
												Thhalv10013742m		Thhalv10022608m		Thhalv10007200m	-0.224569	Thhalv10019897m	-0.513876	Thhalv10027898m	0.246874			Thhalv10007854m	0.090498	Thhalv10023285m	0.211482	Thhalv10024279m
												Thhalv10028628m		Thhalv10015290m		Thhalv10024563m	-0.224496	Thhalv10027781m	-0.513069	Thhalv10020069m	0.247782			Thhalv10015588m	0.0905107	Thhalv10025761m	0.211694	Thhalv10021516m
												Thhalv10008776m		Thhalv10012635m		Thhalv10024831m	-0.223904	Thhalv10013450m	-0.512915	Thhalv10010217m	0.248092			Thhalv10019996m	0.0917237	Thhalv10013029m	0.212478	Thhalv10028547m
												Thhalv10012923m		Thhalv10011200m		Thhalv10021338m	-0.223683	Thhalv10028896m	-0.512496	Thhalv10023550m	0.248275			Thhalv10019709m	0.0938917	Thhalv10021622m	0.212554	Thhalv10025689m
												Thhalv10003787m		Thhalv10026797m		Thhalv10008564m	-0.222786	Thhalv10003742m	-0.512208	Thhalv10025057m	0.248348			Thhalv10000081m	0.0949713	Thhalv10023408m	0.212906	Thhalv10009652m
												Thhalv10028195m		Thhalv10026024m		Thhalv10013199m	-0.222643	Thhalv10024256m	-0.51188	Thhalv10000019m	0.248835			Thhalv10016145m	0.0954648	Thhalv10020765m	0.213496	Thhalv10007772m
												Thhalv10008308m		Thhalv10018252m		Thhalv10021798m	-0.22248	Thhalv10003230m	-0.511427	Thhalv10024401m	0.249038			Thhalv10023763m	0.0961181	Thhalv10028717m	0.214365	Thhalv10009394m
												Thhalv10021164m		Thhalv10011829m		Thhalv10024373m	-0.222315	Thhalv10011517m	-0.511208	Thhalv10003255m	0.249213			Thhalv10001334m	0.0965866	Thhalv10007103m	0.214401	Thhalv10018385m
												Thhalv10015250m		Thhalv10016128m		Thhalv10015980m	-0.222117	Thhalv10021262m	-0.510779	Thhalv10027829m	0.250322			Thhalv10020850m	0.0973112	Thhalv10020940m	0.214466	Thhalv10004504m
												Thhalv10023695m		Thhalv10020979m		Thhalv10011519m	-0.221841	Thhalv10014684m	-0.5096	Thhalv10028943m	0.25218			Thhalv10000788m	0.0976261	Thhalv10023611m	0.215777	Thhalv10003636m
												Thhalv10006500m		Thhalv10016892m		Thhalv10004522m	-0.221794	Thhalv10002486m	-0.50904	Thhalv10014954m	0.252415			Thhalv10025366m	0.0981225	Thhalv10002359m	0.215895	Thhalv10024408m
												Thhalv10027297m		Thhalv10003450m		Thhalv10000979m	-0.220945	Thhalv10019499m	-0.508944	Thhalv10008444m	0.253133			Thhalv10011861m	0.0981723	Thhalv10007264m	0.216092	Thhalv10018274m
												Thhalv10021891m		Thhalv10016901m		Thhalv10007759m	-0.220832	Thhalv10010038m	-0.507745	Thhalv10026728m	0.25461			Thhalv10010672m	0.0986299	Thhalv10012275m	0.216227	Thhalv10015446m
												Thhalv10026791m		Thhalv10007762m		Thhalv10010752m	-0.22074	Thhalv10028523m	-0.507214	Thhalv10017326m	0.254771			Thhalv10006743m	0.09884	Thhalv10016919m	0.216922	Thhalv10014907m
												Thhalv10005765m		Thhalv10018321m		Thhalv10007149m	-0.220721	Thhalv10025345m	-0.506825	Thhalv10020003m	0.254908			Thhalv10014708m	0.0991608	Thhalv10023384m	0.217104	Thhalv10000780m
												Thhalv10010091m		Thhalv10003307m		Thhalv10023143m	-0.220711	Thhalv10024726m	-0.506724	Thhalv10002504m	0.255282			Thhalv10010522m	0.0993021	Thhalv10005032m	0.218865	Thhalv10006222m
												Thhalv10001928m		Thhalv10009068m		Thhalv10005070m	-0.219902	Thhalv10016137m	-0.505192	Thhalv10028365m	0.258375			Thhalv10013424m	0.0995092	Thhalv10024736m	0.219963	Thhalv10022532m
												Thhalv10011721m		Thhalv10011880m		Thhalv10020226m	-0.219576	Thhalv10024793m	-0.504034	Thhalv10018609m	0.259601			Thhalv10002122m	0.0996743	Thhalv10016140m	0.219971	Thhalv10000243m
												Thhalv10027816m		Thhalv10023326m		Thhalv10020044m	-0.219554	Thhalv10024602m	-0.503988	Thhalv10024408m	0.263692			Thhalv10016133m	0.100291	Thhalv10002588m	0.220811	Thhalv10016544m
												Thhalv10013591m		Thhalv10014514m		Thhalv10010431m	-0.218642	Thhalv10007069m	-0.503808	Thhalv10006282m	0.264406			Thhalv10018855m	0.100389	Thhalv10029048m	0.220979	Thhalv10028531m
												Thhalv10008956m		Thhalv10008956m		Thhalv10016555m	-0.218067	Thhalv10019915m	-0.503753	Thhalv10020800m	0.26442			Thhalv10025566m	0.101119	Thhalv10018322m	0.221288	Thhalv10016607m
												Thhalv10019873m		Thhalv10013045m		Thhalv10023231m	-0.217436	Thhalv10016766m	-0.503722	Thhalv10022946m	0.264977			Thhalv10026305m	0.101246	Thhalv10007089m	0.221424	Thhalv10005871m
												Thhalv10023316m		Thhalv10016512m		Thhalv10008791m	-0.217125	Thhalv10011827m	-0.50362	Thhalv10004292m	0.266305			Thhalv10007140m	0.101342	Thhalv10020155m	0.221774	Thhalv10013955m
												Thhalv10018062m		Thhalv10015485m		Thhalv10016512m	-0.217004	Thhalv10010366m	-0.503321	Thhalv10028393m	0.266946			Thhalv10015160m	0.102222	Thhalv10004730m	0.221889	Thhalv10007115m
												Thhalv10008012m		Thhalv10017878m		Thhalv10004415m	-0.217004	Thhalv10013954m	-0.502917	Thhalv10005028m	0.267742			Thhalv10026157m	0.102225	Thhalv10005107m	0.222504	Thhalv10016212m
												Thhalv10021378m		Thhalv10013026m		Thhalv10004084m	-0.216306	Thhalv10028479m	-0.500665	Thhalv10008886m	0.268381			Thhalv10016569m	0.102301	Thhalv10022196m	0.222999	Thhalv10014089m
												Thhalv10018868m		Thhalv10019924m		Thhalv10010555m	-0.215584	Thhalv10014583m	-0.500203	Thhalv10015198m	0.268592			Thhalv10002508m	0.102607	Thhalv10005765m	0.223588	Thhalv10012711m
												Thhalv10023386m		Thhalv10024186m		Thhalv10027864m	-0.215398	Thhalv10014362m	-0.500102	Thhalv10027819m	0.270012			Thhalv10025890m	0.102629	Thhalv10008499m	0.2238	Thhalv10023349m
												Thhalv10010643m		Thhalv10009440m		Thhalv10022898m	-0.213906	Thhalv10027745m	-0.499781	Thhalv10017901m	0.272907			Thhalv10003307m	0.103642	Thhalv10020339m	0.22439	Thhalv10018457m
												Thhalv10028962m		Thhalv10001741m		Thhalv10028409m	-0.212936	Thhalv10018076m	-0.499479	Thhalv10023758m	0.274529			Thhalv10010643m	0.103706	Thhalv10000036m	0.22478	Thhalv10020069m
												Thhalv10000780m		Thhalv10007927m		Thhalv10014956m	-0.212609	Thhalv10017314m	-0.498648	Thhalv10028561m	0.274587			Thhalv10009353m	0.103872	Thhalv10007469m	0.226369	Thhalv10021426m
												Thhalv10002941m		Thhalv10011335m		Thhalv10005892m	-0.21164	Thhalv10014089m	-0.497345	Thhalv10002507m	0.274719			Thhalv10008564m	0.1039	Thhalv10011701m	0.226385	Thhalv10022623m
												Thhalv10027857m		Thhalv10020085m		Thhalv10000052m	-0.210233	Thhalv10014363m	-0.4969	Thhalv10000246m	0.275616			Thhalv10010849m	0.104057	Thhalv10013958m	0.226466	Thhalv10027804m
												Thhalv10024466m		Thhalv10028507m		Thhalv10008997m	-0.210026	Thhalv10011874m	-0.496688	Thhalv10003135m	0.276628			Thhalv10011401m	0.104439	Thhalv10028434m	0.227054	Thhalv10022186m
												Thhalv10019265m		Thhalv10010453m		Thhalv10007493m	-0.209659	Thhalv10003904m	-0.496603	Thhalv10014006m	0.27749			Thhalv10025916m	0.107525	Thhalv10013892m	0.227393	Thhalv10010402m
												Thhalv10026683m		Thhalv10012911m		Thhalv10011257m	-0.209545	Thhalv10008400m	-0.496057	Thhalv10016597m	0.279483			Thhalv10000985m	0.107605	Thhalv10014607m	0.228553	Thhalv10008714m
														Thhalv10027638m		Thhalv10005937m	-0.209437	Thhalv10018960m	-0.494953	Thhalv10018043m	0.279759			Thhalv10020418m	0.109275	Thhalv10023634m	0.229498	Thhalv10025582m
														Thhalv10010489m		Thhalv10029371m	-0.209293	Thhalv10027729m	-0.494551	Thhalv10008929m	0.280023			Thhalv10010216m	0.10936	Thhalv10000960m	0.229738	Thhalv10016918m
														Thhalv10014553m		Thhalv10024449m	-0.208878	Thhalv10010846m	-0.494147	Thhalv10016387m	0.280716			Thhalv10020816m	0.10938	Thhalv10010627m	0.229933	Thhalv10028849m
														Thhalv10018538m		Thhalv10015072m	-0.20853	Thhalv10004527m	-0.493626	Thhalv10001283m	0.281554			Thhalv10004850m	0.110472	Thhalv10007483m	0.230156	Thhalv10004315m
														Thhalv10004024m		Thhalv10016992m	-0.207771	Thhalv10013428m	-0.493458	Thhalv10012648m	0.282186			Thhalv10002588m	0.111116	Thhalv10027866m	0.230204	Thhalv10020940m
														Thhalv10002719m		Thhalv10027729m	-0.207731	Thhalv10017350m	-0.493178	Thhalv10019421m	0.282426			Thhalv10016143m	0.11242	Thhalv10024602m	0.230275	Thhalv10007356m
														Thhalv10000749m		Thhalv10011790m	-0.2074	Thhalv10001022m	-0.493052	Thhalv10000177m	0.28338			Thhalv10019092m	0.112957	Thhalv10018877m	0.230597	Thhalv10028373m
														Thhalv10012640m		Thhalv10011583m	-0.207201	Thhalv10021244m	-0.488891	Thhalv10016110m	0.283758			Thhalv10024876m	0.113174	Thhalv10014744m	0.230935	Thhalv10012548m
														Thhalv10002653m		Thhalv10022562m	-0.20701	Thhalv10029046m	-0.488537	Thhalv10021378m	0.284288			Thhalv10023280m	0.113259	Thhalv10020573m	0.233885	Thhalv10006534m
														Thhalv10006539m		Thhalv10016241m	-0.206945	Thhalv10024286m	-0.487814	Thhalv10022555m	0.284842			Thhalv10001602m	0.113773	Thhalv10004886m	0.233986	Thhalv10012846m
														Thhalv10000411m		Thhalv10025176m	-0.206548	Thhalv10018253m	-0.484028	Thhalv10013606m	0.287166			Thhalv10008346m	0.114093	Thhalv10010626m	0.234309	Thhalv10019944m
														Thhalv10016212m		Thhalv10025061m	-0.205624	Thhalv10000617m	-0.483921	Thhalv10006556m	0.287935			Thhalv10000070m	0.114212	Thhalv10023614m	0.23533	Thhalv10010626m
														Thhalv10016156m		Thhalv10025688m	-0.205495	Thhalv10017361m	-0.482137	Thhalv10013620m	0.288753			Thhalv10008444m	0.114532	Thhalv10019915m	0.235779	Thhalv10011518m
														Thhalv10012724m		Thhalv10015198m	-0.204966	Thhalv10013426m	-0.48039	Thhalv10025052m	0.288872			Thhalv10018496m	0.115376	Thhalv10018859m	0.236078	Thhalv10010214m
														Thhalv10017029m		Thhalv10015108m	-0.204792	Thhalv10003725m	-0.47988	Thhalv10018855m	0.28969			Thhalv10014730m	0.115583	Thhalv10008200m	0.236365	Thhalv10012327m
														Thhalv10026961m		Thhalv10021696m	-0.204703	Thhalv10008660m	-0.478453	Thhalv10000070m	0.291664			Thhalv10003162m	0.115676	Thhalv10012271m	0.236415	Thhalv10010061m
														Thhalv10011518m		Thhalv10000946m	-0.203606	Thhalv10021217m	-0.477623	Thhalv10003149m	0.292236			Thhalv10013953m	0.116498	Thhalv10002485m	0.238249	Thhalv10027807m
														Thhalv10008627m		Thhalv10013369m	-0.203244	Thhalv10009495m	-0.476758	Thhalv10007106m	0.292922			Thhalv10021095m	0.116755	Thhalv10007872m	0.239468	Thhalv10020166m
														Thhalv10001918m		Thhalv10018809m	-0.203243	Thhalv10017943m	-0.475614	Thhalv10020789m	0.293655			Thhalv10023371m	0.117684	Thhalv10017009m	0.239724	Thhalv10029314m
														Thhalv10025356m		Thhalv10008187m	-0.201699	Thhalv10007441m	-0.475611	Thhalv10013212m	0.294407			Thhalv10013442m	0.117815	Thhalv10025366m	0.239925	Thhalv10013740m
														Thhalv10010752m		Thhalv10023369m	-0.201655	Thhalv10025824m	-0.47504	Thhalv10002486m	0.294835			Thhalv10005242m	0.118336	Thhalv10003307m	0.24052	Thhalv10006888m
														Thhalv10017072m		Thhalv10017275m	-0.201126	Thhalv10003437m	-0.474106	Thhalv10005747m	0.295409			Thhalv10010387m	0.118605	Thhalv10004352m	0.240708	Thhalv10008704m
														Thhalv10022536m		Thhalv10014574m	-0.200279	Thhalv10014193m	-0.474012	Thhalv10000759m	0.296063			Thhalv10009921m	0.118723	Thhalv10018409m	0.240964	Thhalv10019907m
														Thhalv10024547m		Thhalv10000864m	-0.199916	Thhalv10000983m	-0.473695	Thhalv10010695m	0.29657			Thhalv10014956m	0.120999	Thhalv10009970m	0.241553	Thhalv10025014m
														Thhalv10017089m		Thhalv10011646m	-0.199848	Thhalv10011412m	-0.473287	Thhalv10006601m	0.298166			Thhalv10001930m	0.121582	Thhalv10003902m	0.241952	Thhalv10006527m
														Thhalv10004504m		Thhalv10011571m	-0.199609	Thhalv10025204m	-0.473248	Thhalv10024461m	0.298278			Thhalv10015834m	0.121938	Thhalv10024971m	0.242817	Thhalv10002656m
														Thhalv10006807m		Thhalv10000390m	-0.1996	Thhalv10017474m	-0.473208	Thhalv10025566m	0.299189			Thhalv10028802m	0.122265	Thhalv10014941m	0.243509	Thhalv10023511m
														Thhalv10010104m		Thhalv10027781m	-0.199412	Thhalv10011896m	-0.472634	Thhalv10018738m	0.301743			Thhalv10018139m	0.123997	Thhalv10016741m	0.243901	Thhalv10022019m
														Thhalv10006717m		Thhalv10027898m	-0.19926	Thhalv10013319m	-0.471466	Thhalv10023619m	0.303203			Thhalv10019265m	0.124222	Thhalv10028535m	0.244378	Thhalv10009567m
														Thhalv10021940m		Thhalv10020870m	-0.198289	Thhalv10020246m	-0.467915	Thhalv10027798m	0.303232			Thhalv10021246m	0.124361	Thhalv10021977m	0.245852	Thhalv10013473m
														Thhalv10022216m		Thhalv10001514m	-0.198186	Thhalv10000061m	-0.467628	Thhalv10016607m	0.304685			Thhalv10024737m	0.124363	Thhalv10007330m	0.246432	Thhalv10029484m
														Thhalv10024972m		Thhalv10017500m	-0.197527	Thhalv10018636m	-0.467516	Thhalv10026267m	0.307021			Thhalv10021782m	0.125008	Thhalv10010479m	0.247239	Thhalv10020825m
														Thhalv10018185m		Thhalv10010414m	-0.197494	Thhalv10010643m	-0.465324	Thhalv10006208m	0.307337			Thhalv10020551m	0.12549	Thhalv10004489m	0.247343	Thhalv10005146m
														Thhalv10016588m		Thhalv10011094m	-0.196667	Thhalv10004498m	-0.464601	Thhalv10014343m	0.309786			Thhalv10028147m	0.126156	Thhalv10012737m	0.247528	Thhalv10016762m
														Thhalv10018845m		Thhalv10004869m	-0.196482	Thhalv10010306m	-0.463822	Thhalv10028662m	0.310667			Thhalv10020224m	0.126834	Thhalv10021723m	0.247882	Thhalv10024343m
														Thhalv10018554m		Thhalv10007441m	-0.196154	Thhalv10025030m	-0.463355	Thhalv10008557m	0.311664			Thhalv10012867m	0.127284	Thhalv10023336m	0.24852	Thhalv10022988m
														Thhalv10014941m		Thhalv10007412m	-0.194783	Thhalv10007390m	-0.463224	Thhalv10012647m	0.314566			Thhalv10001566m	0.12768	Thhalv10019077m	0.248615	Thhalv10024645m
														Thhalv10027691m		Thhalv10000765m	-0.194683	Thhalv10000939m	-0.463111	Thhalv10016635m	0.314653			Thhalv10008122m	0.129541	Thhalv10016197m	0.248763	Thhalv10010953m
														Thhalv10025176m		Thhalv10017062m	-0.194598	Thhalv10001599m	-0.462956	Thhalv10022889m	0.31529			Thhalv10021957m	0.129569	Thhalv10017717m	0.249188	Thhalv10016183m
														Thhalv10021599m		Thhalv10018088m	-0.194271	Thhalv10018669m	-0.4621	Thhalv10013275m	0.315626			Thhalv10011896m	0.130107	Thhalv10024546m	0.249889	Thhalv10004067m
														Thhalv10009608m		Thhalv10002522m	-0.193869	Thhalv10022933m	-0.460161	Thhalv10017222m	0.316249			Thhalv10024497m	0.130577	Thhalv10006664m	0.250061	Thhalv10004167m
														Thhalv10029001m		Thhalv10002727m	-0.193714	Thhalv10004872m	-0.458952	Thhalv10028700m	0.316598			Thhalv10004692m	0.13065	Thhalv10004255m	0.250315	Thhalv10016128m
														Thhalv10001441m		Thhalv10020817m	-0.193556	Thhalv10018456m	-0.458464	Thhalv10011327m	0.317987			Thhalv10016310m	0.131035	Thhalv10007303m	0.250316	Thhalv10025501m
														Thhalv10019421m		Thhalv10012702m	-0.193495	Thhalv10010322m	-0.458405	Thhalv10011234m	0.3186			Thhalv10022564m	0.131136	Thhalv10006044m	0.250385	Thhalv10025916m
														Thhalv10007491m		Thhalv10004255m	-0.193093	Thhalv10003611m	-0.456304	Thhalv10001692m	0.318837			Thhalv10013614m	0.131225	Thhalv10016323m	0.25068	Thhalv10004589m
														Thhalv10023373m		Thhalv10010374m	-0.193078	Thhalv10026176m	-0.455729	Thhalv10007998m	0.321053			Thhalv10001214m	0.132245	Thhalv10023236m	0.250703	Thhalv10022535m
														Thhalv10022263m		Thhalv10016370m	-0.192133	Thhalv10006620m	-0.454457	Thhalv10002679m	0.321065			Thhalv10024563m	0.132249	Thhalv10001371m	0.250705	Thhalv10010497m
														Thhalv10016136m		Thhalv10019058m	-0.191699	Thhalv10024181m	-0.454394	Thhalv10028409m	0.321082			Thhalv10013679m	0.132935	Thhalv10020473m	0.251631	Thhalv10014794m
														Thhalv10004897m		Thhalv10014396m	-0.190771	Thhalv10025052m	-0.454063	Thhalv10008704m	0.321347			Thhalv10021210m	0.134837	Thhalv10010456m	0.252025	Thhalv10018766m
														Thhalv10007716m		Thhalv10018752m	-0.189805	Thhalv10028709m	-0.453971	Thhalv10021074m	0.323026			Thhalv10022719m	0.135052	Thhalv10021488m	0.252452	Thhalv10022771m
														Thhalv10001969m		Thhalv10010732m	-0.189497	Thhalv10003162m	-0.453664	Thhalv10020624m	0.323053			Thhalv10023443m	0.135693	Thhalv10006648m	0.252786	Thhalv10018001m
														Thhalv10027926m		Thhalv10007128m	-0.189447	Thhalv10002585m	-0.453527	Thhalv10005962m	0.323126			Thhalv10008339m	0.136219	Thhalv10016560m	0.252954	Thhalv10011632m
														Thhalv10008886m		Thhalv10025684m	-0.189375	Thhalv10028529m	-0.453405	Thhalv10009117m	0.323903			Thhalv10027896m	0.137312	Thhalv10021502m	0.253332	Thhalv10007106m
														Thhalv10020286m		Thhalv10013453m	-0.188863	Thhalv10028355m	-0.452122	Thhalv10001919m	0.324282			Thhalv10021577m	0.137461	Thhalv10008438m	0.254474	Thhalv10027756m
														Thhalv10019794m		Thhalv10018762m	-0.188675	Thhalv10018420m	-0.452051	Thhalv10023347m	0.32535			Thhalv10014023m	0.137531	Thhalv10016947m	0.254681	Thhalv10007829m
														Thhalv10022019m		Thhalv10025365m	-0.188638	Thhalv10014822m	-0.451117	Thhalv10020108m	0.325662			Thhalv10025342m	0.13778	Thhalv10007743m	0.254899	Thhalv10000282m
														Thhalv10015983m		Thhalv10005922m	-0.188287	Thhalv10010730m	-0.450977	Thhalv10012586m	0.325716			Thhalv10008344m	0.13856	Thhalv10025047m	0.255258	Thhalv10018180m
														Thhalv10005628m		Thhalv10006602m	-0.187639	Thhalv10016133m	-0.450855	Thhalv10004497m	0.325891			Thhalv10028523m	0.138591	Thhalv10016753m	0.255388	Thhalv10004894m
														Thhalv10004415m		Thhalv10003712m	-0.186953	Thhalv10018184m	-0.450773	Thhalv10004132m	0.326027			Thhalv10020794m	0.138643	Thhalv10019295m	0.25606	Thhalv10026559m
														Thhalv10013888m		Thhalv10011264m	-0.186763	Thhalv10005056m	-0.450573	Thhalv10014150m	0.330326			Thhalv10006173m	0.138888	Thhalv10010217m	0.256586	Thhalv10021391m
														Thhalv10007576m		Thhalv10011640m	-0.185631	Thhalv10003272m	-0.449702	Thhalv10027685m	0.330762			Thhalv10007840m	0.139016	Thhalv10003245m	0.258198	Thhalv10011766m
														Thhalv10024490m		Thhalv10018546m	-0.185518	Thhalv10004334m	-0.449339	Thhalv10016187m	0.333926			Thhalv10001818m	0.139299	Thhalv10004989m	0.258309	Thhalv10016901m
														Thhalv10019340m		Thhalv10007371m	-0.185283	Thhalv10014956m	-0.44913	Thhalv10024763m	0.334619			Thhalv10003825m	0.139369	Thhalv10019871m	0.258353	Thhalv10021502m
														Thhalv10022011m		Thhalv10006527m	-0.185212	Thhalv10000252m	-0.44733	Thhalv10022547m	0.33506			Thhalv10004874m	0.139578	Thhalv10018855m	0.259564	Thhalv10007927m
														Thhalv10012505m		Thhalv10014822m	-0.185015	Thhalv10011158m	-0.445066	Thhalv10021614m	0.335582			Thhalv10008088m	0.139936	Thhalv10019108m	0.259651	Thhalv10013591m
														Thhalv10018124m		Thhalv10021310m	-0.184325	Thhalv10000390m	-0.445062	Thhalv10007074m	0.336421			Thhalv10013691m	0.140147	Thhalv10022753m	0.260515	Thhalv10028355m
														Thhalv10012434m		Thhalv10019340m	-0.184316	Thhalv10027926m	-0.444375	Thhalv10014220m	0.337201			Thhalv10023573m	0.140469	Thhalv10012905m	0.260557	Thhalv10023298m
														Thhalv10028047m		Thhalv10014374m	-0.184239	Thhalv10024293m	-0.444062	Thhalv10027823m	0.338392			Thhalv10001741m	0.140575	Thhalv10004348m	0.261395	Thhalv10000934m
														Thhalv10022725m		Thhalv10001942m	-0.183987	Thhalv10023437m	-0.443765	Thhalv10025233m	0.339282			Thhalv10028462m	0.140994	Thhalv10019058m	0.261986	Thhalv10028875m
														Thhalv10019070m		Thhalv10017166m	-0.183748	Thhalv10011191m	-0.44292	Thhalv10005178m	0.34063			Thhalv10004026m	0.142207	Thhalv10010846m	0.262293	Thhalv10018636m
														Thhalv10005137m		Thhalv10020485m	-0.18367	Thhalv10020769m	-0.442504	Thhalv10005954m	0.341716			Thhalv10025473m	0.142519	Thhalv10010931m	0.262533	Thhalv10020791m
														Thhalv10018502m		Thhalv10025572m	-0.183471	Thhalv10024676m	-0.442159	Thhalv10028462m	0.342787			Thhalv10022721m	0.142824	Thhalv10025986m	0.262892	Thhalv10005070m
														Thhalv10004957m		Thhalv10001022m	-0.183388	Thhalv10000172m	-0.441253	Thhalv10002420m	0.342911			Thhalv10001464m	0.143153	Thhalv10019097m	0.263181	Thhalv10010266m
														Thhalv10004084m		Thhalv10012873m	-0.183069	Thhalv10014254m	-0.440391	Thhalv10001246m	0.342975			Thhalv10025381m	0.143306	Thhalv10003949m	0.263386	Thhalv10003897m
														Thhalv10028372m		Thhalv10018582m	-0.183065	Thhalv10000088m	-0.440224	Thhalv10025581m	0.343182			Thhalv10002991m	0.144437	Thhalv10007059m	0.263765	Thhalv10003132m
														Thhalv10017996m		Thhalv10026179m	-0.183025	Thhalv10000052m	-0.4388	Thhalv10017062m	0.34402			Thhalv10013985m	0.144749	Thhalv10016234m	0.263797	Thhalv10018211m
														Thhalv10006725m		Thhalv10019150m	-0.183008	Thhalv10012174m	-0.438202	Thhalv10014464m	0.345212			Thhalv10013630m	0.145035	Thhalv10013527m	0.263863	Thhalv10027927m
														Thhalv10023506m		Thhalv10012584m	-0.18244	Thhalv10012996m	-0.436882	Thhalv10013428m	0.348745			Thhalv10023369m	0.145065	Thhalv10003075m	0.263954	Thhalv10025347m
														Thhalv10018303m		Thhalv10016918m	-0.182079	Thhalv10019077m	-0.436644	Thhalv10028962m	0.349076			Thhalv10020519m	0.145548	Thhalv10014461m	0.264111	Thhalv10015296m
														Thhalv10025614m		Thhalv10014656m	-0.181994	Thhalv10005042m	-0.435728	Thhalv10018692m	0.349222			Thhalv10006107m	0.146844	Thhalv10004178m	0.265245	Thhalv10024076m
														Thhalv10013374m		Thhalv10007829m	-0.181899	Thhalv10022635m	-0.435521	Thhalv10017300m	0.350561			Thhalv10000326m	0.146955	Thhalv10000070m	0.265437	Thhalv10025026m
														Thhalv10023294m		Thhalv10005687m	-0.181785	Thhalv10027809m	-0.434241	Thhalv10015472m	0.35192			Thhalv10020940m	0.147238	Thhalv10013493m	0.266223	Thhalv10002116m
														Thhalv10005733m		Thhalv10021151m	-0.181699	Thhalv10019709m	-0.434103	Thhalv10013691m	0.352002			Thhalv10025682m	0.148051	Thhalv10008569m	0.266475	Thhalv10006590m
														Thhalv10007356m		Thhalv10008377m	-0.181476	Thhalv10007762m	-0.433661	Thhalv10016250m	0.3528			Thhalv10016099m	0.149918	Thhalv10013751m	0.266561	Thhalv10008558m
														Thhalv10012810m		Thhalv10018567m	-0.181105	Thhalv10027912m	-0.432742	Thhalv10013448m	0.353606			Thhalv10021427m	0.150162	Thhalv10004201m	0.2667	Thhalv10007529m
														Thhalv10025014m		Thhalv10023496m	-0.18091	Thhalv10014959m	-0.43246	Thhalv10015225m	0.354715			Thhalv10026511m	0.151114	Thhalv10020259m	0.266706	Thhalv10005149m
														Thhalv10025504m		Thhalv10011786m	-0.180859	Thhalv10002619m	-0.432347	Thhalv10014735m	0.354718			Thhalv10024471m	0.152641	Thhalv10002144m	0.267243	Thhalv10009032m
														Thhalv10003642m		Thhalv10024904m	-0.180789	Thhalv10026728m	-0.431813	Thhalv10021450m	0.355573			Thhalv10014631m	0.152665	Thhalv10016725m	0.267596	Thhalv10011490m
														Thhalv10002416m		Thhalv10006082m	-0.180114	Thhalv10007772m	-0.431638	Thhalv10022536m	0.357255			Thhalv10020090m	0.153094	Thhalv10027977m	0.26827	Thhalv10024468m
														Thhalv10012797m		Thhalv10025542m	-0.179835	Thhalv10008569m	-0.431562	Thhalv10026157m	0.358166			Thhalv10018925m	0.153105	Thhalv10024536m	0.268372	Thhalv10011051m
														Thhalv10008180m		Thhalv10004420m	-0.17983	Thhalv10007601m	-0.430971	Thhalv10018327m	0.35887			Thhalv10005140m	0.153366	Thhalv10010700m	0.26963	Thhalv10008929m
														Thhalv10018766m		Thhalv10005010m	-0.179786	Thhalv10006845m	-0.430849	Thhalv10003455m	0.359568			Thhalv10028773m	0.153764	Thhalv10020483m	0.270497	Thhalv10029371m
														Thhalv10002387m		Thhalv10018911m	-0.179784	Thhalv10018766m	-0.430384	Thhalv10007700m	0.360796			Thhalv10009284m	0.154069	Thhalv10013086m	0.271721	Thhalv10013319m
														Thhalv10023712m		Thhalv10024316m	-0.179642	Thhalv10005986m	-0.428222	Thhalv10006561m	0.360872			Thhalv10018559m	0.154135	Thhalv10011686m	0.271781	Thhalv10015469m
														Thhalv10023330m		Thhalv10007491m	-0.179586	Thhalv10018464m	-0.427186	Thhalv10028208m	0.362835			Thhalv10001408m	0.155394	Thhalv10014162m	0.273486	Thhalv10000179m
														Thhalv10027873m		Thhalv10010485m	-0.179252	Thhalv10007156m	-0.427048	Thhalv10003738m	0.364672			Thhalv10020373m	0.155497	Thhalv10006246m	0.274635	Thhalv10008997m
														Thhalv10020874m		Thhalv10014187m	-0.179105	Thhalv10013993m	-0.425856	Thhalv10024825m	0.365414			Thhalv10008513m	0.156004	Thhalv10020106m	0.275113	Thhalv10006411m
														Thhalv10027974m		Thhalv10028980m	-0.179034	Thhalv10004706m	-0.425491	Thhalv10006794m	0.366492			Thhalv10016255m	0.156647	Thhalv10016419m	0.276138	Thhalv10024934m
														Thhalv10006616m		Thhalv10018788m	-0.178499	Thhalv10008187m	-0.424927	Thhalv10003758m	0.367623			Thhalv10002763m	0.156697	Thhalv10024855m	0.276466	Thhalv10017405m
														Thhalv10013060m		Thhalv10000919m	-0.178483	Thhalv10013749m	-0.424219	Thhalv10013131m	0.36962			Thhalv10013428m	0.156733	Thhalv10013012m	0.276695	Thhalv10003272m
														Thhalv10027235m		Thhalv10011624m	-0.178383	Thhalv10019820m	-0.422886	Thhalv10029299m	0.37003			Thhalv10024260m	0.15783	Thhalv10024555m	0.276715	Thhalv10013442m
														Thhalv10017326m		Thhalv10010745m	-0.178241	Thhalv10001918m	-0.42275	Thhalv10025049m	0.370415			Thhalv10012402m	0.157985	Thhalv10010239m	0.277083	Thhalv10004292m
														Thhalv10001203m		Thhalv10004886m	-0.178152	Thhalv10022826m	-0.421373	Thhalv10011660m	0.372354			Thhalv10022585m	0.158067	Thhalv10006752m	0.277701	Thhalv10020350m
														Thhalv10003643m		Thhalv10022461m	-0.177045	Thhalv10012771m	-0.421358	Thhalv10024204m	0.3724			Thhalv10004943m	0.158207	Thhalv10025406m	0.278397	Thhalv10013594m
														Thhalv10020106m		Thhalv10020985m	-0.176982	Thhalv10005462m	-0.421278	Thhalv10004261m	0.37379			Thhalv10022824m	0.160584	Thhalv10010511m	0.278474	Thhalv10006680m
														Thhalv10012683m		Thhalv10021156m	-0.17674	Thhalv10018081m	-0.42101	Thhalv10028463m	0.374099			Thhalv10014598m	0.161349	Thhalv10001552m	0.279142	Thhalv10006958m
														Thhalv10027617m		Thhalv10025946m	-0.176726	Thhalv10003149m	-0.420466	Thhalv10008599m	0.37881			Thhalv10024352m	0.161521	Thhalv10012895m	0.279495	Thhalv10016619m
														Thhalv10002229m		Thhalv10009132m	-0.176612	Thhalv10011829m	-0.419564	Thhalv10022591m	0.379659			Thhalv10028929m	0.161585	Thhalv10028764m	0.279792	Thhalv10012441m
														Thhalv10016678m		Thhalv10025406m	-0.176586	Thhalv10018497m	-0.419093	Thhalv10006636m	0.379876			Thhalv10004821m	0.162099	Thhalv10014524m	0.280329	Thhalv10028723m
														Thhalv10013679m		Thhalv10008315m	-0.176449	Thhalv10008254m	-0.418881	Thhalv10016183m	0.381552			Thhalv10024706m	0.162329	Thhalv10011823m	0.28049	Thhalv10002617m
														Thhalv10028664m		Thhalv10013193m	-0.174773	Thhalv10005028m	-0.418599	Thhalv10010522m	0.381901			Thhalv10029029m	0.162393	Thhalv10023469m	0.280771	Thhalv10006084m
														Thhalv10028371m		Thhalv10024872m	-0.174223	Thhalv10015472m	-0.418428	Thhalv10010305m	0.383093			Thhalv10010181m	0.162629	Thhalv10013633m	0.281173	Thhalv10016876m
														Thhalv10015094m		Thhalv10006642m	-0.174215	Thhalv10024803m	-0.417514	Thhalv10013687m	0.384091			Thhalv10006065m	0.162722	Thhalv10004120m	0.281401	Thhalv10022941m
														Thhalv10019992m		Thhalv10010553m	-0.173515	Thhalv10010694m	-0.415801	Thhalv10007087m	0.384125			Thhalv10026216m	0.16302	Thhalv10022898m	0.281423	Thhalv10008707m
														Thhalv10018623m		Thhalv10021761m	-0.173112	Thhalv10013303m	-0.415028	Thhalv10025914m	0.387923			Thhalv10009087m	0.164133	Thhalv10016308m	0.281598	Thhalv10018623m
														Thhalv10025605m		Thhalv10020621m	-0.17271	Thhalv10013904m	-0.414284	Thhalv10012040m	0.388402			Thhalv10008252m	0.164348	Thhalv10020479m	0.282427	Thhalv10028529m
														Thhalv10011476m		Thhalv10001965m	-0.171653	Thhalv10027685m	-0.414215	Thhalv10007985m	0.391754			Thhalv10007143m	0.164801	Thhalv10028576m	0.282507	Thhalv10018847m
														Thhalv10016861m		Thhalv10000004m	-0.171257	Thhalv10000756m	-0.412536	Thhalv10003516m	0.391797			Thhalv10003756m	0.16548	Thhalv10004605m	0.282839	Thhalv10025013m
														Thhalv10026409m		Thhalv10013275m	-0.170769	Thhalv10011767m	-0.412303	Thhalv10018124m	0.392233			Thhalv10023634m	0.165823	Thhalv10022933m	0.282935	Thhalv10006083m
														Thhalv10010311m		Thhalv10003450m	-0.170141	Thhalv10000898m	-0.412303	Thhalv10012545m	0.393018			Thhalv10012494m	0.166206	Thhalv10020025m	0.283082	Thhalv10001898m
														Thhalv10007949m		Thhalv10017372m	-0.169977	Thhalv10011308m	-0.412209	Thhalv10008318m	0.39427			Thhalv10008212m	0.166383	Thhalv10017072m	0.283292	Thhalv10013751m
														Thhalv10006680m		Thhalv10018133m	-0.16996	Thhalv10009096m	-0.411893	Thhalv10016419m	0.394353			Thhalv10009490m	0.166835	Thhalv10000097m	0.283521	Thhalv10016650m
														Thhalv10010917m		Thhalv10022391m	-0.16954	Thhalv10018331m	-0.411559	Thhalv10016678m	0.397413			Thhalv10004008m	0.16698	Thhalv10018370m	0.283583	Thhalv10002122m
														Thhalv10015300m		Thhalv10006620m	-0.169444	Thhalv10012907m	-0.411072	Thhalv10024563m	0.399211			Thhalv10004391m	0.167505	Thhalv10003695m	0.283622	Thhalv10018242m
														Thhalv10025345m		Thhalv10021816m	-0.169328	Thhalv10019702m	-0.410991	Thhalv10016740m	0.40005			Thhalv10028043m	0.167586	Thhalv10019185m	0.283778	Thhalv10010938m
														Thhalv10000173m		Thhalv10005107m	-0.168577	Thhalv10024190m	-0.410326	Thhalv10018982m	0.401019			Thhalv10024753m	0.167784	Thhalv10004420m	0.28389	Thhalv10009144m
														Thhalv10025750m		Thhalv10017072m	-0.168461	Thhalv10005922m	-0.40935	Thhalv10004290m	0.401249			Thhalv10002792m	0.168052	Thhalv10005140m	0.285209	Thhalv10026728m
														Thhalv10024504m		Thhalv10025116m	-0.168348	Thhalv10008627m	-0.409156	Thhalv10006550m	0.401728			Thhalv10007542m	0.16855	Thhalv10028668m	0.28573	Thhalv10028647m
														Thhalv10022164m		Thhalv10009442m	-0.168272	Thhalv10004290m	-0.406753	Thhalv10002559m	0.402666			Thhalv10004957m	0.169141	Thhalv10005924m	0.286013	Thhalv10002448m
														Thhalv10023215m		Thhalv10027947m	-0.168201	Thhalv10015052m	-0.406425	Thhalv10013922m	0.402775			Thhalv10014028m	0.169239	Thhalv10010967m	0.286917	Thhalv10013822m
														Thhalv10017163m		Thhalv10022772m	-0.168195	Thhalv10007615m	-0.405543	Thhalv10002359m	0.403479			Thhalv10000235m	0.170229	Thhalv10013994m	0.287094	Thhalv10017999m
														Thhalv10000019m		Thhalv10028866m	-0.167308	Thhalv10026281m	-0.40499	Thhalv10003194m	0.403781			Thhalv10022526m	0.17034	Thhalv10020636m	0.287574	Thhalv10006620m
														Thhalv10004767m		Thhalv10007998m	-0.166606	Thhalv10018385m	-0.404134	Thhalv10011595m	0.404394			Thhalv10004498m	0.171164	Thhalv10009135m	0.288759	Thhalv10006377m
														Thhalv10003702m		Thhalv10014069m	-0.166416	Thhalv10024888m	-0.403911	Thhalv10007092m	0.405782			Thhalv10026607m	0.171373	Thhalv10009713m	0.288881	Thhalv10007273m
														Thhalv10023222m		Thhalv10009075m	-0.166216	Thhalv10017053m	-0.403809	Thhalv10018546m	0.407031			Thhalv10003845m	0.171478	Thhalv10000788m	0.288957	Thhalv10022142m
														Thhalv10014671m		Thhalv10012953m	-0.165732	Thhalv10017462m	-0.403273	Thhalv10007115m	0.407331			Thhalv10003897m	0.171673	Thhalv10012450m	0.289307	Thhalv10023414m
														Thhalv10022933m		Thhalv10023547m	-0.16531	Thhalv10028502m	-0.403003	Thhalv10012797m	0.409091			Thhalv10025013m	0.172402	Thhalv10003246m	0.289384	Thhalv10010475m
														Thhalv10021097m		Thhalv10014480m	-0.16485	Thhalv10022628m	-0.402318	Thhalv10018351m	0.409153			Thhalv10024681m	0.17269	Thhalv10010823m	0.289634	Thhalv10025897m
														Thhalv10020856m		Thhalv10006906m	-0.164804	Thhalv10000160m	-0.401533	Thhalv10027689m	0.409873			Thhalv10011062m	0.172895	Thhalv10018596m	0.289882	Thhalv10007345m
														Thhalv10017103m		Thhalv10024088m	-0.164632	Thhalv10008742m	-0.40084	Thhalv10019886m	0.410065			Thhalv10010423m	0.174086	Thhalv10000173m	0.289896	Thhalv10012438m
														Thhalv10015866m		Thhalv10021577m	-0.163952	Thhalv10025611m	-0.400606	Thhalv10003643m	0.410371			Thhalv10011299m	0.174731	Thhalv10027703m	0.290627	Thhalv10020800m
														Thhalv10004243m		Thhalv10023608m	-0.163924	Thhalv10011701m	-0.400586	Thhalv10005443m	0.410742			Thhalv10019303m	0.175	Thhalv10016591m	0.291237	Thhalv10009087m
														Thhalv10018139m		Thhalv10022593m	-0.163325	Thhalv10011291m	-0.400083	Thhalv10017004m	0.411593			Thhalv10028633m	0.175648	Thhalv10018876m	0.291379	Thhalv10014730m
														Thhalv10008569m		Thhalv10021732m	-0.1629	Thhalv10019210m	-0.399916	Thhalv10025916m	0.411665			Thhalv10021329m	0.175748	Thhalv10019952m	0.291436	Thhalv10009414m
														Thhalv10007273m		Thhalv10000061m	-0.162089	Thhalv10000986m	-0.39982	Thhalv10022589m	0.412685			Thhalv10001429m	0.175756	Thhalv10018447m	0.291608	Thhalv10008499m
														Thhalv10024567m		Thhalv10011199m	-0.162039	Thhalv10007161m	-0.399589	Thhalv10013591m	0.412805			Thhalv10019300m	0.177406	Thhalv10014188m	0.291642	Thhalv10019231m
														Thhalv10010695m		Thhalv10015984m	-0.161873	Thhalv10023371m	-0.399577	Thhalv10003897m	0.412873			Thhalv10024884m	0.177617	Thhalv10024504m	0.292344	Thhalv10020130m
														Thhalv10013511m		Thhalv10020214m	-0.161597	Thhalv10000081m	-0.399555	Thhalv10026093m	0.414228			Thhalv10003457m	0.177886	Thhalv10015179m	0.292367	Thhalv10005739m
														Thhalv10003616m		Thhalv10002374m	-0.161324	Thhalv10012823m	-0.399334	Thhalv10017029m	0.41446			Thhalv10028360m	0.178179	Thhalv10012006m	0.292401	Thhalv10012775m
														Thhalv10018914m		Thhalv10024735m	-0.161084	Thhalv10004808m	-0.399201	Thhalv10028913m	0.415439			Thhalv10017610m	0.178319	Thhalv10004635m	0.294084	Thhalv10023046m
														Thhalv10022365m		Thhalv10022881m	-0.160713	Thhalv10025029m	-0.399	Thhalv10024363m	0.41601			Thhalv10013569m	0.178606	Thhalv10012868m	0.295044	Thhalv10004552m
														Thhalv10024555m		Thhalv10025876m	-0.160679	Thhalv10000341m	-0.397954	Thhalv10024090m	0.417714			Thhalv10020458m	0.178898	Thhalv10017277m	0.295063	Thhalv10023371m
														Thhalv10018180m		Thhalv10021432m	-0.160665	Thhalv10012804m	-0.397879	Thhalv10000123m	0.419185			Thhalv10006705m	0.179151	Thhalv10010314m	0.295141	Thhalv10017139m
														Thhalv10011800m		Thhalv10017326m	-0.160561	Thhalv10008078m	-0.397574	Thhalv10023384m	0.419265			Thhalv10002619m	0.179325	Thhalv10028779m	0.295166	Thhalv10013614m
														Thhalv10019625m		Thhalv10011526m	-0.160462	Thhalv10002507m	-0.397423	Thhalv10016876m	0.419549			Thhalv10025196m	0.17938	Thhalv10018526m	0.295196	Thhalv10010730m
														Thhalv10006013m		Thhalv10015269m	-0.160142	Thhalv10011358m	-0.397036	Thhalv10027809m	0.42			Thhalv10016196m	0.181334	Thhalv10019504m	0.295204	Thhalv10018914m
														Thhalv10020069m		Thhalv10000247m	-0.159778	Thhalv10017248m	-0.397034	Thhalv10013932m	0.421086			Thhalv10009288m	0.181908	Thhalv10010392m	0.295319	Thhalv10007133m
														Thhalv10022285m		Thhalv10005043m	-0.159598	Thhalv10019082m	-0.397009	Thhalv10025298m	0.421221			Thhalv10027926m	0.1832	Thhalv10009414m	0.295342	Thhalv10010700m
														Thhalv10021761m		Thhalv10007834m	-0.159546	Thhalv10010709m	-0.396969	Thhalv10015128m	0.421627			Thhalv10016582m	0.183603	Thhalv10019190m	0.295409	Thhalv10028393m
														Thhalv10007547m		Thhalv10025311m	-0.158877	Thhalv10011800m	-0.395996	Thhalv10020804m	0.421733			Thhalv10000799m	0.18482	Thhalv10004952m	0.297017	Thhalv10011392m
														Thhalv10000752m		Thhalv10010694m	-0.158433	Thhalv10025021m	-0.394618	Thhalv10028423m	0.422184			Thhalv10026546m	0.184893	Thhalv10000063m	0.297259	Thhalv10011646m
														Thhalv10013633m		Thhalv10018855m	-0.158207	Thhalv10018303m	-0.394441	Thhalv10002991m	0.422857			Thhalv10008886m	0.185374	Thhalv10013131m	0.297307	Thhalv10004944m
														Thhalv10000214m		Thhalv10027771m	-0.158075	Thhalv10019538m	-0.392541	Thhalv10019092m	0.423912			Thhalv10017061m	0.185821	Thhalv10009965m	0.297549	Thhalv10026162m
														Thhalv10001762m		Thhalv10001052m	-0.157746	Thhalv10024299m	-0.392071	Thhalv10022725m	0.425471			Thhalv10026572m	0.186314	Thhalv10007324m	0.297551	Thhalv10018729m
														Thhalv10023415m		Thhalv10024544m	-0.157541	Thhalv10013731m	-0.392058	Thhalv10011218m	0.42798			Thhalv10021442m	0.187401	Thhalv10020099m	0.297603	Thhalv10018063m
														Thhalv10016405m		Thhalv10015779m	-0.15749	Thhalv10002636m	-0.391963	Thhalv10003865m	0.429029			Thhalv10002504m	0.188183	Thhalv10013961m	0.297834	Thhalv10012588m
														Thhalv10022687m		Thhalv10026291m	-0.157445	Thhalv10022608m	-0.390793	Thhalv10016138m	0.429658			Thhalv10003455m	0.188453	Thhalv10026636m	0.298021	Thhalv10022692m
														Thhalv10027871m		Thhalv10027900m	-0.15697	Thhalv10025473m	-0.389875	Thhalv10006624m	0.430349			Thhalv10012092m	0.188535	Thhalv10013569m	0.298316	Thhalv10017001m
														Thhalv10013765m		Thhalv10014300m	-0.156449	Thhalv10004024m	-0.389145	Thhalv10024383m	0.430528			Thhalv10014317m	0.188924	Thhalv10022752m	0.298845	Thhalv10013566m
														Thhalv10026557m		Thhalv10007659m	-0.155733	Thhalv10024227m	-0.387705	Thhalv10016398m	0.430622			Thhalv10017971m	0.189016	Thhalv10017309m	0.298868	Thhalv10022823m
														Thhalv10028367m		Thhalv10010700m	-0.155545	Thhalv10005765m	-0.386055	Thhalv10006546m	0.43168			Thhalv10023336m	0.189045	Thhalv10023142m	0.299009	Thhalv10021928m
														Thhalv10025539m		Thhalv10007594m	-0.155046	Thhalv10007260m	-0.386028	Thhalv10007716m	0.43187			Thhalv10019111m	0.189219	Thhalv10023620m	0.299163	Thhalv10000390m
														Thhalv10000828m		Thhalv10002376m	-0.154729	Thhalv10016447m	-0.384501	Thhalv10006997m	0.431953			Thhalv10007752m	0.189426	Thhalv10003966m	0.299342	Thhalv10025686m
														Thhalv10020804m		Thhalv10000020m	-0.15454	Thhalv10006999m	-0.383366	Thhalv10010130m	0.433838			Thhalv10028917m	0.190331	Thhalv10025513m	0.299669	Thhalv10015359m
														Thhalv10009117m		Thhalv10025109m	-0.154508	Thhalv10016239m	-0.383358	Thhalv10018120m	0.435033			Thhalv10020793m	0.190362	Thhalv10001944m	0.299825	Thhalv10018890m
														Thhalv10028360m		Thhalv10020565m	-0.15439	Thhalv10022228m	-0.383309	Thhalv10017051m	0.435819			Thhalv10028582m	0.191068	Thhalv10025077m	0.300175	Thhalv10026105m
														Thhalv10023298m		Thhalv10020705m	-0.154167	Thhalv10014006m	-0.382457	Thhalv10013888m	0.436863			Thhalv10003758m	0.19134	Thhalv10019883m	0.301191	Thhalv10021141m
														Thhalv10007726m		Thhalv10025608m	-0.153678	Thhalv10006985m	-0.381638	Thhalv10022899m	0.437682			Thhalv10000308m	0.191384	Thhalv10013827m	0.301201	Thhalv10014684m
														Thhalv10001692m		Thhalv10021314m	-0.151633	Thhalv10021192m	-0.381563	Thhalv10025026m	0.438014			Thhalv10006740m	0.191422	Thhalv10025242m	0.301205	Thhalv10027864m
														Thhalv10026291m		Thhalv10015052m	-0.151606	Thhalv10011899m	-0.380818	Thhalv10006688m	0.438301			Thhalv10021732m	0.192107	Thhalv10011244m	0.301766	Thhalv10028703m
														Thhalv10019969m		Thhalv10023766m	-0.151164	Thhalv10006817m	-0.3794	Thhalv10011335m	0.438566			Thhalv10016395m	0.192625	Thhalv10028962m	0.30198	Thhalv10011701m
														Thhalv10018071m		Thhalv10025762m	-0.150966	Thhalv10020832m	-0.379366	Thhalv10016156m	0.439104			Thhalv10028449m	0.193145	Thhalv10013849m	0.302752	Thhalv10005140m
														Thhalv10004907m		Thhalv10010709m	-0.150582	Thhalv10027981m	-0.377402	Thhalv10024218m	0.439422			Thhalv10026925m	0.19323	Thhalv10010797m	0.30289	Thhalv10015542m
														Thhalv10007310m		Thhalv10010118m	-0.150503	Thhalv10013970m	-0.375516	Thhalv10027818m	0.439926			Thhalv10018881m	0.193341	Thhalv10006726m	0.303041	Thhalv10001675m
														Thhalv10013729m		Thhalv10026305m	-0.149802	Thhalv10012960m	-0.37545	Thhalv10016972m	0.440539			Thhalv10017774m	0.193561	Thhalv10005996m	0.303276	Thhalv10011519m
														Thhalv10014173m		Thhalv10028947m	-0.149295	Thhalv10023884m	-0.375343	Thhalv10007806m	0.444111			Thhalv10025986m	0.193897	Thhalv10022501m	0.303347	Thhalv10028930m
														Thhalv10028561m		Thhalv10002540m	-0.149157	Thhalv10016898m	-0.374356	Thhalv10021427m	0.444802			Thhalv10011231m	0.19435	Thhalv10009895m	0.303386	Thhalv10004204m
														Thhalv10006758m		Thhalv10017474m	-0.148943	Thhalv10004506m	-0.374279	Thhalv10001885m	0.445096			Thhalv10013839m	0.194737	Thhalv10028882m	0.303663	Thhalv10016239m
														Thhalv10003811m		Thhalv10028418m	-0.148223	Thhalv10025583m	-0.37424	Thhalv10020129m	0.446106			Thhalv10023283m	0.195182	Thhalv10022899m	0.303891	Thhalv10015290m
														Thhalv10018385m		Thhalv10009386m	-0.148176	Thhalv10001034m	-0.373138	Thhalv10006539m	0.447701			Thhalv10018266m	0.195455	Thhalv10024661m	0.304128	Thhalv10011314m
														Thhalv10020728m		Thhalv10029279m	-0.148026	Thhalv10014364m	-0.372975	Thhalv10027619m	0.44784			Thhalv10001460m	0.195724	Thhalv10025911m	0.304228	Thhalv10016137m
														Thhalv10026552m		Thhalv10015213m	-0.147759	Thhalv10011252m	-0.372727	Thhalv10010059m	0.44839			Thhalv10004352m	0.195784	Thhalv10008385m	0.30423	Thhalv10004634m
														Thhalv10016196m		Thhalv10010311m	-0.147528	Thhalv10013291m	-0.371636	Thhalv10001295m	0.448876			Thhalv10001974m	0.195984	Thhalv10018776m	0.305029	Thhalv10025176m
														Thhalv10022332m		Thhalv10018154m	-0.147411	Thhalv10004554m	-0.370716	Thhalv10023326m	0.449093			Thhalv10008848m	0.19662	Thhalv10002374m	0.305129	Thhalv10013106m
														Thhalv10007067m		Thhalv10019300m	-0.147392	Thhalv10028717m	-0.369961	Thhalv10006544m	0.449407			Thhalv10002679m	0.196792	Thhalv10018076m	0.305597	Thhalv10020705m
														Thhalv10016844m		Thhalv10003055m	-0.147068	Thhalv10000246m	-0.368594	Thhalv10016901m	0.449627			Thhalv10022921m	0.197425	Thhalv10025712m	0.305997	Thhalv10015300m
														Thhalv10015830m		Thhalv10022861m	-0.14615	Thhalv10013503m	-0.368555	Thhalv10004024m	0.451124			Thhalv10021934m	0.198263	Thhalv10007116m	0.306034	Thhalv10018174m
														Thhalv10006081m		Thhalv10014004m	-0.146114	Thhalv10003982m	-0.36763	Thhalv10004068m	0.451353			Thhalv10004651m	0.198571	Thhalv10014652m	0.306367	Thhalv10023758m
														Thhalv10010118m		Thhalv10004431m	-0.145908	Thhalv10025716m	-0.367041	Thhalv10021710m	0.452152			Thhalv10021835m	0.198607	Thhalv10009552m	0.306402	Thhalv10006725m
														Thhalv10008353m		Thhalv10013628m	-0.145662	Thhalv10020053m	-0.366616	Thhalv10022988m	0.452207			Thhalv10004351m	0.198955	Thhalv10019308m	0.306701	Thhalv10028372m
														Thhalv10001893m		Thhalv10013303m	-0.145363	Thhalv10012502m	-0.366536	Thhalv10018012m	0.454781			Thhalv10020327m	0.199451	Thhalv10004375m	0.308253	Thhalv10021820m
														Thhalv10027824m		Thhalv10020106m	-0.144989	Thhalv10018014m	-0.365838	Thhalv10016179m	0.456149			Thhalv10008797m	0.200044	Thhalv10017033m	0.308632	Thhalv10023712m
														Thhalv10029512m		Thhalv10027818m	-0.144516	Thhalv10018491m	-0.364108	Thhalv10013729m	0.458985			Thhalv10027866m	0.200229	Thhalv10025092m	0.308833	Thhalv10009409m
														Thhalv10025582m		Thhalv10011314m	-0.143982	Thhalv10023263m	-0.363961	Thhalv10023280m	0.460674			Thhalv10002571m	0.200615	Thhalv10006012m	0.308974	Thhalv10011786m
														Thhalv10001291m		Thhalv10011837m	-0.14397	Thhalv10000879m	-0.363796	Thhalv10011519m	0.460729			Thhalv10007324m	0.200836	Thhalv10004641m	0.309405	Thhalv10016445m
														Thhalv10010089m		Thhalv10017774m	-0.143226	Thhalv10005561m	-0.36345	Thhalv10011657m	0.4631			Thhalv10010892m	0.201049	Thhalv10010497m	0.31001	Thhalv10008612m
														Thhalv10023052m		Thhalv10003616m	-0.143019	Thhalv10013994m	-0.362961	Thhalv10010833m	0.463576			Thhalv10010682m	0.201212	Thhalv10003596m	0.310443	Thhalv10027235m
														Thhalv10003193m		Thhalv10012595m	-0.142733	Thhalv10025986m	-0.361475	Thhalv10016456m	0.463681			Thhalv10028367m	0.201269	Thhalv10008285m	0.310833	Thhalv10026042m
														Thhalv10020789m		Thhalv10008978m	-0.142587	Thhalv10016302m	-0.360131	Thhalv10028967m	0.464197			Thhalv10006890m	0.201526	Thhalv10024806m	0.311088	Thhalv10016020m
														Thhalv10027295m		Thhalv10028900m	-0.142363	Thhalv10004096m	-0.359763	Thhalv10003684m	0.46576			Thhalv10025893m	0.20184	Thhalv10005028m	0.31137	Thhalv10014460m
														Thhalv10023384m		Thhalv10024945m	-0.142262	Thhalv10005954m	-0.358327	Thhalv10029118m	0.466514			Thhalv10005869m	0.202017	Thhalv10017457m	0.311698	Thhalv10027143m
														Thhalv10024681m		Thhalv10024761m	-0.142145	Thhalv10018327m	-0.357765	Thhalv10009600m	0.467334			Thhalv10001918m	0.202194	Thhalv10025920m	0.312012	Thhalv10014822m
														Thhalv10002666m		Thhalv10025179m	-0.142091	Thhalv10021614m	-0.357636	Thhalv10011620m	0.467723			Thhalv10017300m	0.202288	Thhalv10009946m	0.312145	Thhalv10016304m
														Thhalv10024190m		Thhalv10016263m	-0.142054	Thhalv10009165m	-0.356926	Thhalv10026497m	0.471575			Thhalv10011651m	0.202772	Thhalv10016555m	0.312798	Thhalv10009807m
														Thhalv10005315m		Thhalv10011827m	-0.141229	Thhalv10027819m	-0.356768	Thhalv10024316m	0.472895			Thhalv10008408m	0.202875	Thhalv10026395m	0.312829	Thhalv10000739m
														Thhalv10009127m		Thhalv10026557m	-0.141184	Thhalv10003698m	-0.356309	Thhalv10003450m	0.47502			Thhalv10018839m	0.203129	Thhalv10011583m	0.312937	Thhalv10013758m
														Thhalv10022709m		Thhalv10021520m	-0.141177	Thhalv10026651m	-0.355588	Thhalv10000739m	0.475468			Thhalv10002075m	0.203156	Thhalv10003881m	0.314319	Thhalv10027729m
														Thhalv10023264m		Thhalv10013818m	-0.140596	Thhalv10023640m	-0.354708	Thhalv10002596m	0.475856			Thhalv10025061m	0.203529	Thhalv10001019m	0.314498	Thhalv10013520m
														Thhalv10014393m		Thhalv10028431m	-0.139905	Thhalv10022365m	-0.354663	Thhalv10001925m	0.478401			Thhalv10020970m	0.203571	Thhalv10020789m	0.314743	Thhalv10011652m
														Thhalv10017415m		Thhalv10000757m	-0.13977	Thhalv10003304m	-0.353793	Thhalv10028955m	0.479539			Thhalv10022907m	0.203822	Thhalv10021526m	0.314904	Thhalv10008281m
														Thhalv10007043m		Thhalv10006637m	-0.139587	Thhalv10023604m	-0.352442	Thhalv10024054m	0.482786			Thhalv10008829m	0.20384	Thhalv10005018m	0.315275	Thhalv10024661m
														Thhalv10014192m		Thhalv10004076m	-0.139517	Thhalv10017326m	-0.352167	Thhalv10018585m	0.484515			Thhalv10026017m	0.203855	Thhalv10010579m	0.315611	Thhalv10022460m
														Thhalv10011705m		Thhalv10004154m	-0.139468	Thhalv10017091m	-0.352121	Thhalv10018006m	0.485722			Thhalv10025197m	0.204374	Thhalv10009179m	0.316191	Thhalv10009457m
														Thhalv10026181m		Thhalv10008976m	-0.139047	Thhalv10015213m	-0.351384	Thhalv10000409m	0.486394			Thhalv10024280m	0.204398	Thhalv10016580m	0.316356	Thhalv10011847m
														Thhalv10006692m		Thhalv10018776m	-0.139026	Thhalv10002387m	-0.351333	Thhalv10004274m	0.486921			Thhalv10023601m	0.204678	Thhalv10026291m	0.316604	Thhalv10001527m
														Thhalv10020136m		Thhalv10021074m	-0.138998	Thhalv10000977m	-0.350164	Thhalv10018424m	0.487867			Thhalv10014089m	0.204874	Thhalv10007477m	0.316632	Thhalv10020322m
														Thhalv10009906m		Thhalv10013151m	-0.138989	Thhalv10008134m	-0.348789	Thhalv10015052m	0.491242			Thhalv10025897m	0.204892	Thhalv10018942m	0.316838	Thhalv10010441m
														Thhalv10011519m		Thhalv10013633m	-0.138861	Thhalv10002335m	-0.34815	Thhalv10024567m	0.491338			Thhalv10018182m	0.20501	Thhalv10013706m	0.316989	Thhalv10021758m
														Thhalv10021820m		Thhalv10016417m	-0.138679	Thhalv10001027m	-0.347872	Thhalv10001527m	0.491687			Thhalv10026291m	0.205743	Thhalv10018081m	0.317151	Thhalv10019954m
														Thhalv10023347m		Thhalv10011455m	-0.13833	Thhalv10008986m	-0.347134	Thhalv10003712m	0.492429			Thhalv10004212m	0.205796	Thhalv10007571m	0.317478	Thhalv10020876m
														Thhalv10007365m		Thhalv10021019m	-0.137918	Thhalv10007345m	-0.34489	Thhalv10010345m	0.493306			Thhalv10022085m	0.206192	Thhalv10003969m	0.31804	Thhalv10010118m
														Thhalv10025311m		Thhalv10013994m	-0.137637	Thhalv10021580m	-0.343926	Thhalv10018868m	0.493433			Thhalv10022488m	0.208917	Thhalv10025660m	0.318079	Thhalv10025735m
														Thhalv10018981m		Thhalv10012080m	-0.13756	Thhalv10017226m	-0.343863	Thhalv10021449m	0.496822			Thhalv10003656m	0.209559	Thhalv10027934m	0.318192	Thhalv10005280m
														Thhalv10009167m		Thhalv10025217m	-0.137505	Thhalv10017005m	-0.343439	Thhalv10024903m	0.496958			Thhalv10017936m	0.209656	Thhalv10019241m	0.318224	Thhalv10024670m
														Thhalv10000761m		Thhalv10020169m	-0.137082	Thhalv10013742m	-0.343334	Thhalv10014538m	0.497838			Thhalv10027685m	0.210367	Thhalv10004221m	0.319533	Thhalv10019734m
														Thhalv10019820m		Thhalv10008033m	-0.136908	Thhalv10020889m	-0.343181	Thhalv10007291m	0.498079			Thhalv10002386m	0.211065	Thhalv10019300m	0.319587	Thhalv10028896m
														Thhalv10009687m		Thhalv10000883m	-0.136782	Thhalv10024621m	-0.343031	Thhalv10014170m	0.499638			Thhalv10000160m	0.211167	Thhalv10004876m	0.319601	Thhalv10024472m
														Thhalv10006688m		Thhalv10008894m	-0.136712	Thhalv10027028m	-0.342544	Thhalv10027621m	0.500724			Thhalv10004770m	0.211269	Thhalv10026212m	0.320577	Thhalv10004450m
														Thhalv10024460m		Thhalv10026176m	-0.136694	Thhalv10006848m	-0.342258	Thhalv10017030m	0.500897			Thhalv10011626m	0.211611	Thhalv10008945m	0.321425	Thhalv10007087m
														Thhalv10019657m		Thhalv10018144m	-0.136626	Thhalv10002656m	-0.341283	Thhalv10019930m	0.501493			Thhalv10008087m	0.212316	Thhalv10016279m	0.321508	Thhalv10010114m
														Thhalv10024286m		Thhalv10014438m	-0.136346	Thhalv10010553m	-0.340872	Thhalv10000807m	0.502354			Thhalv10008254m	0.212545	Thhalv10012925m	0.321523	Thhalv10005443m
														Thhalv10024361m		Thhalv10012859m	-0.135775	Thhalv10028934m	-0.340037	Thhalv10016386m	0.503185			Thhalv10028646m	0.2128	Thhalv10006590m	0.321577	Thhalv10018124m
														Thhalv10001914m		Thhalv10004016m	-0.135266	Thhalv10023428m	-0.339894	Thhalv10020702m	0.504879			Thhalv10014843m	0.212922	Thhalv10008707m	0.321865	Thhalv10014705m
														Thhalv10009644m		Thhalv10016615m	-0.134753	Thhalv10012591m	-0.33922	Thhalv10025588m	0.505493			Thhalv10021426m	0.213338	Thhalv10006601m	0.321952	Thhalv10011358m
														Thhalv10016780m		Thhalv10001479m	-0.133899	Thhalv10018012m	-0.338341	Thhalv10009046m	0.505828			Thhalv10007905m	0.213433	Thhalv10011893m	0.321959	Thhalv10011595m
														Thhalv10027783m		Thhalv10020166m	-0.133489	Thhalv10001818m	-0.33708	Thhalv10007122m	0.505894			Thhalv10007220m	0.213475	Thhalv10025566m	0.32311	Thhalv10024195m
														Thhalv10016250m		Thhalv10007540m	-0.132889	Thhalv10024825m	-0.337003	Thhalv10007758m	0.506465			Thhalv10021228m	0.213588	Thhalv10016193m	0.323511	Thhalv10008458m
														Thhalv10004016m		Thhalv10010729m	-0.132884	Thhalv10014057m	-0.33675	Thhalv10027799m	0.508572			Thhalv10004589m	0.214278	Thhalv10009621m	0.323655	Thhalv10029118m
														Thhalv10022021m		Thhalv10004624m	-0.132646	Thhalv10020106m	-0.33604	Thhalv10016128m	0.509375			Thhalv10010114m	0.21465	Thhalv10014266m	0.32385	Thhalv10005561m
														Thhalv10005760m		Thhalv10018250m	-0.132575	Thhalv10000323m	-0.334627	Thhalv10009625m	0.511788			Thhalv10005116m	0.215521	Thhalv10010524m	0.324219	Thhalv10022866m
														Thhalv10016576m		Thhalv10026181m	-0.132526	Thhalv10000837m	-0.334563	Thhalv10027659m	0.511823			Thhalv10012979m	0.215715	Thhalv10017326m	0.324338	Thhalv10010365m
														Thhalv10026603m		Thhalv10018833m	-0.131911	Thhalv10001481m	-0.334378	Thhalv10026522m	0.511958			Thhalv10004843m	0.216434	Thhalv10005965m	0.324451	Thhalv10026145m
														Thhalv10002376m		Thhalv10003891m	-0.13182	Thhalv10003900m	-0.334189	Thhalv10012866m	0.512144			Thhalv10024676m	0.216693	Thhalv10009605m	0.324659	Thhalv10007427m
														Thhalv10012327m		Thhalv10004532m	-0.131464	Thhalv10025014m	-0.333889	Thhalv10025013m	0.51298			Thhalv10016700m	0.216841	Thhalv10020224m	0.324833	Thhalv10005770m
														Thhalv10001338m		Thhalv10015094m	-0.131441	Thhalv10011237m	-0.333065	Thhalv10007273m	0.514166			Thhalv10007793m	0.217003	Thhalv10027741m	0.325313	Thhalv10025549m
														Thhalv10028853m		Thhalv10010234m	-0.131339	Thhalv10003537m	-0.332721	Thhalv10003631m	0.51486			Thhalv10002718m	0.217078	Thhalv10016803m	0.325418	Thhalv10005547m
														Thhalv10011553m		Thhalv10003638m	-0.131246	Thhalv10006740m	-0.331807	Thhalv10007167m	0.514992			Thhalv10007477m	0.217209	Thhalv10014925m	0.326113	Thhalv10017325m
														Thhalv10022166m		Thhalv10021710m	-0.130717	Thhalv10021870m	-0.331115	Thhalv10013151m	0.515518			Thhalv10020804m	0.217657	Thhalv10028400m	0.326452	Thhalv10022562m
														Thhalv10002643m		Thhalv10020191m	-0.130598	Thhalv10021187m	-0.330797	Thhalv10014255m	0.516334			Thhalv10027799m	0.21782	Thhalv10016548m	0.326669	Thhalv10028589m
														Thhalv10005808m		Thhalv10011238m	-0.130415	Thhalv10014580m	-0.330092	Thhalv10004532m	0.516591			Thhalv10004706m	0.218718	Thhalv10008848m	0.326855	Thhalv10028620m
														Thhalv10025197m		Thhalv10027974m	-0.130329	Thhalv10025418m	-0.329909	Thhalv10016967m	0.516803			Thhalv10026674m	0.219642	Thhalv10028589m	0.327156	Thhalv10013379m
														Thhalv10012897m		Thhalv10011345m	-0.13023	Thhalv10019479m	-0.32983	Thhalv10005862m	0.516956			Thhalv10015092m	0.220011	Thhalv10013032m	0.327411	Thhalv10028893m
														Thhalv10026267m		Thhalv10003444m	-0.129707	Thhalv10023651m	-0.3297	Thhalv10021000m	0.517353			Thhalv10000634m	0.22069	Thhalv10026150m	0.327966	Thhalv10012142m
														Thhalv10011158m		Thhalv10020874m	-0.129234	Thhalv10015016m	-0.329643	Thhalv10014438m	0.517916			Thhalv10010537m	0.220715	Thhalv10025583m	0.328316	Thhalv10008359m
														Thhalv10021139m		Thhalv10004280m	-0.129179	Thhalv10003636m	-0.329331	Thhalv10007891m	0.518016			Thhalv10000653m	0.221548	Thhalv10007085m	0.328819	Thhalv10022486m
														Thhalv10023906m		Thhalv10013993m	-0.128914	Thhalv10025760m	-0.328937	Thhalv10021097m	0.518347			Thhalv10020350m	0.221975	Thhalv10023578m	0.328863	Thhalv10011721m
														Thhalv10024332m		Thhalv10023806m	-0.12877	Thhalv10000765m	-0.327679	Thhalv10010548m	0.518933			Thhalv10023956m	0.222327	Thhalv10000197m	0.329034	Thhalv10008246m
														Thhalv10019839m		Thhalv10026102m	-0.12842	Thhalv10006752m	-0.326553	Thhalv10002595m	0.519582			Thhalv10001335m	0.22302	Thhalv10011486m	0.329241	Thhalv10010801m
														Thhalv10025389m		Thhalv10007949m	-0.12797	Thhalv10015130m	-0.326225	Thhalv10020418m	0.520028			Thhalv10022365m	0.223343	Thhalv10011800m	0.329427	Thhalv10004068m
														Thhalv10018788m		Thhalv10007735m	-0.127341	Thhalv10008084m	-0.325481	Thhalv10005749m	0.520758			Thhalv10018409m	0.22399	Thhalv10011184m	0.329567	Thhalv10002261m
														Thhalv10024340m		Thhalv10027753m	-0.127067	Thhalv10007726m	-0.325399	Thhalv10013839m	0.523907			Thhalv10020152m	0.22482	Thhalv10012760m	0.330946	Thhalv10005906m
														Thhalv10027159m		Thhalv10019291m	-0.126984	Thhalv10022749m	-0.323801	Thhalv10011565m	0.523951			Thhalv10000977m	0.224917	Thhalv10009690m	0.331224	Thhalv10027041m
														Thhalv10003698m		Thhalv10006746m	-0.126597	Thhalv10012401m	-0.323202	Thhalv10011079m	0.524272			Thhalv10006634m	0.225183	Thhalv10017012m	0.331457	Thhalv10010957m
														Thhalv10023668m		Thhalv10003159m	-0.126401	Thhalv10020956m	-0.322992	Thhalv10024361m	0.526088			Thhalv10029299m	0.225415	Thhalv10003455m	0.331499	Thhalv10006572m
														Thhalv10011871m		Thhalv10013492m	-0.126265	Thhalv10016679m	-0.322784	Thhalv10014368m	0.530625			Thhalv10018014m	0.226347	Thhalv10025557m	0.331612	Thhalv10011837m
														Thhalv10016692m		Thhalv10027983m	-0.125125	Thhalv10000235m	-0.322581	Thhalv10001945m	0.533662			Thhalv10004547m	0.226814	Thhalv10000235m	0.331654	Thhalv10007116m
														Thhalv10021841m		Thhalv10020620m	-0.125078	Thhalv10006859m	-0.322152	Thhalv10006758m	0.534711			Thhalv10022705m	0.226851	Thhalv10013711m	0.331955	Thhalv10028883m
														Thhalv10016771m		Thhalv10005178m	-0.125055	Thhalv10014691m	-0.321768	Thhalv10023253m	0.534773			Thhalv10014537m	0.22735	Thhalv10017638m	0.332226	Thhalv10013423m
														Thhalv10004357m		Thhalv10018868m	-0.12504	Thhalv10005687m	-0.321148	Thhalv10012682m	0.53506			Thhalv10003578m	0.227395	Thhalv10007615m	0.333219	Thhalv10023424m
														Thhalv10010729m		Thhalv10004042m	-0.124987	Thhalv10028527m	-0.321118	Thhalv10016212m	0.535189			Thhalv10021374m	0.22766	Thhalv10029009m	0.333442	Thhalv10015020m
														Thhalv10018351m		Thhalv10007903m	-0.124937	Thhalv10008956m	-0.319713	Thhalv10006616m	0.536046			Thhalv10011322m	0.227943	Thhalv10020327m	0.333727	Thhalv10001501m
														Thhalv10020985m		Thhalv10017194m	-0.12467	Thhalv10025406m	-0.319046	Thhalv10027883m	0.537877			Thhalv10013423m	0.22859	Thhalv10007213m	0.33399	Thhalv10019092m
														Thhalv10024383m		Thhalv10010632m	-0.124319	Thhalv10018404m	-0.318886	Thhalv10022158m	0.538701			Thhalv10024504m	0.228597	Thhalv10006966m	0.334202	Thhalv10023239m
														Thhalv10006670m		Thhalv10000224m	-0.124307	Thhalv10008564m	-0.318632	Thhalv10020106m	0.538942			Thhalv10023505m	0.228714	Thhalv10000028m	0.334933	Thhalv10006747m
														Thhalv10017959m		Thhalv10007615m	-0.124147	Thhalv10023593m	-0.318283	Thhalv10007477m	0.540083			Thhalv10010355m	0.228788	Thhalv10013625m	0.335207	Thhalv10024504m
														Thhalv10016154m		Thhalv10011575m	-0.124041	Thhalv10003075m	-0.317201	Thhalv10001921m	0.540315			Thhalv10018274m	0.230464	Thhalv10025197m	0.335516	Thhalv10003998m
														Thhalv10012558m		Thhalv10023712m	-0.123455	Thhalv10011200m	-0.316808	Thhalv10019586m	0.540641			Thhalv10019161m	0.230638	Thhalv10016258m	0.336529	Thhalv10024477m
														Thhalv10011383m		Thhalv10025047m	-0.122204	Thhalv10020032m	-0.316613	Thhalv10009871m	0.541713			Thhalv10020874m	0.23079	Thhalv10005854m	0.336794	Thhalv10004522m
														Thhalv10006609m		Thhalv10019100m	-0.121988	Thhalv10025061m	-0.316223	Thhalv10010225m	0.542178			Thhalv10021272m	0.230941	Thhalv10019161m	0.337086	Thhalv10005085m
														Thhalv10006636m		Thhalv10005738m	-0.121954	Thhalv10008867m	-0.315937	Thhalv10016217m	0.542421			Thhalv10018429m	0.231052	Thhalv10004329m	0.33731	Thhalv10003055m
														Thhalv10019170m		Thhalv10025356m	-0.121304	Thhalv10012648m	-0.315674	Thhalv10001405m	0.542501			Thhalv10018596m	0.231455	Thhalv10026343m	0.337509	Thhalv10018769m
														Thhalv10019178m		Thhalv10005028m	-0.120806	Thhalv10004042m	-0.315547	Thhalv10006888m	0.542511			Thhalv10027823m	0.232404	Thhalv10011660m	0.33751	Thhalv10024695m
														Thhalv10019504m		Thhalv10016475m	-0.120173	Thhalv10027947m	-0.315416	Thhalv10016650m	0.542864			Thhalv10014260m	0.232901	Thhalv10002991m	0.337883	Thhalv10020874m
														Thhalv10021449m		Thhalv10022899m	-0.120058	Thhalv10014951m	-0.31466	Thhalv10025307m	0.543645			Thhalv10012481m	0.233647	Thhalv10019895m	0.338345	Thhalv10012006m
														Thhalv10003287m		Thhalv10023311m	-0.119961	Thhalv10010130m	-0.314378	Thhalv10004814m	0.544682			Thhalv10013961m	0.234346	Thhalv10013967m	0.338367	Thhalv10002711m
														Thhalv10002333m		Thhalv10011392m	-0.119805	Thhalv10011094m	-0.314252	Thhalv10028358m	0.545211			Thhalv10027983m	0.234854	Thhalv10028598m	0.338426	Thhalv10019517m
														Thhalv10003615m		Thhalv10012724m	-0.119793	Thhalv10025402m	-0.314095	Thhalv10012987m	0.545421			Thhalv10028607m	0.23568	Thhalv10026652m	0.338835	Thhalv10027638m
														Thhalv10021391m		Thhalv10003787m	-0.119582	Thhalv10014162m	-0.312972	Thhalv10018996m	0.545509			Thhalv10020074m	0.236139	Thhalv10027666m	0.338951	Thhalv10019404m
														Thhalv10018307m		Thhalv10016367m	-0.119507	Thhalv10026572m	-0.312324	Thhalv10003555m	0.547788			Thhalv10025991m	0.236198	Thhalv10004001m	0.339104	Thhalv10027623m
														Thhalv10015096m		Thhalv10029019m	-0.119077	Thhalv10020459m	-0.312195	Thhalv10010160m	0.547941			Thhalv10018154m	0.236387	Thhalv10025384m	0.339242	Thhalv10003920m
														Thhalv10009144m		Thhalv10018321m	-0.11901	Thhalv10019364m	-0.312103	Thhalv10003608m	0.548475			Thhalv10011632m	0.236425	Thhalv10016183m	0.339361	Thhalv10012401m
														Thhalv10026377m		Thhalv10013747m	-0.118711	Thhalv10026090m	-0.311995	Thhalv10022763m	0.548587			Thhalv10011358m	0.23659	Thhalv10008269m	0.339522	Thhalv10022749m
														Thhalv10017166m		Thhalv10023695m	-0.118194	Thhalv10023587m	-0.311238	Thhalv10011787m	0.549678			Thhalv10003886m	0.236716	Thhalv10015020m	0.339593	Thhalv10002585m
														Thhalv10005765m		Thhalv10018139m	-0.117923	Thhalv10024339m	-0.310662	Thhalv10009338m	0.550778			Thhalv10000881m	0.23686	Thhalv10011269m	0.339771	Thhalv10009466m
														Thhalv10011508m		Thhalv10010730m	-0.117876	Thhalv10011322m	-0.309993	Thhalv10024490m	0.553869			Thhalv10026496m	0.237435	Thhalv10006137m	0.340025	Thhalv10008605m
														Thhalv10017374m		Thhalv10014088m	-0.117671	Thhalv10027608m	-0.309291	Thhalv10020796m	0.55514			Thhalv10011565m	0.237647	Thhalv10004931m	0.340279	Thhalv10010862m
														Thhalv10020214m		Thhalv10022659m	-0.117491	Thhalv10026636m	-0.30866	Thhalv10004894m	0.560114			Thhalv10013291m	0.237754	Thhalv10003578m	0.34098	Thhalv10006837m
														Thhalv10012494m		Thhalv10002991m	-0.117299	Thhalv10024257m	-0.307664	Thhalv10022706m	0.56129			Thhalv10006546m	0.238298	Thhalv10004552m	0.341416	Thhalv10001602m
														Thhalv10020166m		Thhalv10010012m	-0.117178	Thhalv10028664m	-0.307551	Thhalv10022871m	0.562577			Thhalv10017190m	0.238321	Thhalv10020769m	0.341748	Thhalv10005943m
														Thhalv10009473m		Thhalv10014461m	-0.11665	Thhalv10014520m	-0.305454	Thhalv10016861m	0.562708			Thhalv10014433m	0.238406	Thhalv10019281m	0.342645	Thhalv10003517m
														Thhalv10024074m		Thhalv10002596m	-0.116604	Thhalv10000377m	-0.305403	Thhalv10014456m	0.563987			Thhalv10021133m	0.238453	Thhalv10023470m	0.343573	Thhalv10010661m
														Thhalv10000051m		Thhalv10020748m	-0.116406	Thhalv10020130m	-0.30374	Thhalv10018001m	0.565656			Thhalv10021281m	0.238569	Thhalv10002535m	0.343624	Thhalv10024475m
														Thhalv10022552m		Thhalv10019428m	-0.115684	Thhalv10020121m	-0.302685	Thhalv10010236m	0.565768			Thhalv10019773m	0.238592	Thhalv10008113m	0.344149	Thhalv10003450m
														Thhalv10005936m		Thhalv10024960m	-0.115528	Thhalv10020934m	-0.30256	Thhalv10002062m	0.566541			Thhalv10003436m	0.23905	Thhalv10024368m	0.344864	Thhalv10024013m
														Thhalv10025009m		Thhalv10007985m	-0.115313	Thhalv10011573m	-0.302192	Thhalv10028480m	0.567058			Thhalv10008398m	0.239444	Thhalv10004015m	0.345416	Thhalv10006539m
														Thhalv10006479m		Thhalv10001011m	-0.114798	Thhalv10026434m	-0.301688	Thhalv10016405m	0.567204			Thhalv10014652m	0.239511	Thhalv10014959m	0.345837	Thhalv10007759m
														Thhalv10011345m		Thhalv10007982m	-0.114734	Thhalv10025779m	-0.301529	Thhalv10004544m	0.567666			Thhalv10014921m	0.240199	Thhalv10003890m	0.345917	Thhalv10017421m
														Thhalv10018182m		Thhalv10020447m	-0.114262	Thhalv10006282m	-0.301442	Thhalv10010511m	0.568025			Thhalv10010305m	0.240754	Thhalv10024793m	0.345964	Thhalv10023989m
														Thhalv10016806m		Thhalv10003756m	-0.113973	Thhalv10016790m	-0.301248	Thhalv10027902m	0.568746			Thhalv10023347m	0.240778	Thhalv10021373m	0.346827	Thhalv10019892m
														Thhalv10029049m		Thhalv10010341m	-0.113911	Thhalv10000262m	-0.300822	Thhalv10017610m	0.569237			Thhalv10024971m	0.241105	Thhalv10014598m	0.346938	Thhalv10000323m
														Thhalv10010578m		Thhalv10016262m	-0.113365	Thhalv10010167m	-0.300361	Thhalv10026434m	0.572932			Thhalv10004228m	0.241171	Thhalv10010122m	0.347194	Thhalv10020685m
														Thhalv10012090m		Thhalv10012471m	-0.1132	Thhalv10025362m	-0.300329	Thhalv10003536m	0.573169			Thhalv10028805m	0.241333	Thhalv10009127m	0.34722	Thhalv10011622m
														Thhalv10013582m		Thhalv10018307m	-0.113005	Thhalv10009280m	-0.300063	Thhalv10002002m	0.575578			Thhalv10009625m	0.241513	Thhalv10013773m	0.347291	Thhalv10001969m
														Thhalv10003787m		Thhalv10014553m	-0.11264	Thhalv10000859m	-0.299904	Thhalv10004162m	0.576246			Thhalv10017012m	0.241885	Thhalv10003179m	0.347713	Thhalv10018805m
														Thhalv10013023m		Thhalv10013975m	-0.112223	Thhalv10005770m	-0.29966	Thhalv10019006m	0.576423			Thhalv10004554m	0.242162	Thhalv10024350m	0.347841	Thhalv10016463m
														Thhalv10012795m		Thhalv10017350m	-0.112187	Thhalv10006945m	-0.299512	Thhalv10000752m	0.577148			Thhalv10006561m	0.242988	Thhalv10002409m	0.347908	Thhalv10029421m
														Thhalv10006078m		Thhalv10014684m	-0.11187	Thhalv10005740m	-0.29856	Thhalv10018283m	0.577458			Thhalv10010967m	0.243057	Thhalv10014300m	0.347969	Thhalv10027741m
														Thhalv10007087m		Thhalv10019161m	-0.111255	Thhalv10023368m	-0.297657	Thhalv10013430m	0.579525			Thhalv10023236m	0.243154	Thhalv10014469m	0.348654	Thhalv10010166m
														Thhalv10015119m		Thhalv10015019m	-0.110859	Thhalv10005078m	-0.297612	Thhalv10017194m	0.58085			Thhalv10024358m	0.243292	Thhalv10028773m	0.349104	Thhalv10013212m
														Thhalv10024235m		Thhalv10003977m	-0.110751	Thhalv10026497m	-0.296963	Thhalv10003787m	0.581224			Thhalv10007021m	0.243515	Thhalv10027823m	0.349308	Thhalv10014229m
														Thhalv10015727m		Thhalv10018945m	-0.110433	Thhalv10006556m	-0.2968	Thhalv10010704m	0.583188			Thhalv10011829m	0.243789	Thhalv10021865m	0.349832	Thhalv10012396m
														Thhalv10020705m		Thhalv10011358m	-0.110045	Thhalv10028788m	-0.296381	Thhalv10013106m	0.583241			Thhalv10013707m	0.2442	Thhalv10011934m	0.350012	Thhalv10002719m
														Thhalv10020053m		Thhalv10028736m	-0.109338	Thhalv10013743m	-0.296279	Thhalv10025381m	0.583347			Thhalv10003291m	0.245129	Thhalv10014708m	0.350056	Thhalv10024884m
														Thhalv10018881m		Thhalv10022941m	-0.108915	Thhalv10016153m	-0.296145	Thhalv10003499m	0.586576			Thhalv10015731m	0.245245	Thhalv10012080m	0.351754	Thhalv10023253m
														Thhalv10008558m		Thhalv10007260m	-0.108585	Thhalv10003758m	-0.295752	Thhalv10013688m	0.586681			Thhalv10022623m	0.245832	Thhalv10021281m	0.351809	Thhalv10020917m
														Thhalv10028776m		Thhalv10014932m	-0.108521	Thhalv10018556m	-0.295692	Thhalv10025760m	0.587821			Thhalv10003271m	0.246078	Thhalv10011775m	0.352436	Thhalv10007576m
														Thhalv10022769m		Thhalv10018914m	-0.108381	Thhalv10012887m	-0.295118	Thhalv10018496m	0.587838			Thhalv10010281m	0.24659	Thhalv10022813m	0.352572	Thhalv10015980m
														Thhalv10015509m		Thhalv10014536m	-0.108197	Thhalv10025374m	-0.294627	Thhalv10003502m	0.587943			Thhalv10000981m	0.247081	Thhalv10029046m	0.352679	Thhalv10022542m
														Thhalv10009135m		Thhalv10023264m	-0.107951	Thhalv10007133m	-0.293988	Thhalv10005739m	0.590319			Thhalv10007689m	0.247534	Thhalv10004982m	0.352834	Thhalv10016154m
														Thhalv10006568m		Thhalv10005118m	-0.107355	Thhalv10013263m	-0.293514	Thhalv10000738m	0.592709			Thhalv10017426m	0.247833	Thhalv10008123m	0.353138	Thhalv10002507m
														Thhalv10027552m		Thhalv10001805m	-0.106981	Thhalv10003721m	-0.292412	Thhalv10021156m	0.592834			Thhalv10022988m	0.247874	Thhalv10009386m	0.353217	Thhalv10012496m
														Thhalv10010130m		Thhalv10020901m	-0.106877	Thhalv10010266m	-0.291517	Thhalv10013323m	0.593648			Thhalv10014094m	0.247885	Thhalv10005845m	0.353818	Thhalv10000061m
														Thhalv10004204m		Thhalv10016264m	-0.105682	Thhalv10024280m	-0.291471	Thhalv10003765m	0.593913			Thhalv10021647m	0.248038	Thhalv10011827m	0.354172	Thhalv10012558m
														Thhalv10010930m		Thhalv10025257m	-0.105548	Thhalv10019268m	-0.291104	Thhalv10009144m	0.594276			Thhalv10022593m	0.248445	Thhalv10012554m	0.354363	Thhalv10024148m
														Thhalv10008007m		Thhalv10018729m	-0.105311	Thhalv10020335m	-0.290499	Thhalv10016851m	0.595116			Thhalv10009010m	0.24869	Thhalv10008804m	0.355564	Thhalv10026160m
														Thhalv10009409m		Thhalv10026071m	-0.10524	Thhalv10018223m	-0.287231	Thhalv10012923m	0.595331			Thhalv10018242m	0.24888	Thhalv10011447m	0.355584	Thhalv10005022m
														Thhalv10013151m		Thhalv10006752m	-0.104858	Thhalv10022553m	-0.287191	Thhalv10003154m	0.596277			Thhalv10020737m	0.249665	Thhalv10015238m	0.355702	Thhalv10016591m
														Thhalv10024634m		Thhalv10013729m	-0.104503	Thhalv10026157m	-0.286263	Thhalv10011553m	0.596502			Thhalv10009293m	0.249872	Thhalv10011820m	0.355784	Thhalv10020957m
														Thhalv10002667m		Thhalv10027297m	-0.10432	Thhalv10005892m	-0.286107	Thhalv10002451m	0.597359			Thhalv10011758m	0.250398	Thhalv10008344m	0.355788	Thhalv10022743m
														Thhalv10014691m		Thhalv10018304m	-0.104139	Thhalv10025557m	-0.284267	Thhalv10000266m	0.600218			Thhalv10001291m	0.250796	Thhalv10026261m	0.35582	Thhalv10008829m
														Thhalv10027711m		Thhalv10017300m	-0.103992	Thhalv10020322m	-0.283379	Thhalv10024360m	0.600507			Thhalv10007209m	0.251389	Thhalv10011519m	0.356121	Thhalv10018738m
														Thhalv10016933m		Thhalv10000785m	-0.103141	Thhalv10013888m	-0.283319	Thhalv10023589m	0.602869			Thhalv10013060m	0.251403	Thhalv10001026m	0.356547	Thhalv10028679m
														Thhalv10025875m		Thhalv10012781m	-0.102939	Thhalv10014730m	-0.282498	Thhalv10025009m	0.603929			Thhalv10025080m	0.251452	Thhalv10014003m	0.356589	Thhalv10016136m
														Thhalv10018769m		Thhalv10010396m	-0.102938	Thhalv10013671m	-0.28194	Thhalv10014200m	0.607504			Thhalv10005924m	0.251862	Thhalv10003924m	0.35671	Thhalv10007854m
														Thhalv10028393m		Thhalv10016143m	-0.10293	Thhalv10020601m	-0.281238	Thhalv10007699m	0.612233			Thhalv10011166m	0.252362	Thhalv10007955m	0.356753	Thhalv10000122m
														Thhalv10024054m		Thhalv10005765m	-0.102926	Thhalv10016997m	-0.281156	Thhalv10012548m	0.612886			Thhalv10016861m	0.252387	Thhalv10028646m	0.356777	Thhalv10025381m
														Thhalv10003607m		Thhalv10004489m	-0.102429	Thhalv10007493m	-0.2803	Thhalv10015458m	0.613973			Thhalv10029077m	0.252958	Thhalv10006009m	0.357561	Thhalv10004673m
														Thhalv10008884m		Thhalv10024793m	-0.102319	Thhalv10015160m	-0.280175	Thhalv10018787m	0.615122			Thhalv10025029m	0.253396	Thhalv10017454m	0.358026	Thhalv10025876m
														Thhalv10013975m		Thhalv10014976m	-0.102304	Thhalv10024054m	-0.280069	Thhalv10018752m	0.615407			Thhalv10015119m	0.253795	Thhalv10008143m	0.358218	Thhalv10006587m
														Thhalv10025863m		Thhalv10028991m	-0.102159	Thhalv10002763m	-0.279321	Thhalv10022593m	0.616771			Thhalv10025139m	0.254118	Thhalv10007601m	0.358982	Thhalv10018694m
														Thhalv10009937m		Thhalv10009165m	-0.101278	Thhalv10000899m	-0.279249	Thhalv10014237m	0.617387			Thhalv10013284m	0.25449	Thhalv10024182m	0.359118	Thhalv10024637m
														Thhalv10013263m		Thhalv10004226m	-0.100492	Thhalv10003897m	-0.278826	Thhalv10009874m	0.617845			Thhalv10008865m	0.254847	Thhalv10022228m	0.359647	Thhalv10019026m
														Thhalv10017091m		Thhalv10016189m	-0.0999895	Thhalv10012898m	-0.278092	Thhalv10021599m	0.618001			Thhalv10023326m	0.255707	Thhalv10016682m	0.361819	Thhalv10019852m
														Thhalv10004512m		Thhalv10000310m	-0.0998746	Thhalv10018637m	-0.277017	Thhalv10008586m	0.618694			Thhalv10009713m	0.256037	Thhalv10025119m	0.362091	Thhalv10005649m
														Thhalv10011573m		Thhalv10001399m	-0.09872	Thhalv10025691m	-0.276937	Thhalv10010046m	0.619355			Thhalv10020754m	0.25671	Thhalv10004554m	0.362327	Thhalv10007879m
														Thhalv10028896m		Thhalv10021934m	-0.0980644	Thhalv10006898m	-0.276653	Thhalv10016475m	0.619569			Thhalv10008996m	0.256969	Thhalv10018242m	0.36233	Thhalv10013970m
														Thhalv10025257m		Thhalv10008929m	-0.0974228	Thhalv10005280m	-0.275042	Thhalv10003674m	0.620208			Thhalv10021865m	0.257251	Thhalv10010533m	0.362857	Thhalv10010779m
														Thhalv10024407m		Thhalv10024262m	-0.0970797	Thhalv10003197m	-0.274544	Thhalv10000782m	0.620909			Thhalv10025964m	0.257299	Thhalv10013187m	0.362889	Thhalv10011778m
														Thhalv10006544m		Thhalv10010533m	-0.0969288	Thhalv10008997m	-0.274354	Thhalv10023215m	0.621717			Thhalv10014010m	0.258435	Thhalv10014583m	0.363239	Thhalv10019098m
														Thhalv10018120m		Thhalv10022196m	-0.0968304	Thhalv10014184m	-0.273655	Thhalv10001481m	0.623111			Thhalv10004641m	0.258828	Thhalv10016394m	0.36349	Thhalv10001382m
														Thhalv10003026m		Thhalv10002061m	-0.0966006	Thhalv10008126m	-0.273119	Thhalv10006572m	0.62313			Thhalv10001040m	0.259078	Thhalv10010844m	0.363494	Thhalv10011193m
														Thhalv10006646m		Thhalv10006985m	-0.095996	Thhalv10002419m	-0.27306	Thhalv10009076m	0.62337			Thhalv10003179m	0.259767	Thhalv10025611m	0.363753	Thhalv10013042m
														Thhalv10021682m		Thhalv10023589m	-0.095439	Thhalv10026305m	-0.273011	Thhalv10018513m	0.624359			Thhalv10024533m	0.259868	Thhalv10021713m	0.364255	Thhalv10005733m
														Thhalv10016762m		Thhalv10026036m	-0.0953956	Thhalv10013086m	-0.272409	Thhalv10014418m	0.625117			Thhalv10010878m	0.260256	Thhalv10023326m	0.36515	Thhalv10024261m
														Thhalv10013486m		Thhalv10011620m	-0.0950779	Thhalv10010341m	-0.272366	Thhalv10011212m	0.628203			Thhalv10006761m	0.260312	Thhalv10005936m	0.365194	Thhalv10014368m
														Thhalv10020563m		Thhalv10009652m	-0.0949074	Thhalv10018096m	-0.271329	Thhalv10012981m	0.628507			Thhalv10006620m	0.260393	Thhalv10023582m	0.366099	Thhalv10025614m
														Thhalv10000653m		Thhalv10000881m	-0.0945363	Thhalv10011305m	-0.271135	Thhalv10007509m	0.631123			Thhalv10002534m	0.260562	Thhalv10025598m	0.366348	Thhalv10024245m
														Thhalv10018370m		Thhalv10006605m	-0.0943181	Thhalv10000179m	-0.270735	Thhalv10016177m	0.632098			Thhalv10009652m	0.260673	Thhalv10026504m	0.366352	Thhalv10024186m
														Thhalv10010194m		Thhalv10008173m	-0.0939763	Thhalv10007454m	-0.270636	Thhalv10012434m	0.633018			Thhalv10014995m	0.260722	Thhalv10012987m	0.366418	Thhalv10009578m
														Thhalv10025910m		Thhalv10017061m	-0.093877	Thhalv10019128m	-0.270035	Thhalv10016780m	0.633711			Thhalv10012981m	0.260848	Thhalv10011257m	0.366433	Thhalv10010229m
														Thhalv10005762m		Thhalv10012771m	-0.0935141	Thhalv10021373m	-0.269993	Thhalv10027870m	0.63452			Thhalv10010632m	0.261215	Thhalv10021450m	0.366485	Thhalv10023634m
														Thhalv10014920m		Thhalv10026572m	-0.0934087	Thhalv10021450m	-0.269151	Thhalv10018174m	0.635126			Thhalv10025762m	0.26149	Thhalv10006635m	0.367105	Thhalv10020334m
														Thhalv10018855m		Thhalv10024440m	-0.0928331	Thhalv10028700m	-0.268538	Thhalv10016959m	0.636032			Thhalv10020583m	0.261603	Thhalv10007218m	0.367249	Thhalv10004300m
														Thhalv10010012m		Thhalv10010479m	-0.0927929	Thhalv10000883m	-0.268182	Thhalv10020620m	0.636536			Thhalv10006012m	0.261626	Thhalv10004134m	0.367383	Thhalv10026176m
														Thhalv10025037m		Thhalv10006817m	-0.0927468	Thhalv10024934m	-0.266272	Thhalv10012478m	0.638225			Thhalv10000179m	0.261704	Thhalv10018712m	0.367808	Thhalv10022918m
														Thhalv10007068m		Thhalv10003886m	-0.0920873	Thhalv10013199m	-0.266228	Thhalv10019820m	0.638909			Thhalv10005184m	0.261764	Thhalv10026222m	0.368825	Thhalv10027429m
														Thhalv10013212m		Thhalv10007518m	-0.0911311	Thhalv10027652m	-0.26586	Thhalv10029421m	0.639584			Thhalv10014824m	0.262197	Thhalv10008161m	0.369036	Thhalv10001957m
														Thhalv10018982m		Thhalv10002144m	-0.0908645	Thhalv10020237m	-0.26536	Thhalv10018950m	0.640187			Thhalv10014150m	0.262574	Thhalv10003848m	0.369359	Thhalv10019806m
														Thhalv10017012m		Thhalv10020480m	-0.090628	Thhalv10001413m	-0.265276	Thhalv10007834m	0.640293			Thhalv10013087m	0.264198	Thhalv10001981m	0.369885	Thhalv10007877m
														Thhalv10023589m		Thhalv10022536m	-0.0903255	Thhalv10013250m	-0.264762	Thhalv10020136m	0.641499			Thhalv10007959m	0.264515	Thhalv10023082m	0.370125	Thhalv10025130m
														Thhalv10010078m		Thhalv10020150m	-0.0900896	Thhalv10024371m	-0.264674	Thhalv10007436m	0.641999			Thhalv10025365m	0.264786	Thhalv10010358m	0.370219	Thhalv10018252m
														Thhalv10004644m		Thhalv10027823m	-0.0900095	Thhalv10008252m	-0.264171	Thhalv10024960m	0.642618			Thhalv10012499m	0.265199	Thhalv10016971m	0.370307	Thhalv10018484m
														Thhalv10008445m		Thhalv10017213m	-0.0896285	Thhalv10000924m	-0.264101	Thhalv10010418m	0.643283			Thhalv10013703m	0.265457	Thhalv10025209m	0.370721	Thhalv10028177m
														Thhalv10017004m		Thhalv10001818m	-0.0893161	Thhalv10004497m	-0.263964	Thhalv10002038m	0.644412			Thhalv10001632m	0.265748	Thhalv10028883m	0.371089	Thhalv10010479m
														Thhalv10014706m		Thhalv10028465m	-0.0888987	Thhalv10025258m	-0.263523	Thhalv10000857m	0.646948			Thhalv10011167m	0.26576	Thhalv10013956m	0.371662	Thhalv10004838m
														Thhalv10018304m		Thhalv10008569m	-0.0888454	Thhalv10015108m	-0.261945	Thhalv10026679m	0.649293			Thhalv10008718m	0.266245	Thhalv10009079m	0.371899	Thhalv10023912m
														Thhalv10024740m		Thhalv10008536m	-0.0887361	Thhalv10011750m	-0.26135	Thhalv10012417m	0.64951			Thhalv10003881m	0.266256	Thhalv10024499m	0.371941	Thhalv10021119m
														Thhalv10018847m		Thhalv10027697m	-0.0886787	Thhalv10016228m	-0.260586	Thhalv10003449m	0.651741			Thhalv10025442m	0.26629	Thhalv10014324m	0.371952	Thhalv10014416m
														Thhalv10001885m		Thhalv10027788m	-0.0884702	Thhalv10024461m	-0.260309	Thhalv10018023m	0.651983			Thhalv10018502m	0.267131	Thhalv10003083m	0.372636	Thhalv10002559m
														Thhalv10016155m		Thhalv10004544m	-0.0883853	Thhalv10002653m	-0.259977	Thhalv10018000m	0.655062			Thhalv10016967m	0.267214	Thhalv10021803m	0.373377	Thhalv10013411m
														Thhalv10016345m		Thhalv10006531m	-0.0878744	Thhalv10016635m	-0.259713	Thhalv10012493m	0.657098			Thhalv10004220m	0.268131	Thhalv10010118m	0.373386	Thhalv10012434m
														Thhalv10019015m		Thhalv10008022m	-0.0877037	Thhalv10011786m	-0.25928	Thhalv10025037m	0.657442			Thhalv10001457m	0.268474	Thhalv10020764m	0.373422	Thhalv10017714m
														Thhalv10025648m		Thhalv10016766m	-0.0869543	Thhalv10008450m	-0.258964	Thhalv10005772m	0.657731			Thhalv10028829m	0.269047	Thhalv10010730m	0.373789	Thhalv10022320m
														Thhalv10016217m		Thhalv10018456m	-0.0868244	Thhalv10015198m	-0.258615	Thhalv10001339m	0.658207			Thhalv10000767m	0.269372	Thhalv10012742m	0.374171	Thhalv10001742m
														Thhalv10020418m		Thhalv10020458m	-0.0866963	Thhalv10019108m	-0.25861	Thhalv10024972m	0.660447			Thhalv10003287m	0.270225	Thhalv10009087m	0.374222	Thhalv10016187m
														Thhalv10016876m		Thhalv10022549m	-0.0860007	Thhalv10005808m	-0.257084	Thhalv10013427m	0.660635			Thhalv10010745m	0.270607	Thhalv10017062m	0.374372	Thhalv10001919m
														Thhalv10016918m		Thhalv10002575m	-0.0857127	Thhalv10003540m	-0.256477	Thhalv10028465m	0.662693			Thhalv10019689m	0.270961	Thhalv10007405m	0.375256	Thhalv10006832m
														Thhalv10012492m		Thhalv10010741m	-0.0855282	Thhalv10007578m	-0.256075	Thhalv10018107m	0.662742			Thhalv10006514m	0.271042	Thhalv10015710m	0.375353	Thhalv10007692m
														Thhalv10013751m		Thhalv10014184m	-0.0855163	Thhalv10013691m	-0.255615	Thhalv10014088m	0.664012			Thhalv10000864m	0.27143	Thhalv10011729m	0.375729	Thhalv10005673m
														Thhalv10011787m		Thhalv10004391m	-0.0852588	Thhalv10009625m	-0.255168	Thhalv10027712m	0.666275			Thhalv10001310m	0.271608	Thhalv10026064m	0.376684	Thhalv10004083m
														Thhalv10005937m		Thhalv10003454m	-0.0849197	Thhalv10022772m	-0.255133	Thhalv10012661m	0.667988			Thhalv10011827m	0.27209	Thhalv10028254m	0.378393	Thhalv10014574m
														Thhalv10011455m		Thhalv10024690m	-0.0848293	Thhalv10001979m	-0.255028	Thhalv10022881m	0.668129			Thhalv10006977m	0.272511	Thhalv10027811m	0.378572	Thhalv10001582m
														Thhalv10012396m		Thhalv10021217m	-0.0837997	Thhalv10027654m	-0.254701	Thhalv10027934m	0.670341			Thhalv10012474m	0.272599	Thhalv10011814m	0.378946	Thhalv10005603m
														Thhalv10002542m		Thhalv10024595m	-0.083599	Thhalv10000828m	-0.254507	Thhalv10010899m	0.672143			Thhalv10012868m	0.27293	Thhalv10016918m	0.379197	Thhalv10029137m
														Thhalv10011724m		Thhalv10021529m	-0.0832814	Thhalv10011230m	-0.254214	Thhalv10011427m	0.672212			Thhalv10026563m	0.273513	Thhalv10010860m	0.379252	Thhalv10024184m
														Thhalv10006855m		Thhalv10005986m	-0.0827628	Thhalv10020901m	-0.254154	Thhalv10024246m	0.672601			Thhalv10027598m	0.273972	Thhalv10024924m	0.379264	Thhalv10003436m
														Thhalv10024763m		Thhalv10022753m	-0.0827174	Thhalv10012425m	-0.253978	Thhalv10007493m	0.673477			Thhalv10004329m	0.274513	Thhalv10013687m	0.379468	Thhalv10006692m
														Thhalv10019473m		Thhalv10008885m	-0.0814998	Thhalv10012888m	-0.252803	Thhalv10017113m	0.675044			Thhalv10024383m	0.27454	Thhalv10016564m	0.379519	Thhalv10006981m
														Thhalv10019364m		Thhalv10024637m	-0.0813496	Thhalv10007112m	-0.252749	Thhalv10011229m	0.676811			Thhalv10023582m	0.274697	Thhalv10018612m	0.380096	Thhalv10021375m
														Thhalv10026176m		Thhalv10003900m	-0.0810163	Thhalv10028962m	-0.251216	Thhalv10014706m	0.676815			Thhalv10026078m	0.274881	Thhalv10021300m	0.380191	Thhalv10017051m
														Thhalv10009448m		Thhalv10009288m	-0.0808771	Thhalv10005146m	-0.250909	Thhalv10024276m	0.678585			Thhalv10002653m	0.276348	Thhalv10003436m	0.380202	Thhalv10015079m
														Thhalv10011514m		Thhalv10018623m	-0.0808409	Thhalv10020042m	-0.250363	Thhalv10004134m	0.679793			Thhalv10019586m	0.277322	Thhalv10027699m	0.380214	Thhalv10028431m
														Thhalv10003238m		Thhalv10014173m	-0.0807878	Thhalv10011880m	-0.250321	Thhalv10019903m	0.680262			Thhalv10007608m	0.2775	Thhalv10014094m	0.380294	Thhalv10003817m
														Thhalv10009025m		Thhalv10007699m	-0.0804394	Thhalv10024855m	-0.250134	Thhalv10022803m	0.681184			Thhalv10009016m	0.277529	Thhalv10023371m	0.380771	Thhalv10006013m
														Thhalv10025233m		Thhalv10005798m	-0.0801135	Thhalv10018274m	-0.249814	Thhalv10007847m	0.681408			Thhalv10022946m	0.278227	Thhalv10027696m	0.381094	Thhalv10024940m
														Thhalv10006790m		Thhalv10004357m	-0.079924	Thhalv10026238m	-0.24959	Thhalv10006681m	0.681433			Thhalv10009201m	0.278302	Thhalv10000102m	0.381155	Thhalv10020236m
														Thhalv10002617m		Thhalv10019255m	-0.0793053	Thhalv10013651m	-0.249311	Thhalv10024079m	0.687145			Thhalv10020108m	0.279346	Thhalv10028908m	0.381193	Thhalv10017808m
														Thhalv10002679m		Thhalv10001468m	-0.0790915	Thhalv10009671m	-0.249293	Thhalv10006645m	0.687335			Thhalv10004132m	0.279667	Thhalv10022561m	0.381793	Thhalv10006670m
														Thhalv10013982m		Thhalv10011787m	-0.0788554	Thhalv10019934m	-0.249091	Thhalv10009010m	0.689935			Thhalv10008894m	0.279887	Thhalv10007149m	0.381964	Thhalv10014065m
														Thhalv10028717m		Thhalv10021870m	-0.0787004	Thhalv10029137m	-0.24901	Thhalv10007491m	0.692279			Thhalv10003437m	0.280065	Thhalv10002529m	0.382646	Thhalv10003838m
														Thhalv10004944m		Thhalv10013620m	-0.0784987	Thhalv10011231m	-0.248748	Thhalv10024222m	0.692362			Thhalv10013511m	0.28031	Thhalv10011314m	0.38302	Thhalv10007459m
														Thhalv10026298m		Thhalv10017030m	-0.0783227	Thhalv10003643m	-0.248459	Thhalv10027708m	0.6959			Thhalv10020065m	0.282112	Thhalv10006979m	0.383406	Thhalv10027744m
														Thhalv10019462m		Thhalv10017901m	-0.0783137	Thhalv10023347m	-0.24806	Thhalv10025750m	0.697796			Thhalv10005896m	0.28245	Thhalv10013985m	0.383428	Thhalv10027736m
														Thhalv10020750m		Thhalv10029048m	-0.078078	Thhalv10025057m	-0.246429	Thhalv10000653m	0.697981			Thhalv10023657m	0.283082	Thhalv10006958m	0.383644	Thhalv10009167m
														Thhalv10021203m		Thhalv10022723m	-0.0780447	Thhalv10004261m	-0.245961	Thhalv10020665m	0.698431			Thhalv10022649m	0.283121	Thhalv10011238m	0.383706	Thhalv10001495m
														Thhalv10024735m		Thhalv10006587m	-0.0779934	Thhalv10010953m	-0.24583	Thhalv10024269m	0.698663			Thhalv10020797m	0.283515	Thhalv10018649m	0.384003	Thhalv10025311m
														Thhalv10020129m		Thhalv10013121m	-0.0777223	Thhalv10016250m	-0.245766	Thhalv10014995m	0.699562			Thhalv10028737m	0.28397	Thhalv10011423m	0.384476	Thhalv10005954m
														Thhalv10019634m		Thhalv10001405m	-0.0775595	Thhalv10005137m	-0.245352	Thhalv10024934m	0.701041			Thhalv10005729m	0.284134	Thhalv10005738m	0.384587	Thhalv10028646m
														Thhalv10012106m		Thhalv10010236m	-0.0774984	Thhalv10011383m	-0.244915	Thhalv10026603m	0.70436			Thhalv10016851m	0.284347	Thhalv10020994m	0.384655	Thhalv10027781m
														Thhalv10007459m		Thhalv10014730m	-0.0774617	Thhalv10002376m	-0.243489	Thhalv10003197m	0.704498			Thhalv10004931m	0.284839	Thhalv10018880m	0.385048	Thhalv10011383m
														Thhalv10024291m		Thhalv10014464m	-0.0772736	Thhalv10025119m	-0.242278	Thhalv10019975m	0.704812			Thhalv10006078m	0.284885	Thhalv10024466m	0.385057	Thhalv10018712m
														Thhalv10007772m		Thhalv10020942m	-0.0772426	Thhalv10021164m	-0.241481	Thhalv10011721m	0.706609			Thhalv10020473m	0.285611	Thhalv10024041m	0.385062	Thhalv10020620m
														Thhalv10024903m		Thhalv10004692m	-0.0767692	Thhalv10027341m	-0.240002	Thhalv10011766m	0.70665			Thhalv10015905m	0.285659	Thhalv10020832m	0.385277	Thhalv10013711m
														Thhalv10013867m		Thhalv10013434m	-0.0763405	Thhalv10024475m	-0.2397	Thhalv10014572m	0.709337			Thhalv10007808m	0.285917	Thhalv10018126m	0.38535	Thhalv10016345m
														Thhalv10008929m		Thhalv10011426m	-0.0759017	Thhalv10003886m	-0.239638	Thhalv10026179m	0.710728			Thhalv10013319m	0.286008	Thhalv10005561m	0.385532	Thhalv10011705m
														Thhalv10029237m		Thhalv10025133m	-0.07587	Thhalv10004212m	-0.239565	Thhalv10020288m	0.710856			Thhalv10027736m	0.286023	Thhalv10000252m	0.385572	Thhalv10024320m
														Thhalv10022555m		Thhalv10008524m	-0.0755936	Thhalv10008266m	-0.238926	Thhalv10019995m	0.711479			Thhalv10020717m	0.286078	Thhalv10003162m	0.386073	Thhalv10020108m
														Thhalv10007688m		Thhalv10004261m	-0.0753098	Thhalv10024410m	-0.238517	Thhalv10011316m	0.711492			Thhalv10014266m	0.286497	Thhalv10013455m	0.386509	Thhalv10020769m
														Thhalv10028643m		Thhalv10019233m	-0.0747494	Thhalv10028371m	-0.238346	Thhalv10020085m	0.711569			Thhalv10022743m	0.286659	Thhalv10013390m	0.386602	Thhalv10011166m
														Thhalv10020259m		Thhalv10018242m	-0.074367	Thhalv10008444m	-0.238326	Thhalv10020687m	0.711821			Thhalv10012746m	0.287109	Thhalv10007854m	0.386725	Thhalv10021822m
														Thhalv10028332m		Thhalv10024553m	-0.0742772	Thhalv10018182m	-0.238282	Thhalv10020286m	0.713097			Thhalv10012496m	0.287177	Thhalv10020659m	0.386903	Thhalv10025570m
														Thhalv10009628m		Thhalv10022466m	-0.0740286	Thhalv10012492m	-0.238247	Thhalv10026102m	0.713225			Thhalv10021238m	0.287706	Thhalv10017061m	0.387514	Thhalv10017901m
														Thhalv10023484m		Thhalv10009010m	-0.0739888	Thhalv10023222m	-0.238	Thhalv10008342m	0.713456			Thhalv10028420m	0.287714	Thhalv10006659m	0.387711	Thhalv10016185m
														Thhalv10004617m		Thhalv10002617m	-0.0738482	Thhalv10026740m	-0.237922	Thhalv10011503m	0.713752			Thhalv10006999m	0.287792	Thhalv10003897m	0.388376	Thhalv10027926m
														Thhalv10024229m		Thhalv10018646m	-0.0737057	Thhalv10025570m	-0.23779	Thhalv10010382m	0.71579			Thhalv10014906m	0.288043	Thhalv10012651m	0.389062	Thhalv10019185m
														Thhalv10023371m		Thhalv10000977m	-0.0736979	Thhalv10013187m	-0.237453	Thhalv10001893m	0.716269			Thhalv10011887m	0.288128	Thhalv10011131m	0.389228	Thhalv10001977m
														Thhalv10007836m		Thhalv10007688m	-0.0736105	Thhalv10025060m	-0.236639	Thhalv10007459m	0.718317			Thhalv10001149m	0.289399	Thhalv10003525m	0.389694	Thhalv10020129m
														Thhalv10022591m		Thhalv10021192m	-0.0725715	Thhalv10003135m	-0.236587	Thhalv10016594m	0.71923			Thhalv10024041m	0.289407	Thhalv10006920m	0.389878	Thhalv10021207m
														Thhalv10004654m		Thhalv10025614m	-0.0725501	Thhalv10001928m	-0.235257	Thhalv10021375m	0.720477			Thhalv10029038m	0.289425	Thhalv10020627m	0.389886	Thhalv10016155m
														Thhalv10023311m		Thhalv10024653m	-0.072177	Thhalv10022941m	-0.234309	Thhalv10022905m	0.720508			Thhalv10024309m	0.289456	Thhalv10024219m	0.390137	Thhalv10013547m
														Thhalv10016994m		Thhalv10010405m	-0.0721573	Thhalv10012622m	-0.233582	Thhalv10026607m	0.7209			Thhalv10004883m	0.290476	Thhalv10017973m	0.39086	Thhalv10004883m
														Thhalv10007002m		Thhalv10018845m	-0.0720149	Thhalv10004692m	-0.230584	Thhalv10029158m	0.722703			Thhalv10020982m	0.290649	Thhalv10010892m	0.391243	Thhalv10028442m
														Thhalv10024842m		Thhalv10028773m	-0.0719571	Thhalv10026291m	-0.229665	Thhalv10029371m	0.725293			Thhalv10022857m	0.290677	Thhalv10006934m	0.391323	Thhalv10022552m
														Thhalv10016513m		Thhalv10003524m	-0.0718935	Thhalv10028930m	-0.22902	Thhalv10019907m	0.726136			Thhalv10004347m	0.2911	Thhalv10002392m	0.391408	Thhalv10000049m
														Thhalv10006640m		Thhalv10000341m	-0.0718874	Thhalv10016226m	-0.228967	Thhalv10027053m	0.728163			Thhalv10005042m	0.29177	Thhalv10012496m	0.391624	Thhalv10027159m
														Thhalv10022539m		Thhalv10023339m	-0.0716886	Thhalv10017213m	-0.22776	Thhalv10022769m	0.728998			Thhalv10025911m	0.291995	Thhalv10016985m	0.391767	Thhalv10028830m
														Thhalv10010751m		Thhalv10025723m	-0.0713717	Thhalv10004220m	-0.22742	Thhalv10024186m	0.731772			Thhalv10008974m	0.292265	Thhalv10015047m	0.391881	Thhalv10012417m
														Thhalv10004241m		Thhalv10024271m	-0.0711718	Thhalv10022624m	-0.227275	Thhalv10012465m	0.734053			Thhalv10008926m	0.29228	Thhalv10018182m	0.392223	Thhalv10010930m
														Thhalv10021108m		Thhalv10010366m	-0.0710404	Thhalv10001742m	-0.226537	Thhalv10023903m	0.735417			Thhalv10019947m	0.292571	Thhalv10010523m	0.392471	Thhalv10010084m
														Thhalv10027771m		Thhalv10013069m	-0.069992	Thhalv10024307m	-0.226536	Thhalv10025657m	0.736396			Thhalv10018184m	0.292867	Thhalv10009132m	0.392605	Thhalv10018141m
														Thhalv10021019m		Thhalv10025057m	-0.0698326	Thhalv10004617m	-0.226486	Thhalv10010415m	0.737072			Thhalv10012603m	0.2931	Thhalv10021435m	0.392782	Thhalv10022021m
														Thhalv10012980m		Thhalv10025548m	-0.0697126	Thhalv10006095m	-0.226034	Thhalv10010171m	0.739208			Thhalv10018982m	0.293363	Thhalv10025454m	0.393045	Thhalv10013582m
														Thhalv10006731m		Thhalv10017029m	-0.0694132	Thhalv10014635m	-0.224509	Thhalv10001236m	0.739541			Thhalv10016121m	0.293407	Thhalv10004334m	0.393057	Thhalv10007658m
														Thhalv10024950m		Thhalv10028646m	-0.0690956	Thhalv10021272m	-0.223954	Thhalv10009652m	0.742648			Thhalv10016555m	0.294516	Thhalv10020565m	0.393457	Thhalv10013687m
														Thhalv10028662m		Thhalv10019992m	-0.0690473	Thhalv10022921m	-0.221415	Thhalv10018981m	0.744323			Thhalv10021187m	0.294827	Thhalv10021934m	0.393517	Thhalv10026637m
														Thhalv10003538m		Thhalv10017457m	-0.0679281	Thhalv10028668m	-0.22089	Thhalv10000820m	0.744734			Thhalv10011193m	0.294897	Thhalv10016839m	0.393857	Thhalv10025539m
														Thhalv10007682m		Thhalv10028869m	-0.0676791	Thhalv10014021m	-0.21982	Thhalv10012447m	0.745039			Thhalv10021140m	0.294991	Thhalv10010237m	0.393975	Thhalv10001928m
														Thhalv10006559m		Thhalv10009371m	-0.0669635	Thhalv10006764m	-0.218222	Thhalv10027857m	0.745095			Thhalv10014882m	0.295828	Thhalv10006173m	0.394014	Thhalv10004412m
														Thhalv10021262m		Thhalv10010046m	-0.0668995	Thhalv10000919m	-0.218191	Thhalv10012613m	0.746096			Thhalv10003865m	0.295869	Thhalv10025006m	0.394108	Thhalv10007266m
														Thhalv10020832m		Thhalv10002546m	-0.0668003	Thhalv10006587m	-0.218009	Thhalv10020519m	0.747182			Thhalv10016388m	0.296231	Thhalv10008482m	0.394126	Thhalv10024461m
														Thhalv10012378m		Thhalv10017477m	-0.0667561	Thhalv10006538m	-0.217412	Thhalv10024468m	0.747202			Thhalv10012841m	0.296516	Thhalv10020459m	0.39419	Thhalv10024227m
														Thhalv10025013m		Thhalv10021599m	-0.0664108	Thhalv10007998m	-0.216894	Thhalv10019924m	0.748999			Thhalv10028664m	0.297153	Thhalv10023396m	0.394679	Thhalv10010130m
														Thhalv10021338m		Thhalv10014797m	-0.0664078	Thhalv10012453m	-0.216805	Thhalv10018139m	0.74972			Thhalv10001892m	0.297213	Thhalv10016887m	0.3947	Thhalv10002561m
														Thhalv10007200m		Thhalv10010489m	-0.0662606	Thhalv10018881m	-0.215797	Thhalv10013411m	0.751727			Thhalv10004315m	0.298135	Thhalv10017547m	0.394704	Thhalv10007223m
														Thhalv10016142m		Thhalv10027829m	-0.0659942	Thhalv10018112m	-0.215323	Thhalv10004880m	0.752231			Thhalv10001685m	0.298157	Thhalv10010423m	0.394893	Thhalv10000924m
														Thhalv10009246m		Thhalv10019317m	-0.0659694	Thhalv10001965m	-0.215138	Thhalv10011597m	0.753724			Thhalv10018490m	0.298189	Thhalv10025710m	0.394926	Thhalv10006478m
														Thhalv10013663m		Thhalv10004093m	-0.06591	Thhalv10002727m	-0.215099	Thhalv10019892m	0.754295			Thhalv10012866m	0.298201	Thhalv10023337m	0.395015	Thhalv10023326m
														Thhalv10013749m		Thhalv10002359m	-0.0656952	Thhalv10007358m	-0.215071	Thhalv10010533m	0.758327			Thhalv10024818m	0.298276	Thhalv10016855m	0.395066	Thhalv10000411m
														Thhalv10022320m		Thhalv10002579m	-0.0655853	Thhalv10001741m	-0.214999	Thhalv10001279m	0.758651			Thhalv10027942m	0.299196	Thhalv10006746m	0.395134	Thhalv10012810m
														Thhalv10000061m		Thhalv10016711m	-0.0650492	Thhalv10025321m	-0.214212	Thhalv10007043m	0.759686			Thhalv10023684m	0.299295	Thhalv10013001m	0.395326	Thhalv10008308m
														Thhalv10015658m		Thhalv10021176m	-0.0644155	Thhalv10028426m	-0.213919	Thhalv10017012m	0.760627			Thhalv10001944m	0.299673	Thhalv10027983m	0.395846	Thhalv10025444m
														Thhalv10014456m		Thhalv10022779m	-0.0643788	Thhalv10026559m	-0.212995	Thhalv10024263m	0.763866			Thhalv10010150m	0.300124	Thhalv10025684m	0.396053	Thhalv10019906m
														Thhalv10023239m		Thhalv10010402m	-0.0640614	Thhalv10005841m	-0.212273	Thhalv10023392m	0.763869			Thhalv10018459m	0.300902	Thhalv10003886m	0.397373	Thhalv10024341m
														Thhalv10009556m		Thhalv10028592m	-0.0638249	Thhalv10028367m	-0.211103	Thhalv10023608m	0.764733			Thhalv10018253m	0.300921	Thhalv10013319m	0.397533	Thhalv10001503m
														Thhalv10005755m		Thhalv10008324m	-0.063705	Thhalv10004903m	-0.210995	Thhalv10006742m	0.764739			Thhalv10019255m	0.301438	Thhalv10002458m	0.397565	Thhalv10018123m
														Thhalv10023718m		Thhalv10018554m	-0.0632748	Thhalv10014116m	-0.210839	Thhalv10019992m	0.767683			Thhalv10014450m	0.301804	Thhalv10010340m	0.39772	Thhalv10025089m
														Thhalv10010366m		Thhalv10003738m	-0.0631932	Thhalv10021483m	-0.210836	Thhalv10008180m	0.770058			Thhalv10011573m	0.302221	Thhalv10009078m	0.397729	Thhalv10017005m
														Thhalv10012518m		Thhalv10011240m	-0.0629966	Thhalv10019265m	-0.210825	Thhalv10022448m	0.771725			Thhalv10020642m	0.302227	Thhalv10020551m	0.398136	Thhalv10014177m
														Thhalv10023151m		Thhalv10016862m	-0.0626303	Thhalv10008042m	-0.210689	Thhalv10016146m	0.772102			Thhalv10016152m	0.302563	Thhalv10006389m	0.398552	Thhalv10018067m
														Thhalv10017361m		Thhalv10021411m	-0.0625955	Thhalv10012595m	-0.210439	Thhalv10014187m	0.772321			Thhalv10010497m	0.303185	Thhalv10022638m	0.398993	Thhalv10020894m
														Thhalv10010601m		Thhalv10028879m	-0.062297	Thhalv10000920m	-0.210438	Thhalv10016507m	0.774071			Thhalv10009144m	0.303218	Thhalv10017046m	0.399328	Thhalv10014200m
														Thhalv10001970m		Thhalv10013524m	-0.0618159	Thhalv10025109m	-0.210219	Thhalv10005871m	0.774635			Thhalv10020517m	0.303255	Thhalv10013426m	0.399538	Thhalv10019873m
														Thhalv10018183m		Thhalv10006173m	-0.0616998	Thhalv10012588m	-0.210208	Thhalv10019873m	0.776025			Thhalv10001521m	0.303376	Thhalv10014414m	0.39974	Thhalv10011871m
														Thhalv10003738m		Thhalv10018581m	-0.0604567	Thhalv10017500m	-0.209574	Thhalv10023239m	0.776083			Thhalv10011786m	0.303499	Thhalv10005146m	0.399786	Thhalv10007688m
														Thhalv10004458m		Thhalv10008714m	-0.0598904	Thhalv10000070m	-0.207642	Thhalv10004319m	0.776166			Thhalv10005873m	0.303569	Thhalv10012927m	0.401069	Thhalv10022721m
														Thhalv10014735m		Thhalv10025660m	-0.0597116	Thhalv10027851m	-0.207164	Thhalv10017999m	0.776537			Thhalv10016193m	0.303653	Thhalv10012635m	0.402634	Thhalv10018397m
														Thhalv10015359m		Thhalv10020359m	-0.0593531	Thhalv10021488m	-0.20678	Thhalv10013026m	0.77828			Thhalv10014756m	0.30366	Thhalv10017434m	0.403107	Thhalv10024490m
														Thhalv10015296m		Thhalv10024190m	-0.0591614	Thhalv10008886m	-0.206645	Thhalv10024235m	0.779127			Thhalv10000859m	0.304004	Thhalv10018177m	0.403237	Thhalv10013765m
														Thhalv10007412m		Thhalv10008183m	-0.0587097	Thhalv10003576m	-0.206561	Thhalv10003616m	0.779505			Thhalv10023912m	0.304361	Thhalv10002414m	0.403258	Thhalv10006401m
														Thhalv10018067m		Thhalv10012566m	-0.0586147	Thhalv10002397m	-0.206229	Thhalv10025582m	0.780344			Thhalv10008033m	0.304693	Thhalv10016881m	0.403294	Thhalv10010167m
														Thhalv10000974m		Thhalv10010160m	-0.0584935	Thhalv10024996m	-0.206033	Thhalv10025242m	0.781221			Thhalv10014572m	0.304915	Thhalv10027764m	0.403441	Thhalv10022332m
														Thhalv10022526m		Thhalv10028395m	-0.05841	Thhalv10018624m	-0.206023	Thhalv10007925m	0.782044			Thhalv10003540m	0.305003	Thhalv10000930m	0.403653	Thhalv10007985m
														Thhalv10021375m		Thhalv10025204m	-0.0582132	Thhalv10005184m	-0.205974	Thhalv10011564m	0.782297			Thhalv10020450m	0.305117	Thhalv10016487m	0.40381	Thhalv10003255m
														Thhalv10004641m		Thhalv10027685m	-0.0581766	Thhalv10015645m	-0.205822	Thhalv10002368m	0.78293			Thhalv10011721m	0.30551	Thhalv10020118m	0.403978	Thhalv10020458m
														Thhalv10001775m		Thhalv10017999m	-0.0579105	Thhalv10000214m	-0.205762	Thhalv10028394m	0.783733			Thhalv10002031m	0.305663	Thhalv10008288m	0.404056	Thhalv10028490m
														Thhalv10016367m		Thhalv10002653m	-0.0576423	Thhalv10013227m	-0.205024	Thhalv10006530m	0.78391			Thhalv10019079m	0.306105	Thhalv10018274m	0.404077	Thhalv10021180m
														Thhalv10015469m		Thhalv10016683m	-0.0572935	Thhalv10011327m	-0.204999	Thhalv10023339m	0.785306			Thhalv10000547m	0.306161	Thhalv10012791m	0.404399	Thhalv10026868m
														Thhalv10001957m		Thhalv10029049m	-0.0569445	Thhalv10004975m	-0.204539	Thhalv10021520m	0.785421			Thhalv10005971m	0.306188	Thhalv10013453m	0.404663	Thhalv10014319m
														Thhalv10005020m		Thhalv10011622m	-0.0567716	Thhalv10003447m	-0.204228	Thhalv10010930m	0.78565			Thhalv10021391m	0.30619	Thhalv10020284m	0.405047	Thhalv10018788m
														Thhalv10003449m		Thhalv10017649m	-0.0560269	Thhalv10011639m	-0.203895	Thhalv10028647m	0.788065			Thhalv10018024m	0.307208	Thhalv10004391m	0.405216	Thhalv10028967m
														Thhalv10012847m		Thhalv10025473m	-0.0557503	Thhalv10013455m	-0.203356	Thhalv10010705m	0.78845			Thhalv10010266m	0.307501	Thhalv10029077m	0.405691	Thhalv10013900m
														Thhalv10005907m		Thhalv10007291m	-0.0556903	Thhalv10018917m	-0.201339	Thhalv10012795m	0.790467			Thhalv10027644m	0.30831	Thhalv10012968m	0.40674	Thhalv10000974m
														Thhalv10010193m		Thhalv10021097m	-0.0555427	Thhalv10019370m	-0.200763	Thhalv10018569m	0.791559			Thhalv10010436m	0.308692	Thhalv10002653m	0.406799	Thhalv10025734m
														Thhalv10000779m		Thhalv10013060m	-0.0552524	Thhalv10019877m	-0.200442	Thhalv10005254m	0.792931			Thhalv10017091m	0.309061	Thhalv10026135m	0.407533	Thhalv10016635m
														Thhalv10018569m		Thhalv10003726m	-0.0552189	Thhalv10026674m	-0.200191	Thhalv10012174m	0.793693			Thhalv10019869m	0.309507	Thhalv10016911m	0.407819	Thhalv10026321m
														Thhalv10006635m		Thhalv10015128m	-0.0551024	Thhalv10023220m	-0.19966	Thhalv10007658m	0.802317			Thhalv10021153m	0.309934	Thhalv10005547m	0.409035	Thhalv10016895m
														Thhalv10022705m		Thhalv10018180m	-0.0550683	Thhalv10004243m	-0.199516	Thhalv10003517m	0.802401			Thhalv10020025m	0.310704	Thhalv10010355m	0.409629	Thhalv10007043m
														Thhalv10027697m		Thhalv10012699m	-0.0550248	Thhalv10015076m	-0.199371	Thhalv10007128m	0.80433			Thhalv10024335m	0.311136	Thhalv10002662m	0.410015	Thhalv10024471m
														Thhalv10014758m		Thhalv10025030m	-0.0549679	Thhalv10020997m	-0.199249	Thhalv10012441m	0.805313			Thhalv10018292m	0.311232	Thhalv10011199m	0.410644	Thhalv10004329m
														Thhalv10006403m		Thhalv10001516m	-0.0548891	Thhalv10006081m	-0.199173	Thhalv10013486m	0.805831			Thhalv10028412m	0.311392	Thhalv10009010m	0.411042	Thhalv10023294m
														Thhalv10000020m		Thhalv10007330m	-0.0547512	Thhalv10021194m	-0.198314	Thhalv10006670m	0.805973			Thhalv10020284m	0.311931	Thhalv10020090m	0.41124	Thhalv10027790m
														Thhalv10022593m		Thhalv10009394m	-0.0547371	Thhalv10025613m	-0.196261	Thhalv10007187m	0.81336			Thhalv10010479m	0.312116	Thhalv10023601m	0.411838	Thhalv10001971m
														Thhalv10008344m		Thhalv10014089m	-0.0543743	Thhalv10014574m	-0.196217	Thhalv10019170m	0.81464			Thhalv10015198m	0.312305	Thhalv10011877m	0.411897	Thhalv10001926m
														Thhalv10027708m		Thhalv10014192m	-0.054214	Thhalv10024476m	-0.195751	Thhalv10010214m	0.815152			Thhalv10024815m	0.313005	Thhalv10004448m	0.412567	Thhalv10024180m
														Thhalv10010730m		Thhalv10004352m	-0.0533659	Thhalv10016678m	-0.195597	Thhalv10007665m	0.81656			Thhalv10007192m	0.313116	Thhalv10001586m	0.412706	Thhalv10020816m
														Thhalv10013434m		Thhalv10024530m	-0.0529746	Thhalv10019088m	-0.195339	Thhalv10018762m	0.816791			Thhalv10004817m	0.313224	Thhalv10012491m	0.412788	Thhalv10022709m
														Thhalv10006778m		Thhalv10018566m	-0.0529305	Thhalv10020636m	-0.19461	Thhalv10014574m	0.818983			Thhalv10004753m	0.313452	Thhalv10017301m	0.412907	Thhalv10027396m
														Thhalv10005738m		Thhalv10020459m	-0.0522079	Thhalv10027870m	-0.194281	Thhalv10005943m	0.82207			Thhalv10016564m	0.313459	Thhalv10023587m	0.413029	Thhalv10024562m
														Thhalv10027083m		Thhalv10022365m	-0.0522074	Thhalv10005720m	-0.19313	Thhalv10027158m	0.822832			Thhalv10002682m	0.313953	Thhalv10013217m	0.413182	Thhalv10005557m
														Thhalv10011229m		Thhalv10012650m	-0.0516674	Thhalv10025146m	-0.192039	Thhalv10018914m	0.823378			Thhalv10003959m	0.315012	Thhalv10005841m	0.41367	Thhalv10019042m
														Thhalv10024553m		Thhalv10023614m	-0.0513953	Thhalv10023906m	-0.192013	Thhalv10028873m	0.824			Thhalv10017166m	0.315048	Thhalv10006813m	0.413879	Thhalv10020624m
														Thhalv10018868m		Thhalv10021297m	-0.0509975	Thhalv10006550m	-0.191797	Thhalv10006637m	0.826269			Thhalv10022591m	0.315125	Thhalv10019993m	0.41406	Thhalv10028480m
														Thhalv10027467m		Thhalv10011351m	-0.0509047	Thhalv10012702m	-0.191656	Thhalv10027871m	0.826511			Thhalv10017901m	0.315922	Thhalv10013970m	0.414594	Thhalv10009017m
														Thhalv10023392m		Thhalv10000343m	-0.0505583	Thhalv10002711m	-0.191333	Thhalv10025351m	0.828482			Thhalv10010506m	0.315938	Thhalv10028561m	0.414691	Thhalv10001930m
														Thhalv10008078m		Thhalv10016806m	-0.0505339	Thhalv10012541m	-0.19124	Thhalv10019499m	0.831927			Thhalv10004598m	0.316022	Thhalv10006985m	0.414734	Thhalv10011446m
														Thhalv10023217m		Thhalv10013244m	-0.0505109	Thhalv10019875m	-0.190844	Thhalv10014178m	0.833168			Thhalv10021334m	0.316303	Thhalv10008416m	0.414959	Thhalv10014371m
														Thhalv10001898m		Thhalv10014362m	-0.0504785	Thhalv10018043m	-0.189305	Thhalv10016806m	0.833236			Thhalv10028005m	0.316523	Thhalv10018296m	0.415059	Thhalv10018356m
														Thhalv10021691m		Thhalv10000179m	-0.0504017	Thhalv10020321m	-0.189115	Thhalv10018141m	0.83614			Thhalv10004009m	0.316553	Thhalv10022365m	0.415295	Thhalv10019901m
														Thhalv10019254m		Thhalv10017400m	-0.0502093	Thhalv10016789m	-0.189017	Thhalv10001997m	0.838674			Thhalv10001278m	0.316565	Thhalv10020815m	0.415543	Thhalv10022576m
														Thhalv10027943m		Thhalv10016155m	-0.0501496	Thhalv10010055m	-0.188709	Thhalv10000974m	0.838822			Thhalv10004255m	0.316916	Thhalv10014362m	0.415879	Thhalv10024478m
														Thhalv10025583m		Thhalv10018609m	-0.0499831	Thhalv10022538m	-0.18859	Thhalv10010414m	0.839575			Thhalv10013780m	0.3171	Thhalv10007682m	0.416585	Thhalv10012997m
														Thhalv10019128m		Thhalv10016228m	-0.049979	Thhalv10015128m	-0.188446	Thhalv10003558m	0.840659			Thhalv10000761m	0.317119	Thhalv10026036m	0.417029	Thhalv10018845m
														Thhalv10020458m		Thhalv10016520m	-0.049959	Thhalv10016165m	-0.188316	Thhalv10006692m	0.841444			Thhalv10008363m	0.317137	Thhalv10011476m	0.417054	Thhalv10000460m
														Thhalv10018043m		Thhalv10007891m	-0.0497983	Thhalv10018304m	-0.187974	Thhalv10028952m	0.842273			Thhalv10003997m	0.317367	Thhalv10016962m	0.417149	Thhalv10025908m
														Thhalv10002371m		Thhalv10000207m	-0.0497058	Thhalv10010046m	-0.186975	Thhalv10011301m	0.844619			Thhalv10029083m	0.317934	Thhalv10023263m	0.417196	Thhalv10020501m
														Thhalv10002903m		Thhalv10003695m	-0.0495954	Thhalv10012841m	-0.186854	Thhalv10020731m	0.845443			Thhalv10008352m	0.318289	Thhalv10013724m	0.417395	Thhalv10001997m
														Thhalv10020160m		Thhalv10028533m	-0.0495247	Thhalv10010394m	-0.186646	Thhalv10011490m	0.846416			Thhalv10013268m	0.318808	Thhalv10017155m	0.417779	Thhalv10006397m
														Thhalv10020814m		Thhalv10025454m	-0.0493574	Thhalv10023143m	-0.186625	Thhalv10022532m	0.846645			Thhalv10002518m	0.318879	Thhalv10012815m	0.418469	Thhalv10024903m
														Thhalv10002038m		Thhalv10005424m	-0.0492622	Thhalv10016908m	-0.18628	Thhalv10003133m	0.847537			Thhalv10006069m	0.318931	Thhalv10014404m	0.418948	Thhalv10005497m
														Thhalv10008791m		Thhalv10014434m	-0.0490598	Thhalv10006531m	-0.186223	Thhalv10021139m	0.851546			Thhalv10015094m	0.319091	Thhalv10016417m	0.418977	Thhalv10020661m
														Thhalv10007264m		Thhalv10007310m	-0.0489746	Thhalv10004890m	-0.185514	Thhalv10008051m	0.853146			Thhalv10025090m	0.319315	Thhalv10021543m	0.419001	Thhalv10013374m
														Thhalv10024346m		Thhalv10023593m	-0.048533	Thhalv10001692m	-0.185319	Thhalv10004745m	0.857091			Thhalv10013111m	0.320081	Thhalv10006709m	0.419209	Thhalv10006512m
														Thhalv10021502m		Thhalv10012690m	-0.0484784	Thhalv10019899m	-0.185293	Thhalv10000169m	0.861785			Thhalv10026573m	0.320086	Thhalv10014237m	0.419534	Thhalv10017490m
														Thhalv10019873m		Thhalv10008219m	-0.0482347	Thhalv10011234m	-0.184934	Thhalv10024199m	0.862352			Thhalv10008365m	0.320461	Thhalv10002595m	0.419647	Thhalv10021139m
														Thhalv10018566m		Thhalv10022535m	-0.0481434	Thhalv10024543m	-0.184651	Thhalv10020833m	0.864451			Thhalv10023493m	0.32049	Thhalv10010833m	0.419692	Thhalv10024740m
														Thhalv10009032m		Thhalv10006612m	-0.0479597	Thhalv10012418m	-0.183931	Thhalv10020817m	0.867595			Thhalv10020130m	0.321501	Thhalv10020246m	0.419847	Thhalv10020997m
														Thhalv10003850m		Thhalv10016593m	-0.0477367	Thhalv10001894m	-0.183654	Thhalv10024555m	0.868002			Thhalv10011311m	0.321905	Thhalv10008092m	0.419878	Thhalv10000864m
														Thhalv10007954m		Thhalv10022709m	-0.0474307	Thhalv10021121m	-0.183508	Thhalv10024291m	0.868151			Thhalv10024536m	0.322267	Thhalv10012879m	0.419935	Thhalv10013035m
														Thhalv10005561m		Thhalv10001918m	-0.0469084	Thhalv10018086m	-0.182477	Thhalv10012683m	0.868687			Thhalv10009032m	0.322372	Thhalv10010362m	0.420052	Thhalv10007161m
														Thhalv10001928m		Thhalv10025910m	-0.0459331	Thhalv10010234m	-0.18164	Thhalv10012640m	0.869116			Thhalv10013232m	0.323641	Thhalv10012644m	0.420143	Thhalv10019462m
														Thhalv10019806m		Thhalv10003193m	-0.0454092	Thhalv10024723m	-0.181518	Thhalv10022535m	0.87149			Thhalv10006794m	0.323797	Thhalv10016217m	0.420819	Thhalv10027186m
														Thhalv10002579m		Thhalv10016325m	-0.0452843	Thhalv10004093m	-0.181331	Thhalv10000387m	0.87253			Thhalv10012430m	0.323981	Thhalv10000881m	0.421063	Thhalv10018032m
														Thhalv10019773m		Thhalv10024858m	-0.0443748	Thhalv10014824m	-0.180026	Thhalv10006608m	0.873943			Thhalv10017150m	0.32414	Thhalv10000678m	0.421404	Thhalv10022549m
														Thhalv10022304m		Thhalv10001562m	-0.04415	Thhalv10006830m	-0.179861	Thhalv10026384m	0.874191			Thhalv10015081m	0.324377	Thhalv10004408m	0.421437	Thhalv10009921m
														Thhalv10003555m		Thhalv10018796m	-0.0440908	Thhalv10025569m	-0.179832	Thhalv10024499m	0.87488			Thhalv10008156m	0.324455	Thhalv10014809m	0.421634	Thhalv10020160m
														Thhalv10020889m		Thhalv10005824m	-0.0438744	Thhalv10024854m	-0.179808	Thhalv10025263m	0.875999			Thhalv10008175m	0.324776	Thhalv10013606m	0.421861	Thhalv10018496m
														Thhalv10008324m		Thhalv10001887m	-0.0435132	Thhalv10011451m	-0.179651	Thhalv10013023m	0.876086			Thhalv10026035m	0.324781	Thhalv10016133m	0.422067	Thhalv10024450m
														Thhalv10009457m		Thhalv10010751m	-0.0429956	Thhalv10017036m	-0.179308	Thhalv10020957m	0.876203			Thhalv10020400m	0.324803	Thhalv10006282m	0.422271	Thhalv10000471m
														Thhalv10004226m		Thhalv10011453m	-0.0428659	Thhalv10027088m	-0.17902	Thhalv10002431m	0.876817			Thhalv10006640m	0.325108	Thhalv10003876m	0.422287	Thhalv10020750m
														Thhalv10020417m		Thhalv10016634m	-0.0425393	Thhalv10006681m	-0.178923	Thhalv10027607m	0.877148			Thhalv10007717m	0.325283	Thhalv10000317m	0.422506	Thhalv10009372m
														Thhalv10022653m		Thhalv10020428m	-0.0424491	Thhalv10026747m	-0.178441	Thhalv10012425m	0.878767			Thhalv10013606m	0.325319	Thhalv10019940m	0.422522	Thhalv10001183m
														Thhalv10013250m		Thhalv10001006m	-0.0421294	Thhalv10006065m	-0.177968	Thhalv10000734m	0.878812			Thhalv10007991m	0.325477	Thhalv10011237m	0.422617	Thhalv10003661m
														Thhalv10012447m		Thhalv10020957m	-0.0420168	Thhalv10018180m	-0.177822	Thhalv10016359m	0.880343			Thhalv10011594m	0.32586	Thhalv10014193m	0.423387	Thhalv10019875m
														Thhalv10020350m		Thhalv10003453m	-0.0419202	Thhalv10012775m	-0.177767	Thhalv10006559m	0.882621			Thhalv10005983m	0.326193	Thhalv10012887m	0.423573	Thhalv10006078m
														Thhalv10007594m		Thhalv10021187m	-0.0417598	Thhalv10011475m	-0.177286	Thhalv10011545m	0.884649			Thhalv10024694m	0.32623	Thhalv10024181m	0.423671	Thhalv10007050m
														Thhalv10018174m		Thhalv10027956m	-0.0414719	Thhalv10013576m	-0.177079	Thhalv10021116m	0.885334			Thhalv10011484m	0.326357	Thhalv10016840m	0.423938	Thhalv10011212m
														Thhalv10007379m		Thhalv10002612m	-0.0410178	Thhalv10014920m	-0.17672	Thhalv10022568m	0.885909			Thhalv10001898m	0.326631	Thhalv10019012m	0.424227	Thhalv10004290m
														Thhalv10016177m		Thhalv10012715m	-0.0405029	Thhalv10018566m	-0.176574	Thhalv10024320m	0.887197			Thhalv10005043m	0.326729	Thhalv10027729m	0.424519	Thhalv10029354m
														Thhalv10002047m		Thhalv10008886m	-0.0398057	Thhalv10000208m	-0.176322	Thhalv10000471m	0.887986			Thhalv10000361m	0.326974	Thhalv10011837m	0.424796	Thhalv10028409m
														Thhalv10021427m		Thhalv10010130m	-0.0397916	Thhalv10024815m	-0.176055	Thhalv10013379m	0.890337			Thhalv10003516m	0.327641	Thhalv10006800m	0.425385	Thhalv10025061m
														Thhalv10026258m		Thhalv10003908m	-0.0393182	Thhalv10027898m	-0.175884	Thhalv10001877m	0.893848			Thhalv10013026m	0.328056	Thhalv10027896m	0.425429	Thhalv10005738m
														Thhalv10008266m		Thhalv10007133m	-0.03905	Thhalv10023712m	-0.175414	Thhalv10027297m	0.895016			Thhalv10021825m	0.329311	Thhalv10016601m	0.425643	Thhalv10007949m
														Thhalv10006282m		Thhalv10028776m	-0.0389691	Thhalv10013582m	-0.175218	Thhalv10010813m	0.895733			Thhalv10001970m	0.329342	Thhalv10004681m	0.425754	Thhalv10017342m
														Thhalv10022772m		Thhalv10019943m	-0.0385857	Thhalv10013673m	-0.174733	Thhalv10011734m	0.89658			Thhalv10006644m	0.329345	Thhalv10006947m	0.425762	Thhalv10009543m
														Thhalv10005146m		Thhalv10010088m	-0.0385319	Thhalv10002569m	-0.174085	Thhalv10017325m	0.897143			Thhalv10010118m	0.329363	Thhalv10019591m	0.426168	Thhalv10007128m
														Thhalv10029469m		Thhalv10003640m	-0.0382004	Thhalv10007728m	-0.173637	Thhalv10025648m	0.900912			Thhalv10025688m	0.3295	Thhalv10010099m	0.426339	Thhalv10027870m
														Thhalv10010322m		Thhalv10024570m	-0.0377027	Thhalv10012711m	-0.173576	Thhalv10028407m	0.903196			Thhalv10025583m	0.329784	Thhalv10017775m	0.426607	Thhalv10007798m
														Thhalv10017674m		Thhalv10005997m	-0.037528	Thhalv10003450m	-0.172676	Thhalv10007949m	0.903471			Thhalv10026733m	0.330038	Thhalv10000179m	0.42662	Thhalv10010828m
														Thhalv10019533m		Thhalv10011705m	-0.0372146	Thhalv10027644m	-0.172044	Thhalv10027656m	0.905267			Thhalv10020713m	0.330093	Thhalv10022921m	0.426732	Thhalv10009477m
														Thhalv10007291m		Thhalv10014343m	-0.0369539	Thhalv10022822m	-0.17155	Thhalv10006717m	0.906158			Thhalv10014114m	0.330127	Thhalv10025118m	0.427099	Thhalv10004487m
														Thhalv10006487m		Thhalv10024261m	-0.0367682	Thhalv10010678m	-0.171537	Thhalv10010578m	0.907434			Thhalv10016957m	0.330473	Thhalv10011345m	0.427277	Thhalv10014765m
														Thhalv10017647m		Thhalv10028788m	-0.0366347	Thhalv10022536m	-0.171005	Thhalv10008156m	0.90873			Thhalv10012986m	0.330963	Thhalv10006743m	0.427725	Thhalv10020889m
														Thhalv10007427m		Thhalv10028897m	-0.0364421	Thhalv10006614m	-0.170767	Thhalv10025764m	0.910097			Thhalv10007059m	0.330987	Thhalv10006559m	0.427819	Thhalv10012737m
														Thhalv10023162m		Thhalv10025559m	-0.0361034	Thhalv10009921m	-0.170414	Thhalv10016180m	0.913078			Thhalv10008783m	0.332118	Thhalv10024450m	0.428317	Thhalv10004613m
														Thhalv10028703m		Thhalv10008742m	-0.0356501	Thhalv10017291m	-0.169965	Thhalv10024261m	0.915405			Thhalv10026238m	0.332145	Thhalv10021815m	0.428513	Thhalv10025764m
														Thhalv10021732m		Thhalv10010266m	-0.0352952	Thhalv10017465m	-0.169948	Thhalv10027638m	0.915575			Thhalv10013555m	0.33257	Thhalv10013369m	0.429223	Thhalv10023330m
														Thhalv10022753m		Thhalv10007162m	-0.0351543	Thhalv10012325m	-0.169548	Thhalv10010091m	0.915804			Thhalv10013473m	0.33262	Thhalv10013572m	0.429313	Thhalv10006906m
														Thhalv10016507m		Thhalv10000828m	-0.0350175	Thhalv10004352m	-0.169516	Thhalv10018176m	0.924067			Thhalv10003904m	0.332915	Thhalv10015412m	0.429337	Thhalv10016390m
														Thhalv10016445m		Thhalv10012401m	-0.0346544	Thhalv10014631m	-0.168681	Thhalv10000095m	0.924756			Thhalv10023304m	0.333078	Thhalv10008398m	0.429843	Thhalv10024219m
														Thhalv10007540m		Thhalv10001501m	-0.0343602	Thhalv10023225m	-0.168056	Thhalv10025686m	0.929294			Thhalv10025796m	0.333346	Thhalv10026238m	0.429913	Thhalv10022871m
														Thhalv10024255m		Thhalv10020262m	-0.0341545	Thhalv10027647m	-0.167818	Thhalv10002542m	0.931589			Thhalv10025456m	0.333703	Thhalv10016302m	0.430177	Thhalv10010012m
														Thhalv10003517m		Thhalv10013313m	-0.0340303	Thhalv10006546m	-0.166559	Thhalv10022298m	0.933854			Thhalv10009728m	0.334388	Thhalv10027942m	0.430513	Thhalv10004334m
														Thhalv10006906m		Thhalv10012062m	-0.0338515	Thhalv10020033m	-0.166383	Thhalv10018211m	0.939425			Thhalv10000323m	0.334649	Thhalv10006637m	0.430939	Thhalv10028184m
														Thhalv10017896m		Thhalv10012907m	-0.0337983	Thhalv10028900m	-0.166007	Thhalv10016136m	0.939812			Thhalv10028883m	0.334742	Thhalv10014187m	0.430978	Thhalv10007381m
														Thhalv10019886m		Thhalv10018840m	-0.0332441	Thhalv10012944m	-0.165408	Thhalv10020504m	0.94816			Thhalv10024721m	0.334877	Thhalv10025176m	0.43156	Thhalv10006054m
														Thhalv10024715m		Thhalv10026559m	-0.0329838	Thhalv10004056m	-0.165108	Thhalv10015850m	0.948186			Thhalv10016239m	0.335552	Thhalv10004838m	0.431759	Thhalv10002804m
														Thhalv10010101m		Thhalv10016302m	-0.0329776	Thhalv10001283m	-0.164766	Thhalv10024940m	0.951884			Thhalv10029279m	0.335881	Thhalv10025688m	0.431797	Thhalv10002597m
														Thhalv10007208m		Thhalv10010846m	-0.0325783	Thhalv10010431m	-0.164212	Thhalv10016892m	0.951934			Thhalv10003601m	0.336948	Thhalv10004874m	0.432011	Thhalv10002004m
														Thhalv10012771m		Thhalv10003962m	-0.03247	Thhalv10002031m	-0.162687	Thhalv10029409m	0.953467			Thhalv10008043m	0.337613	Thhalv10025443m	0.433743	Thhalv10028358m
														Thhalv10013264m		Thhalv10001981m	-0.0324481	Thhalv10026546m	-0.161593	Thhalv10010061m	0.95407			Thhalv10000214m	0.338117	Thhalv10001097m	0.433823	Thhalv10025266m
														Thhalv10014711m		Thhalv10028934m	-0.0320412	Thhalv10003207m	-0.160733	Thhalv10013818m	0.954218			Thhalv10022647m	0.338135	Thhalv10017361m	0.434085	Thhalv10003923m
														Thhalv10018022m		Thhalv10002662m	-0.0319615	Thhalv10003943m	-0.159179	Thhalv10023311m	0.95804			Thhalv10020934m	0.338161	Thhalv10003457m	0.434246	Thhalv10025548m
														Thhalv10028508m		Thhalv10010395m	-0.0314359	Thhalv10024198m	-0.159074	Thhalv10024695m	0.958874			Thhalv10008286m	0.338365	Thhalv10021427m	0.434341	Thhalv10001436m
														Thhalv10008350m		Thhalv10009567m	-0.031202	Thhalv10014906m	-0.15802	Thhalv10000151m	0.959602			Thhalv10026330m	0.338439	Thhalv10026546m	0.434761	Thhalv10013206m
														Thhalv10004522m		Thhalv10001741m	-0.0311969	Thhalv10006939m	-0.157813	Thhalv10001399m	0.962571			Thhalv10011244m	0.338466	Thhalv10007479m	0.434943	Thhalv10027545m
														Thhalv10024271m		Thhalv10018211m	-0.0307936	Thhalv10014150m	-0.156942	Thhalv10002061m	0.96507			Thhalv10020704m	0.339215	Thhalv10020642m	0.435048	Thhalv10018107m
														Thhalv10025684m		Thhalv10028703m	-0.0307059	Thhalv10009025m	-0.156921	Thhalv10025723m	0.968309			Thhalv10007116m	0.339263	Thhalv10028467m	0.435285	Thhalv10008956m
														Thhalv10021992m		Thhalv10025950m	-0.0303959	Thhalv10011392m	-0.155593	Thhalv10023506m	0.968823			Thhalv10005965m	0.339315	Thhalv10006222m	0.435514	Thhalv10013888m
														Thhalv10029109m		Thhalv10026497m	-0.0297931	Thhalv10021710m	-0.155527	Thhalv10005760m	0.969321			Thhalv10015019m	0.339418	Thhalv10008253m	0.435823	Thhalv10000130m
														Thhalv10005264m		Thhalv10011305m	-0.0295892	Thhalv10024595m	-0.155099	Thhalv10018097m	0.969975			Thhalv10028554m	0.339488	Thhalv10006543m	0.436044	Thhalv10019953m
														Thhalv10024653m		Thhalv10020687m	-0.0294952	Thhalv10003689m	-0.154888	Thhalv10016154m	0.970788			Thhalv10008569m	0.33961	Thhalv10026346m	0.436243	Thhalv10017009m
														Thhalv10022832m		Thhalv10011279m	-0.0291002	Thhalv10020108m	-0.154756	Thhalv10010405m	0.976813			Thhalv10000191m	0.339775	Thhalv10006750m	0.436602	Thhalv10002392m
														Thhalv10027396m		Thhalv10000252m	-0.0285078	Thhalv10028409m	-0.154737	Thhalv10003084m	0.978898			Thhalv10008997m	0.339943	Thhalv10019024m	0.436617	Thhalv10023215m
														Thhalv10004154m		Thhalv10018218m	-0.0282097	Thhalv10013244m	-0.154521	Thhalv10027629m	0.978937			Thhalv10003982m	0.340037	Thhalv10012866m	0.43703	Thhalv10012127m
														Thhalv10021572m		Thhalv10010578m	-0.0281744	Thhalv10020181m	-0.15423	Thhalv10000816m	0.979708			Thhalv10026656m	0.340221	Thhalv10011639m	0.43707	Thhalv10011175m
														Thhalv10000387m		Thhalv10018043m	-0.0274042	Thhalv10000981m	-0.15351	Thhalv10013816m	0.980817			Thhalv10007133m	0.34065	Thhalv10014255m	0.437382	Thhalv10022867m
														Thhalv10028934m		Thhalv10001310m	-0.0273379	Thhalv10020003m	-0.153178	Thhalv10002416m	0.981712			Thhalv10028022m	0.340779	Thhalv10022604m	0.437446	Thhalv10006559m
														Thhalv10028334m		Thhalv10013486m	-0.0271029	Thhalv10003168m	-0.153001	Thhalv10004357m	0.982281			Thhalv10010740m	0.340985	Thhalv10017838m	0.437606	Thhalv10015176m
														Thhalv10016179m		Thhalv10022921m	-0.0265583	Thhalv10016159m	-0.152708	Thhalv10024712m	0.987468			Thhalv10004627m	0.341386	Thhalv10002597m	0.437606	Thhalv10028394m
														Thhalv10001027m		Thhalv10012944m	-0.0263449	Thhalv10029421m	-0.151556	Thhalv10025266m	0.988499			Thhalv10028613m	0.341396	Thhalv10025471m	0.437671	Thhalv10011575m
														Thhalv10001468m		Thhalv10021000m	-0.0263165	Thhalv10029079m	-0.151361	Thhalv10001898m	0.989599			Thhalv10023686m	0.341633	Thhalv10005943m	0.437821	Thhalv10025660m
														Thhalv10023253m		Thhalv10023651m	-0.0263077	Thhalv10007640m	-0.150672	Thhalv10025684m	0.990246			Thhalv10011345m	0.342137	Thhalv10022824m	0.437959	Thhalv10013132m
														Thhalv10029275m		Thhalv10027948m	-0.0263047	Thhalv10012458m	-0.150604	Thhalv10012006m	0.990832			Thhalv10016678m	0.342628	Thhalv10026137m	0.438443	Thhalv10017194m
														Thhalv10026683m		Thhalv10005020m	-0.0263012	Thhalv10007905m	-0.150455	Thhalv10005812m	0.994178			Thhalv10021405m	0.343236	Thhalv10008829m	0.43849	Thhalv10016026m
														Thhalv10003695m		Thhalv10024206m	-0.0260893	Thhalv10006076m	-0.150197	Thhalv10020372m	0.9967			Thhalv10020958m	0.344045	Thhalv10007853m	0.439474	Thhalv10021862m
														Thhalv10021296m		Thhalv10006282m	-0.025987	Thhalv10008557m	-0.149804	Thhalv10022460m	0.997076			Thhalv10001646m	0.344721	Thhalv10004293m	0.439582	Thhalv10027297m
														Thhalv10014021m		Thhalv10009025m	-0.0253947	Thhalv10029236m	-0.149567	Thhalv10018635m	1			Thhalv10029059m	0.345254	Thhalv10011268m	0.439725	Thhalv10018464m
														Thhalv10019373m		Thhalv10020286m	-0.0253761	Thhalv10011595m	-0.149365	Thhalv10002617m	1.00017			Thhalv10028788m	0.345349	Thhalv10013060m	0.43981	Thhalv10009439m
														Thhalv10009073m		Thhalv10020772m	-0.0251582	Thhalv10006208m	-0.148854	Thhalv10003444m	1.00216			Thhalv10021637m	0.345552	Thhalv10027864m	0.440934	Thhalv10006925m
														Thhalv10027983m		Thhalv10011880m	-0.0251283	Thhalv10023619m	-0.148345	Thhalv10016512m	1.00223			Thhalv10009895m	0.345964	Thhalv10003538m	0.441018	Thhalv10023222m
														Thhalv10015245m		Thhalv10009871m	-0.0248699	Thhalv10025688m	-0.14814	Thhalv10025614m	1.00703			Thhalv10012040m	0.346471	Thhalv10028762m	0.44116	Thhalv10018787m
														Thhalv10014804m		Thhalv10014671m	-0.0243651	Thhalv10010229m	-0.14812	Thhalv10022705m	1.00796			Thhalv10003538m	0.346538	Thhalv10010160m	0.441195	Thhalv10020192m
														Thhalv10018064m		Thhalv10027951m	-0.0242513	Thhalv10014220m	-0.148023	Thhalv10024872m	1.00804			Thhalv10010135m	0.34661	Thhalv10011322m	0.441325	Thhalv10016196m
														Thhalv10028177m		Thhalv10006958m	-0.0240686	Thhalv10006561m	-0.147452	Thhalv10008352m	1.01064			Thhalv10004340m	0.346647	Thhalv10014778m	0.441959	Thhalv10011790m
														Thhalv10010846m		Thhalv10018120m	-0.0240263	Thhalv10011206m	-0.147131	Thhalv10005010m	1.01107			Thhalv10009135m	0.346712	Thhalv10028351m	0.442086	Thhalv10019128m
														Thhalv10019906m		Thhalv10024340m	-0.0239555	Thhalv10011335m	-0.147012	Thhalv10010226m	1.01151			Thhalv10003721m	0.347605	Thhalv10020317m	0.442179	Thhalv10023566m
														Thhalv10015629m		Thhalv10009625m	-0.0235853	Thhalv10006977m	-0.146807	Thhalv10002583m	1.01453			Thhalv10018537m	0.34772	Thhalv10007310m	0.442309	Thhalv10013688m
														Thhalv10024343m		Thhalv10011595m	-0.0235574	Thhalv10016569m	-0.146681	Thhalv10023496m	1.01518			Thhalv10008200m	0.347946	Thhalv10024595m	0.442859	Thhalv10016146m
														Thhalv10023724m		Thhalv10017043m	-0.0235486	Thhalv10003516m	-0.146262	Thhalv10022581m	1.01708			Thhalv10024270m	0.347949	Thhalv10016844m	0.442955	Thhalv10018287m
														Thhalv10008942m		Thhalv10023624m	-0.023177	Thhalv10024408m	-0.145882	Thhalv10012603m	1.01987			Thhalv10013185m	0.348332	Thhalv10003558m	0.443063	Thhalv10022358m
														Thhalv10025198m		Thhalv10000172m	-0.0230967	Thhalv10028776m	-0.145489	Thhalv10016262m	1.02243			Thhalv10003930m	0.348434	Thhalv10019925m	0.443137	Thhalv10010866m
														Thhalv10009486m		Thhalv10011673m	-0.0229086	Thhalv10000761m	-0.1453	Thhalv10012672m	1.02461			Thhalv10014449m	0.348512	Thhalv10003241m	0.443388	Thhalv10018351m
														Thhalv10001405m		Thhalv10021614m	-0.0228986	Thhalv10014585m	-0.145275	Thhalv10001467m	1.02513			Thhalv10015179m	0.348791	Thhalv10017800m	0.443818	Thhalv10020459m
														Thhalv10024180m		Thhalv10022742m	-0.022363	Thhalv10014758m	-0.145127	Thhalv10012631m	1.02632			Thhalv10026814m	0.348959	Thhalv10018313m	0.443845	Thhalv10019281m
														Thhalv10018630m		Thhalv10012841m	-0.0222879	Thhalv10025916m	-0.145106	Thhalv10018735m	1.02637			Thhalv10022531m	0.349709	Thhalv10026167m	0.444254	Thhalv10029158m
														Thhalv10007138m		Thhalv10013319m	-0.0220766	Thhalv10028403m	-0.144765	Thhalv10006967m	1.02897			Thhalv10023576m	0.350181	Thhalv10011620m	0.44435	Thhalv10013633m
														Thhalv10016540m		Thhalv10013732m	-0.0215956	Thhalv10022861m	-0.144764	Thhalv10011571m	1.03227			Thhalv10018689m	0.350222	Thhalv10001278m	0.444732	Thhalv10003537m
														Thhalv10019136m		Thhalv10020774m	-0.0215666	Thhalv10001961m	-0.144376	Thhalv10012471m	1.03319			Thhalv10023222m	0.350745	Thhalv10005184m	0.445235	Thhalv10022769m
														Thhalv10014824m		Thhalv10013543m	-0.0202512	Thhalv10007445m	-0.144094	Thhalv10012724m	1.03625			Thhalv10016855m	0.35088	Thhalv10018850m	0.445573	Thhalv10012682m
														Thhalv10008524m		Thhalv10021139m	-0.0201961	Thhalv10003865m	-0.144067	Thhalv10022019m	1.0379			Thhalv10025021m	0.351081	Thhalv10006345m	0.445695	Thhalv10009874m
														Thhalv10025981m		Thhalv10024888m	-0.0201818	Thhalv10013077m	-0.141983	Thhalv10017571m	1.03809			Thhalv10028879m	0.351141	Thhalv10011724m	0.446036	Thhalv10028897m
														Thhalv10022051m		Thhalv10024526m	-0.0198909	Thhalv10028801m	-0.141554	Thhalv10018394m	1.03908			Thhalv10006206m	0.35126	Thhalv10003437m	0.446118	Thhalv10013227m
														Thhalv10019028m		Thhalv10008153m	-0.0193969	Thhalv10015081m	-0.141085	Thhalv10004154m	1.04065			Thhalv10008557m	0.351424	Thhalv10016276m	0.446477	Thhalv10019136m
														Thhalv10019901m		Thhalv10011744m	-0.0193501	Thhalv10028764m	-0.140336	Thhalv10020166m	1.0472			Thhalv10020459m	0.352159	Thhalv10022835m	0.446599	Thhalv10017878m
														Thhalv10014178m		Thhalv10016682m	-0.0190744	Thhalv10016419m	-0.140192	Thhalv10023373m	1.04761			Thhalv10005669m	0.352331	Thhalv10027685m	0.446651	Thhalv10025204m
														Thhalv10027141m		Thhalv10021121m	-0.0189626	Thhalv10025009m	-0.139823	Thhalv10010801m	1.04846			Thhalv10010647m	0.352829	Thhalv10028520m	0.44717	Thhalv10023280m
														Thhalv10007982m		Thhalv10013648m	-0.0183061	Thhalv10001291m	-0.139323	Thhalv10008129m	1.04973			Thhalv10014188m	0.352938	Thhalv10021761m	0.447436	Thhalv10025384m
														Thhalv10015072m		Thhalv10018923m	-0.0181493	Thhalv10028431m	-0.138983	Thhalv10018408m	1.05076			Thhalv10025009m	0.352966	Thhalv10001690m	0.448151	Thhalv10004880m
														Thhalv10025133m		Thhalv10016750m	-0.017752	Thhalv10014464m	-0.13839	Thhalv10003637m	1.05108			Thhalv10011595m	0.353092	Thhalv10022557m	0.448235	Thhalv10003977m
														Thhalv10017474m		Thhalv10011667m	-0.017685	Thhalv10018996m	-0.136965	Thhalv10005070m	1.05138			Thhalv10023550m	0.35329	Thhalv10021120m	0.448256	Thhalv10011327m
														Thhalv10010061m		Thhalv10008005m	-0.017053	Thhalv10027313m	-0.136863	Thhalv10006974m	1.05272			Thhalv10004021m	0.354032	Thhalv10008867m	0.448468	Thhalv10016771m
														Thhalv10004883m		Thhalv10007043m	-0.0170432	Thhalv10022697m	-0.136576	Thhalv10025549m	1.05459			Thhalv10021199m	0.354195	Thhalv10013974m	0.448536	Thhalv10024339m
														Thhalv10012458m		Thhalv10010066m	-0.0169741	Thhalv10017140m	-0.135897	Thhalv10027718m	1.0556			Thhalv10014822m	0.354305	Thhalv10023373m	0.448731	Thhalv10025588m
														Thhalv10018876m		Thhalv10013550m	-0.0159781	Thhalv10022576m	-0.135745	Thhalv10021019m	1.05582			Thhalv10028923m	0.354549	Thhalv10024562m	0.448772	Thhalv10008813m
														Thhalv10013137m		Thhalv10007058m	-0.0158164	Thhalv10024568m	-0.135663	Thhalv10003888m	1.05753			Thhalv10018935m	0.35456	Thhalv10003577m	0.448982	Thhalv10014015m
														Thhalv10003845m		Thhalv10000761m	-0.0157175	Thhalv10017808m	-0.135653	Thhalv10020101m	1.05788			Thhalv10013673m	0.354816	Thhalv10009625m	0.449271	Thhalv10024591m
														Thhalv10001423m		Thhalv10010695m	-0.015542	Thhalv10008944m	-0.135371	Thhalv10000032m	1.05881			Thhalv10021141m	0.355052	Thhalv10018139m	0.449292	Thhalv10016515m
														Thhalv10018692m		Thhalv10020832m	-0.0154124	Thhalv10008344m	-0.134456	Thhalv10025444m	1.05915			Thhalv10010418m	0.355564	Thhalv10014935m	0.449367	Thhalv10010489m
														Thhalv10016972m		Thhalv10012488m	-0.0148436	Thhalv10008454m	-0.134123	Thhalv10016155m	1.05942			Thhalv10014679m	0.355746	Thhalv10007798m	0.449855	Thhalv10024361m
														Thhalv10022142m		Thhalv10018584m	-0.0140184	Thhalv10005777m	-0.133878	Thhalv10010311m	1.05949			Thhalv10010239m	0.355845	Thhalv10013900m	0.450102	Thhalv10000978m
														Thhalv10010234m		Thhalv10006750m	-0.0138186	Thhalv10004753m	-0.132901	Thhalv10006778m	1.06263			Thhalv10018840m	0.355961	Thhalv10007959m	0.450351	Thhalv10017229m
														Thhalv10006476m		Thhalv10000097m	-0.0134098	Thhalv10017384m	-0.132387	Thhalv10001495m	1.06591			Thhalv10018403m	0.355994	Thhalv10019312m	0.450351	Thhalv10012467m
														Thhalv10024273m		Thhalv10002337m	-0.0129064	Thhalv10024761m	-0.131931	Thhalv10006642m	1.06592			Thhalv10000174m	0.356061	Thhalv10002386m	0.450814	Thhalv10005810m
														Thhalv10027538m		Thhalv10022623m	-0.0127951	Thhalv10024694m	-0.131823	Thhalv10018596m	1.06612			Thhalv10019538m	0.356135	Thhalv10014432m	0.450815	Thhalv10012541m
														Thhalv10028670m		Thhalv10027776m	-0.0124819	Thhalv10020624m	-0.131425	Thhalv10010116m	1.06678			Thhalv10028479m	0.356212	Thhalv10017248m	0.450971	Thhalv10003756m
														Thhalv10013566m		Thhalv10012419m	-0.0117787	Thhalv10002467m	-0.131062	Thhalv10018622m	1.06727			Thhalv10001479m	0.356288	Thhalv10026017m	0.451103	Thhalv10024090m
														Thhalv10003455m		Thhalv10021164m	-0.011666	Thhalv10002559m	-0.131043	Thhalv10020566m	1.06827			Thhalv10013461m	0.356318	Thhalv10018637m	0.451138	Thhalv10002504m
														Thhalv10012595m		Thhalv10007477m	-0.0115863	Thhalv10004132m	-0.130965	Thhalv10008884m	1.07153			Thhalv10022749m	0.356475	Thhalv10021121m	0.452026	Thhalv10013519m
														Thhalv10008890m		Thhalv10003901m	-0.0113615	Thhalv10007192m	-0.130815	Thhalv10004539m	1.07302			Thhalv10012879m	0.356498	Thhalv10012873m	0.452047	Thhalv10028182m
														Thhalv10019161m		Thhalv10011896m	-0.0111675	Thhalv10024341m	-0.130811	Thhalv10003542m	1.07332			Thhalv10023385m	0.356521	Thhalv10025872m	0.452061	Thhalv10027684m
														Thhalv10006572m		Thhalv10012447m	-0.0108867	Thhalv10004689m	-0.130662	Thhalv10029001m	1.07445			Thhalv10011934m	0.356536	Thhalv10020480m	0.452178	Thhalv10008523m
														Thhalv10022876m		Thhalv10006743m	-0.0106974	Thhalv10024544m	-0.130426	Thhalv10018353m	1.07626			Thhalv10004876m	0.356933	Thhalv10027950m	0.452356	Thhalv10009865m
														Thhalv10013565m		Thhalv10000879m	-0.0103177	Thhalv10015945m	-0.130391	Thhalv10011806m	1.07859			Thhalv10027781m	0.35735	Thhalv10024591m	0.452382	Thhalv10026279m
														Thhalv10024218m		Thhalv10025566m	-0.0101912	Thhalv10011660m	-0.130313	Thhalv10013191m	1.08922			Thhalv10013789m	0.357517	Thhalv10016698m	0.453314	Thhalv10006125m
														Thhalv10003533m		Thhalv10001929m	-0.0101717	Thhalv10018769m	-0.129382	Thhalv10000750m	1.09686			Thhalv10014362m	0.357575	Thhalv10003629m	0.45335	Thhalv10011035m
														Thhalv10018610m		Thhalv10013904m	-0.00997082	Thhalv10006173m	-0.128796	Thhalv10010957m	1.1012			Thhalv10012541m	0.357955	Thhalv10000089m	0.453782	Thhalv10023264m
														Thhalv10002093m		Thhalv10023361m	-0.00992696	Thhalv10016189m	-0.128687	Thhalv10011820m	1.10223			Thhalv10007682m	0.358049	Thhalv10018496m	0.454451	Thhalv10007762m
														Thhalv10010281m		Thhalv10028718m	-0.00952379	Thhalv10026093m	-0.128455	Thhalv10003851m	1.10591			Thhalv10003993m	0.358164	Thhalv10003189m	0.4548	Thhalv10028863m
														Thhalv10028407m		Thhalv10014442m	-0.00944076	Thhalv10013759m	-0.128429	Thhalv10004085m	1.10649			Thhalv10014320m	0.358237	Thhalv10013268m	0.454841	Thhalv10028664m
														Thhalv10006519m		Thhalv10024660m	-0.00934799	Thhalv10005755m	-0.127918	Thhalv10008219m	1.10672			Thhalv10021171m	0.358541	Thhalv10025158m	0.455127	Thhalv10018876m
														Thhalv10004635m		Thhalv10012797m	-0.00881949	Thhalv10011640m	-0.127818	Thhalv10004626m	1.11065			Thhalv10021184m	0.359408	Thhalv10025026m	0.456173	Thhalv10024169m
														Thhalv10022899m		Thhalv10014631m	-0.00881011	Thhalv10007733m	-0.127451	Thhalv10005196m	1.11129			Thhalv10012456m	0.359479	Thhalv10014205m	0.456283	Thhalv10012408m
														Thhalv10019185m		Thhalv10011780m	-0.00775469	Thhalv10026036m	-0.127199	Thhalv10011705m	1.11339			Thhalv10014599m	0.359988	Thhalv10020583m	0.456419	Thhalv10006544m
														Thhalv10012702m		Thhalv10007087m	-0.00683747	Thhalv10007548m	-0.126379	Thhalv10024466m	1.11946			Thhalv10016757m	0.360121	Thhalv10022594m	0.456428	Thhalv10003888m
														Thhalv10015980m		Thhalv10013095m	-0.00586817	Thhalv10009652m	-0.126271	Thhalv10020917m	1.11996			Thhalv10026179m	0.360152	Thhalv10006169m	0.456665	Thhalv10008142m
														Thhalv10006720m		Thhalv10021502m	-0.00551109	Thhalv10006594m	-0.126224	Thhalv10006730m	1.12022			Thhalv10006733m	0.360989	Thhalv10011488m	0.456724	Thhalv10028334m
														Thhalv10007220m		Thhalv10024799m	-0.00540887	Thhalv10003543m	-0.12531	Thhalv10024415m	1.12904			Thhalv10010741m	0.361497	Thhalv10013137m	0.456737	Thhalv10004641m
														Thhalv10000390m		Thhalv10027552m	-0.00504253	Thhalv10023758m	-0.124743	Thhalv10019634m	1.13397			Thhalv10018328m	0.361767	Thhalv10009738m	0.456862	Thhalv10001858m
														Thhalv10027684m		Thhalv10013591m	-0.00473	Thhalv10027356m	-0.124291	Thhalv10009246m	1.13735			Thhalv10025613m	0.362551	Thhalv10010674m	0.456896	Thhalv10004989m
														Thhalv10013524m		Thhalv10020383m	-0.00452154	Thhalv10012797m	-0.124258	Thhalv10024373m	1.13921			Thhalv10017710m	0.363098	Thhalv10007762m	0.45706	Thhalv10014374m
														Thhalv10008536m		Thhalv10014003m	-0.00423449	Thhalv10023553m	-0.124181	Thhalv10029034m	1.14118			Thhalv10011383m	0.363455	Thhalv10012812m	0.457096	Thhalv10022591m
														Thhalv10027818m		Thhalv10016388m	-0.00412358	Thhalv10028393m	-0.123707	Thhalv10025847m	1.14553			Thhalv10014893m	0.363708	Thhalv10007555m	0.457386	Thhalv10013427m
														Thhalv10013758m		Thhalv10017091m	-0.00408001	Thhalv10007225m	-0.123489	Thhalv10002534m	1.14658			Thhalv10021074m	0.364251	Thhalv10014010m	0.457642	Thhalv10006761m
														Thhalv10028650m		Thhalv10017885m	-0.00388439	Thhalv10023668m	-0.12323	Thhalv10000243m	1.14875			Thhalv10022867m	0.364318	Thhalv10004232m	0.457887	Thhalv10019693m
														Thhalv10018954m		Thhalv10013137m	-0.00357678	Thhalv10018868m	-0.123032	Thhalv10003525m	1.14947			Thhalv10026217m	0.36458	Thhalv10024825m	0.458533	Thhalv10025201m
														Thhalv10028187m		Thhalv10019110m	-0.00347645	Thhalv10004068m	-0.122882	Thhalv10016883m	1.15148			Thhalv10017656m	0.364775	Thhalv10016219m	0.458537	Thhalv10021369m
														Thhalv10006083m		Thhalv10020800m	-0.00313753	Thhalv10016597m	-0.122024	Thhalv10024352m	1.15268			Thhalv10026433m	0.365108	Thhalv10008976m	0.45887	Thhalv10024358m
														Thhalv10003549m		Thhalv10014906m	-0.00284364	Thhalv10024425m	-0.121516	Thhalv10024340m	1.16412			Thhalv10027287m	0.365231	Thhalv10005922m	0.459312	Thhalv10019479m
														Thhalv10024539m		Thhalv10016405m	-0.00254608	Thhalv10010345m	-0.121241	Thhalv10025823m	1.16566			Thhalv10000172m	0.365247	Thhalv10001527m	0.459524	Thhalv10018596m
														Thhalv10010683m		Thhalv10007658m	-0.00219068	Thhalv10018123m	-0.121142	Thhalv10019263m	1.16714			Thhalv10018546m	0.367331	Thhalv10006817m	0.459765	Thhalv10014635m
														Thhalv10002033m		Thhalv10018639m	-0.00216802	Thhalv10011503m	-0.1203	Thhalv10003061m	1.16756			Thhalv10013493m	0.36762	Thhalv10027997m	0.460292	Thhalv10025057m
														Thhalv10024276m		Thhalv10012425m	-0.00213027	Thhalv10016467m	-0.120161	Thhalv10014692m	1.17015			Thhalv10008929m	0.367949	Thhalv10008012m	0.460372	Thhalv10006538m
														Thhalv10029184m		Thhalv10020889m	-0.00159631	Thhalv10000742m	-0.119973	Thhalv10015394m	1.17409			Thhalv10026135m	0.368149	Thhalv10018546m	0.460432	Thhalv10027786m
														Thhalv10009302m		Thhalv10015016m	-0.0015623	Thhalv10013707m	-0.119482	Thhalv10025876m	1.1816			Thhalv10022706m	0.368205	Thhalv10028930m	0.460437	Thhalv10011224m
														Thhalv10007149m		Thhalv10014104m	-0.00119023	Thhalv10011526m	-0.119313	Thhalv10004472m	1.18459			Thhalv10013628m	0.368271	Thhalv10020458m	0.460712	Thhalv10017985m
														Thhalv10023408m		Thhalv10003154m	-0.00110691	Thhalv10028893m	-0.11907	Thhalv10019464m	1.1898			Thhalv10006010m	0.368309	Thhalv10013291m	0.46074	Thhalv10027654m
														Thhalv10023780m		Thhalv10016892m	-0.000969444	Thhalv10003438m	-0.118995	Thhalv10005022m	1.18999			Thhalv10008323m	0.368465	Thhalv10010477m	0.460859	Thhalv10024960m
														Thhalv10012422m		Thhalv10001214m	-0.000927195	Thhalv10010601m	-0.11876	Thhalv10007067m	1.19214			Thhalv10007978m	0.368473	Thhalv10001602m	0.46091	Thhalv10000252m
														Thhalv10019526m		Thhalv10004290m	-0.000654261	Thhalv10002374m	-0.118712	Thhalv10014434m	1.19225			Thhalv10018850m	0.368761	Thhalv10003787m	0.461137	Thhalv10025893m
														Thhalv10004975m		Thhalv10018353m	-0.000461714	Thhalv10013628m	-0.118409	Thhalv10026148m	1.19371			Thhalv10006750m	0.369084	Thhalv10011886m	0.461346	Thhalv10025951m
														Thhalv10011899m		Thhalv10006012m	-0.000456874	Thhalv10025120m	-0.118288	Thhalv10011271m	1.19679			Thhalv10010579m	0.369331	Thhalv10010127m	0.461397	Thhalv10016593m
														Thhalv10018796m		Thhalv10002583m	-0.000413861	Thhalv10020757m	-0.118087	Thhalv10017996m	1.19871			Thhalv10024580m	0.36935	Thhalv10008612m	0.461564	Thhalv10019370m
														Thhalv10019920m		Thhalv10013582m	-8.27581e-05	Thhalv10001246m	-0.117469	Thhalv10016591m	1.20048			Thhalv10003566m	0.36939	Thhalv10021665m	0.461701	Thhalv10000989m
														Thhalv10003725m		Thhalv10016629m	-3.95157e-05	Thhalv10013729m	-0.116295	Thhalv10011624m	1.20396			Thhalv10028576m	0.36956	Thhalv10002571m	0.46204	Thhalv10018756m
														Thhalv10010570m		Thhalv10006681m	7.64639e-05	Thhalv10000019m	-0.116167	Thhalv10011199m	1.20565			Thhalv10022870m	0.370189	Thhalv10006684m	0.462238	Thhalv10027627m
														Thhalv10002845m		Thhalv10019907m	0.000179158	Thhalv10025502m	-0.114586	Thhalv10012968m	1.21104			Thhalv10028898m	0.370531	Thhalv10025916m	0.46235	Thhalv10012939m
														Thhalv10009386m		Thhalv10012647m	0.000323717	Thhalv10011686m	-0.114194	Thhalv10005108m	1.2147			Thhalv10013430m	0.371409	Thhalv10023304m	0.462417	Thhalv10015717m
														Thhalv10003502m		Thhalv10011573m	0.000727126	Thhalv10002655m	-0.114085	Thhalv10020200m	1.21616			Thhalv10027864m	0.371996	Thhalv10011881m	0.462935	Thhalv10022803m
														Thhalv10010418m		Thhalv10002535m	0.00101175	Thhalv10004486m	-0.113459	Thhalv10024478m	1.21674			Thhalv10023226m	0.372862	Thhalv10006115m	0.463763	Thhalv10000256m
														Thhalv10003959m		Thhalv10008266m	0.00133351	Thhalv10020554m	-0.113453	Thhalv10027967m	1.21764			Thhalv10018531m	0.373361	Thhalv10020954m	0.464268	Thhalv10021753m
														Thhalv10003529m		Thhalv10022587m	0.00142537	Thhalv10008389m	-0.113327	Thhalv10019940m	1.21962			Thhalv10025270m	0.373588	Thhalv10007840m	0.464369	Thhalv10022653m
														Thhalv10026550m		Thhalv10004838m	0.00146815	Thhalv10012650m	-0.113204	Thhalv10007982m	1.21985			Thhalv10017015m	0.373614	Thhalv10020340m	0.464693	Thhalv10026298m
														Thhalv10006587m		Thhalv10027926m	0.00165905	Thhalv10027790m	-0.112722	Thhalv10003159m	1.22045			Thhalv10018356m	0.373714	Thhalv10028449m	0.465504	Thhalv10020172m
														Thhalv10012590m		Thhalv10002559m	0.00212802	Thhalv10021803m	-0.111401	Thhalv10000767m	1.22908			Thhalv10018218m	0.373778	Thhalv10024890m	0.465764	Thhalv10008219m
														Thhalv10024563m		Thhalv10004689m	0.00220819	Thhalv10017046m	-0.110752	Thhalv10026105m	1.23126			Thhalv10022913m	0.373812	Thhalv10027159m	0.466108	Thhalv10010967m
														Thhalv10024185m		Thhalv10004119m	0.00326438	Thhalv10024321m	-0.109891	Thhalv10027804m	1.23149			Thhalv10025689m	0.374286	Thhalv10016395m	0.466184	Thhalv10021213m
														Thhalv10005585m		Thhalv10014220m	0.0038784	Thhalv10010160m	-0.109331	Thhalv10017649m	1.2354			Thhalv10004830m	0.3743	Thhalv10014585m	0.466188	Thhalv10020757m
														Thhalv10016187m		Thhalv10023371m	0.00392089	Thhalv10016417m	-0.108912	Thhalv10028849m	1.23823			Thhalv10021502m	0.374433	Thhalv10008318m	0.466252	Thhalv10013692m
														Thhalv10006881m		Thhalv10016239m	0.00431096	Thhalv10002596m	-0.108522	Thhalv10003179m	1.24058			Thhalv10013433m	0.374532	Thhalv10014170m	0.466253	Thhalv10015092m
														Thhalv10016515m		Thhalv10022553m	0.00516004	Thhalv10022549m	-0.107901	Thhalv10019028m	1.24874			Thhalv10025907m	0.37505	Thhalv10006761m	0.466505	Thhalv10016741m
														Thhalv10005687m		Thhalv10004340m	0.00548653	Thhalv10000979m	-0.107647	Thhalv10019098m	1.25037			Thhalv10028389m	0.375813	Thhalv10011682m	0.466703	Thhalv10025109m
														Thhalv10024410m		Thhalv10020601m	0.00567574	Thhalv10029299m	-0.107586	Thhalv10002597m	1.25059			Thhalv10016166m	0.37687	Thhalv10019852m	0.466803	Thhalv10022538m
														Thhalv10009439m		Thhalv10004204m	0.00567595	Thhalv10007808m	-0.107424	Thhalv10020417m	1.25069			Thhalv10024312m	0.377091	Thhalv10006206m	0.466819	Thhalv10014255m
														Thhalv10009356m		Thhalv10016236m	0.00693978	Thhalv10006601m	-0.106557	Thhalv10009567m	1.25316			Thhalv10001062m	0.377224	Thhalv10004745m	0.466844	Thhalv10013839m
														Thhalv10028952m		Thhalv10010107m	0.00703351	Thhalv10016110m	-0.106131	Thhalv10028408m	1.27181			Thhalv10016399m	0.37752	Thhalv10006866m	0.466888	Thhalv10010203m
														Thhalv10010555m		Thhalv10001914m	0.0070702	Thhalv10023280m	-0.105858	Thhalv10003151m	1.27566			Thhalv10024307m	0.377599	Thhalv10003997m	0.467292	Thhalv10017936m
														Thhalv10022420m		Thhalv10006731m	0.00781304	Thhalv10025299m	-0.105699	Thhalv10016862m	1.27627			Thhalv10016927m	0.37766	Thhalv10007196m	0.467666	Thhalv10024813m
														Thhalv10023028m		Thhalv10012866m	0.0084083	Thhalv10015290m	-0.104008	Thhalv10006640m	1.27959			Thhalv10018006m	0.377775	Thhalv10028111m	0.468193	Thhalv10003725m
														Thhalv10024352m		Thhalv10006608m	0.00864523	Thhalv10028662m	-0.103647	Thhalv10006527m	1.28162			Thhalv10008141m	0.378049	Thhalv10022472m	0.469285	Thhalv10008254m
														Thhalv10028628m		Thhalv10008078m	0.00895166	Thhalv10006628m	-0.103332	Thhalv10012746m	1.28423			Thhalv10028662m	0.378147	Thhalv10003726m	0.469455	Thhalv10008022m
														Thhalv10012726m		Thhalv10020913m	0.00895671	Thhalv10001582m	-0.103001	Thhalv10016240m	1.2853			Thhalv10022716m	0.37885	Thhalv10020708m	0.469834	Thhalv10015458m
														Thhalv10005188m		Thhalv10003602m	0.00902343	Thhalv10006099m	-0.102808	Thhalv10021391m	1.29365			Thhalv10027794m	0.378865	Thhalv10021314m	0.469877	Thhalv10004042m
														Thhalv10004412m		Thhalv10013731m	0.00975165	Thhalv10010166m	-0.102347	Thhalv10002091m	1.2961			Thhalv10008791m	0.379112	Thhalv10003516m	0.470052	Thhalv10023052m
														Thhalv10002006m		Thhalv10013727m	0.00986885	Thhalv10006814m	-0.102049	Thhalv10024332m	1.29757			Thhalv10021207m	0.379531	Thhalv10010404m	0.470211	Thhalv10000922m
														Thhalv10006466m		Thhalv10007847m	0.0111486	Thhalv10028490m	-0.101657	Thhalv10012980m	1.30069			Thhalv10006282m	0.379748	Thhalv10011319m	0.470458	Thhalv10024563m
														Thhalv10010456m		Thhalv10004068m	0.0112108	Thhalv10016156m	-0.101602	Thhalv10026198m	1.30444			Thhalv10025204m	0.379845	Thhalv10011640m	0.470467	Thhalv10016152m
														Thhalv10028449m		Thhalv10004497m	0.0115444	Thhalv10010479m	-0.101575	Thhalv10019066m	1.30727			Thhalv10022608m	0.380199	Thhalv10004532m	0.47048	Thhalv10007998m
														Thhalv10014104m		Thhalv10028857m	0.0118059	Thhalv10019987m	-0.101263	Thhalv10013669m	1.31959			Thhalv10016766m	0.380319	Thhalv10007366m	0.470813	Thhalv10025321m
														Thhalv10000768m		Thhalv10003809m	0.0118086	Thhalv10010089m	-0.101195	Thhalv10000754m	1.32421			Thhalv10008976m	0.381099	Thhalv10011967m	0.471318	Thhalv10010250m
														Thhalv10020322m		Thhalv10028153m	0.0120171	Thhalv10028857m	-0.100607	Thhalv10021108m	1.32654			Thhalv10025961m	0.381259	Thhalv10027785m	0.47161	Thhalv10000160m
														Thhalv10016133m		Thhalv10025399m	0.0126445	Thhalv10021283m	-0.100517	Thhalv10013045m	1.33132			Thhalv10021411m	0.381591	Thhalv10020876m	0.471753	Thhalv10000927m
														Thhalv10009087m		Thhalv10022803m	0.0127669	Thhalv10025229m	-0.100494	Thhalv10019618m	1.33224			Thhalv10025854m	0.381674	Thhalv10016882m	0.472345	Thhalv10009531m
														Thhalv10004201m		Thhalv10014135m	0.0128172	Thhalv10004420m	-0.100153	Thhalv10001303m	1.3376			Thhalv10026115m	0.38237	Thhalv10020362m	0.472346	Thhalv10006162m
														Thhalv10024655m		Thhalv10016153m	0.0130802	Thhalv10025058m	-0.100148	Thhalv10021761m	1.3396			Thhalv10012416m	0.382625	Thhalv10023624m	0.472359	Thhalv10010089m
														Thhalv10006546m		Thhalv10003725m	0.0135191	Thhalv10014131m	-0.0979651	Thhalv10026635m	1.34045			Thhalv10025475m	0.382746	Thhalv10028903m	0.472555	Thhalv10012923m
														Thhalv10011710m		Thhalv10005268m	0.0139085	Thhalv10013131m	-0.0975149	Thhalv10024279m	1.34069			Thhalv10004848m	0.383019	Thhalv10000169m	0.473578	Thhalv10002546m
														Thhalv10007122m		Thhalv10024185m	0.0139609	Thhalv10019300m	-0.0971362	Thhalv10008166m	1.34644			Thhalv10025760m	0.383536	Thhalv10014987m	0.473806	Thhalv10023386m
														Thhalv10013736m		Thhalv10028598m	0.0145934	Thhalv10006001m	-0.0968919	Thhalv10019918m	1.35429			Thhalv10021302m	0.383728	Thhalv10023712m	0.473888	Thhalv10016360m
														Thhalv10000197m		Thhalv10014131m	0.0146749	Thhalv10006682m	-0.0968736	Thhalv10001445m	1.35431			Thhalv10004311m	0.383833	Thhalv10007905m	0.473988	Thhalv10027811m
														Thhalv10013227m		Thhalv10017055m	0.0151782	Thhalv10020055m	-0.0960902	Thhalv10020190m	1.35893			Thhalv10022621m	0.384379	Thhalv10009985m	0.474037	Thhalv10007196m
														Thhalv10018073m		Thhalv10006808m	0.0152791	Thhalv10006765m	-0.0952976	Thhalv10025133m	1.35974			Thhalv10024530m	0.384454	Thhalv10025577m	0.474094	Thhalv10022263m
														Thhalv10023576m		Thhalv10017226m	0.0155115	Thhalv10002553m	-0.0951691	Thhalv10021846m	1.35979			Thhalv10006594m	0.38459	Thhalv10009933m	0.474235	Thhalv10005812m
														Thhalv10012647m		Thhalv10024307m	0.0156177	Thhalv10012534m	-0.0950085	Thhalv10004641m	1.36677			Thhalv10018393m	0.384738	Thhalv10008724m	0.474298	Thhalv10012459m
														Thhalv10009203m		Thhalv10016717m	0.0158458	Thhalv10025914m	-0.0941702	Thhalv10025572m	1.36747			Thhalv10010167m	0.385547	Thhalv10007822m	0.474651	Thhalv10024584m
														Thhalv10017061m		Thhalv10005770m	0.0158836	Thhalv10006856m	-0.0931443	Thhalv10027744m	1.36783			Thhalv10012941m	0.38622	Thhalv10027798m	0.474715	Thhalv10005032m
														Thhalv10013822m		Thhalv10019875m	0.0159367	Thhalv10025648m	-0.0930546	Thhalv10024338m	1.36806			Thhalv10011695m	0.387038	Thhalv10005838m	0.474841	Thhalv10007905m
														Thhalv10010745m		Thhalv10016074m	0.0168371	Thhalv10020800m	-0.0930113	Thhalv10022564m	1.37311			Thhalv10018729m	0.387341	Thhalv10027736m	0.474959	Thhalv10016218m
														Thhalv10024250m		Thhalv10009202m	0.0171992	Thhalv10010433m	-0.0927982	Thhalv10019295m	1.37351			Thhalv10023587m	0.388312	Thhalv10028373m	0.47516	Thhalv10020379m
														Thhalv10023496m		Thhalv10027295m	0.0176751	Thhalv10001422m	-0.0924729	Thhalv10018776m	1.37817			Thhalv10011640m	0.388433	Thhalv10022867m	0.47539	Thhalv10007371m
														Thhalv10027942m		Thhalv10010394m	0.0179704	Thhalv10021682m	-0.0923253	Thhalv10010222m	1.38095			Thhalv10002597m	0.388538	Thhalv10014906m	0.475592	Thhalv10007303m
														Thhalv10021803m		Thhalv10018569m	0.0182254	Thhalv10013121m	-0.0917451	Thhalv10017885m	1.38561			Thhalv10006730m	0.388701	Thhalv10002486m	0.475971	Thhalv10014289m
														Thhalv10004391m		Thhalv10006984m	0.0184709	Thhalv10015079m	-0.0913564	Thhalv10007264m	1.39924			Thhalv10007733m	0.388895	Thhalv10001613m	0.476502	Thhalv10000916m
														Thhalv10020288m		Thhalv10004201m	0.0184841	Thhalv10018372m	-0.0912404	Thhalv10026751m	1.40242			Thhalv10008173m	0.389203	Thhalv10026574m	0.476975	Thhalv10006957m
														Thhalv10016992m		Thhalv10008586m	0.018711	Thhalv10009276m	-0.0910239	Thhalv10013505m	1.40413			Thhalv10008867m	0.389292	Thhalv10018218m	0.477141	Thhalv10014873m
														Thhalv10014524m		Thhalv10024500m	0.019233	Thhalv10026511m	-0.0908759	Thhalv10020160m	1.41138			Thhalv10018494m	0.389495	Thhalv10005820m	0.477409	Thhalv10012420m
														Thhalv10019105m		Thhalv10002478m	0.0197424	Thhalv10027651m	-0.0906387	Thhalv10027545m	1.41142			Thhalv10001417m	0.389559	Thhalv10025722m	0.477424	Thhalv10006968m
														Thhalv10004083m		Thhalv10020322m	0.0199662	Thhalv10017222m	-0.0897312	Thhalv10013758m	1.41958			Thhalv10020240m	0.38991	Thhalv10028934m	0.47766	Thhalv10023350m
														Thhalv10001527m		Thhalv10012544m	0.0200102	Thhalv10013170m	-0.0894176	Thhalv10002535m	1.41962			Thhalv10013137m	0.390431	Thhalv10011358m	0.477879	Thhalv10021449m
														Thhalv10003240m		Thhalv10011412m	0.0203245	Thhalv10009075m	-0.0892341	Thhalv10018046m	1.42055			Thhalv10018567m	0.390509	Thhalv10014211m	0.47802	Thhalv10000057m
														Thhalv10013606m		Thhalv10001858m	0.0207788	Thhalv10022558m	-0.0886383	Thhalv10016525m	1.42703			Thhalv10018609m	0.391052	Thhalv10019350m	0.478069	Thhalv10012040m
														Thhalv10026577m		Thhalv10026275m	0.0208064	Thhalv10005747m	-0.0883823	Thhalv10013119m	1.43652			Thhalv10016187m	0.391104	Thhalv10001818m	0.47814	Thhalv10018982m
														Thhalv10000256m		Thhalv10017872m	0.0208837	Thhalv10022534m	-0.0882617	Thhalv10008334m	1.44142			Thhalv10008132m	0.391153	Thhalv10016152m	0.478439	Thhalv10020366m
														Thhalv10000883m		Thhalv10002002m	0.0212119	Thhalv10019969m	-0.088043	Thhalv10000634m	1.45374			Thhalv10023624m	0.391866	Thhalv10016118m	0.478514	Thhalv10021824m
														Thhalv10021228m		Thhalv10014126m	0.0216722	Thhalv10001000m	-0.0875064	Thhalv10000363m	1.46293			Thhalv10023224m	0.391881	Thhalv10009095m	0.478668	Thhalv10014572m
														Thhalv10004892m		Thhalv10009117m	0.0217017	Thhalv10020123m	-0.0874576	Thhalv10013679m	1.46661			Thhalv10025156m	0.392107	Thhalv10026216m	0.478674	Thhalv10010682m
														Thhalv10013900m		Thhalv10028670m	0.0218369	Thhalv10012517m	-0.0871448	Thhalv10003590m	1.47047			Thhalv10007553m	0.392107	Thhalv10010564m	0.47922	Thhalv10004897m
														Thhalv10008352m		Thhalv10006688m	0.0219571	Thhalv10001295m	-0.0870846	Thhalv10009629m	1.4741			Thhalv10022464m	0.392136	Thhalv10021074m	0.479274	Thhalv10022647m
														Thhalv10009550m		Thhalv10026141m	0.0223215	Thhalv10016959m	-0.0867849	Thhalv10004916m	1.47985			Thhalv10014003m	0.392528	Thhalv10017053m	0.479327	Thhalv10006674m
														Thhalv10002583m		Thhalv10017012m	0.0226968	Thhalv10006636m	-0.0865815	Thhalv10028177m	1.48029			Thhalv10014165m	0.392552	Thhalv10017139m	0.479417	Thhalv10018757m
														Thhalv10002636m		Thhalv10006552m	0.0227465	Thhalv10028480m	-0.0857209	Thhalv10007211m	1.48406			Thhalv10004243m	0.39301	Thhalv10007891m	0.4795	Thhalv10013121m
														Thhalv10017071m		Thhalv10019327m	0.0231113	Thhalv10007436m	-0.0848783	Thhalv10028897m	1.48438			Thhalv10008954m	0.393701	Thhalv10002613m	0.479639	Thhalv10006584m
														Thhalv10018327m		Thhalv10016130m	0.0234215	Thhalv10001892m	-0.0843625	Thhalv10024229m	1.49687			Thhalv10004624m	0.393775	Thhalv10016464m	0.479813	Thhalv10027783m
														Thhalv10016254m		Thhalv10005740m	0.0234745	Thhalv10014735m	-0.0837033	Thhalv10008359m	1.4992			Thhalv10004527m	0.394278	Thhalv10011722m	0.480279	Thhalv10009850m
														Thhalv10018621m		Thhalv10010229m	0.0235623	Thhalv10024637m	-0.0833526	Thhalv10002478m	1.50016			Thhalv10002419m	0.394343	Thhalv10004243m	0.480495	Thhalv10009556m
														Thhalv10024445m		Thhalv10012497m	0.0236781	Thhalv10013727m	-0.0818801	Thhalv10018183m	1.5095			Thhalv10000740m	0.394615	Thhalv10003688m	0.480721	Thhalv10013982m
														Thhalv10022302m		Thhalv10020825m	0.0239339	Thhalv10012655m	-0.0817472	Thhalv10011362m	1.50968			Thhalv10018097m	0.395048	Thhalv10014784m	0.480759	Thhalv10011351m
														Thhalv10006556m		Thhalv10018621m	0.0242566	Thhalv10029371m	-0.0815304	Thhalv10026072m	1.51604			Thhalv10012737m	0.395199	Thhalv10018970m	0.480773	Thhalv10018253m
														Thhalv10007925m		Thhalv10023375m	0.024545	Thhalv10022706m	-0.0809098	Thhalv10026274m	1.51995			Thhalv10005420m	0.395572	Thhalv10008377m	0.481115	Thhalv10021710m
														Thhalv10004060m		Thhalv10027745m	0.024558	Thhalv10018914m	-0.0801803	Thhalv10019320m	1.53721			Thhalv10012595m	0.395579	Thhalv10010745m	0.481361	Thhalv10007441m
														Thhalv10007327m		Thhalv10014108m	0.024622	Thhalv10024631m	-0.0796493	Thhalv10006918m	1.53842			Thhalv10027984m	0.395668	Thhalv10022869m	0.481657	Thhalv10024500m
														Thhalv10006561m		Thhalv10005146m	0.0252094	Thhalv10011242m	-0.0794224	Thhalv10025910m	1.5398			Thhalv10016019m	0.39649	Thhalv10023493m	0.481772	Thhalv10008156m
														Thhalv10016524m		Thhalv10011291m	0.0253611	Thhalv10013212m	-0.0793676	Thhalv10026145m	1.5466			Thhalv10026905m	0.396571	Thhalv10022789m	0.481825	Thhalv10023384m
														Thhalv10024373m		Thhalv10006814m	0.0258779	Thhalv10022555m	-0.078658	Thhalv10026258m	1.54705			Thhalv10026460m	0.39662	Thhalv10016629m	0.481837	Thhalv10011191m
														Thhalv10024478m		Thhalv10016500m	0.0259849	Thhalv10026102m	-0.0779118	Thhalv10022164m	1.55148			Thhalv10002061m	0.396972	Thhalv10002763m	0.482109	Thhalv10001918m
														Thhalv10016386m		Thhalv10020318m	0.0259987	Thhalv10007893m	-0.0774386	Thhalv10018809m	1.55183			Thhalv10014237m	0.397965	Thhalv10008564m	0.482155	Thhalv10017426m
														Thhalv10019995m		Thhalv10025613m	0.0264338	Thhalv10009117m	-0.0773868	Thhalv10001969m	1.5534			Thhalv10027776m	0.3981	Thhalv10012827m	0.482162	Thhalv10023653m
														Thhalv10013455m		Thhalv10018073m	0.0266224	Thhalv10007291m	-0.0767392	Thhalv10014514m	1.55518			Thhalv10002585m	0.398275	Thhalv10021228m	0.482611	Thhalv10004400m
														Thhalv10019092m		Thhalv10001928m	0.026696	Thhalv10020789m	-0.075982	Thhalv10018524m	1.56283			Thhalv10007405m	0.398587	Thhalv10000977m	0.482739	Thhalv10019190m
														Thhalv10018006m		Thhalv10003151m	0.026794	Thhalv10020224m	-0.0757294	Thhalv10023386m	1.57623			Thhalv10014894m	0.39879	Thhalv10002017m	0.482847	Thhalv10018234m
														Thhalv10016516m		Thhalv10027896m	0.0268555	Thhalv10004016m	-0.0756119	Thhalv10014192m	1.58971			Thhalv10003643m	0.398856	Thhalv10009792m	0.482984	Thhalv10015405m
														Thhalv10024289m		Thhalv10002602m	0.0269713	Thhalv10028208m	-0.0749343	Thhalv10012420m	1.59152			Thhalv10020769m	0.398861	Thhalv10012481m	0.48307	Thhalv10006638m
														Thhalv10028394m		Thhalv10002636m	0.0271019	Thhalv10008791m	-0.0746339	Thhalv10016310m	1.59858			Thhalv10010088m	0.399068	Thhalv10012684m	0.483155	Thhalv10018144m
														Thhalv10008813m		Thhalv10016168m	0.0271348	Thhalv10016206m	-0.0741394	Thhalv10024634m	1.60146			Thhalv10012797m	0.399729	Thhalv10001727m	0.483201	Thhalv10021299m
														Thhalv10024570m		Thhalv10007225m	0.027524	Thhalv10023361m	-0.0739338	Thhalv10027824m	1.60173			Thhalv10002636m	0.399941	Thhalv10024553m	0.483503	Thhalv10024634m
														Thhalv10026740m		Thhalv10015850m	0.0278516	Thhalv10024309m	-0.0736327	Thhalv10015551m	1.60333			Thhalv10013820m	0.400018	Thhalv10010643m	0.483545	Thhalv10016682m
														Thhalv10009110m		Thhalv10028479m	0.0280373	Thhalv10028947m	-0.0731947	Thhalv10028418m	1.61113			Thhalv10011682m	0.400145	Thhalv10028371m	0.483606	Thhalv10020190m
														Thhalv10007810m		Thhalv10023492m	0.0281818	Thhalv10001236m	-0.072527	Thhalv10024250m	1.61791			Thhalv10023712m	0.400297	Thhalv10007152m	0.483824	Thhalv10001056m
														Thhalv10000545m		Thhalv10016433m	0.0285482	Thhalv10016386m	-0.07239	Thhalv10000045m	1.63177			Thhalv10016354m	0.400912	Thhalv10015717m	0.484162	Thhalv10000765m
														Thhalv10018694m		Thhalv10020804m	0.0286629	Thhalv10003287m	-0.0720104	Thhalv10013409m	1.63873			Thhalv10029015m	0.400976	Thhalv10007291m	0.484582	Thhalv10025824m
														Thhalv10024544m		Thhalv10010345m	0.0288414	Thhalv10024536m	-0.070672	Thhalv10018253m	1.6445			Thhalv10017065m	0.401248	Thhalv10010357m	0.485317	Thhalv10006332m
														Thhalv10008586m		Thhalv10011475m	0.0288434	Thhalv10020983m	-0.0704802	Thhalv10006568m	1.64558			Thhalv10029277m	0.401283	Thhalv10020448m	0.485395	Thhalv10003688m
														Thhalv10016110m		Thhalv10018670m	0.0290728	Thhalv10019263m	-0.0704616	Thhalv10000934m	1.65091			Thhalv10014418m	0.401287	Thhalv10007857m	0.485441	Thhalv10018368m
														Thhalv10002655m		Thhalv10027654m	0.0292646	Thhalv10010395m	-0.070274	Thhalv10010084m	1.65607			Thhalv10004131m	0.401593	Thhalv10002682m	0.485943	Thhalv10024307m
														Thhalv10009548m		Thhalv10007529m	0.0294431	Thhalv10018796m	-0.0701544	Thhalv10024547m	1.66038			Thhalv10012622m	0.401628	Thhalv10013450m	0.485959	Thhalv10003154m
														Thhalv10026795m		Thhalv10025854m	0.0297184	Thhalv10003920m	-0.0699395	Thhalv10003651m	1.66136			Thhalv10000923m	0.401824	Thhalv10025538m	0.486606	Thhalv10013409m
														Thhalv10027934m		Thhalv10021160m	0.030024	Thhalv10012897m	-0.0698499	Thhalv10024629m	1.67696			Thhalv10023225m	0.402169	Thhalv10017043m	0.486734	Thhalv10018981m
														Thhalv10010732m		Thhalv10000788m	0.0303406	Thhalv10025588m	-0.0697247	Thhalv10001897m	1.71049			Thhalv10012904m	0.402318	Thhalv10028991m	0.48687	Thhalv10028352m
														Thhalv10008359m		Thhalv10028373m	0.0304161	Thhalv10028372m	-0.0697008	Thhalv10017785m	1.71334			Thhalv10014896m	0.402564	Thhalv10002718m	0.487206	Thhalv10020618m
														Thhalv10024440m		Thhalv10004872m	0.0305233	Thhalv10008212m	-0.069444	Thhalv10014176m	1.72306			Thhalv10011475m	0.402775	Thhalv10020167m	0.487792	Thhalv10012603m
														Thhalv10011859m		Thhalv10024343m	0.030594	Thhalv10025370m	-0.0689363	Thhalv10016623m	1.73215			Thhalv10005833m	0.403645	Thhalv10022672m	0.487859	Thhalv10018218m
														Thhalv10021448m		Thhalv10005056m	0.030801	Thhalv10024772m	-0.0685982	Thhalv10019500m	1.75417			Thhalv10012080m	0.403919	Thhalv10026181m	0.487894	Thhalv10004830m
														Thhalv10004850m		Thhalv10017004m	0.0309104	Thhalv10028423m	-0.0685382	Thhalv10000779m	1.79218			Thhalv10017487m	0.40414	Thhalv10009614m	0.487959	Thhalv10018344m
														Thhalv10008683m		Thhalv10019940m	0.0310537	Thhalv10019150m	-0.0674973	Thhalv10013157m	1.80716			Thhalv10004838m	0.404308	Thhalv10023521m	0.488109	Thhalv10016165m
														Thhalv10014374m		Thhalv10018327m	0.0310547	Thhalv10003255m	-0.0674159	Thhalv10007381m	1.81331			Thhalv10007215m	0.404529	Thhalv10008997m	0.4883	Thhalv10003604m
														Thhalv10002510m		Thhalv10020224m	0.0310643	Thhalv10013540m	-0.0669653	Thhalv10012237m	1.82506			Thhalv10028361m	0.404918	Thhalv10000301m	0.488421	Thhalv10003900m
														Thhalv10011234m		Thhalv10019024m	0.0316803	Thhalv10005749m	-0.0666506	Thhalv10018185m	1.82839			Thhalv10013620m	0.40499	Thhalv10010684m	0.488498	Thhalv10011427m
														Thhalv10016237m		Thhalv10004412m	0.032261	Thhalv10024539m	-0.0665934	Thhalv10026160m	1.83336			Thhalv10022804m	0.406203	Thhalv10012412m	0.488565	Thhalv10016967m
														Thhalv10013157m		Thhalv10003168m	0.0326994	Thhalv10014003m	-0.0656197	Thhalv10016881m	1.83608			Thhalv10016308m	0.406236	Thhalv10010553m	0.488647	Thhalv10019949m
														Thhalv10006562m		Thhalv10025197m	0.0328536	Thhalv10003455m	-0.065403	Thhalv10016137m	1.85056			Thhalv10025299m	0.40634	Thhalv10008660m	0.488749	Thhalv10002387m
														Thhalv10019150m		Thhalv10017045m	0.0328691	Thhalv10010007m	-0.0647573	Thhalv10011970m	1.85263			Thhalv10014580m	0.406503	Thhalv10007699m	0.488774	Thhalv10016663m
														Thhalv10012883m		Thhalv10017462m	0.0339707	Thhalv10013275m	-0.064706	Thhalv10013348m	1.86054			Thhalv10007441m	0.406876	Thhalv10011315m	0.488834	Thhalv10006778m
														Thhalv10026162m		Thhalv10028717m	0.0344438	Thhalv10006012m	-0.0646719	Thhalv10019533m	1.87397			Thhalv10024634m	0.406926	Thhalv10026683m	0.489076	Thhalv10010433m
														Thhalv10003207m		Thhalv10004989m	0.0345593	Thhalv10016750m	-0.0646447	Thhalv10022552m	1.89912			Thhalv10012589m	0.406939	Thhalv10027735m	0.489108	Thhalv10003193m
														Thhalv10009577m		Thhalv10004292m	0.0347015	Thhalv10006743m	-0.0644501	Thhalv10008558m	1.90758			Thhalv10023503m	0.407047	Thhalv10006668m	0.48918	Thhalv10022367m
														Thhalv10000770m		Thhalv10000916m	0.0348207	Thhalv10018307m	-0.0637799	Thhalv10006635m	1.90839			Thhalv10003149m	0.407262	Thhalv10012552m	0.489194	Thhalv10016177m
														Thhalv10020123m		Thhalv10011335m	0.0349862	Thhalv10010065m	-0.0634171	Thhalv10016345m	1.91493			Thhalv10021862m	0.407868	Thhalv10000460m	0.489483	Thhalv10000045m
														Thhalv10027807m		Thhalv10018450m	0.0353531	Thhalv10027788m	-0.0629188	Thhalv10000865m	1.91902			Thhalv10017062m	0.408204	Thhalv10017363m	0.48952	Thhalv10024263m
														Thhalv10028365m		Thhalv10000920m	0.0356885	Thhalv10017055m	-0.0621784	Thhalv10002371m	1.92081			Thhalv10012623m	0.409033	Thhalv10006612m	0.489569	Thhalv10014184m
														Thhalv10009378m		Thhalv10000859m	0.0361734	Thhalv10016634m	-0.0619184	Thhalv10020219m	1.93553			Thhalv10028373m	0.409447	Thhalv10028893m	0.489633	Thhalv10003005m
														Thhalv10016862m		Thhalv10021427m	0.036353	Thhalv10017045m	-0.0612993	Thhalv10018144m	1.93737			Thhalv10011410m	0.409547	Thhalv10026302m	0.489832	Thhalv10021120m
														Thhalv10020566m		Thhalv10018464m	0.036539	Thhalv10001507m	-0.0612154	Thhalv10018321m	1.93846			Thhalv10016629m	0.409905	Thhalv10019608m	0.489859	Thhalv10014578m
														Thhalv10002569m		Thhalv10012325m	0.0368975	Thhalv10012906m	-0.060864	Thhalv10013434m	1.95087			Thhalv10021373m	0.410381	Thhalv10003758m	0.490214	Thhalv10011301m
														Thhalv10010435m		Thhalv10011982m	0.0369861	Thhalv10010684m	-0.0603337	Thhalv10003642m	1.98737			Thhalv10001459m	0.410454	Thhalv10004551m	0.490433	Thhalv10021001m
														Thhalv10017999m		Thhalv10007509m	0.0372365	Thhalv10023234m	-0.0601185	Thhalv10023414m	2.00329			Thhalv10007716m	0.410749	Thhalv10026090m	0.490719	Thhalv10015094m
														Thhalv10028520m		Thhalv10026679m	0.0372784	Thhalv10020359m	-0.0591093	Thhalv10020485m	2.00439			Thhalv10024181m	0.410852	Thhalv10008957m	0.491211	Thhalv10019886m
														Thhalv10021236m		Thhalv10024204m	0.0373525	Thhalv10028955m	-0.0589555	Thhalv10015840m	2.02139			Thhalv10017030m	0.411057	Thhalv10010894m	0.491877	Thhalv10001914m
														Thhalv10011596m		Thhalv10008572m	0.0373909	Thhalv10017113m	-0.0584278	Thhalv10024341m	2.0483			Thhalv10020181m	0.411628	Thhalv10007441m	0.492142	Thhalv10003742m
														Thhalv10016401m		Thhalv10011715m	0.0376329	Thhalv10022763m	-0.0578	Thhalv10007054m	2.05508			Thhalv10028541m	0.41189	Thhalv10005420m	0.492155	Thhalv10016217m
														Thhalv10008173m		Thhalv10018012m	0.03778	Thhalv10013117m	-0.0569992	Thhalv10024219m	2.06191			Thhalv10024212m	0.411911	Thhalv10029049m	0.492416	Thhalv10022315m
														Thhalv10024261m		Thhalv10006887m	0.0377992	Thhalv10000864m	-0.056448	Thhalv10016249m	2.06731			Thhalv10000390m	0.412145	Thhalv10019006m	0.492639	Thhalv10022592m
														Thhalv10027619m		Thhalv10012453m	0.0382865	Thhalv10024230m	-0.0563902	Thhalv10017163m	2.08624			Thhalv10020757m	0.412804	Thhalv10022598m	0.492795	Thhalv10009834m
														Thhalv10005673m		Thhalv10002711m	0.03834	Thhalv10013687m	-0.0559811	Thhalv10011233m	2.1243			Thhalv10001587m	0.412984	Thhalv10028664m	0.492817	Thhalv10028463m
														Thhalv10001189m		Thhalv10001296m	0.0385695	Thhalv10018889m	-0.0551645	Thhalv10017586m	2.12452			Thhalv10020136m	0.413296	Thhalv10007312m	0.492932	Thhalv10018954m
														Thhalv10010402m		Thhalv10006601m	0.0385765	Thhalv10024972m	-0.0551607	Thhalv10025568m	2.13405			Thhalv10019591m	0.413319	Thhalv10013498m	0.493182	Thhalv10029048m
														Thhalv10014574m		Thhalv10016455m	0.0386106	Thhalv10010135m	-0.0547807	Thhalv10016370m	2.13968			Thhalv10008523m	0.413353	Thhalv10011752m	0.493273	Thhalv10023578m
														Thhalv10023227m		Thhalv10025951m	0.0395399	Thhalv10011519m	-0.0546277	Thhalv10003238m	2.15047			Thhalv10014603m	0.413566	Thhalv10003291m	0.493437	Thhalv10016143m
														Thhalv10008251m		Thhalv10011205m	0.0396863	Thhalv10003854m	-0.0537415	Thhalv10025143m	2.1543			Thhalv10028896m	0.41386	Thhalv10008791m	0.493686	Thhalv10014266m
														Thhalv10010968m		Thhalv10026393m	0.0396913	Thhalv10007829m	-0.0535432	Thhalv10002382m	2.17408			Thhalv10025321m	0.414002	Thhalv10017148m	0.493786	Thhalv10002431m
														Thhalv10020665m		Thhalv10020504m	0.0398284	Thhalv10000005m	-0.0534499	Thhalv10008365m	2.17565			Thhalv10010449m	0.414111	Thhalv10008400m	0.494134	Thhalv10002557m
														Thhalv10024191m		Thhalv10012418m	0.0400269	Thhalv10024204m	-0.0530301	Thhalv10011423m	2.17933			Thhalv10012652m	0.414168	Thhalv10013423m	0.494168	Thhalv10026157m
														Thhalv10026497m		Thhalv10025332m	0.040259	Thhalv10028929m	-0.052708	Thhalv10008350m	2.18694			Thhalv10010654m	0.414221	Thhalv10014599m	0.494401	Thhalv10005720m
														Thhalv10022298m		Thhalv10024668m	0.0407927	Thhalv10011575m	-0.0526835	Thhalv10003702m	2.20103			Thhalv10016303m	0.414244	Thhalv10016249m	0.494493	Thhalv10000005m
														Thhalv10011308m		Thhalv10021279m	0.0411008	Thhalv10007469m	-0.0526353	Thhalv10002012m	2.20922			Thhalv10016992m	0.414457	Thhalv10020364m	0.494566	Thhalv10025406m
														Thhalv10029067m		Thhalv10014456m	0.0414849	Thhalv10007064m	-0.0518757	Thhalv10028853m	2.21637			Thhalv10010713m	0.415468	Thhalv10024940m	0.494569	Thhalv10010533m
														Thhalv10024845m		Thhalv10024292m	0.0416733	Thhalv10021097m	-0.0518267	Thhalv10024358m	2.21953			Thhalv10019990m	0.415726	Thhalv10012222m	0.494729	Thhalv10024547m
														Thhalv10003135m		Thhalv10007067m	0.041793	Thhalv10007096m	-0.0517652	Thhalv10007576m	2.22254			Thhalv10026533m	0.415729	Thhalv10025990m	0.49481	Thhalv10011724m
														Thhalv10010628m		Thhalv10010065m	0.0418053	Thhalv10002033m	-0.0515376	Thhalv10003533m	2.25623			Thhalv10020321m	0.416053	Thhalv10011383m	0.495139	Thhalv10007294m
														Thhalv10022518m		Thhalv10003149m	0.0418827	Thhalv10024668m	-0.0513438	Thhalv10002565m	2.25928			Thhalv10000198m	0.417093	Thhalv10024133m	0.495583	Thhalv10005268m
														Thhalv10004319m		Thhalv10011438m	0.0418928	Thhalv10011251m	-0.0509313	Thhalv10018694m	2.28006			Thhalv10029048m	0.417207	Thhalv10025910m	0.495646	Thhalv10010357m
														Thhalv10018012m		Thhalv10006682m	0.0419162	Thhalv10025242m	-0.0506542	Thhalv10026134m	2.29589			Thhalv10018394m	0.417568	Thhalv10024884m	0.49658	Thhalv10013904m
														Thhalv10028646m		Thhalv10028647m	0.0419588	Thhalv10024690m	-0.0490093	Thhalv10013740m	2.30432			Thhalv10017457m	0.417813	Thhalv10023283m	0.496922	Thhalv10024204m
														Thhalv10012449m		Thhalv10021682m	0.0420723	Thhalv10006720m	-0.0487586	Thhalv10014317m	2.34977			Thhalv10006990m	0.417922	Thhalv10015016m	0.497129	Thhalv10000985m
														Thhalv10001537m		Thhalv10004700m	0.0422767	Thhalv10005736m	-0.0486023	Thhalv10017249m	2.35464			Thhalv10010846m	0.417938	Thhalv10007491m	0.497426	Thhalv10026570m
														Thhalv10014397m		Thhalv10016678m	0.0424722	Thhalv10022196m	-0.0485879	Thhalv10004067m	2.35554			Thhalv10015079m	0.418119	Thhalv10020219m	0.497589	Thhalv10010090m
														Thhalv10013409m		Thhalv10024401m	0.0427835	Thhalv10023658m	-0.0480006	Thhalv10006881m	2.39832			Thhalv10026178m	0.418272	Thhalv10022551m	0.497644	Thhalv10005760m
														Thhalv10021116m		Thhalv10028662m	0.0430371	Thhalv10001919m	-0.0471559	Thhalv10023294m	2.40106			Thhalv10010524m	0.41847	Thhalv10024705m	0.497885	Thhalv10005042m
														Thhalv10001293m		Thhalv10012804m	0.0434485	Thhalv10022206m	-0.0471102	Thhalv10013625m	2.40626			Thhalv10007578m	0.418503	Thhalv10026961m	0.498007	Thhalv10014035m
														Thhalv10006173m		Thhalv10027644m	0.0435276	Thhalv10029049m	-0.0466242	Thhalv10012677m	2.45072			Thhalv10003679m	0.419095	Thhalv10004902m	0.498351	Thhalv10024276m
														Thhalv10016417m		Thhalv10011201m	0.0437408	Thhalv10005762m	-0.0459696	Thhalv10001881m	2.50722			Thhalv10008180m	0.41942	Thhalv10016892m	0.498557	Thhalv10012425m
														Thhalv10007092m		Thhalv10001485m	0.0443143	Thhalv10007518m	-0.0459042	Thhalv10012846m	2.56435			Thhalv10026100m	0.419555	Thhalv10001833m	0.498582	Thhalv10022206m
														Thhalv10002069m		Thhalv10020746m	0.044427	Thhalv10010091m	-0.0455351	Thhalv10005603m	2.58379			Thhalv10011291m	0.419741	Thhalv10024167m	0.498601	Thhalv10021621m
														Thhalv10003098m		Thhalv10003689m	0.0445616	Thhalv10010305m	-0.0452533	Thhalv10021279m	2.63356			Thhalv10020156m	0.420434	Thhalv10017657m	0.498755	Thhalv10025691m
														Thhalv10003084m		Thhalv10008042m	0.0448296	Thhalv10027659m	-0.0451073	Thhalv10026108m	2.68819			Thhalv10001501m	0.42047	Thhalv10021108m	0.498882	Thhalv10022581m
														Thhalv10012622m		Thhalv10017291m	0.0448496	Thhalv10018006m	-0.044449	Thhalv10012911m	2.72845			Thhalv10024251m	0.420542	Thhalv10024500m	0.499016	Thhalv10005909m
														Thhalv10001467m		Thhalv10007064m	0.0449177	Thhalv10012647m	-0.0423364	Thhalv10024074m	2.74708			Thhalv10029046m	0.420544	Thhalv10000807m	0.499297	Thhalv10006224m
														Thhalv10015020m		Thhalv10011859m	0.0452727	Thhalv10010555m	-0.0421277	Thhalv10019945m	2.86614			Thhalv10006281m	0.420777	Thhalv10002792m	0.499306	Thhalv10005806m
														Thhalv10013576m		Thhalv10025242m	0.0457399	Thhalv10005443m	-0.0413958	Thhalv10013956m	2.87643			Thhalv10016186m	0.420781	Thhalv10012906m	0.499317	Thhalv10011571m
														Thhalv10028647m		Thhalv10019459m	0.0461353	Thhalv10018855m	-0.0412057	Thhalv10005272m	2.88898			Thhalv10019233m	0.420916	Thhalv10008153m	0.499804	Thhalv10027866m
														Thhalv10007324m		Thhalv10001896m	0.0461547	Thhalv10011508m	-0.0409102	Thhalv10024379m	2.9467			Thhalv10023437m	0.421104	Thhalv10017869m	0.500404	Thhalv10024567m
														Thhalv10024595m		Thhalv10024250m	0.0462047	Thhalv10008885m	-0.0401019	Thhalv10013057m	2.97105			Thhalv10024904m	0.421361	Thhalv10014260m	0.500484	Thhalv10017301m
														Thhalv10005557m		Thhalv10019877m	0.0463448	Thhalv10020069m	-0.0395487	Thhalv10010456m	3.02792			Thhalv10006770m	0.421458	Thhalv10017291m	0.500507	Thhalv10027750m
														Thhalv10016258m		Thhalv10016679m	0.0463854	Thhalv10007058m	-0.0386424	Thhalv10013519m	3.09393			Thhalv10018220m	0.421566	Thhalv10021274m	0.5011	Thhalv10007067m
														Thhalv10019902m		Thhalv10025694m	0.0471211	Thhalv10004790m	-0.0380494	Thhalv10006920m	3.11798			Thhalv10010061m	0.421793	Thhalv10004522m	0.501627	Thhalv10020983m
														Thhalv10011291m		Thhalv10025686m	0.0475753	Thhalv10022547m	-0.0380161	Thhalv10006366m	3.16099			Thhalv10010236m	0.422056	Thhalv10006988m	0.501676	Thhalv10008534m
														Thhalv10009792m		Thhalv10007762m	0.0483248	Thhalv10024180m	-0.0379342	Thhalv10006929m	3.20759			Thhalv10003685m	0.423222	Thhalv10022853m	0.501915	Thhalv10020182m
														Thhalv10000977m		Thhalv10025444m	0.0486036	Thhalv10019110m	-0.0371799	Thhalv10000025m	3.2484			Thhalv10025014m	0.423335	Thhalv10004830m	0.502202	Thhalv10006501m
														Thhalv10003544m		Thhalv10024695m	0.0486714	Thhalv10021427m	-0.036779	Thhalv10010497m	3.42289			Thhalv10018062m	0.42368	Thhalv10026637m	0.502291	Thhalv10016861m
														Thhalv10022706m		Thhalv10003462m	0.048842	Thhalv10022591m	-0.0367505	Thhalv10009036m	3.4316			Thhalv10005196m	0.424195	Thhalv10016447m	0.502375	Thhalv10005951m
														Thhalv10004998m		Thhalv10014572m	0.049459	Thhalv10016187m	-0.0364605	Thhalv10028746m	3.51222			Thhalv10006075m	0.424757	Thhalv10023600m	0.502799	Thhalv10012622m
														Thhalv10011571m		Thhalv10013428m	0.0494767	Thhalv10020565m	-0.0362216	Thhalv10013631m	3.53469			Thhalv10017441m	0.424888	Thhalv10013321m	0.502805	Thhalv10013820m
														Thhalv10016360m		Thhalv10000214m	0.0496885	Thhalv10000135m	-0.0360438	Thhalv10003607m	3.61027			Thhalv10016189m	0.425302	Thhalv10018647m	0.503014	Thhalv10023392m
														Thhalv10000898m		Thhalv10022298m	0.0502467	Thhalv10028463m	-0.0359408	Thhalv10004882m	3.64672			Thhalv10020383m	0.42562	Thhalv10006342m	0.503353	Thhalv10027824m
														Thhalv10018636m		Thhalv10024410m	0.0506452	Thhalv10027711m	-0.035077	Thhalv10028442m	3.6579			Thhalv10022638m	0.425797	Thhalv10004624m	0.503659	Thhalv10003558m
														Thhalv10018792m		Thhalv10008129m	0.0509056	Thhalv10013900m	-0.0341949	Thhalv10021422m	3.66209			Thhalv10012907m	0.425804	Thhalv10010585m	0.50384	Thhalv10008007m
														Thhalv10023806m		Thhalv10024289m	0.0509139	Thhalv10022598m	-0.0335369	Thhalv10014543m	3.72284			Thhalv10000123m	0.426064	Thhalv10025402m	0.503847	Thhalv10024578m
														Thhalv10003618m		Thhalv10005772m	0.0510974	Thhalv10028462m	-0.033404	Thhalv10008246m	3.73767			Thhalv10028490m	0.426076	Thhalv10008886m	0.503947	Thhalv10017790m
														Thhalv10019964m		Thhalv10000872m	0.0513563	Thhalv10023566m	-0.0333332	Thhalv10003529m	3.971			Thhalv10000246m	0.42611	Thhalv10024343m	0.504411	Thhalv10015016m
														Thhalv10008709m		Thhalv10019899m	0.0515273	Thhalv10000757m	-0.0306977	Thhalv10019386m	4.03487			Thhalv10027870m	0.426302	Thhalv10019538m	0.50457	Thhalv10022391m
														Thhalv10020183m		Thhalv10011268m	0.0517054	Thhalv10008675m	-0.0292997	Thhalv10010193m	4.06996			Thhalv10004016m	0.426425	Thhalv10000780m	0.504593	Thhalv10010606m
														Thhalv10013428m		Thhalv10007220m	0.0520766	Thhalv10013029m	-0.0286866	Thhalv10009068m	4.14364			Thhalv10004083m	0.426571	Thhalv10016606m	0.504607	Thhalv10025432m
														Thhalv10006022m		Thhalv10020102m	0.052115	Thhalv10028382m	-0.0283506	Thhalv10019205m	4.22933			Thhalv10018661m	0.426838	Thhalv10010435m	0.504787	Thhalv10014037m
														Thhalv10023519m		Thhalv10024567m	0.0521918	Thhalv10012548m	-0.0282446	Thhalv10013042m	4.23434			Thhalv10000798m	0.427478	Thhalv10000834m	0.504834	Thhalv10020982m
														Thhalv10028848m		Thhalv10025389m	0.0522819	Thhalv10019084m	-0.027604	Thhalv10018022m	4.47951			Thhalv10024546m	0.427862	Thhalv10013612m	0.505099	Thhalv10020793m
														Thhalv10006898m		Thhalv10023486m	0.0526742	Thhalv10000009m	-0.0275909	Thhalv10007364m	4.5074			Thhalv10003962m	0.427899	Thhalv10006078m	0.505148	Thhalv10018176m
														Thhalv10016159m		Thhalv10022532m	0.053339	Thhalv10003604m	-0.02715	Thhalv10004241m	4.57946			Thhalv10022562m	0.428146	Thhalv10008243m	0.505172	Thhalv10022166m
														Thhalv10000872m		Thhalv10027851m	0.0533868	Thhalv10018546m	-0.0265336	Thhalv10020379m	4.64786			Thhalv10006856m	0.428257	Thhalv10013185m	0.50523	Thhalv10006466m
														Thhalv10012237m		Thhalv10020003m	0.0535633	Thhalv10001813m	-0.0263122	Thhalv10016616m	4.656			Thhalv10007604m	0.42904	Thhalv10007493m	0.505468	Thhalv10010181m
														Thhalv10010225m		Thhalv10024602m	0.0536544	Thhalv10012586m	-0.026244	Thhalv10010661m	4.66365			Thhalv10008500m	0.429662	Thhalv10012534m	0.50563	Thhalv10012447m
														Thhalv10006912m		Thhalv10025549m	0.0541522	Thhalv10007806m	-0.0258093	Thhalv10020814m	4.99893			Thhalv10011316m	0.430021	Thhalv10012607m	0.505683	Thhalv10004401m
														Thhalv10007675m		Thhalv10001537m	0.0545734	Thhalv10025323m	-0.0251686	Thhalv10018908m	5.34794			Thhalv10000223m	0.430195	Thhalv10018024m	0.505909	Thhalv10022763m
														Thhalv10024194m		Thhalv10012306m	0.05478	Thhalv10026810m	-0.0244662	Thhalv10003599m	5.69797			Thhalv10012809m	0.430655	Thhalv10027654m	0.50594	Thhalv10001479m
														Thhalv10004648m		Thhalv10024383m	0.0550328	Thhalv10017488m	-0.0243914	Thhalv10013867m	7.01656			Thhalv10011437m	0.431174	Thhalv10006918m	0.506363	Thhalv10027743m
														Thhalv10023236m		Thhalv10009276m	0.0551128	Thhalv10024383m	-0.0241368	Thhalv10000049m	na			Thhalv10021755m	0.431317	Thhalv10026682m	0.506408	Thhalv10006574m
														Thhalv10012459m		Thhalv10000123m	0.0551395	Thhalv10022988m	-0.0237977	Thhalv10000051m	na			Thhalv10027912m	0.431376	Thhalv10004894m	0.50668	Thhalv10002229m
														Thhalv10011301m		Thhalv10003838m	0.0553055	Thhalv10006688m	-0.0237836	Thhalv10000411m	na			Thhalv10002625m	0.431559	Thhalv10008365m	0.506793	Thhalv10000738m
														Thhalv10023550m		Thhalv10016607m	0.0553472	Thhalv10023369m	-0.0237089	Thhalv10000487m	na			Thhalv10006645m	0.431773	Thhalv10020065m	0.507184	Thhalv10003608m
														Thhalv10005943m		Thhalv10011800m	0.055876	Thhalv10023630m	-0.0230657	Thhalv10000608m	na			Thhalv10021206m	0.431826	Thhalv10000273m	0.507433	Thhalv10009357m
														Thhalv10012589m		Thhalv10003533m	0.0560552	Thhalv10012556m	-0.0223396	Thhalv10000999m	na			Thhalv10011837m	0.431903	Thhalv10011855m	0.507435	Thhalv10022164m
														Thhalv10028980m		Thhalv10025582m	0.0567677	Thhalv10014200m	-0.0219603	Thhalv10001183m	na			Thhalv10017248m	0.432555	Thhalv10013276m	0.507448	Thhalv10011062m
														Thhalv10017676m		Thhalv10006594m	0.0567858	Thhalv10016829m	-0.0217145	Thhalv10001203m	na			Thhalv10018876m	0.432715	Thhalv10026281m	0.507848	Thhalv10000757m
														Thhalv10025694m		Thhalv10004753m	0.057117	Thhalv10023287m	-0.0213114	Thhalv10001344m	na			Thhalv10010306m	0.43278	Thhalv10015094m	0.507942	Thhalv10014432m
														Thhalv10022214m		Thhalv10024715m	0.0577395	Thhalv10010066m	-0.0200476	Thhalv10001518m	na			Thhalv10014975m	0.43292	Thhalv10000634m	0.508191	Thhalv10001818m
														Thhalv10017036m		Thhalv10010162m	0.0577958	Thhalv10003178m	-0.0198288	Thhalv10001772m	na			Thhalv10003450m	0.433428	Thhalv10026477m	0.508438	Thhalv10020345m
														Thhalv10005798m		Thhalv10023227m	0.057989	Thhalv10011565m	-0.0196784	Thhalv10002047m	na			Thhalv10013751m	0.43347	Thhalv10007161m	0.508491	Thhalv10000799m
														Thhalv10001516m		Thhalv10013473m	0.0580923	Thhalv10007682m	-0.0191785	Thhalv10002229m	na			Thhalv10005270m	0.434455	Thhalv10004097m	0.508627	Thhalv10006464m
														Thhalv10028413m		Thhalv10028449m	0.058203	Thhalv10006409m	-0.0189598	Thhalv10002328m	na			Thhalv10013106m	0.434484	Thhalv10016957m	0.508699	Thhalv10014362m
														Thhalv10000005m		Thhalv10007196m	0.0583041	Thhalv10008896m	-0.0184392	Thhalv10002510m	na			Thhalv10025778m	0.434496	Thhalv10013946m	0.508733	Thhalv10012811m
														Thhalv10027623m		Thhalv10024608m	0.0583739	Thhalv10020646m	-0.018306	Thhalv10002567m	na			Thhalv10026071m	0.43478	Thhalv10018917m	0.508986	Thhalv10011199m
														Thhalv10005530m		Thhalv10008829m	0.0584765	Thhalv10018352m	-0.0179209	Thhalv10002842m	na			Thhalv10020069m	0.43489	Thhalv10002679m	0.509866	Thhalv10017996m
														Thhalv10012661m		Thhalv10026020m	0.058952	Thhalv10024530m	-0.0176557	Thhalv10002845m	na			Thhalv10006572m	0.435	Thhalv10028059m	0.51013	Thhalv10028947m
														Thhalv10020226m		Thhalv10025117m	0.0590987	Thhalv10008712m	-0.0171813	Thhalv10002855m	na			Thhalv10014736m	0.435225	Thhalv10015946m	0.510147	Thhalv10011012m
														Thhalv10018862m		Thhalv10001881m	0.0592334	Thhalv10012699m	-0.0165632	Thhalv10002899m	na			Thhalv10008031m	0.435535	Thhalv10028829m	0.510166	Thhalv10025581m
														Thhalv10008944m		Thhalv10007714m	0.059264	Thhalv10020029m	-0.0151749	Thhalv10003005m	na			Thhalv10018086m	0.435699	Thhalv10021142m	0.510265	Thhalv10022304m
														Thhalv10008447m		Thhalv10016135m	0.0593933	Thhalv10007273m	-0.0149986	Thhalv10003026m	na			Thhalv10010894m	0.435888	Thhalv10025057m	0.511131	Thhalv10029019m
														Thhalv10008997m		Thhalv10022935m	0.0595851	Thhalv10010012m	-0.0149461	Thhalv10003549m	na			Thhalv10021781m	0.435907	Thhalv10024987m	0.511155	Thhalv10000602m
														Thhalv10017869m		Thhalv10012775m	0.0596116	Thhalv10019943m	-0.014712	Thhalv10004025m	na			Thhalv10013970m	0.435937	Thhalv10008350m	0.511161	Thhalv10008524m
														Thhalv10020577m		Thhalv10022624m	0.059915	Thhalv10008377m	-0.0147055	Thhalv10004159m	na			Thhalv10006979m	0.436457	Thhalv10010046m	0.511244	Thhalv10013111m
														Thhalv10028462m		Thhalv10028668m	0.0599695	Thhalv10023589m	-0.0143603	Thhalv10004450m	na			Thhalv10017359m	0.436528	Thhalv10019137m	0.511354	Thhalv10012702m
														Thhalv10007834m		Thhalv10026810m	0.0604277	Thhalv10006727m	-0.0130851	Thhalv10004504m	na			Thhalv10014607m	0.436838	Thhalv10025036m	0.511591	Thhalv10005975m
														Thhalv10012711m		Thhalv10010713m	0.0607414	Thhalv10018356m	-0.0130771	Thhalv10004648m	na			Thhalv10003972m	0.436842	Thhalv10014411m	0.511723	Thhalv10003637m
														Thhalv10022290m		Thhalv10011322m	0.0607503	Thhalv10021378m	-0.0130084	Thhalv10004673m	na			Thhalv10002814m	0.437367	Thhalv10027629m	0.511767	Thhalv10013932m
														Thhalv10022749m		Thhalv10007525m	0.0608172	Thhalv10026181m	-0.0122854	Thhalv10004951m	na			Thhalv10010160m	0.437532	Thhalv10022532m	0.511827	Thhalv10027689m
														Thhalv10003608m		Thhalv10017994m	0.0609101	Thhalv10012816m	-0.0118606	Thhalv10005149m	na			Thhalv10010357m	0.437761	Thhalv10000052m	0.512282	Thhalv10018353m
														Thhalv10016997m		Thhalv10026162m	0.0609992	Thhalv10027743m	-0.0116635	Thhalv10005313m	na			Thhalv10018738m	0.438053	Thhalv10005536m	0.512299	Thhalv10009982m
														Thhalv10017047m		Thhalv10007578m	0.0613508	Thhalv10001602m	-0.0105159	Thhalv10005315m	na			Thhalv10024675m	0.438185	Thhalv10007064m	0.512399	Thhalv10014025m
														Thhalv10019960m		Thhalv10012672m	0.0613873	Thhalv10011312m	-0.0104906	Thhalv10005530m	na			Thhalv10024177m	0.438753	Thhalv10012453m	0.512553	Thhalv10025598m
														Thhalv10018140m		Thhalv10006749m	0.0614213	Thhalv10025566m	-0.010316	Thhalv10005557m	na			Thhalv10020119m	0.438886	Thhalv10014835m	0.512557	Thhalv10026258m
														Thhalv10001183m		Thhalv10024296m	0.0614412	Thhalv10017300m	-0.00981708	Thhalv10005613m	na			Thhalv10013361m	0.439023	Thhalv10003453m	0.513185	Thhalv10024415m
														Thhalv10002546m		Thhalv10012923m	0.0614872	Thhalv10017089m	-0.00929763	Thhalv10005628m	na			Thhalv10024338m	0.439351	Thhalv10020092m	0.513201	Thhalv10008025m
														Thhalv10010894m		Thhalv10022628m	0.0614967	Thhalv10003638m	-0.0087317	Thhalv10005645m	na			Thhalv10023264m	0.439521	Thhalv10001006m	0.51341	Thhalv10010068m
														Thhalv10018211m		Thhalv10017384m	0.0620435	Thhalv10028706m	-0.00811329	Thhalv10005649m	na			Thhalv10014116m	0.439776	Thhalv10012471m	0.513449	Thhalv10016840m
														Thhalv10018450m		Thhalv10016456m	0.0625346	Thhalv10013711m	-0.00800011	Thhalv10005673m	na			Thhalv10021552m	0.439805	Thhalv10008378m	0.513655	Thhalv10001039m
														Thhalv10004674m		Thhalv10008627m	0.0625985	Thhalv10016629m	-0.0079379	Thhalv10005733m	na			Thhalv10020480m	0.439831	Thhalv10020563m	0.513739	Thhalv10014192m
														Thhalv10024263m		Thhalv10003590m	0.0627652	Thhalv10012570m	-0.00791866	Thhalv10005811m	na			Thhalv10001467m	0.440524	Thhalv10025433m	0.514274	Thhalv10025006m
														Thhalv10013747m		Thhalv10024286m	0.062797	Thhalv10003535m	-0.00790707	Thhalv10005819m	na			Thhalv10023780m	0.440543	Thhalv10004631m	0.514908	Thhalv10027883m
														Thhalv10005021m		Thhalv10014006m	0.0628899	Thhalv10025373m	-0.0077004	Thhalv10006135m	na			Thhalv10006688m	0.440577	Thhalv10016111m	0.51495	Thhalv10007778m
														Thhalv10023316m		Thhalv10013023m	0.0629574	Thhalv10005862m	-0.00738385	Thhalv10006235m	na			Thhalv10027689m	0.440694	Thhalv10028913m	0.515442	Thhalv10024842m
														Thhalv10012729m		Thhalv10016110m	0.0631906	Thhalv10018252m	-0.00692575	Thhalv10006367m	na			Thhalv10028947m	0.440724	Thhalv10000823m	0.515482	Thhalv10001741m
														Thhalv10002464m		Thhalv10011234m	0.0632507	Thhalv10010418m	-0.00683751	Thhalv10006393m	na			Thhalv10003832m	0.440725	Thhalv10013089m	0.515553	Thhalv10002003m
														Thhalv10025116m		Thhalv10018104m	0.0635508	Thhalv10013111m	-0.00619846	Thhalv10006397m	na			Thhalv10004308m	0.440734	Thhalv10027583m	0.515705	Thhalv10011287m
														Thhalv10018586m		Thhalv10014954m	0.0636942	Thhalv10008605m	-0.00575387	Thhalv10006466m	na			Thhalv10028722m	0.440951	Thhalv10013394m	0.515867	Thhalv10008542m
														Thhalv10000864m		Thhalv10008712m	0.0640945	Thhalv10018982m	-0.00541353	Thhalv10006476m	na			Thhalv10011583m	0.440955	Thhalv10014460m	0.515925	Thhalv10020090m
														Thhalv10024219m		Thhalv10000246m	0.0643447	Thhalv10012577m	-0.00462593	Thhalv10006680m	na			Thhalv10012502m	0.441102	Thhalv10027322m	0.515946	Thhalv10016317m
														Thhalv10001507m		Thhalv10025552m	0.0645168	Thhalv10016218m	-0.00439393	Thhalv10006725m	na			Thhalv10013244m	0.441122	Thhalv10004233m	0.516066	Thhalv10004021m
														Thhalv10010266m		Thhalv10028426m	0.0647368	Thhalv10003708m	-0.00433785	Thhalv10006858m	na			Thhalv10009671m	0.441128	Thhalv10010768m	0.516426	Thhalv10012416m
														Thhalv10011199m		Thhalv10003179m	0.0648649	Thhalv10011680m	-0.00329096	Thhalv10006957m	na			Thhalv10010074m	0.441564	Thhalv10012650m	0.516613	Thhalv10001877m
														Thhalv10018635m		Thhalv10008454m	0.0649027	Thhalv10011926m	-0.00205744	Thhalv10007198m	na			Thhalv10020692m	0.441681	Thhalv10017213m	0.516853	Thhalv10014824m
														Thhalv10017649m		Thhalv10022460m	0.065084	Thhalv10012496m	-0.00147477	Thhalv10007495m	na			Thhalv10001141m	0.441703	Thhalv10005394m	0.517096	Thhalv10007117m
														Thhalv10024199m		Thhalv10002585m	0.0650999	Thhalv10022779m	-0.000844142	Thhalv10007836m	na			Thhalv10002431m	0.442201	Thhalv10001961m	0.51728	Thhalv10015245m
														Thhalv10014176m		Thhalv10011191m	0.0651807	Thhalv10027026m	-0.000390565	Thhalv10007877m	na			Thhalv10010516m	0.442211	Thhalv10028361m	0.517323	Thhalv10025389m
														Thhalv10011191m		Thhalv10020130m	0.0653926	Thhalv10006966m	0.000433501	Thhalv10007909m	na			Thhalv10023492m	0.44259	Thhalv10023593m	0.517421	Thhalv10004817m
														Thhalv10024246m		Thhalv10027801m	0.0656385	Thhalv10018370m	0.000467883	Thhalv10007927m	na			Thhalv10012717m	0.44284	Thhalv10011166m	0.518018	Thhalv10020789m
														Thhalv10021569m		Thhalv10002339m	0.0656864	Thhalv10006997m	0.000963631	Thhalv10007956m	na			Thhalv10002404m	0.443388	Thhalv10020349m	0.518107	Thhalv10019421m
														Thhalv10005112m		Thhalv10001445m	0.0659323	Thhalv10000768m	0.00110259	Thhalv10008007m	na			Thhalv10006270m	0.443475	Thhalv10016153m	0.518742	Thhalv10006645m
														Thhalv10018484m		Thhalv10018692m	0.0660382	Thhalv10007092m	0.00133009	Thhalv10008445m	na			Thhalv10004359m	0.443951	Thhalv10018839m	0.518824	Thhalv10020361m
														Thhalv10029400m		Thhalv10008212m	0.0663188	Thhalv10010376m	0.00155848	Thhalv10008584m	na			Thhalv10007576m	0.444034	Thhalv10020702m	0.518952	Thhalv10014173m
														Thhalv10007074m		Thhalv10001000m	0.0663944	Thhalv10022935m	0.0018938	Thhalv10008889m	na			Thhalv10024262m	0.444496	Thhalv10002667m	0.519052	Thhalv10016692m
														Thhalv10011226m		Thhalv10014611m	0.066456	Thhalv10023409m	0.00317307	Thhalv10008913m	na			Thhalv10001006m	0.444588	Thhalv10010452m	0.519422	Thhalv10005315m
														Thhalv10005502m		Thhalv10020042m	0.0669074	Thhalv10006532m	0.00318849	Thhalv10009106m	na			Thhalv10013826m	0.444661	Thhalv10016405m	0.519623	Thhalv10014237m
														Thhalv10006531m		Thhalv10010322m	0.0669863	Thhalv10013448m	0.00414647	Thhalv10009203m	na			Thhalv10020889m	0.44475	Thhalv10014608m	0.519662	Thhalv10012809m
														Thhalv10023967m		Thhalv10004767m	0.0671935	Thhalv10012062m	0.00453863	Thhalv10009302m	na			Thhalv10000880m	0.44476	Thhalv10012911m	0.520153	Thhalv10021894m
														Thhalv10007640m		Thhalv10010678m	0.0673864	Thhalv10008599m	0.0047057	Thhalv10009357m	na			Thhalv10004880m	0.444785	Thhalv10028384m	0.520348	Thhalv10004261m
														Thhalv10013742m		Thhalv10007655m	0.067648	Thhalv10014976m	0.00509876	Thhalv10009362m	na			Thhalv10004242m	0.445044	Thhalv10012996m	0.520441	Thhalv10014921m
														Thhalv10012438m		Thhalv10014150m	0.0680116	Thhalv10013313m	0.0055887	Thhalv10009391m	na			Thhalv10018769m	0.445299	Thhalv10006122m	0.520824	Thhalv10003928m
														Thhalv10018062m		Thhalv10013219m	0.0685936	Thhalv10005830m	0.00583236	Thhalv10009394m	na			Thhalv10012884m	0.445722	Thhalv10025992m	0.521005	Thhalv10018022m
														Thhalv10027582m		Thhalv10008092m	0.0691341	Thhalv10026464m	0.00628903	Thhalv10009397m	na			Thhalv10019404m	0.445839	Thhalv10000266m	0.521206	Thhalv10003814m
														Thhalv10011595m		Thhalv10012856m	0.0695033	Thhalv10006669m	0.0062948	Thhalv10009407m	na			Thhalv10013198m	0.446057	Thhalv10015108m	0.52128	Thhalv10007861m
														Thhalv10019665m		Thhalv10018496m	0.0695933	Thhalv10004242m	0.00680334	Thhalv10009409m	na			Thhalv10017356m	0.446127	Thhalv10022941m	0.521838	Thhalv10018263m
														Thhalv10023423m		Thhalv10024363m	0.0696399	Thhalv10028736m	0.00816122	Thhalv10009439m	na			Thhalv10028723m	0.446211	Thhalv10014368m	0.522076	Thhalv10025946m
														Thhalv10001445m		Thhalv10028463m	0.0697685	Thhalv10016607m	0.00894927	Thhalv10009440m	na			Thhalv10003272m	0.446246	Thhalv10005572m	0.522379	Thhalv10027838m
														Thhalv10017194m		Thhalv10020665m	0.0698756	Thhalv10019317m	0.00912468	Thhalv10009473m	na			Thhalv10025374m	0.446583	Thhalv10007418m	0.522476	Thhalv10020191m
														Thhalv10021614m		Thhalv10020126m	0.0704086	Thhalv10020702m	0.00913797	Thhalv10009543m	na			Thhalv10027771m	0.446699	Thhalv10004861m	0.522691	Thhalv10028829m
														Thhalv10016190m		Thhalv10016908m	0.0705563	Thhalv10020380m	0.00984907	Thhalv10009550m	na			Thhalv10026571m	0.447227	Thhalv10023753m	0.522698	Thhalv10016179m
														Thhalv10024695m		Thhalv10012909m	0.0708151	Thhalv10000788m	0.0102017	Thhalv10009608m	na			Thhalv10020707m	0.447312	Thhalv10000756m	0.523156	Thhalv10004700m
														Thhalv10000495m		Thhalv10003207m	0.0708336	Thhalv10002595m	0.0107724	Thhalv10009628m	na			Thhalv10000279m	0.447902	Thhalv10014635m	0.523269	Thhalv10016525m
														Thhalv10024934m		Thhalv10004174m	0.0709806	Thhalv10011657m	0.0123888	Thhalv10009644m	na			Thhalv10006967m	0.447904	Thhalv10024352m	0.523478	Thhalv10003642m
														Thhalv10000891m		Thhalv10003865m	0.0710012	Thhalv10010414m	0.0125281	Thhalv10009687m	na			Thhalv10024957m	0.447908	Thhalv10016317m	0.52359	Thhalv10006462m
														Thhalv10018107m		Thhalv10007106m	0.0712883	Thhalv10005975m	0.0125884	Thhalv10009793m	na			Thhalv10028507m	0.448418	Thhalv10014822m	0.523616	Thhalv10019895m
														Thhalv10000266m		Thhalv10010111m	0.0718941	Thhalv10024786m	0.0130014	Thhalv10009909m	na			Thhalv10014470m	0.448434	Thhalv10024641m	0.5239	Thhalv10019964m
														Thhalv10011221m		Thhalv10023392m	0.0723834	Thhalv10002392m	0.013285	Thhalv10009930m	na			Thhalv10001395m	0.448555	Thhalv10024737m	0.523961	Thhalv10009577m
														Thhalv10011652m		Thhalv10011383m	0.072414	Thhalv10024197m	0.0134777	Thhalv10009937m	na			Thhalv10011899m	0.448578	Thhalv10020335m	0.523981	Thhalv10010127m
														Thhalv10017350m		Thhalv10016136m	0.0724254	Thhalv10004415m	0.0135467	Thhalv10009949m	na			Thhalv10024890m	0.448739	Thhalv10023401m	0.524577	Thhalv10002590m
														Thhalv10003949m		Thhalv10004808m	0.0726103	Thhalv10018799m	0.0136289	Thhalv10010104m	na			Thhalv10014782m	0.448878	Thhalv10010421m	0.524832	Thhalv10010227m
														Thhalv10015269m		Thhalv10016901m	0.0726308	Thhalv10013440m	0.0150094	Thhalv10010133m	na			Thhalv10003834m	0.449525	Thhalv10011861m	0.524922	Thhalv10005971m
														Thhalv10022803m		Thhalv10016240m	0.0726408	Thhalv10013922m	0.0159567	Thhalv10010365m	na			Thhalv10022875m	0.449908	Thhalv10008996m	0.52493	Thhalv10021827m
														Thhalv10013543m		Thhalv10013742m	0.0728827	Thhalv10023326m	0.0160239	Thhalv10010371m	na			Thhalv10013554m	0.450029	Thhalv10004580m	0.525324	Thhalv10010145m
														Thhalv10004085m		Thhalv10027737m	0.0731531	Thhalv10022946m	0.0161642	Thhalv10010475m	na			Thhalv10019820m	0.45009	Thhalv10023517m	0.525982	Thhalv10023967m
														Thhalv10006393m		Thhalv10018982m	0.0734761	Thhalv10018062m	0.0163021	Thhalv10010580m	na			Thhalv10013904m	0.450282	Thhalv10002814m	0.526096	Thhalv10012627m
														Thhalv10028463m		Thhalv10020053m	0.0734948	Thhalv10010259m	0.0169844	Thhalv10010683m	na			Thhalv10017374m	0.450346	Thhalv10012823m	0.526268	Thhalv10026676m
														Thhalv10003444m		Thhalv10021471m	0.0737435	Thhalv10013606m	0.0172202	Thhalv10010792m	na			Thhalv10017954m	0.450653	Thhalv10021329m	0.527002	Thhalv10026497m
														Thhalv10020301m		Thhalv10018185m	0.0741373	Thhalv10010522m	0.0174324	Thhalv10010822m	na			Thhalv10010587m	0.450857	Thhalv10020029m	0.527027	Thhalv10021176m
														Thhalv10014162m		Thhalv10003542m	0.0743033	Thhalv10002991m	0.018297	Thhalv10010850m	na			Thhalv10004628m	0.450996	Thhalv10024530m	0.527056	Thhalv10000051m
														Thhalv10000738m		Thhalv10016151m	0.0751409	Thhalv10018950m	0.0192982	Thhalv10010918m	na			Thhalv10019898m	0.451266	Thhalv10000048m	0.52715	Thhalv10019980m
														Thhalv10025688m		Thhalv10023604m	0.0755939	Thhalv10011431m	0.020024	Thhalv10010968m	na			Thhalv10012493m	0.451827	Thhalv10013121m	0.527276	Thhalv10007184m
														Thhalv10028701m		Thhalv10006741m	0.0757746	Thhalv10017356m	0.0203489	Thhalv10011035m	na			Thhalv10025216m	0.451934	Thhalv10018729m	0.527329	Thhalv10023906m
														Thhalv10028770m		Thhalv10007092m	0.0758374	Thhalv10016398m	0.0208589	Thhalv10011051m	na			Thhalv10016235m	0.45204	Thhalv10004998m	0.527545	Thhalv10000084m
														Thhalv10003523m		Thhalv10012683m	0.075884	Thhalv10003726m	0.0210821	Thhalv10011053m	na			Thhalv10008979m	0.452239	Thhalv10025824m	0.528059	Thhalv10029049m
														Thhalv10011206m		Thhalv10021449m	0.0766	Thhalv10025581m	0.0215137	Thhalv10011113m	na			Thhalv10023368m	0.452419	Thhalv10019949m	0.52815	Thhalv10017166m
														Thhalv10009046m		Thhalv10006546m	0.0775905	Thhalv10025608m	0.0217891	Thhalv10011224m	na			Thhalv10005268m	0.452545	Thhalv10002430m	0.528217	Thhalv10024286m
														Thhalv10016020m		Thhalv10016516m	0.0776124	Thhalv10012428m	0.0221667	Thhalv10011318m	na			Thhalv10006125m	0.452901	Thhalv10028462m	0.52822	Thhalv10010133m
														Thhalv10024991m		Thhalv10023347m	0.0776519	Thhalv10024244m	0.0229839	Thhalv10011778m	na			Thhalv10023553m	0.453209	Thhalv10000257m	0.528554	Thhalv10010107m
														Thhalv10002804m		Thhalv10028529m	0.0777137	Thhalv10025117m	0.0232029	Thhalv10011926m	na			Thhalv10020734m	0.453455	Thhalv10024972m	0.528653	Thhalv10024653m
														Thhalv10019108m		Thhalv10025037m	0.0778475	Thhalv10007074m	0.0237469	Thhalv10011977m	na			Thhalv10028527m	0.454108	Thhalv10008444m	0.528978	Thhalv10024446m
														Thhalv10028533m		Thhalv10024621m	0.0782993	Thhalv10023578m	0.0239815	Thhalv10012010m	na			Thhalv10007459m	0.454233	Thhalv10024280m	0.529046	Thhalv10003307m
														Thhalv10020554m		Thhalv10019987m	0.0786592	Thhalv10000739m	0.0241737	Thhalv10012106m	na			Thhalv10006115m	0.454962	Thhalv10002404m	0.529117	Thhalv10004415m
														Thhalv10012027m		Thhalv10012492m	0.0787234	Thhalv10023264m	0.0251709	Thhalv10012142m	na			Thhalv10016159m	0.455611	Thhalv10004949m	0.529198	Thhalv10012734m
														Thhalv10000008m		Thhalv10010217m	0.0787856	Thhalv10016520m	0.0253483	Thhalv10012282m	na			Thhalv10009961m	0.455802	Thhalv10010672m	0.529265	Thhalv10029083m
														Thhalv10013453m		Thhalv10020069m	0.0789781	Thhalv10001885m	0.025705	Thhalv10012327m	na			Thhalv10020091m	0.456017	Thhalv10024262m	0.529524	Thhalv10014555m
														Thhalv10012823m		Thhalv10019026m	0.0795096	Thhalv10004010m	0.0261643	Thhalv10012378m	na			Thhalv10026636m	0.456497	Thhalv10018009m	0.529532	Thhalv10022648m
														Thhalv10012222m		Thhalv10024425m	0.0796356	Thhalv10002504m	0.0274161	Thhalv10012810m	na			Thhalv10018735m	0.456556	Thhalv10002033m	0.52974	Thhalv10005112m
														Thhalv10022562m		Thhalv10010167m	0.0797324	Thhalv10017051m	0.0278243	Thhalv10012820m	na			Thhalv10011351m	0.457037	Thhalv10004598m	0.529939	Thhalv10026882m
														Thhalv10001887m		Thhalv10011200m	0.0798419	Thhalv10018646m	0.0282004	Thhalv10013547m	na			Thhalv10023263m	0.457085	Thhalv10016370m	0.530214	Thhalv10027693m
														Thhalv10022903m		Thhalv10020331m	0.079934	Thhalv10020796m	0.0284947	Thhalv10013765m	na			Thhalv10014432m	0.457528	Thhalv10011767m	0.530604	Thhalv10015047m
														Thhalv10028480m		Thhalv10013250m	0.0804411	Thhalv10015269m	0.0285646	Thhalv10014015m	na			Thhalv10025501m	0.457652	Thhalv10013469m	0.530719	Thhalv10020942m
														Thhalv10022697m		Thhalv10012932m	0.0808058	Thhalv10007717m	0.029078	Thhalv10015159m	na			Thhalv10017055m	0.457795	Thhalv10025967m	0.530761	Thhalv10003549m
														Thhalv10007054m		Thhalv10024845m	0.0812164	Thhalv10016622m	0.0294115	Thhalv10015176m	na			Thhalv10003632m	0.457918	Thhalv10021227m	0.531245	Thhalv10024340m
														Thhalv10001339m		Thhalv10018066m	0.0815859	Thhalv10018639m	0.0296043	Thhalv10015245m	na			Thhalv10008005m	0.458121	Thhalv10023167m	0.531399	Thhalv10009108m
														Thhalv10019255m		Thhalv10003651m	0.0818619	Thhalv10007509m	0.0296762	Thhalv10015296m	na			Thhalv10028470m	0.458367	Thhalv10020399m	0.531521	Thhalv10019857m
														Thhalv10000045m		Thhalv10022547m	0.0818724	Thhalv10025694m	0.0297752	Thhalv10015300m	na			Thhalv10018331m	0.4584	Thhalv10003706m	0.531648	Thhalv10014012m
														Thhalv10020942m		Thhalv10016510m	0.0826705	Thhalv10003133m	0.0316748	Thhalv10015308m	na			Thhalv10024610m	0.458439	Thhalv10005724m	0.531741	Thhalv10001405m
														Thhalv10027356m		Thhalv10010813m	0.082782	Thhalv10016387m	0.0327968	Thhalv10015374m	na			Thhalv10011451m	0.458672	Thhalv10003159m	0.531768	Thhalv10004076m
														Thhalv10023385m		Thhalv10014782m	0.0828792	Thhalv10002015m	0.0329105	Thhalv10015376m	na			Thhalv10013069m	0.458877	Thhalv10017676m	0.53187	Thhalv10013505m
														Thhalv10025373m		Thhalv10018006m	0.0829302	Thhalv10027956m	0.0335086	Thhalv10015380m	na			Thhalv10002656m	0.459178	Thhalv10022593m	0.532149	Thhalv10018451m
														Thhalv10020485m		Thhalv10012967m	0.0832744	Thhalv10016126m	0.0336148	Thhalv10015412m	na			Thhalv10011218m	0.459582	Thhalv10013982m	0.532292	Thhalv10012869m
														Thhalv10003539m		Thhalv10002719m	0.0836003	Thhalv10014418m	0.0337464	Thhalv10015509m	na			Thhalv10028463m	0.459686	Thhalv10010396m	0.53237	Thhalv10009096m
														Thhalv10023386m		Thhalv10018586m	0.0838884	Thhalv10020665m	0.0339401	Thhalv10015572m	na			Thhalv10000678m	0.459829	Thhalv10028548m	0.532388	Thhalv10006554m
														Thhalv10002535m		Thhalv10025298m	0.0846943	Thhalv10006634m	0.0339619	Thhalv10015629m	na			Thhalv10028407m	0.460007	Thhalv10019293m	0.532846	Thhalv10024763m
														Thhalv10028947m		Thhalv10016183m	0.084866	Thhalv10007106m	0.034161	Thhalv10015659m	na			Thhalv10005743m	0.460046	Thhalv10012932m	0.533147	Thhalv10027699m
														Thhalv10016433m		Thhalv10024825m	0.0849157	Thhalv10018077m	0.0341955	Thhalv10015747m	na			Thhalv10024713m	0.460447	Thhalv10023347m	0.533199	Thhalv10023903m
														Thhalv10002226m		Thhalv10007601m	0.085157	Thhalv10016143m	0.0344093	Thhalv10015866m	na			Thhalv10011639m	0.461061	Thhalv10008408m	0.533331	Thhalv10011312m
														Thhalv10022889m		Thhalv10007666m	0.0855039	Thhalv10027607m	0.0346792	Thhalv10016020m	na			Thhalv10019949m	0.46151	Thhalv10014824m	0.533334	Thhalv10014320m
														Thhalv10017943m		Thhalv10003133m	0.0857345	Thhalv10017001m	0.0348883	Thhalv10016540m	na			Thhalv10011406m	0.461588	Thhalv10023350m	0.533402	Thhalv10012683m
														Thhalv10002312m		Thhalv10003558m	0.0860252	Thhalv10018692m	0.0349975	Thhalv10016578m	na			Thhalv10016136m	0.462235	Thhalv10002711m	0.533549	Thhalv10021308m
														Thhalv10008183m		Thhalv10011242m	0.0861734	Thhalv10028676m	0.0353128	Thhalv10016588m	na			Thhalv10027545m	0.463806	Thhalv10014975m	0.533899	Thhalv10026434m
														Thhalv10028395m		Thhalv10006135m	0.0861904	Thhalv10003602m	0.0356883	Thhalv10017050m	na			Thhalv10005989m	0.464293	Thhalv10014023m	0.533965	Thhalv10004617m
														Thhalv10004949m		Thhalv10010225m	0.0866973	Thhalv10016022m	0.0360639	Thhalv10017174m	na			Thhalv10000151m	0.464303	Thhalv10004729m	0.534073	Thhalv10007165m
														Thhalv10016189m		Thhalv10007365m	0.0867515	Thhalv10013740m	0.0364118	Thhalv10017333m	na			Thhalv10001236m	0.464471	Thhalv10000294m	0.534116	Thhalv10018005m
														Thhalv10020901m		Thhalv10001246m	0.0871651	Thhalv10025217m	0.0364246	Thhalv10017342m	na			Thhalv10012627m	0.464591	Thhalv10014221m	0.534204	Thhalv10010131m
														Thhalv10003558m		Thhalv10020434m	0.0871771	Thhalv10026020m	0.0368078	Thhalv10017680m	na			Thhalv10028531m	0.46472	Thhalv10015394m	0.534505	Thhalv10002242m
														Thhalv10019423m		Thhalv10020417m	0.0872715	Thhalv10001384m	0.0385049	Thhalv10017694m	na			Thhalv10005078m	0.464884	Thhalv10024547m	0.53451	Thhalv10014165m
														Thhalv10002612m		Thhalv10020850m	0.0890322	Thhalv10020373m	0.0386978	Thhalv10017714m	na			Thhalv10007547m	0.465713	Thhalv10003900m	0.534589	Thhalv10005868m
														Thhalv10018250m		Thhalv10020515m	0.0893149	Thhalv10002038m	0.0397165	Thhalv10017799m	na			Thhalv10002414m	0.465734	Thhalv10021140m	0.534614	Thhalv10011353m
														Thhalv10013423m		Thhalv10023217m	0.0894974	Thhalv10024363m	0.0397301	Thhalv10017809m	na			Thhalv10006659m	0.466023	Thhalv10004993m	0.535402	Thhalv10012498m
														Thhalv10016634m		Thhalv10027934m	0.0897434	Thhalv10024740m	0.0402764	Thhalv10017854m	na			Thhalv10003871m	0.466066	Thhalv10025407m	0.535956	Thhalv10009937m
														Thhalv10002517m		Thhalv10027799m	0.0898215	Thhalv10011193m	0.0406976	Thhalv10017860m	na			Thhalv10004042m	0.466239	Thhalv10023374m	0.536101	Thhalv10003672m
														Thhalv10019460m		Thhalv10006534m	0.0902097	Thhalv10008572m	0.0409185	Thhalv10017870m	na			Thhalv10021217m	0.466695	Thhalv10017774m	0.536715	Thhalv10006939m
														Thhalv10007666m		Thhalv10024991m	0.0904357	Thhalv10010217m	0.0409417	Thhalv10017878m	na			Thhalv10003821m	0.466782	Thhalv10000666m	0.536798	Thhalv10024177m
														Thhalv10006560m		Thhalv10016290m	0.0909386	Thhalv10010090m	0.0420877	Thhalv10017896m	na			Thhalv10020042m	0.466977	Thhalv10022542m	0.537067	Thhalv10015412m
														Thhalv10026260m		Thhalv10006085m	0.0912243	Thhalv10012981m	0.0422137	Thhalv10017924m	na			Thhalv10021628m	0.467036	Thhalv10010675m	0.537386	Thhalv10025760m
														Thhalv10028759m		Thhalv10025916m	0.0914166	Thhalv10025179m	0.0426758	Thhalv10017933m	na			Thhalv10025549m	0.467142	Thhalv10018043m	0.538356	Thhalv10027873m
														Thhalv10002423m		Thhalv10016162m	0.0915132	Thhalv10010289m	0.0433149	Thhalv10018017m	na			Thhalv10016261m	0.467383	Thhalv10026387m	0.538801	Thhalv10024713m
														Thhalv10026830m		Thhalv10007596m	0.0916883	Thhalv10016510m	0.0438652	Thhalv10018219m	na			Thhalv10003925m	0.468272	Thhalv10011707m	0.539059	Thhalv10001453m
														Thhalv10023287m		Thhalv10027871m	0.0917634	Thhalv10004083m	0.0442439	Thhalv10018847m	na			Thhalv10025348m	0.468743	Thhalv10006607m	0.539103	Thhalv10001203m
														Thhalv10011351m		Thhalv10003949m	0.0918333	Thhalv10018020m	0.0445603	Thhalv10018903m	na			Thhalv10011579m	0.46885	Thhalv10026384m	0.539166	Thhalv10004539m
														Thhalv10025727m		Thhalv10016217m	0.0920048	Thhalv10009046m	0.0445652	Thhalv10019136m	na			Thhalv10010345m	0.469092	Thhalv10020804m	0.539188	Thhalv10007544m
														Thhalv10024313m		Thhalv10011324m	0.0923121	Thhalv10012715m	0.0447317	Thhalv10019292m	na			Thhalv10003738m	0.469124	Thhalv10027697m	0.539194	Thhalv10013503m
														Thhalv10012412m		Thhalv10007750m	0.0927188	Thhalv10014108m	0.0448128	Thhalv10019462m	na			Thhalv10023724m	0.469268	Thhalv10025613m	0.539378	Thhalv10027169m
														Thhalv10005081m		Thhalv10024184m	0.0928352	Thhalv10019999m	0.0450438	Thhalv10019473m	na			Thhalv10023415m	0.469465	Thhalv10020793m	0.539465	Thhalv10022149m
														Thhalv10004671m		Thhalv10008084m	0.0929993	Thhalv10009079m	0.0452768	Thhalv10019625m	na			Thhalv10016762m	0.470228	Thhalv10012570m	0.539547	Thhalv10021142m
														Thhalv10003758m		Thhalv10017205m	0.093431	Thhalv10000008m	0.0466706	Thhalv10019640m	na			Thhalv10009098m	0.470967	Thhalv10014184m	0.53957	Thhalv10003240m
														Thhalv10018787m		Thhalv10025060m	0.093559	Thhalv10012493m	0.0468057	Thhalv10019700m	na			Thhalv10023481m	0.471038	Thhalv10016544m	0.539661	Thhalv10012418m
														Thhalv10009366m		Thhalv10020769m	0.0945123	Thhalv10011316m	0.0479081	Thhalv10019759m	na			Thhalv10018246m	0.471371	Thhalv10017036m	0.539733	Thhalv10000782m
														Thhalv10020538m		Thhalv10014735m	0.0951646	Thhalv10018104m	0.048219	Thhalv10019806m	na			Thhalv10012446m	0.472133	Thhalv10014057m	0.539834	Thhalv10011201m
														Thhalv10020482m		Thhalv10017560m	0.0952523	Thhalv10003188m	0.04883	Thhalv10019954m	na			Thhalv10021075m	0.472473	Thhalv10008141m	0.540124	Thhalv10028171m
														Thhalv10024204m		Thhalv10028854m	0.0955062	Thhalv10024292m	0.0489688	Thhalv10020501m	na			Thhalv10018370m	0.472762	Thhalv10025233m	0.540186	Thhalv10022835m
														Thhalv10010931m		Thhalv10002569m	0.095624	Thhalv10003814m	0.0490415	Thhalv10020543m	na			Thhalv10003686m	0.473055	Thhalv10000026m	0.54039	Thhalv10003536m
														Thhalv10023509m		Thhalv10023646m	0.0957407	Thhalv10024555m	0.0496611	Thhalv10020682m	na			Thhalv10005812m	0.473497	Thhalv10013274m	0.540408	Thhalv10014671m
														Thhalv10025549m		Thhalv10004010m	0.0958519	Thhalv10003525m	0.0505751	Thhalv10020884m	na			Thhalv10019179m	0.473526	Thhalv10001293m	0.541455	Thhalv10006479m
														Thhalv10016396m		Thhalv10022528m	0.0959202	Thhalv10023233m	0.0518245	Thhalv10021042m	na			Thhalv10004017m	0.473596	Thhalv10021577m	0.541625	Thhalv10002486m
														Thhalv10006254m		Thhalv10016179m	0.0960542	Thhalv10006562m	0.0519863	Thhalv10021203m	na			Thhalv10004497m	0.473963	Thhalv10018636m	0.541636	Thhalv10021329m
														Thhalv10015301m		Thhalv10022598m	0.0962807	Thhalv10022557m	0.0520882	Thhalv10021213m	na			Thhalv10015813m	0.473979	Thhalv10004220m	0.541796	Thhalv10005736m
														Thhalv10005160m		Thhalv10012897m	0.0967533	Thhalv10017936m	0.0521464	Thhalv10021448m	na			Thhalv10009075m	0.474273	Thhalv10025216m	0.542098	Thhalv10024945m
														Thhalv10014829m		Thhalv10008444m	0.0971884	Thhalv10016623m	0.0522129	Thhalv10021621m	na			Thhalv10011200m	0.474558	Thhalv10021106m	0.542143	Thhalv10003643m
														Thhalv10006525m		Thhalv10028490m	0.0975948	Thhalv10016780m	0.052391	Thhalv10021660m	na			Thhalv10006698m	0.47472	Thhalv10007084m	0.542309	Thhalv10029499m
														Thhalv10011038m		Thhalv10013566m	0.0978185	Thhalv10022881m	0.0529839	Thhalv10021822m	na			Thhalv10021121m	0.475027	Thhalv10007825m	0.542317	Thhalv10005924m
														Thhalv10004486m		Thhalv10006538m	0.098605	Thhalv10005851m	0.0542393	Thhalv10021859m	na			Thhalv10010173m	0.475266	Thhalv10007846m	0.542318	Thhalv10023695m
														Thhalv10007436m		Thhalv10016258m	0.0988056	Thhalv10012690m	0.0547918	Thhalv10021921m	na			Thhalv10004894m	0.475379	Thhalv10011787m	0.542334	Thhalv10019159m
														Thhalv10007759m		Thhalv10027656m	0.098881	Thhalv10019980m	0.0547958	Thhalv10022069m	na			Thhalv10016444m	0.475422	Thhalv10015590m	0.5425	Thhalv10024273m
														Thhalv10024584m		Thhalv10002588m	0.0995124	Thhalv10026725m	0.0550448	Thhalv10022089m	na			Thhalv10029001m	0.475426	Thhalv10008894m	0.542567	Thhalv10020856m
														Thhalv10001464m		Thhalv10023443m	0.0997255	Thhalv10027717m	0.0553756	Thhalv10022166m	na			Thhalv10011605m	0.47546	Thhalv10009032m	0.542671	Thhalv10022054m
														Thhalv10025907m		Thhalv10027341m	0.100281	Thhalv10006616m	0.0554621	Thhalv10022263m	na			Thhalv10029236m	0.475687	Thhalv10025677m	0.542785	Thhalv10011324m
														Thhalv10020029m		Thhalv10025014m	0.100529	Thhalv10009713m	0.0556352	Thhalv10022285m	na			Thhalv10028200m	0.475864	Thhalv10007193m	0.542829	Thhalv10029009m
														Thhalv10021989m		Thhalv10028367m	0.100884	Thhalv10012747m	0.0559798	Thhalv10022315m	na			Thhalv10011414m	0.475911	Thhalv10025548m	0.542864	Thhalv10011438m
														Thhalv10016463m		Thhalv10009851m	0.101055	Thhalv10013557m	0.0561172	Thhalv10022320m	na			Thhalv10028382m	0.476018	Thhalv10012867m	0.543245	Thhalv10024250m
														Thhalv10006859m		Thhalv10018372m	0.101564	Thhalv10017205m	0.0564047	Thhalv10022332m	na			Thhalv10012680m	0.476434	Thhalv10006076m	0.543323	Thhalv10006742m
														Thhalv10015019m		Thhalv10010171m	0.101701	Thhalv10005254m	0.0565367	Thhalv10022341m	na			Thhalv10000122m	0.476526	Thhalv10004527m	0.54339	Thhalv10013651m
														Thhalv10001949m		Thhalv10025347m	0.101729	Thhalv10007758m	0.0572696	Thhalv10022358m	na			Thhalv10008377m	0.476615	Thhalv10021647m	0.543481	Thhalv10020480m
														Thhalv10023706m		Thhalv10014824m	0.102688	Thhalv10009035m	0.0581309	Thhalv10022420m	na			Thhalv10016709m	0.476708	Thhalv10004817m	0.543558	Thhalv10011254m
														Thhalv10026728m		Thhalv10011327m	0.103073	Thhalv10008269m	0.0585184	Thhalv10022556m	na			Thhalv10028955m	0.47694	Thhalv10020156m	0.543992	Thhalv10016166m
														Thhalv10021886m		Thhalv10010050m	0.103391	Thhalv10011201m	0.0586378	Thhalv10022830m	na			Thhalv10021197m	0.477163	Thhalv10010930m	0.544027	Thhalv10008675m
														Thhalv10029421m		Thhalv10001582m	0.103409	Thhalv10018353m	0.0586722	Thhalv10022845m	na			Thhalv10016162m	0.477238	Thhalv10022771m	0.544059	Thhalv10020718m
														Thhalv10010171m		Thhalv10013209m	0.103535	Thhalv10027948m	0.0587233	Thhalv10023052m	na			Thhalv10027697m	0.477338	Thhalv10014843m	0.544453	Thhalv10019178m
														Thhalv10016165m		Thhalv10027618m	0.103921	Thhalv10024185m	0.0590949	Thhalv10023151m	na			Thhalv10011582m	0.477394	Thhalv10001503m	0.54453	Thhalv10004546m
														Thhalv10013691m		Thhalv10027659m	0.104065	Thhalv10001935m	0.0593401	Thhalv10023162m	na			Thhalv10020029m	0.477494	Thhalv10020105m	0.54468	Thhalv10006306m
														Thhalv10018112m		Thhalv10016401m	0.10415	Thhalv10004131m	0.0600833	Thhalv10023569m	na			Thhalv10005443m	0.477585	Thhalv10010259m	0.544841	Thhalv10001019m
														Thhalv10006521m		Thhalv10024181m	0.104406	Thhalv10007122m	0.0605532	Thhalv10023572m	na			Thhalv10016151m	0.477782	Thhalv10001460m	0.544921	Thhalv10026797m
														Thhalv10003602m		Thhalv10009046m	0.105052	Thhalv10013369m	0.0615756	Thhalv10023578m	na			Thhalv10002686m	0.478023	Thhalv10007829m	0.545085	Thhalv10010745m
														Thhalv10018661m		Thhalv10011175m	0.105142	Thhalv10012781m	0.0625532	Thhalv10023653m	na			Thhalv10007273m	0.478155	Thhalv10028533m	0.545526	Thhalv10011414m
														Thhalv10016074m		Thhalv10006409m	0.105485	Thhalv10004998m	0.0625764	Thhalv10024013m	na			Thhalv10016156m	0.478229	Thhalv10019877m	0.545976	Thhalv10004109m
														Thhalv10024342m		Thhalv10004880m	0.105546	Thhalv10027829m	0.0631069	Thhalv10024076m	na			Thhalv10013229m	0.478316	Thhalv10022861m	0.546045	Thhalv10018221m
														Thhalv10017714m		Thhalv10006636m	0.105572	Thhalv10007162m	0.0638362	Thhalv10024103m	na			Thhalv10006925m	0.478894	Thhalv10018881m	0.546085	Thhalv10023224m
														Thhalv10021194m		Thhalv10013455m	0.105616	Thhalv10010700m	0.0645116	Thhalv10024148m	na			Thhalv10026658m	0.479114	Thhalv10024271m	0.54688	Thhalv10020704m
														Thhalv10016007m		Thhalv10013883m	0.106455	Thhalv10025307m	0.0646596	Thhalv10024428m	na			Thhalv10000739m	0.479296	Thhalv10003536m	0.547001	Thhalv10025550m
														Thhalv10028887m		Thhalv10028563m	0.106509	Thhalv10012680m	0.0646828	Thhalv10024647m	na			Thhalv10012554m	0.479948	Thhalv10007687m	0.547164	Thhalv10027083m
														Thhalv10010395m		Thhalv10018394m	0.106801	Thhalv10016401m	0.0649341	Thhalv10024681m	na			Thhalv10026393m	0.480014	Thhalv10001656m	0.547241	Thhalv10001431m
														Thhalv10019370m		Thhalv10016331m	0.106872	Thhalv10006572m	0.0650108	Thhalv10024777m	na			Thhalv10011657m	0.480228	Thhalv10004831m	0.547253	Thhalv10021097m
														Thhalv10006134m		Thhalv10010194m	0.107194	Thhalv10003453m	0.0651219	Thhalv10025089m	na			Thhalv10020339m	0.48046	Thhalv10010115m	0.547606	Thhalv10012482m
														Thhalv10028777m		Thhalv10010059m	0.107197	Thhalv10004194m	0.0652918	Thhalv10025436m	na			Thhalv10015336m	0.481133	Thhalv10008944m	0.547629	Thhalv10004391m
														Thhalv10021334m		Thhalv10025345m	0.107237	Thhalv10021940m	0.0653084	Thhalv10025501m	na			Thhalv10025036m	0.481409	Thhalv10005798m	0.547681	Thhalv10019899m
														Thhalv10002817m		Thhalv10016128m	0.107987	Thhalv10010255m	0.0653938	Thhalv10025504m	na			Thhalv10027854m	0.481484	Thhalv10000988m	0.548012	Thhalv10014706m
[truncated: 4,448 more rows]
