# Supplementary material for: Epimutations are associated with CHROMOMETHYLASE 3-induced de novo DNA methylation
Source: eLife. 2019 Jul 29;8:e47891. doi: 10.7554/eLife.47891 (PMC6663294; doi:10.7554/eLife.47891)
Supplement: Supplementary file 6. [file elife-47891-supp6.xlsx]

## Sheet: Table S6A. down regulated genes
Supplementary file 6A. Genes with less than or equal to -2 log2 fold change in expression in AtCMT3 expressing lines.
AtCMT3-L1T3	AtCMT3-L1T4	AtCMT3-L1T5	AtCMT3-L2T3	AtCMT3-L2T4	AtCMT3-L2T5	AtCMT3-L2T6	AtCMT3-L3T2	AtCMT3-L3T2b
Thhalv10023421m	Thhalv10005858m	Thhalv10008528m	Thhalv10018785m	Thhalv10007936m	Thhalv10007336m	Thhalv10019129m	Thhalv10019566m	Thhalv10000348m
Thhalv10026537m	Thhalv10007936m	Thhalv10027653m	Thhalv10013476m	Thhalv10013821m	Thhalv10001409m	Thhalv10000335m	Thhalv10025138m	Thhalv10005858m
Thhalv10015137m	Thhalv10004537m	Thhalv10014371m	Thhalv10018143m	Thhalv10025055m	Thhalv10007549m	Thhalv10017485m	Thhalv10019151m	Thhalv10015302m
Thhalv10010985m	Thhalv10010399m	Thhalv10005858m	Thhalv10028733m	Thhalv10004537m	Thhalv10019151m	Thhalv10000348m	Thhalv10008912m	Thhalv10013774m
Thhalv10023810m	Thhalv10021007m	Thhalv10009060m	Thhalv10027786m	Thhalv10021007m	Thhalv10029040m	Thhalv10019151m	Thhalv10019095m	Thhalv10027117m
Thhalv10010521m	Thhalv10003227m	Thhalv10001714m	Thhalv10015137m	Thhalv10007028m	Thhalv10003227m	Thhalv10025167m	Thhalv10003365m	Thhalv10003303m
Thhalv10017424m	Thhalv10029040m	Thhalv10009374m	Thhalv10028330m	Thhalv10006477m	Thhalv10007352m	Thhalv10007549m	Thhalv10008528m	Thhalv10018763m
Thhalv10004597m	Thhalv10024828m	Thhalv10010513m	Thhalv10017982m	Thhalv10008431m	Thhalv10025167m	Thhalv10007502m	Thhalv10020040m	Thhalv10026723m
Thhalv10019117m	Thhalv10029532m	Thhalv10020963m	Thhalv10019129m	Thhalv10002839m	Thhalv10025138m	Thhalv10024981m	Thhalv10026985m	Thhalv10025999m
Thhalv10003333m	Thhalv10011385m	Thhalv10013397m	Thhalv10014753m	Thhalv10013476m	Thhalv10013471m	Thhalv10013093m	Thhalv10021149m	Thhalv10013861m
Thhalv10022930m	Thhalv10013821m	Thhalv10017658m	Thhalv10021007m	Thhalv10000134m	Thhalv10004537m	Thhalv10007341m	Thhalv10012563m	Thhalv10000299m
Thhalv10015116m	Thhalv10025575m	Thhalv10025766m	Thhalv10019485m	Thhalv10017658m	Thhalv10016436m	Thhalv10013472m	Thhalv10021660m	Thhalv10014071m
Thhalv10029198m	Thhalv10016838m	Thhalv10014558m	Thhalv10023666m	Thhalv10007570m	Thhalv10009060m	Thhalv10014478m	Thhalv10018763m	Thhalv10000355m
Thhalv10000535m	Thhalv10003303m	Thhalv10019550m	Thhalv10019095m	Thhalv10010326m	Thhalv10006564m	Thhalv10014105m	Thhalv10009060m	Thhalv10011572m
Thhalv10002809m	Thhalv10013471m	Thhalv10016867m	Thhalv10010620m	Thhalv10025118m	Thhalv10029036m	Thhalv10014733m	Thhalv10020376m	Thhalv10011384m
Thhalv10003045m	Thhalv10017395m	Thhalv10027117m	Thhalv10015142m	Thhalv10013397m	Thhalv10014654m	Thhalv10026404m	Thhalv10026308m	Thhalv10000335m
Thhalv10008116m	Thhalv10008584m	Thhalv10010459m	Thhalv10019748m	Thhalv10000677m	Thhalv10000844m	Thhalv10015749m	Thhalv10015302m	Thhalv10025450m
Thhalv10023601m	Thhalv10000134m	Thhalv10000355m	Thhalv10003305m	Thhalv10017485m	Thhalv10004202m	Thhalv10000324m	Thhalv10014083m	Thhalv10009026m
Thhalv10011844m	Thhalv10014654m	Thhalv10026308m	Thhalv10006407m	Thhalv10026647m	Thhalv10019035m	Thhalv10009080m	Thhalv10026403m	Thhalv10008528m
Thhalv10019790m	Thhalv10007549m	Thhalv10018763m	Thhalv10005858m	Thhalv10018691m	Thhalv10020963m	Thhalv10021007m	Thhalv10018786m	Thhalv10021397m
Thhalv10014789m	Thhalv10026727m	Thhalv10018743m	Thhalv10002974m	Thhalv10005519m	Thhalv10025575m	Thhalv10025575m	Thhalv10001409m	Thhalv10016209m
Thhalv10025079m	Thhalv10010326m	Thhalv10000329m	Thhalv10010805m	Thhalv10003923m	Thhalv10026465m	Thhalv10007856m	Thhalv10013317m	Thhalv10008008m
Thhalv10007299m	Thhalv10010513m	Thhalv10026708m	Thhalv10023421m	Thhalv10002919m	Thhalv10024828m	Thhalv10021149m	Thhalv10006215m	Thhalv10021691m
Thhalv10015027m	Thhalv10018691m	Thhalv10026727m	Thhalv10019499m	Thhalv10014964m	Thhalv10023782m	Thhalv10011384m	Thhalv10009705m	Thhalv10021951m
Thhalv10002333m	Thhalv10013472m	Thhalv10026881m	Thhalv10027927m	Thhalv10021547m	Thhalv10005886m	Thhalv10012786m	Thhalv10010513m	Thhalv10009571m
Thhalv10009534m	Thhalv10000306m	Thhalv10000348m	Thhalv10026450m	Thhalv10001276m	Thhalv10022120m	Thhalv10000513m	Thhalv10020963m	Thhalv10020952m
Thhalv10004127m	Thhalv10025167m	Thhalv10024716m	Thhalv10001997m	Thhalv10012786m	Thhalv10017662m	Thhalv10014700m	Thhalv10013861m	Thhalv10000329m
Thhalv10016196m	Thhalv10013093m	Thhalv10018691m	Thhalv10016838m	Thhalv10026537m	Thhalv10022105m	Thhalv10024166m	Thhalv10023372m	Thhalv10028293m
Thhalv10025317m	Thhalv10027234m	Thhalv10000677m	Thhalv10010531m	Thhalv10000299m	Thhalv10022630m	Thhalv10009327m	Thhalv10017532m	Thhalv10027443m
Thhalv10002773m	Thhalv10007028m	Thhalv10015826m	Thhalv10026998m	Thhalv10005858m	Thhalv10010513m	Thhalv10015302m	Thhalv10013774m	Thhalv10019566m
Thhalv10001691m	Thhalv10025999m	Thhalv10017375m	Thhalv10015606m	Thhalv10018830m	Thhalv10010521m	Thhalv10026069m	Thhalv10007347m	Thhalv10009669m
Thhalv10001059m	Thhalv10013371m	Thhalv10026341m	Thhalv10019214m	Thhalv10000560m	Thhalv10017502m	Thhalv10007336m	Thhalv10027117m	Thhalv10020508m
Thhalv10017258m	Thhalv10017485m	Thhalv10004356m	Thhalv10013645m	Thhalv10018918m	Thhalv10020937m	Thhalv10004537m	Thhalv10023420m	Thhalv10014420m
Thhalv10026069m	Thhalv10029104m	Thhalv10000560m	Thhalv10002691m	Thhalv10026318m	Thhalv10021723m	Thhalv10019395m	Thhalv10009374m	Thhalv10016141m
Thhalv10010620m	Thhalv10007341m	Thhalv10000335m	Thhalv10022414m	Thhalv10025720m	Thhalv10017653m	Thhalv10016552m	Thhalv10020122m	Thhalv10005173m
Thhalv10023765m	Thhalv10002839m	Thhalv10017726m	Thhalv10016927m	Thhalv10015655m	Thhalv10014700m	Thhalv10017750m	Thhalv10005285m	Thhalv10014937m
Thhalv10025483m	Thhalv10026536m	Thhalv10012386m	Thhalv10000299m	Thhalv10023601m	Thhalv10018781m	Thhalv10004067m	Thhalv10001746m	Thhalv10029217m
Thhalv10028561m	Thhalv10019095m	Thhalv10007180m	Thhalv10012174m	Thhalv10016867m	Thhalv10007341m	Thhalv10007489m	Thhalv10024528m	Thhalv10011733m
Thhalv10023794m	Thhalv10008431m	Thhalv10002839m	Thhalv10024828m	Thhalv10026404m	Thhalv10011584m	Thhalv10026864m	Thhalv10009026m	Thhalv10022142m
Thhalv10018689m	Thhalv10018492m	Thhalv10010841m	Thhalv10028681m	Thhalv10026069m	Thhalv10013472m	Thhalv10022890m	Thhalv10019395m	Thhalv10023186m
Thhalv10022002m	Thhalv10005519m	Thhalv10010304m	Thhalv10025483m	Thhalv10016439m	Thhalv10026864m	Thhalv10027756m	Thhalv10016141m	Thhalv10021846m
Thhalv10021891m	Thhalv10007769m	Thhalv10015027m	Thhalv10006332m	Thhalv10018492m	Thhalv10017658m	Thhalv10024716m	Thhalv10015148m	Thhalv10015465m
Thhalv10029253m	Thhalv10003923m	Thhalv10025491m	Thhalv10014547m	Thhalv10007341m	Thhalv10009119m	Thhalv10021011m	Thhalv10017375m	Thhalv10000651m
Thhalv10000893m	Thhalv10025720m	Thhalv10015637m	Thhalv10014493m	Thhalv10027991m	Thhalv10024716m	Thhalv10000103m	Thhalv10017726m	Thhalv10020376m
Thhalv10026708m	Thhalv10015637m	Thhalv10007336m	Thhalv10025376m	Thhalv10026588m	Thhalv10000170m	Thhalv10026403m	Thhalv10021726m	Thhalv10010278m
Thhalv10000299m	Thhalv10014964m	Thhalv10014733m	Thhalv10025005m	Thhalv10010045m	Thhalv10000299m	Thhalv10028584m	Thhalv10008406m	Thhalv10029040m
Thhalv10002084m	Thhalv10009060m	Thhalv10014420m	Thhalv10025999m	Thhalv10016879m	Thhalv10018812m	Thhalv10026512m	Thhalv10028293m	Thhalv10008275m
Thhalv10015131m	Thhalv10003098m	Thhalv10023782m	Thhalv10016119m	Thhalv10014913m	Thhalv10014326m	Thhalv10006577m	Thhalv10019036m	Thhalv10019119m
Thhalv10013579m	Thhalv10017750m	Thhalv10029473m	Thhalv10003918m	Thhalv10014792m	Thhalv10007936m	Thhalv10014083m	Thhalv10001755m	Thhalv10004333m
Thhalv10027501m	Thhalv10002501m	Thhalv10008370m	Thhalv10008116m	Thhalv10021660m	Thhalv10007489m	Thhalv10016439m	Thhalv10008980m	Thhalv10027927m
Thhalv10009060m	Thhalv10013214m	Thhalv10029040m	Thhalv10017320m	Thhalv10010985m	Thhalv10004581m	Thhalv10027359m	Thhalv10025806m	Thhalv10019036m
Thhalv10006407m	Thhalv10003240m	Thhalv10015964m	Thhalv10021806m	Thhalv10013916m	Thhalv10010620m	Thhalv10025055m	Thhalv10021397m	Thhalv10010235m
Thhalv10019477m	Thhalv10014753m	Thhalv10007815m	Thhalv10015764m	Thhalv10013214m	Thhalv10013861m	Thhalv10014724m	Thhalv10007502m	Thhalv10007769m
Thhalv10016441m	Thhalv10024981m	Thhalv10013214m	Thhalv10027332m	Thhalv10009060m	Thhalv10017750m	Thhalv10014242m	Thhalv10007352m	Thhalv10028508m
Thhalv10016838m	Thhalv10022630m	Thhalv10003305m	Thhalv10023810m	Thhalv10003240m	Thhalv10027756m	Thhalv10025683m	Thhalv10010970m	Thhalv10014792m
Thhalv10008815m	Thhalv10018849m	Thhalv10022915m	Thhalv10008166m	Thhalv10029512m	Thhalv10027859m	Thhalv10008117m	Thhalv10000844m	Thhalv10012949m
Thhalv10014870m	Thhalv10016927m	Thhalv10013916m		Thhalv10003303m	Thhalv10006563m	Thhalv10023782m	Thhalv10007336m	Thhalv10010473m
Thhalv10008606m	Thhalv10026069m	Thhalv10008154m		Thhalv10007360m	Thhalv10018786m	Thhalv10026033m	Thhalv10000170m	Thhalv10023197m
Thhalv10017978m	Thhalv10022099m	Thhalv10007769m		Thhalv10019363m	Thhalv10015302m	Thhalv10021824m	Thhalv10005173m	Thhalv10017153m
Thhalv10010304m	Thhalv10014493m	Thhalv10026560m		Thhalv10014753m	Thhalv10017485m	Thhalv10018895m	Thhalv10023411m	Thhalv10023331m
	Thhalv10026404m	Thhalv10025300m		Thhalv10024445m	Thhalv10007769m	Thhalv10028448m	Thhalv10000717m	Thhalv10015027m
	Thhalv10008116m	Thhalv10008431m		Thhalv10026881m	Thhalv10017628m	Thhalv10022908m	Thhalv10007341m	Thhalv10010459m
	Thhalv10004863m	Thhalv10017891m		Thhalv10027747m	Thhalv10025999m	Thhalv10027709m	Thhalv10010324m	Thhalv10009968m
	Thhalv10015465m	Thhalv10019672m		Thhalv10002809m	Thhalv10013093m	Thhalv10010144m	Thhalv10017460m	Thhalv10015116m
	Thhalv10027653m	Thhalv10018849m		Thhalv10003045m	Thhalv10013317m	Thhalv10027859m	Thhalv10009327m	Thhalv10000677m
	Thhalv10001544m	Thhalv10013861m		Thhalv10009577m	Thhalv10027359m	Thhalv10027332m	Thhalv10012786m	Thhalv10007384m
	Thhalv10013745m	Thhalv10018987m		Thhalv10014029m	Thhalv10018830m	Thhalv10014551m	Thhalv10026339m	Thhalv10008415m
	Thhalv10021660m	Thhalv10019035m		Thhalv10025356m	Thhalv10009080m	Thhalv10027002m	Thhalv10026950m	Thhalv10011239m
	Thhalv10014816m	Thhalv10006477m		Thhalv10007769m	Thhalv10005519m	Thhalv10009955m	Thhalv10014029m	Thhalv10008117m
	Thhalv10021824m	Thhalv10005352m		Thhalv10008406m	Thhalv10009571m	Thhalv10007302m	Thhalv10011772m	Thhalv10001746m
	Thhalv10009342m	Thhalv10026454m		Thhalv10010399m	Thhalv10013476m	Thhalv10016497m	Thhalv10023666m	Thhalv10014666m
	Thhalv10012786m	Thhalv10007341m		Thhalv10006268m	Thhalv10025059m	Thhalv10015427m	Thhalv10014734m	Thhalv10020719m
	Thhalv10017726m	Thhalv10000531m		Thhalv10014816m	Thhalv10014724m	Thhalv10016482m	Thhalv10019499m	Thhalv10000560m
	Thhalv10007336m	Thhalv10015740m		Thhalv10017424m	Thhalv10019396m	Thhalv10019398m	Thhalv10015065m	Thhalv10011834m
	Thhalv10026403m	Thhalv10001240m		Thhalv10006407m	Thhalv10017840m	Thhalv10001409m	Thhalv10021951m	Thhalv10024716m
	Thhalv10010053m	Thhalv10010867m		Thhalv10025206m	Thhalv10004080m	Thhalv10004065m	Thhalv10018781m	Thhalv10000662m
	Thhalv10007815m	Thhalv10018830m		Thhalv10020963m	Thhalv10017180m	Thhalv10009674m	Thhalv10010304m	Thhalv10019748m
	Thhalv10007489m	Thhalv10014767m		Thhalv10025766m	Thhalv10007815m	Thhalv10028339m	Thhalv10025491m	Thhalv10028997m
	Thhalv10024716m	Thhalv10001209m		Thhalv10011828m	Thhalv10022890m	Thhalv10018849m	Thhalv10008728m	Thhalv10013397m
	Thhalv10009242m	Thhalv10011676m		Thhalv10013093m	Thhalv10023687m	Thhalv10015826m	Thhalv10007664m	Thhalv10015637m
	Thhalv10025072m	Thhalv10011384m		Thhalv10009034m	Thhalv10007502m	Thhalv10008912m	Thhalv10029473m	Thhalv10010463m
	Thhalv10029512m	Thhalv10027332m		Thhalv10011942m	Thhalv10002501m	Thhalv10027117m	Thhalv10013476m	Thhalv10008322m
	Thhalv10002495m	Thhalv10026465m		Thhalv10024122m	Thhalv10013821m	Thhalv10017726m	Thhalv10019385m	Thhalv10000967m
	Thhalv10023434m	Thhalv10024976m		Thhalv10001056m	Thhalv10027117m	Thhalv10010531m	Thhalv10000375m	Thhalv10006395m
	Thhalv10016965m	Thhalv10006215m		Thhalv10026843m	Thhalv10008415m	Thhalv10011676m	Thhalv10004356m	Thhalv10005285m
	Thhalv10018918m	Thhalv10009262m		Thhalv10014234m	Thhalv10007360m	Thhalv10024122m	Thhalv10008154m	Thhalv10011458m
	Thhalv10029531m	Thhalv10010053m		Thhalv10014478m	Thhalv10011942m	Thhalv10022717m	Thhalv10008322m	Thhalv10026337m
	Thhalv10007502m	Thhalv10009394m		Thhalv10000375m	Thhalv10016730m	Thhalv10023585m	Thhalv10028586m	Thhalv10000535m
	Thhalv10027332m	Thhalv10013271m		Thhalv10026809m	Thhalv10028584m	Thhalv10014029m	Thhalv10017502m	Thhalv10027234m
	Thhalv10018743m	Thhalv10008991m		Thhalv10006043m	Thhalv10000933m	Thhalv10018830m	Thhalv10017054m	Thhalv10004693m
	Thhalv10016879m	Thhalv10022784m		Thhalv10017750m	Thhalv10009262m	Thhalv10021660m	Thhalv10023540m	Thhalv10029117m
	Thhalv10000103m	Thhalv10002809m		Thhalv10014123m	Thhalv10026244m	Thhalv10014989m	Thhalv10026602m	Thhalv10014724m
	Thhalv10019151m	Thhalv10003045m		Thhalv10007815m	Thhalv10001451m	Thhalv10002839m	Thhalv10024670m	Thhalv10027738m
	Thhalv10025766m	Thhalv10016633m		Thhalv10007914m	Thhalv10024528m	Thhalv10020376m	Thhalv10029040m	Thhalv10025720m
	Thhalv10021011m	Thhalv10004354m		Thhalv10010466m	Thhalv10006331m	Thhalv10008415m	Thhalv10022634m	Thhalv10005237m
	Thhalv10004994m	Thhalv10021951m		Thhalv10022139m	Thhalv10011828m	Thhalv10008419m	Thhalv10008241m	Thhalv10009704m
	Thhalv10001409m	Thhalv10005229m		Thhalv10008912m	Thhalv10018691m	Thhalv10019041m	Thhalv10008706m	Thhalv10009060m
	Thhalv10003262m	Thhalv10007979m		Thhalv10021691m	Thhalv10006835m	Thhalv10017257m	Thhalv10020911m	Thhalv10014734m
	Thhalv10000461m	Thhalv10017750m		Thhalv10026602m	Thhalv10023540m	Thhalv10010513m	Thhalv10009585m	Thhalv10009068m
	Thhalv10024122m	Thhalv10003894m		Thhalv10014745m	Thhalv10016692m	Thhalv10001544m	Thhalv10016692m	Thhalv10021547m
	Thhalv10026560m	Thhalv10021397m		Thhalv10027332m	Thhalv10013289m	Thhalv10020963m	Thhalv10010836m	Thhalv10015228m
	Thhalv10018830m	Thhalv10017963m		Thhalv10028153m	Thhalv10004863m	Thhalv10015740m	Thhalv10024524m	Thhalv10001989m
	Thhalv10015655m	Thhalv10011923m		Thhalv10019748m	Thhalv10027738m	Thhalv10020520m	Thhalv10019035m	Thhalv10017750m
	Thhalv10020963m	Thhalv10002143m		Thhalv10009441m	Thhalv10013478m	Thhalv10020719m	Thhalv10013478m	Thhalv10008166m
	Thhalv10006221m	Thhalv10009119m		Thhalv10028330m	Thhalv10018597m	Thhalv10014884m	Thhalv10025766m	Thhalv10019214m
	Thhalv10026308m	Thhalv10023540m		Thhalv10026705m	Thhalv10000717m	Thhalv10010020m	Thhalv10002045m	Thhalv10007970m
	Thhalv10026602m	Thhalv10029446m		Thhalv10023782m	Thhalv10013981m	Thhalv10025371m	Thhalv10016291m	Thhalv10028733m
	Thhalv10016730m	Thhalv10010486m		Thhalv10016620m	Thhalv10017218m	Thhalv10001647m	Thhalv10021505m	Thhalv10016482m
	Thhalv10027709m	Thhalv10018851m		Thhalv10021951m	Thhalv10021007m	Thhalv10017432m	Thhalv10009394m	Thhalv10013093m
	Thhalv10008415m	Thhalv10026602m		Thhalv10017395m	Thhalv10000134m	Thhalv10018894m	Thhalv10029446m	Thhalv10005120m
	Thhalv10019129m	Thhalv10009669m		Thhalv10011446m	Thhalv10015655m	Thhalv10019748m	Thhalv10016008m	Thhalv10000934m
	Thhalv10016552m	Thhalv10003098m		Thhalv10015260m	Thhalv10017395m	Thhalv10019187m	Thhalv10013271m	Thhalv10010053m
	Thhalv10006043m	Thhalv10009901m		Thhalv10017789m	Thhalv10018378m	Thhalv10004824m	Thhalv10021011m	Thhalv10014719m
	Thhalv10014724m	Thhalv10019748m		Thhalv10010486m	Thhalv10024979m	Thhalv10018244m	Thhalv10014420m	Thhalv10011223m
	Thhalv10004333m	Thhalv10001409m		Thhalv10023186m	Thhalv10010531m	Thhalv10001746m	Thhalv10002079m	Thhalv10017460m
	Thhalv10025206m	Thhalv10008241m		Thhalv10010314m	Thhalv10017257m	Thhalv10010304m	Thhalv10007815m	Thhalv10011923m
	Thhalv10026023m	Thhalv10012840m		Thhalv10002773m	Thhalv10026339m	Thhalv10001530m	Thhalv10016921m	Thhalv10014789m
	Thhalv10027117m	Thhalv10014083m		Thhalv10006221m	Thhalv10026512m	Thhalv10001226m	Thhalv10009342m	Thhalv10009957m
	Thhalv10004824m	Thhalv10026675m		Thhalv10021716m	Thhalv10008419m	Thhalv10020937m	Thhalv10021161m	Thhalv10014700m
	Thhalv10017375m	Thhalv10015815m		Thhalv10015839m	Thhalv10020122m	Thhalv10013478m	Thhalv10015158m	Thhalv10026560m
	Thhalv10020712m	Thhalv10023726m		Thhalv10029532m	Thhalv10003430m	Thhalv10005707m	Thhalv10027846m	Thhalv10007499m
	Thhalv10016482m	Thhalv10009342m		Thhalv10026767m	Thhalv10017181m	Thhalv10020926m	Thhalv10000531m	Thhalv10027786m
	Thhalv10027200m	Thhalv10016838m		Thhalv10024932m	Thhalv10019395m	Thhalv10001533m	Thhalv10019396m	Thhalv10014767m
	Thhalv10027460m	Thhalv10017054m		Thhalv10008571m	Thhalv10024981m	Thhalv10009242m	Thhalv10007970m	Thhalv10017316m
	Thhalv10014029m	Thhalv10028293m		Thhalv10004860m	Thhalv10014493m	Thhalv10026372m	Thhalv10023270m	Thhalv10022002m
	Thhalv10026537m	Thhalv10018786m		Thhalv10019395m	Thhalv10008776m	Thhalv10015606m	Thhalv10016058m	Thhalv10018849m
	Thhalv10020581m	Thhalv10010648m		Thhalv10004356m	Thhalv10016497m	Thhalv10000717m	Thhalv10010531m	Thhalv10018830m
	Thhalv10027859m	Thhalv10016439m		Thhalv10017273m	Thhalv10025746m	Thhalv10026308m	Thhalv10009262m	Thhalv10017891m
	Thhalv10007352m	Thhalv10011834m		Thhalv10020581m	Thhalv10028502m	Thhalv10015764m	Thhalv10021229m	Thhalv10026809m
	Thhalv10002691m	Thhalv10011572m		Thhalv10017726m	Thhalv10015027m	Thhalv10012384m	Thhalv10029144m	Thhalv10004897m
	Thhalv10027991m	Thhalv10010970m		Thhalv10017375m	Thhalv10024859m	Thhalv10011446m	Thhalv10026723m	Thhalv10022110m
	Thhalv10006268m	Thhalv10021547m		Thhalv10010513m	Thhalv10018918m	Thhalv10021557m	Thhalv10021824m	Thhalv10025766m
	Thhalv10016620m	Thhalv10025818m		Thhalv10014420m	Thhalv10018492m	Thhalv10026647m	Thhalv10010400m	Thhalv10029036m
	Thhalv10004870m	Thhalv10007944m		Thhalv10019151m	Thhalv10004824m	Thhalv10027234m	Thhalv10028448m	Thhalv10014394m
	Thhalv10017424m	Thhalv10019374m		Thhalv10021220m	Thhalv10009968m	Thhalv10008431m	Thhalv10014258m	Thhalv10004974m
	Thhalv10017662m	Thhalv10011577m		Thhalv10021415m	Thhalv10007028m	Thhalv10014841m	Thhalv10017628m	Thhalv10015529m
	Thhalv10001746m	Thhalv10008322m		Thhalv10008116m	Thhalv10029063m	Thhalv10008116m	Thhalv10011902m	Thhalv10022430m
	Thhalv10006477m	Thhalv10022947m		Thhalv10029104m	Thhalv10009242m	Thhalv10007352m	Thhalv10011384m	Thhalv10009062m
	Thhalv10015826m	Thhalv10012786m		Thhalv10002741m	Thhalv10009016m	Thhalv10000533m	Thhalv10008985m	Thhalv10015826m
	Thhalv10011446m	Thhalv10008117m		Thhalv10002847m	Thhalv10025118m	Thhalv10000531m	Thhalv10010620m	Thhalv10015119m
	Thhalv10008012m	Thhalv10001746m		Thhalv10025683m	Thhalv10013368m	Thhalv10001276m	Thhalv10025420m	Thhalv10017658m
	Thhalv10026705m	Thhalv10014792m		Thhalv10015027m	Thhalv10026417m	Thhalv10026881m	Thhalv10016563m	Thhalv10002809m
	Thhalv10004860m	Thhalv10014547m		Thhalv10009968m	Thhalv10026588m	Thhalv10008703m	Thhalv10003098m	Thhalv10003045m
	Thhalv10019363m	Thhalv10016497m		Thhalv10021727m	Thhalv10019385m	Thhalv10003250m	Thhalv10021350m	Thhalv10022772m
	Thhalv10014478m	Thhalv10013317m		Thhalv10016907m	Thhalv10004517m	Thhalv10022340m	Thhalv10020937m	Thhalv10028093m
	Thhalv10014792m	Thhalv10005684m		Thhalv10008012m	Thhalv10000303m	Thhalv10019227m	Thhalv10002839m	Thhalv10012367m
	Thhalv10009374m	Thhalv10015486m		Thhalv10026308m	Thhalv10017460m	Thhalv10026723m	Thhalv10017963m	Thhalv10019329m
	Thhalv10001482m	Thhalv10014884m		Thhalv10009186m	Thhalv10023331m	Thhalv10017438m	Thhalv10007499m	Thhalv10001003m
	Thhalv10017460m	Thhalv10029532m		Thhalv10025056m	Thhalv10029532m	Thhalv10010053m	Thhalv10005717m	Thhalv10015427m
	Thhalv10008638m	Thhalv10014053m		Thhalv10001409m	Thhalv10017945m	Thhalv10016097m	Thhalv10025836m	Thhalv10020496m
	Thhalv10028584m	Thhalv10016436m		Thhalv10017662m	Thhalv10008985m	Thhalv10004656m	Thhalv10029217m	Thhalv10020122m
	Thhalv10016439m	Thhalv10006331m		Thhalv10013215m	Thhalv10019360m	Thhalv10015064m	Thhalv10011703m	Thhalv10018482m
	Thhalv10027747m	Thhalv10022105m		Thhalv10020376m	Thhalv10000348m	Thhalv10028146m	Thhalv10003894m	Thhalv10011772m
	Thhalv10027738m	Thhalv10009026m		Thhalv10024528m	Thhalv10009674m	Thhalv10021948m	Thhalv10000348m	Thhalv10018332m
	Thhalv10013861m	Thhalv10016058m		Thhalv10002495m	Thhalv10019818m	Thhalv10006835m	Thhalv10010045m	Thhalv10011839m
	Thhalv10002592m	Thhalv10008108m		Thhalv10025059m	Thhalv10022784m	Thhalv10016838m	Thhalv10020508m	Thhalv10011210m
	Thhalv10027756m	Thhalv10007446m		Thhalv10005224m	Thhalv10019365m	Thhalv10026454m	Thhalv10005237m	Thhalv10010867m
	Thhalv10000560m	Thhalv10028153m		Thhalv10000531m	Thhalv10009704m	Thhalv10025300m	Thhalv10008270m	Thhalv10020926m
	Thhalv10001842m	Thhalv10024696m		Thhalv10002680m	Thhalv10013166m	Thhalv10006732m	Thhalv10020952m	Thhalv10019129m
	Thhalv10026143m	Thhalv10020279m		Thhalv10011613m	Thhalv10019041m	Thhalv10025491m	Thhalv10010557m	Thhalv10015518m
	Thhalv10008528m	Thhalv10002045m		Thhalv10027927m	Thhalv10007570m	Thhalv10015857m	Thhalv10011577m	Thhalv10004863m
	Thhalv10015260m	Thhalv10003303m		Thhalv10014751m	Thhalv10010326m	Thhalv10018492m	Thhalv10023197m	Thhalv10008396m
	Thhalv10024932m	Thhalv10028342m		Thhalv10010269m	Thhalv10016482m	Thhalv10014071m	Thhalv10021691m	Thhalv10027375m
	Thhalv10023782m	Thhalv10000375m		Thhalv10021174m	Thhalv10011446m	Thhalv10003123m	Thhalv10012840m	Thhalv10016439m
	Thhalv10005021m	Thhalv10020040m		Thhalv10009669m	Thhalv10010314m	Thhalv10022139m	Thhalv10009578m	Thhalv10002847m
	Thhalv10021727m	Thhalv10029117m		Thhalv10008701m	Thhalv10023672m	Thhalv10029117m	Thhalv10017840m	Thhalv10004824m
	Thhalv10014547m	Thhalv10023285m		Thhalv10008008m	Thhalv10020239m	Thhalv10022095m	Thhalv10024861m	Thhalv10010666m
	Thhalv10023601m	Thhalv10016692m		Thhalv10004065m	Thhalv10017054m	Thhalv10008531m	Thhalv10008313m	Thhalv10017273m
	Thhalv10021415m	Thhalv10027223m		Thhalv10015815m	Thhalv10005051m	Thhalv10011252m	Thhalv10008361m	Thhalv10023420m
	Thhalv10017789m	Thhalv10024791m		Thhalv10028148m	Thhalv10010053m	Thhalv10016038m	Thhalv10015027m	Thhalv10017132m
	Thhalv10010314m	Thhalv10017628m		Thhalv10027910m	Thhalv10006477m	Thhalv10001240m	Thhalv10008117m	Thhalv10002919m
	Thhalv10028448m	Thhalv10024886m		Thhalv10007571m	Thhalv10008310m	Thhalv10001338m	Thhalv10026337m	Thhalv10002045m
	Thhalv10007914m	Thhalv10006564m		Thhalv10004430m	Thhalv10003247m	Thhalv10021260m	Thhalv10028577m	Thhalv10007811m
	Thhalv10000335m	Thhalv10008711m		Thhalv10021824m	Thhalv10024130m	Thhalv10026588m	Thhalv10017945m	Thhalv10016949m
	Thhalv10025200m	Thhalv10029528m		Thhalv10027117m	Thhalv10026647m	Thhalv10007815m	Thhalv10024981m	Thhalv10019695m
	Thhalv10026465m	Thhalv10020937m		Thhalv10018849m	Thhalv10021557m	Thhalv10009273m	Thhalv10004583m	Thhalv10004791m
	Thhalv10004518m	Thhalv10027859m		Thhalv10016842m	Thhalv10025616m	Thhalv10008711m	Thhalv10000309m	Thhalv10001821m
	Thhalv10001056m	Thhalv10028502m		Thhalv10013895m	Thhalv10011813m	Thhalv10022462m	Thhalv10017750m	Thhalv10026839m
	Thhalv10024130m	Thhalv10009968m		Thhalv10017151m	Thhalv10009772m	Thhalv10020855m	Thhalv10022151m	Thhalv10029198m
	Thhalv10004971m	Thhalv10013166m		Thhalv10015175m	Thhalv10012840m	Thhalv10016604m	Thhalv10014733m	Thhalv10018114m
	Thhalv10017502m	Thhalv10020581m		Thhalv10021966m	Thhalv10003948m	Thhalv10011584m	Thhalv10010473m	Thhalv10009080m
	Thhalv10009080m	Thhalv10024524m		Thhalv10014719m	Thhalv10024460m	Thhalv10014123m	Thhalv10017334m	Thhalv10014913m
	Thhalv10011942m	Thhalv10027756m		Thhalv10025993m	Thhalv10004065m	Thhalv10011847m	Thhalv10008179m	Thhalv10024528m
	Thhalv10002680m	Thhalv10001113m		Thhalv10028920m	Thhalv10027709m	Thhalv10010815m	Thhalv10018691m	Thhalv10008475m
	Thhalv10000358m	Thhalv10008705m		Thhalv10011546m	Thhalv10023601m	Thhalv10020040m	Thhalv10010656m	Thhalv10017532m
	Thhalv10025118m	Thhalv10000578m		Thhalv10012185m	Thhalv10023521m	Thhalv10025616m	Thhalv10000933m	Thhalv10022092m
	Thhalv10026767m	Thhalv10023719m		Thhalv10001821m	Thhalv10009861m	Thhalv10015074m	Thhalv10007870m	Thhalv10000389m
	Thhalv10014321m	Thhalv10026510m		Thhalv10028093m	Thhalv10005896m	Thhalv10006221m	Thhalv10014457m	Thhalv10008154m
	Thhalv10021716m	Thhalv10019371m		Thhalv10028448m	Thhalv10000329m	Thhalv10024989m	Thhalv10009557m	Thhalv10014428m
	Thhalv10014767m	Thhalv10022110m		Thhalv10005073m	Thhalv10008766m	Thhalv10010648m	Thhalv10022947m	Thhalv10004811m
	Thhalv10008705m	Thhalv10009112m		Thhalv10027002m	Thhalv10010841m	Thhalv10008406m	Thhalv10002143m	Thhalv10027991m
	Thhalv10029036m	Thhalv10019620m		Thhalv10012367m	Thhalv10015260m	Thhalv10014575m	Thhalv10012847m	Thhalv10018984m
	Thhalv10000355m	Thhalv10002495m		Thhalv10024780m	Thhalv10026069m	Thhalv10007270m	Thhalv10022953m	Thhalv10000717m
	Thhalv10004891m	Thhalv10020496m		Thhalv10007302m	Thhalv10004164m	Thhalv10008010m	Thhalv10025742m	Thhalv10019151m
	Thhalv10021149m	Thhalv10000632m		Thhalv10000357m	Thhalv10005639m	Thhalv10024308m	Thhalv10025403m	Thhalv10007489m
	Thhalv10025056m	Thhalv10022143m		Thhalv10023687m	Thhalv10008116m	Thhalv10015060m	Thhalv10003227m	Thhalv10017945m
	Thhalv10001679m	Thhalv10024835m		Thhalv10021011m	Thhalv10026404m	Thhalv10015175m	Thhalv10015826m	Thhalv10014550m
	Thhalv10008701m	Thhalv10015465m		Thhalv10002216m	Thhalv10005120m	Thhalv10006564m	Thhalv10025300m	Thhalv10025865m
	Thhalv10021966m			Thhalv10029531m	Thhalv10025206m	Thhalv10012949m	Thhalv10021268m	Thhalv10029473m
	Thhalv10014851m			Thhalv10009394m	Thhalv10025803m	Thhalv10014767m	Thhalv10010463m	Thhalv10026647m
	Thhalv10000303m			Thhalv10006563m	Thhalv10026602m	Thhalv10008206m	Thhalv10011733m	Thhalv10023635m
	Thhalv10001240m			Thhalv10025200m	Thhalv10017869m	Thhalv10000004m	Thhalv10024886m	Thhalv10019395m
	Thhalv10005224m			Thhalv10025616m	Thhalv10006577m	Thhalv10025993m	Thhalv10005058m	Thhalv10015815m
	Thhalv10025794m			Thhalv10012262m	Thhalv10007945m	Thhalv10018482m	Thhalv10014943m	Thhalv10000417m
	Thhalv10019748m			Thhalv10015959m	Thhalv10008528m	Thhalv10027060m	Thhalv10028502m	Thhalv10011252m
	Thhalv10009571m			Thhalv10025794m	Thhalv10028153m	Thhalv10009957m	Thhalv10016209m	Thhalv10021149m
	Thhalv10026312m			Thhalv10021165m	Thhalv10008463m	Thhalv10009016m	Thhalv10012997m	Thhalv10001579m
	Thhalv10000967m			Thhalv10020385m	Thhalv10022110m	Thhalv10005123m	Thhalv10018510m	Thhalv10021824m
	Thhalv10020460m			Thhalv10026743m	Thhalv10018244m	Thhalv10005230m	Thhalv10015445m	Thhalv10019187m
	Thhalv10023687m			Thhalv10000195m	Thhalv10008912m	Thhalv10023331m	Thhalv10027756m	Thhalv10020041m
	Thhalv10024780m			Thhalv10010053m	Thhalv10028770m	Thhalv10004508m	Thhalv10019142m	Thhalv10022414m
	Thhalv10012041m			Thhalv10026348m	Thhalv10010557m	Thhalv10024521m	Thhalv10008665m	Thhalv10011683m
	Thhalv10025993m			Thhalv10013613m	Thhalv10000876m	Thhalv10019035m	Thhalv10015959m	Thhalv10005827m
	Thhalv10020040m			Thhalv10004863m	Thhalv10022187m	Thhalv10014832m	Thhalv10018387m	Thhalv10007570m
	Thhalv10006732m			Thhalv10028138m	Thhalv10021966m	Thhalv10014356m	Thhalv10025467m	Thhalv10002054m
	Thhalv10013330m			Thhalv10007502m	Thhalv10023270m	Thhalv10013916m	Thhalv10019315m	Thhalv10005678m
	Thhalv10012384m			Thhalv10020040m	Thhalv10025072m	Thhalv10009119m	Thhalv10025579m	Thhalv10019499m
	Thhalv10014356m			Thhalv10015075m	Thhalv10003936m	Thhalv10016730m	Thhalv10006577m	Thhalv10012786m
	Thhalv10027223m			Thhalv10018151m	Thhalv10027747m	Thhalv10014517m	Thhalv10026649m	Thhalv10012366m
	Thhalv10015839m			Thhalv10001708m	Thhalv10027797m	Thhalv10009054m	Thhalv10008027m	Thhalv10000195m
	Thhalv10028698m			Thhalv10010598m	Thhalv10019363m	Thhalv10017869m	Thhalv10029198m	Thhalv10016008m
	Thhalv10020915m			Thhalv10020239m	Thhalv10009893m	Thhalv10018597m	Thhalv10005886m	Thhalv10027756m
	Thhalv10010304m			Thhalv10022357m	Thhalv10010045m	Thhalv10021174m	Thhalv10009957m	Thhalv10014884m
	Thhalv10013478m			Thhalv10005203m	Thhalv10003966m	Thhalv10014609m	Thhalv10017235m	Thhalv10007983m
	Thhalv10013929m			Thhalv10026386m	Thhalv10027910m	Thhalv10025707m	Thhalv10014408m	Thhalv10015118m
	Thhalv10009577m			Thhalv10001629m	Thhalv10026143m	Thhalv10019120m	Thhalv10026588m	Thhalv10018662m
	Thhalv10004065m			Thhalv10026004m	Thhalv10020295m	Thhalv10019672m	Thhalv10008710m	Thhalv10029212m
	Thhalv10019395m			Thhalv10027200m	Thhalv10020592m	Thhalv10027740m	Thhalv10025371m	Thhalv10017156m
	Thhalv10002872m			Thhalv10026023m	Thhalv10003240m	Thhalv10024978m	Thhalv10018987m	Thhalv10017972m
	Thhalv10028153m			Thhalv10015766m	Thhalv10027491m	Thhalv10029532m	Thhalv10015235m	Thhalv10004929m
	Thhalv10013277m			Thhalv10011983m	Thhalv10000306m	Thhalv10023601m	Thhalv10017156m	Thhalv10024828m
	Thhalv10000357m			Thhalv10009051m	Thhalv10007302m	Thhalv10015815m	Thhalv10024631m	Thhalv10004237m
	Thhalv10000195m			Thhalv10007336m	Thhalv10008010m	Thhalv10020460m	Thhalv10009174m	Thhalv10023988m
	Thhalv10004430m			Thhalv10013658m	Thhalv10000438m	Thhalv10017789m	Thhalv10010399m	Thhalv10008116m
	Thhalv10008985m			Thhalv10020360m	Thhalv10005159m	Thhalv10014547m	Thhalv10019368m	Thhalv10022095m
	Thhalv10014751m			Thhalv10018432m	Thhalv10027701m	Thhalv10027375m	Thhalv10021626m	Thhalv10008006m
	Thhalv10022151m			Thhalv10009342m	Thhalv10028448m	Thhalv10017628m	Thhalv10019550m	Thhalv10024733m
	Thhalv10013215m			Thhalv10013164m	Thhalv10021726m	Thhalv10006563m	Thhalv10005334m	Thhalv10025420m
	Thhalv10016907m			Thhalv10025072m	Thhalv10008915m	Thhalv10009009m	Thhalv10016497m	Thhalv10015959m
	Thhalv10025055m			Thhalv10007543m	Thhalv10010648m	Thhalv10022679m	Thhalv10009669m	Thhalv10010648m
	Thhalv10008531m			Thhalv10010960m	Thhalv10016633m	Thhalv10022120m	Thhalv10013613m	Thhalv10016907m
	Thhalv10019035m			Thhalv10021557m	Thhalv10010312m	Thhalv10026316m	Thhalv10023080m	Thhalv10010019m
	Thhalv10023421m			Thhalv10026465m	Thhalv10029104m	Thhalv10017891m	Thhalv10019063m	Thhalv10018895m
	Thhalv10016604m			Thhalv10023941m	Thhalv10012957m	Thhalv10001700m	Thhalv10009241m	Thhalv10008778m
	Thhalv10000731m			Thhalv10022578m	Thhalv10021165m	Thhalv10017424m	Thhalv10000300m	Thhalv10022063m
	Thhalv10015075m			Thhalv10011923m	Thhalv10009957m	Thhalv10010235m	Thhalv10021260m	Thhalv10005684m
	Thhalv10009054m			Thhalv10004333m	Thhalv10013330m	Thhalv10020581m	Thhalv10004863m	Thhalv10008313m
	Thhalv10005684m			Thhalv10020915m	Thhalv10025559m	Thhalv10004863m	Thhalv10026512m	Thhalv10027066m
	Thhalv10024976m			Thhalv10012760m	Thhalv10026743m	Thhalv10006018m	Thhalv10024901m	Thhalv10015905m
	Thhalv10023719m			Thhalv10004891m	Thhalv10025932m	Thhalv10013166m	Thhalv10027359m	Thhalv10007425m
	Thhalv10020376m			Thhalv10014356m	Thhalv10002809m	Thhalv10011572m	Thhalv10009887m	Thhalv10013738m
	Thhalv10007168m			Thhalv10022642m	Thhalv10003045m	Thhalv10004769m	Thhalv10020239m	Thhalv10010836m
	Thhalv10009861m			Thhalv10011669m	Thhalv10014450m	Thhalv10026602m	Thhalv10013057m	Thhalv10008048m
	Thhalv10009016m			Thhalv10004087m	Thhalv10016907m	Thhalv10014869m	Thhalv10014792m	Thhalv10019876m
	Thhalv10014850m			Thhalv10029040m	Thhalv10000355m	Thhalv10017156m	Thhalv10008166m	Thhalv10015021m
	Thhalv10007270m			Thhalv10022799m	Thhalv10020915m	Thhalv10028460m	Thhalv10004811m	Thhalv10021500m
	Thhalv10014420m			Thhalv10017502m	Thhalv10028508m	Thhalv10008012m	Thhalv10009242m	Thhalv10024166m
	Thhalv10021951m			Thhalv10007425m	Thhalv10010028m	Thhalv10004517m	Thhalv10009080m	Thhalv10023557m
	Thhalv10016196m			Thhalv10019035m	Thhalv10003923m	Thhalv10004971m	Thhalv10004354m	Thhalv10025742m
	Thhalv10014123m			Thhalv10016641m	Thhalv10016879m	Thhalv10016965m	Thhalv10029036m	Thhalv10009187m
	Thhalv10021016m			Thhalv10028577m	Thhalv10001056m	Thhalv10025195m	Thhalv10020295m	Thhalv10006407m
	Thhalv10009674m			Thhalv10003227m	Thhalv10007270m	Thhalv10009577m	Thhalv10004164m	Thhalv10025803m
	Thhalv10010235m			Thhalv10026625m	Thhalv10001755m	Thhalv10016547m	Thhalv10006024m	Thhalv10007839m
	Thhalv10015959m			Thhalv10019566m	Thhalv10029198m	Thhalv10008008m	Thhalv10017132m
	Thhalv10010159m			Thhalv10004202m	Thhalv10024088m	Thhalv10013929m	Thhalv10007549m
	Thhalv10014326m			Thhalv10015826m	Thhalv10008922m	Thhalv10001842m	Thhalv10020581m
	Thhalv10003936m			Thhalv10024130m	Thhalv10008518m	Thhalv10028698m	Thhalv10028330m
	Thhalv10017151m			Thhalv10027859m	Thhalv10027002m	Thhalv10005416m	Thhalv10019134m
	Thhalv10022799m			Thhalv10000972m	Thhalv10024308m	Thhalv10014304m	Thhalv10021225m
	Thhalv10014675m			Thhalv10027756m	Thhalv10028616m	Thhalv10005165m	Thhalv10014105m
	Thhalv10010269m			Thhalv10026592m	Thhalv10004971m	Thhalv10028138m	Thhalv10019454m
	Thhalv10010531m			Thhalv10004080m	Thhalv10006244m	Thhalv10013645m	Thhalv10015749m
	Thhalv10018538m			Thhalv10024308m	Thhalv10001003m	Thhalv10021063m	Thhalv10013669m
	Thhalv10026505m			Thhalv10023810m	Thhalv10028138m	Thhalv10001451m	Thhalv10013421m
	Thhalv10024832m			Thhalv10018538m	Thhalv10008665m	Thhalv10005886m	Thhalv10014937m
	Thhalv10000876m			Thhalv10012081m	Thhalv10018739m	Thhalv10029061m	Thhalv10014053m
	Thhalv10012081m			Thhalv10021149m	Thhalv10003964m	Thhalv10000357m	Thhalv10009119m
	Thhalv10013347m			Thhalv10008705m	Thhalv10003845m	Thhalv10018925m	Thhalv10015854m
	Thhalv10013317m			Thhalv10019129m	Thhalv10009031m	Thhalv10021727m	Thhalv10010314m
	Thhalv10013895m			Thhalv10021551m	Thhalv10025806m	Thhalv10020915m	Thhalv10013471m
	Thhalv10013289m			Thhalv10016838m	Thhalv10004616m	Thhalv10013330m	Thhalv10008010m
	Thhalv10011546m			Thhalv10021499m	Thhalv10017033m	Thhalv10008386m	Thhalv10022827m
	Thhalv10025803m			Thhalv10019214m	Thhalv10012262m	Thhalv10018867m	Thhalv10014666m
	Thhalv10000855m			Thhalv10014851m	Thhalv10007914m	Thhalv10001056m	Thhalv10002809m
	Thhalv10024978m			Thhalv10004869m	Thhalv10017791m	Thhalv10021051m	Thhalv10003045m
	Thhalv10007351m			Thhalv10016943m	Thhalv10017151m	Thhalv10025792m	Thhalv10000155m
	Thhalv10020127m			Thhalv10005896m	Thhalv10005000m	Thhalv10003240m	Thhalv10008463m
	Thhalv10014700m			Thhalv10007352m	Thhalv10016620m	Thhalv10008665m	Thhalv10011572m
	Thhalv10025683m			Thhalv10013317m	Thhalv10004082m	Thhalv10008118m	Thhalv10002054m
	Thhalv10004215m			Thhalv10009016m	Thhalv10009033m	Thhalv10004535m	Thhalv10021563m
	Thhalv10018597m			Thhalv10008291m	Thhalv10024978m	Thhalv10026465m	Thhalv10021294m
	Thhalv10026067m			Thhalv10014025m	Thhalv10009216m	Thhalv10022187m	Thhalv10024974m
	Thhalv10017628m			Thhalv10009023m	Thhalv10008531m	Thhalv10004693m	Thhalv10005229m
	Thhalv10010648m			Thhalv10026405m	Thhalv10016547m	Thhalv10016436m	Thhalv10000347m
	Thhalv10020385m			Thhalv10000803m	Thhalv10026405m	Thhalv10014326m	Thhalv10000411m
	Thhalv10020360m			Thhalv10014850m	Thhalv10013817m	Thhalv10008528m	Thhalv10004295m
	Thhalv10022105m			Thhalv10015637m	Thhalv10014884m	Thhalv10015859m	Thhalv10011223m
	Thhalv10011370m			Thhalv10016038m	Thhalv10007351m	Thhalv10016086m	Thhalv10018482m
	Thhalv10027002m			Thhalv10028108m	Thhalv10000899m	Thhalv10011001m	Thhalv10006385m
	Thhalv10010598m			Thhalv10026271m	Thhalv10014911m	Thhalv10026143m	Thhalv10017461m
	Thhalv10028675m			Thhalv10019695m	Thhalv10018552m	Thhalv10022805m	Thhalv10002247m
	Thhalv10022578m			Thhalv10009772m	Thhalv10001690m	Thhalv10007458m	Thhalv10026727m
	Thhalv10026864m			Thhalv10001128m	Thhalv10028577m	Thhalv10004888m	Thhalv10009187m
	Thhalv10026743m			Thhalv10025450m	Thhalv10000335m	Thhalv10001679m	Thhalv10023719m
	Thhalv10008310m			Thhalv10022915m	Thhalv10027296m	Thhalv10018851m	Thhalv10009023m
	Thhalv10021610m			Thhalv10020712m	Thhalv10026033m	Thhalv10014753m	Thhalv10024460m
	Thhalv10021307m			Thhalv10017653m	Thhalv10001750m	Thhalv10020592m	Thhalv10027332m
	Thhalv10009119m			Thhalv10026727m	Thhalv10008403m	Thhalv10004271m	Thhalv10023941m
	Thhalv10017436m			Thhalv10024524m	Thhalv10001020m	Thhalv10016196m	Thhalv10018979m
	Thhalv10020926m			Thhalv10015454m	Thhalv10021159m	Thhalv10007425m	Thhalv10010648m
	Thhalv10019622m			Thhalv10025461m	Thhalv10026372m	Thhalv10004072m	Thhalv10000934m
	Thhalv10024308m			Thhalv10000306m	Thhalv10026166m	Thhalv10021951m	Thhalv10025865m
	Thhalv10007458m			Thhalv10014968m	Thhalv10015839m	Thhalv10025118m	Thhalv10000899m
	Thhalv10013952m			Thhalv10014244m	Thhalv10015766m	Thhalv10025200m	Thhalv10004080m
	Thhalv10008073m			Thhalv10008754m	Thhalv10006268m	Thhalv10001612m	Thhalv10026576m
	Thhalv10026348m			Thhalv10012384m	Thhalv10005224m	Thhalv10017151m	Thhalv10018984m
	Thhalv10025300m			Thhalv10014105m	Thhalv10017926m	Thhalv10007360m	Thhalv10022685m
	Thhalv10022187m			Thhalv10028002m	Thhalv10007664m	Thhalv10001025m	Thhalv10014207m
	Thhalv10023714m			Thhalv10013330m	Thhalv10014915m	Thhalv10015303m	Thhalv10011584m
	Thhalv10026459m			Thhalv10017054m	Thhalv10019748m	Thhalv10011370m	Thhalv10022105m
	Thhalv10018332m			Thhalv10014767m	Thhalv10001128m	Thhalv10008073m	Thhalv10015454m
	Thhalv10014105m			Thhalv10009033m	Thhalv10028589m	Thhalv10012840m	Thhalv10020496m
	Thhalv10003249m			Thhalv10023755m	Thhalv10007539m	Thhalv10014420m	Thhalv10027927m
	Thhalv10016436m			Thhalv10007663m	Thhalv10016086m	Thhalv10023719m	Thhalv10020107m
	Thhalv10014534m			Thhalv10000535m	Thhalv10020460m	Thhalv10025806m	Thhalv10014244m
	Thhalv10014025m			Thhalv10004485m	Thhalv10011676m	Thhalv10015655m	Thhalv10010028m
	Thhalv10000972m			Thhalv10001240m	Thhalv10028535m	Thhalv10006268m	Thhalv10001073m
	Thhalv10025861m			Thhalv10027460m	Thhalv10013277m	Thhalv10004936m	Thhalv10007422m
	Thhalv10000263m			Thhalv10026100m	Thhalv10005021m	Thhalv10025206m	Thhalv10001209m
	Thhalv10022642m			Thhalv10011863m	Thhalv10017482m	Thhalv10009571m	Thhalv10014654m
	Thhalv10003247m			Thhalv10013471m	Thhalv10024969m	Thhalv10015148m	Thhalv10007945m
	Thhalv10004977m			Thhalv10025941m	Thhalv10000263m	Thhalv10007088m	Thhalv10013404m
	Thhalv10007979m			Thhalv10009861m	Thhalv10021415m	Thhalv10008571m	Thhalv10022099m
	Thhalv10018701m			Thhalv10025705m	Thhalv10006043m	Thhalv10027797m	Thhalv10004994m
	Thhalv10011983m			Thhalv10000855m	Thhalv10020338m	Thhalv10009704m	Thhalv10029058m
	Thhalv10005352m			Thhalv10026417m	Thhalv10022297m	Thhalv10017375m	Thhalv10010053m
	Thhalv10027910m			Thhalv10007549m	Thhalv10015764m	Thhalv10010287m	Thhalv10009213m
	Thhalv10013950m			Thhalv10018679m	Thhalv10026066m	Thhalv10007664m	Thhalv10013277m
	Thhalv10026512m			Thhalv10018854m	Thhalv10001173m	Thhalv10023270m	Thhalv10022120m
	Thhalv10025836m			Thhalv10016604m	Thhalv10013897m	Thhalv10005896m	Thhalv10007308m
	Thhalv10004771m			Thhalv10020127m	Thhalv10014394m	Thhalv10002974m	Thhalv10014011m
	Thhalv10018432m			Thhalv10016086m	Thhalv10028405m	Thhalv10007117m	Thhalv10022544m
	Thhalv10010381m			Thhalv10028342m	Thhalv10006732m	Thhalv10013695m	Thhalv10018701m
	Thhalv10010400m			Thhalv10015059m	Thhalv10021225m	Thhalv10018984m	Thhalv10017789m
	Thhalv10004508m			Thhalv10003845m	Thhalv10017031m	Thhalv10010102m	Thhalv10006395m
	Thhalv10013658m			Thhalv10023298m	Thhalv10029296m	Thhalv10016633m	Thhalv10019070m
	Thhalv10027501m			Thhalv10025457m	Thhalv10022671m	Thhalv10028675m	Thhalv10007979m
	Thhalv10017171m			Thhalv10026579m	Thhalv10003311m	Thhalv10027587m	Thhalv10025167m
	Thhalv10004072m			Thhalv10003247m	Thhalv10029512m	Thhalv10000535m	Thhalv10011683m
	Thhalv10014095m			Thhalv10026440m	Thhalv10019106m	Thhalv10023390m	Thhalv10000967m
	Thhalv10028354m			Thhalv10026133m	Thhalv10014832m	Thhalv10025720m	Thhalv10017972m
	Thhalv10015027m			Thhalv10014321m	Thhalv10008681m	Thhalv10003247m	Thhalv10005532m
	Thhalv10011655m			Thhalv10009705m	Thhalv10013929m	Thhalv10006043m	Thhalv10014724m
	Thhalv10001014m			Thhalv10021260m	Thhalv10011669m	Thhalv10000731m	Thhalv10009563m
	Thhalv10019041m			Thhalv10013277m	Thhalv10009611m	Thhalv10013866m	Thhalv10008116m
	Thhalv10021220m			Thhalv10020279m	Thhalv10019134m	Thhalv10021016m	Thhalv10017175m
	Thhalv10026614m			Thhalv10007442m	Thhalv10009213m	Thhalv10021610m	Thhalv10023557m
	Thhalv10028002m			Thhalv10023411m	Thhalv10024832m	Thhalv10017502m	Thhalv10022129m
	Thhalv10017891m			Thhalv10016141m	Thhalv10013883m	Thhalv10029104m	Thhalv10008040m
	Thhalv10009968m			Thhalv10029460m	Thhalv10001664m	Thhalv10022671m	Thhalv10014575m
	Thhalv10021063m			Thhalv10002872m	Thhalv10022414m	Thhalv10014394m	Thhalv10016633m
	Thhalv10013801m			Thhalv10001020m	Thhalv10002691m	Thhalv10004954m	Thhalv10014545m
	Thhalv10008291m			Thhalv10009119m	Thhalv10014551m	Thhalv10007075m	Thhalv10009968m
	Thhalv10008419m			Thhalv10000155m	Thhalv10021568m	Thhalv10011613m	Thhalv10014550m
	Thhalv10020441m			Thhalv10028118m	Thhalv10004662m	Thhalv10013347m	Thhalv10017288m
	Thhalv10000438m			Thhalv10003497m	Thhalv10018611m	Thhalv10017456m	Thhalv10007132m
	Thhalv10006577m			Thhalv10028304m	Thhalv10027599m	Thhalv10005368m	Thhalv10023186m
	Thhalv10018151m			Thhalv10003936m	Thhalv10016949m	Thhalv10027966m	Thhalv10005084m
	Thhalv10028920m			Thhalv10003252m	Thhalv10021824m	Thhalv10000134m	Thhalv10016838m
	Thhalv10011572m			Thhalv10010805m	Thhalv10008988m	Thhalv10002489m	Thhalv10008947m
	Thhalv10009262m			Thhalv10013966m	Thhalv10014154m	Thhalv10006407m	Thhalv10023121m
	Thhalv10021551m			Thhalv10026466m	Thhalv10010486m	Thhalv10015006m	Thhalv10016436m
	Thhalv10029528m			Thhalv10006643m	Thhalv10009355m	Thhalv10000651m	Thhalv10004824m
	Thhalv10012957m			Thhalv10003150m	Thhalv10016965m	Thhalv10001701m	Thhalv10008711m
	Thhalv10009168m			Thhalv10014716m	Thhalv10027401m	Thhalv10005159m	Thhalv10001584m
	Thhalv10020168m			Thhalv10011401m	Thhalv10000855m	Thhalv10007539m	Thhalv10001128m
	Thhalv10027739m			Thhalv10004517m	Thhalv10008843m	Thhalv10001696m	Thhalv10027443m
	Thhalv10013164m			Thhalv10028146m	Thhalv10017432m	Thhalv10017945m	Thhalv10023672m
	Thhalv10009216m			Thhalv10018701m	Thhalv10014753m	Thhalv10018432m	Thhalv10001003m
	Thhalv10009964m			Thhalv10006331m	Thhalv10004354m	Thhalv10023186m	Thhalv10001440m
	Thhalv10014064m			Thhalv10001750m	Thhalv10026625m	Thhalv10016907m	Thhalv10023331m
	Thhalv10020937m			Thhalv10017776m	Thhalv10008705m	Thhalv10019385m	Thhalv10009704m
	Thhalv10023411m			Thhalv10010304m	Thhalv10019185m	Thhalv10022105m	Thhalv10011825m
	Thhalv10019876m			Thhalv10009681m	Thhalv10006643m	Thhalv10015534m	Thhalv10028508m
	Thhalv10015518m			Thhalv10025707m	Thhalv10004977m	Thhalv10020127m	Thhalv10014767m
	Thhalv10006563m			Thhalv10028698m	Thhalv10026610m	Thhalv10017963m	Thhalv10027540m
	Thhalv10016949m			Thhalv10018616m	Thhalv10026945m	Thhalv10011365m	Thhalv10027405m
	Thhalv10011584m			Thhalv10013929m	Thhalv10018661m	Thhalv10007543m	Thhalv10004974m
	Thhalv10026100m			Thhalv10009901m	Thhalv10022578m	Thhalv10017475m	Thhalv10015465m
	Thhalv10018854m			Thhalv10028584m	Thhalv10026117m	Thhalv10014451m	Thhalv10026806m
	Thhalv10007302m			Thhalv10010697m	Thhalv10016209m	Thhalv10018961m	Thhalv10009901m
	Thhalv10020239m			Thhalv10019365m	Thhalv10007499m	Thhalv10008403m	Thhalv10024791m
	Thhalv10023331m			Thhalv10005029m	Thhalv10015388m	Thhalv10011223m	Thhalv10016734m
	Thhalv10016962m			Thhalv10011001m	Thhalv10023518m	Thhalv10009185m	Thhalv10019398m
	Thhalv10018378m			Thhalv10024716m	Thhalv10023186m	Thhalv10007979m	Thhalv10004449m
	Thhalv10007664m			Thhalv10008386m	Thhalv10026964m	Thhalv10008310m	Thhalv10014700m
	Thhalv10008915m			Thhalv10022889m	Thhalv10010658m		Thhalv10005637m
	Thhalv10007543m			Thhalv10027223m	Thhalv10011713m		Thhalv10005461m
	Thhalv10013897m			Thhalv10021610m	Thhalv10022099m		Thhalv10006827m
	Thhalv10008008m			Thhalv10009578m	Thhalv10000940m		Thhalv10001629m
	Thhalv10028679m			Thhalv10014168m	Thhalv10021367m		Thhalv10008370m
	Thhalv10021691m			Thhalv10019385m	Thhalv10020141m		Thhalv10023781m
	Thhalv10022110m			Thhalv10007259m	Thhalv10013215m		Thhalv10021723m
	Thhalv10017054m			Thhalv10022414m	Thhalv10017532m		Thhalv10023128m
	Thhalv10011676m			Thhalv10028188m	Thhalv10007168m		Thhalv10001700m
	Thhalv10028577m			Thhalv10007979m	Thhalv10015486m		Thhalv10017615m
	Thhalv10026372m			Thhalv10028687m	Thhalv10000937m		Thhalv10025450m
	Thhalv10015766m			Thhalv10001679m	Thhalv10024591m		Thhalv10024035m
	Thhalv10008118m			Thhalv10008382m	Thhalv10024524m		Thhalv10018895m
	Thhalv10000205m			Thhalv10025301m	Thhalv10008386m		Thhalv10026510m
	Thhalv10022120m			Thhalv10026454m	Thhalv10029067m		Thhalv10020453m
	Thhalv10000309m			Thhalv10001014m	Thhalv10019197m		Thhalv10026998m
	Thhalv10005707m			Thhalv10007207m	Thhalv10019129m		Thhalv10028957m
	Thhalv10021557m			Thhalv10026864m	Thhalv10008012m		Thhalv10025941m
	Thhalv10010867m			Thhalv10004514m	Thhalv10014767m		Thhalv10021881m
	Thhalv10017421m			Thhalv10009185m	Thhalv10014012m		Thhalv10000227m
	Thhalv10025356m			Thhalv10013897m	Thhalv10021612m		Thhalv10015021m
	Thhalv10003252m			Thhalv10024504m	Thhalv10011529m		Thhalv10026614m
	Thhalv10016083m			Thhalv10017169m	Thhalv10019187m		Thhalv10003250m
	Thhalv10017482m			Thhalv10013801m	Thhalv10007979m		Thhalv10024711m
	Thhalv10013496m			Thhalv10025746m	Thhalv10006221m		Thhalv10029035m
	Thhalv10009534m			Thhalv10015529m	Thhalv10016900m		Thhalv10006564m
	Thhalv10023270m			Thhalv10014095m	Thhalv10005132m		Thhalv10009893m
	Thhalv10022357m			Thhalv10005159m	Thhalv10015007m		Thhalv10013167m
	Thhalv10015606m			Thhalv10024906m	Thhalv10021260m		Thhalv10003681m
	Thhalv10023637m			Thhalv10011370m	Thhalv10014275m		Thhalv10012957m
	Thhalv10007663m			Thhalv10007799m	Thhalv10018613m		Thhalv10015700m
	Thhalv10022805m			Thhalv10013952m	Thhalv10018089m		Thhalv10024166m
	Thhalv10007425m			Thhalv10014575m	Thhalv10005203m		Thhalv10007835m
	Thhalv10009250m			Thhalv10026067m	Thhalv10003180m		Thhalv10011446m
	Thhalv10005854m			Thhalv10010285m	Thhalv10022143m		Thhalv10025575m
	Thhalv10023186m			Thhalv10013981m	Thhalv10016838m		Thhalv10014154m
	Thhalv10011635m			Thhalv10027797m	Thhalv10011361m		Thhalv10006318m
	Thhalv10017432m			Thhalv10020118m	Thhalv10009186m		Thhalv10005566m
	Thhalv10004799m			Thhalv10004971m	Thhalv10014356m		Thhalv10005352m
	Thhalv10016641m			Thhalv10021063m			Thhalv10001989m
	Thhalv10011868m			Thhalv10009262m			Thhalv10025055m
	Thhalv10026588m			Thhalv10008768m			Thhalv10005338m
	Thhalv10021051m			Thhalv10014772m			Thhalv10014524m
	Thhalv10026579m			Thhalv10026143m			Thhalv10021716m
	Thhalv10014609m			Thhalv10019374m			Thhalv10028581m
	Thhalv10018925m			Thhalv10011655m			Thhalv10022297m
	Thhalv10026386m			Thhalv10023539m			Thhalv10010929m
	Thhalv10014168m			Thhalv10004994m			Thhalv10014814m
	Thhalv10001128m			Thhalv10024330m			Thhalv10029281m
	Thhalv10018924m			Thhalv10005448m			Thhalv10014037m
	Thhalv10016086m			Thhalv10022151m			Thhalv10016194m
	Thhalv10004545m			Thhalv10014154m			Thhalv10017237m
	Thhalv10003150m			Thhalv10014609m			Thhalv10023585m
	Thhalv10001451m			Thhalv10020592m			Thhalv10007944m
	Thhalv10026341m			Thhalv10014836m			Thhalv10017657m
	Thhalv10012262m			Thhalv10024464m			Thhalv10013125m
	Thhalv10009051m			Thhalv10002675m			Thhalv10017891m
	Thhalv10022915m			Thhalv10008531m			Thhalv10011458m
	Thhalv10008068m			Thhalv10010235m			Thhalv10002495m
	Thhalv10010499m			Thhalv10008068m			Thhalv10010389m
	Thhalv10004708m			Thhalv10027709m			Thhalv10022676m
	Thhalv10001708m			Thhalv10014659m			Thhalv10013166m
	Thhalv10013866m			Thhalv10013513m			Thhalv10014546m
	Thhalv10007787m			Thhalv10000205m			Thhalv10019963m
	Thhalv10005448m			Thhalv10008681m			Thhalv10008109m
	Thhalv10008571m			Thhalv10024335m			Thhalv10017257m
	Thhalv10028767m			Thhalv10004968m			Thhalv10027859m
	Thhalv10026271m			Thhalv10026403m			Thhalv10014832m
	Thhalv10004869m			Thhalv10009107m			Thhalv10017270m
	Thhalv10028843m			Thhalv10009174m			Thhalv10018114m
	Thhalv10001588m			Thhalv10004166m			Thhalv10010102m
	Thhalv10021109m			Thhalv10019315m			Thhalv10028701m
	Thhalv10015388m			Thhalv10028866m			Thhalv10016604m
	Thhalv10029063m			Thhalv10018059m			Thhalv10009230m
	Thhalv10026417m			Thhalv10016662m			Thhalv10025464m
	Thhalv10022143m			Thhalv10005632m			Thhalv10004864m
	Thhalv10002741m			Thhalv10015527m			Thhalv10014884m
	Thhalv10003948m			Thhalv10011676m			Thhalv10021772m
	Thhalv10008681m			Thhalv10009615m			Thhalv10010327m
	Thhalv10028148m			Thhalv10010793m			Thhalv10007539m
	Thhalv10017776m			Thhalv10013950m
	Thhalv10026163m			Thhalv10021920m
	Thhalv10021723m			Thhalv10021704m
	Thhalv10008406m			Thhalv10007458m
	Thhalv10009034m			Thhalv10025861m
	Thhalv10016636m			Thhalv10021016m
	Thhalv10008754m			Thhalv10002333m
	Thhalv10025059m			Thhalv10013472m
	Thhalv10024166m			Thhalv10002544m
	Thhalv10024504m			Thhalv10004616m
	Thhalv10017134m
	Thhalv10022414m
	Thhalv10008766m
	Thhalv10002563m
	Thhalv10003976m
	Thhalv10013388m
	Thhalv10010875m
	Thhalv10011282m
	Thhalv10027960m
	Thhalv10029426m
	Thhalv10013578m
	Thhalv10013220m
	Thhalv10008711m
	Thhalv10017840m
	Thhalv10014083m
	Thhalv10012949m
	Thhalv10013695m
	Thhalv10019385m
	Thhalv10001651m
	Thhalv10025559m
	Thhalv10012760m
	Thhalv10000844m
	Thhalv10011713m
	Thhalv10001960m
	Thhalv10021990m
	Thhalv10027599m
	Thhalv10025656m
	Thhalv10000155m
	Thhalv10008682m
	Thhalv10024464m
	Thhalv10026466m
	Thhalv10016633m
	Thhalv10015905m
	Thhalv10025491m
	Thhalv10004517m
	Thhalv10001003m
	Thhalv10016943m
	Thhalv10006648m
	Thhalv10008810m
	Thhalv10027359m
	Thhalv10018813m
	Thhalv10008382m
	Thhalv10023602m
	Thhalv10016811m
	Thhalv10004968m
	Thhalv10009955m
	Thhalv10014012m
	Thhalv10027040m
	Thhalv10004556m
	Thhalv10012967m
	Thhalv10014234m
	Thhalv10007384m
	Thhalv10004767m
	Thhalv10019365m
	Thhalv10010362m
	Thhalv10026708m
	Thhalv10028976m
	Thhalv10004514m
	Thhalv10004485m
	Thhalv10028770m
	Thhalv10014915m
	Thhalv10017125m
	Thhalv10014575m
	Thhalv10014772m
	Thhalv10013883m
	Thhalv10017169m
	Thhalv10004080m
	Thhalv10004841m
	Thhalv10009681m
	Thhalv10021174m
	Thhalv10007082m
	Thhalv10007539m
	Thhalv10019672m
	Thhalv10000785m
	Thhalv10019039m
	Thhalv10016802m
	Thhalv10025102m
	Thhalv10026311m
	Thhalv10025301m
	Thhalv10007117m
	Thhalv10000531m
	Thhalv10027649m
	Thhalv10007207m
	Thhalv10017074m
	Thhalv10002124m
	Thhalv10001612m
	Thhalv10025457m
	Thhalv10004166m
	Thhalv10020722m
	Thhalv10025047m
	Thhalv10020645m
	Thhalv10015527m
	Thhalv10003258m
	Thhalv10018761m
	Thhalv10009185m
	Thhalv10009033m
	Thhalv10007349m
	Thhalv10018818m
	Thhalv10004271m
	Thhalv10019227m
	Thhalv10006714m
	Thhalv10014968m
	Thhalv10010486m
	Thhalv10016872m
	Thhalv10019695m
	Thhalv10016662m
	Thhalv10018679m
	Thhalv10005132m
	Thhalv10028550m
	Thhalv10016544m
	Thhalv10008703m
	Thhalv10017209m
	Thhalv10022278m
	Thhalv10029460m
	Thhalv10005590m
	Thhalv10001755m
	Thhalv10007668m
	Thhalv10005896m
	Thhalv10018616m
	Thhalv10009394m
	Thhalv10002809m
	Thhalv10003045m
	Thhalv10027950m
	Thhalv10005177m
	Thhalv10006835m
	Thhalv10013966m
	Thhalv10014394m
	Thhalv10011481m
	Thhalv10020326m
	Thhalv10005416m
	Thhalv10026335m
	Thhalv10001638m
	Thhalv10022844m
	Thhalv10001338m
	Thhalv10017405m
	Thhalv10023588m
	Thhalv10005279m
	Thhalv10011529m
	Thhalv10015964m
	Thhalv10008912m
	Thhalv10019642m
	Thhalv10023390m
	Thhalv10028138m
	Thhalv10019818m
	Thhalv10025450m
	Thhalv10024982m
	Thhalv10005073m
	Thhalv10002046m
	Thhalv10010361m
	Thhalv10016314m
	Thhalv10023672m
	Thhalv10009441m

## Sheet: Table S6B. up regulated genes
Supplementary file 6B. Genes with greater than or equal to 2 log2 fold change in expression in AtCMT3 expressing lines.
AtCMT3-L1T3	AtCMT3-L1T4	AtCMT3-L1T5	AtCMT3-L2T3	AtCMT3-L2T4	AtCMT3-L2T5	AtCMT3-L2T6	AtCMT3-L3T2	AtCMT3-L3T2b
Thhalv10026441m	Thhalv10012589m	Thhalv10007045m	Thhalv10007502m	Thhalv10006910m	Thhalv10027761m	Thhalv10021182m	Thhalv10004740m	Thhalv10027910m
Thhalv10003681m	Thhalv10006910m	Thhalv10000073m	Thhalv10020239m	Thhalv10012800m	Thhalv10005754m	Thhalv10010495m	Thhalv10006851m	Thhalv10026641m
Thhalv10016092m	Thhalv10007975m	Thhalv10008998m	Thhalv10024974m	Thhalv10014953m	Thhalv10020485m	Thhalv10005166m	Thhalv10028759m	Thhalv10020337m
Thhalv10000411m	Thhalv10014787m	Thhalv10016276m	Thhalv10008470m	Thhalv10025458m	Thhalv10016150m	Thhalv10010500m	Thhalv10024615m	Thhalv10009716m
Thhalv10007482m	Thhalv10009904m	Thhalv10010153m	Thhalv10027389m	Thhalv10024728m	Thhalv10022675m	Thhalv10019117m	Thhalv10022679m	Thhalv10001426m
Thhalv10013021m	Thhalv10024565m	Thhalv10016175m	Thhalv10011223m	Thhalv10000219m	Thhalv10012865m	Thhalv10026094m	Thhalv10026172m	Thhalv10019368m
Thhalv10020056m	Thhalv10022713m	Thhalv10023149m	Thhalv10010219m	Thhalv10018305m	Thhalv10013668m	Thhalv10018888m	Thhalv10018866m	Thhalv10008289m
Thhalv10005093m	Thhalv10014037m	Thhalv10007016m	Thhalv10025403m	Thhalv10018719m	Thhalv10007170m	Thhalv10024313m	Thhalv10013504m	Thhalv10014910m
Thhalv10012821m	Thhalv10016195m	Thhalv10002482m	Thhalv10011796m	Thhalv10015137m	Thhalv10023626m	Thhalv10006812m	Thhalv10019154m	Thhalv10010720m
Thhalv10013289m	Thhalv10017088m	Thhalv10025568m	Thhalv10021260m	Thhalv10016631m	Thhalv10015184m	Thhalv10000379m	Thhalv10014816m	Thhalv10005051m
Thhalv10027587m	Thhalv10029390m	Thhalv10000830m	Thhalv10006444m	Thhalv10005887m	Thhalv10004455m	Thhalv10000563m	Thhalv10001241m	Thhalv10006444m
Thhalv10003266m	Thhalv10008108m	Thhalv10016636m	Thhalv10019204m	Thhalv10004200m	Thhalv10019345m	Thhalv10018396m	Thhalv10018544m	Thhalv10003127m
Thhalv10020845m	Thhalv10018523m	Thhalv10001881m	Thhalv10028546m	Thhalv10006163m	Thhalv10022918m	Thhalv10012845m	Thhalv10019983m	Thhalv10014841m
Thhalv10011204m	Thhalv10027389m	Thhalv10007896m	Thhalv10025628m	Thhalv10009241m	Thhalv10008975m	Thhalv10007964m	Thhalv10004647m	Thhalv10021802m
Thhalv10017461m	Thhalv10021747m	Thhalv10022493m	Thhalv10014869m	Thhalv10009049m	Thhalv10013376m	Thhalv10022443m	Thhalv10012646m	Thhalv10018442m
Thhalv10009921m	Thhalv10022882m	Thhalv10014986m	Thhalv10004111m	Thhalv10016888m	Thhalv10007126m	Thhalv10020343m	Thhalv10024608m	Thhalv10015657m
Thhalv10025195m	Thhalv10021284m	Thhalv10025865m	Thhalv10014471m	Thhalv10024999m	Thhalv10011796m	Thhalv10023559m	Thhalv10025561m	Thhalv10009477m
Thhalv10020111m	Thhalv10010338m	Thhalv10001088m	Thhalv10022890m	Thhalv10016402m	Thhalv10007788m	Thhalv10000993m	Thhalv10003828m	Thhalv10005883m
Thhalv10018557m	Thhalv10025458m	Thhalv10011796m	Thhalv10010028m	Thhalv10020721m	Thhalv10025797m	Thhalv10023745m	Thhalv10017042m	Thhalv10010224m
Thhalv10024519m	Thhalv10012397m	Thhalv10007952m	Thhalv10023485m	Thhalv10006291m	Thhalv10002515m	Thhalv10016948m	Thhalv10015536m	Thhalv10007593m
Thhalv10010666m	Thhalv10025066m	Thhalv10004139m	Thhalv10020628m	Thhalv10007126m	Thhalv10021257m	Thhalv10027805m	Thhalv10008289m	Thhalv10020520m
Thhalv10017949m	Thhalv10021772m	Thhalv10029308m	Thhalv10008234m	Thhalv10010639m	Thhalv10021523m	Thhalv10007686m	Thhalv10001389m	Thhalv10017275m
Thhalv10024941m	Thhalv10001013m	Thhalv10007966m	Thhalv10008710m	Thhalv10017402m	Thhalv10015131m	Thhalv10000886m	Thhalv10022271m	Thhalv10021377m
Thhalv10010028m	Thhalv10021081m	Thhalv10002090m	Thhalv10029426m	Thhalv10013119m	Thhalv10017346m	Thhalv10003262m	Thhalv10018321m	Thhalv10023595m
Thhalv10017727m	Thhalv10004654m	Thhalv10028731m	Thhalv10002079m	Thhalv10027588m	Thhalv10003816m	Thhalv10025523m	Thhalv10018613m	Thhalv10012409m
Thhalv10001088m	Thhalv10008241m	Thhalv10006876m	Thhalv10004906m	Thhalv10016832m	Thhalv10008255m	Thhalv10013668m	Thhalv10023355m	Thhalv10007299m
Thhalv10013083m	Thhalv10019483m	Thhalv10021714m	Thhalv10014326m	Thhalv10018877m	Thhalv10001825m	Thhalv10016888m	Thhalv10015074m	Thhalv10001158m
Thhalv10016589m	Thhalv10001463m	Thhalv10028682m	Thhalv10014989m	Thhalv10008710m	Thhalv10007790m	Thhalv10027272m	Thhalv10001651m	Thhalv10022850m
Thhalv10010043m	Thhalv10017023m	Thhalv10008059m	Thhalv10009571m	Thhalv10024661m	Thhalv10013813m	Thhalv10023214m	Thhalv10013833m	Thhalv10025195m
Thhalv10007005m	Thhalv10022720m	Thhalv10009416m	Thhalv10012567m	Thhalv10012946m	Thhalv10011570m	Thhalv10003634m	Thhalv10008059m	Thhalv10013289m
Thhalv10013745m	Thhalv10003055m	Thhalv10014117m	Thhalv10001482m	Thhalv10029212m	Thhalv10008397m	Thhalv10002029m	Thhalv10022918m	Thhalv10008080m
Thhalv10020590m	Thhalv10021123m	Thhalv10001967m	Thhalv10013021m	Thhalv10010623m	Thhalv10024341m	Thhalv10014460m	Thhalv10018267m	Thhalv10004360m
Thhalv10022827m	Thhalv10012740m	Thhalv10012807m	Thhalv10008706m	Thhalv10007935m	Thhalv10004442m	Thhalv10021629m	Thhalv10004870m	Thhalv10007530m
Thhalv10027650m	Thhalv10001549m	Thhalv10007005m	Thhalv10014234m	Thhalv10003642m	Thhalv10008373m	Thhalv10023747m	Thhalv10011715m	Thhalv10021557m
Thhalv10005800m	Thhalv10008275m	Thhalv10025367m	Thhalv10000876m	Thhalv10014787m	Thhalv10007557m	Thhalv10016192m	Thhalv10009787m	Thhalv10000873m
Thhalv10023420m	Thhalv10000225m	Thhalv10019327m	Thhalv10025976m	Thhalv10007576m	Thhalv10000404m	Thhalv10016651m	Thhalv10028681m	Thhalv10005923m
Thhalv10021260m	Thhalv10025593m	Thhalv10011856m	Thhalv10029172m	Thhalv10002110m	Thhalv10017775m	Thhalv10016403m	Thhalv10015101m	Thhalv10019043m
Thhalv10025461m	Thhalv10002677m	Thhalv10003887m	Thhalv10029281m	Thhalv10013064m	Thhalv10012975m	Thhalv10007370m	Thhalv10024926m	Thhalv10011493m
Thhalv10003678m	Thhalv10010150m	Thhalv10014609m	Thhalv10001647m	Thhalv10029390m	Thhalv10007054m	Thhalv10011469m	Thhalv10026258m	Thhalv10028276m
Thhalv10015740m	Thhalv10001517m	Thhalv10013833m	Thhalv10015083m	Thhalv10000161m	Thhalv10017947m	Thhalv10003716m	Thhalv10026039m	Thhalv10004930m
Thhalv10025403m	Thhalv10017740m	Thhalv10003801m		Thhalv10023395m	Thhalv10021818m	Thhalv10028696m	Thhalv10007966m	Thhalv10008160m
Thhalv10025976m	Thhalv10028681m	Thhalv10023595m		Thhalv10016656m	Thhalv10017159m	Thhalv10018269m	Thhalv10005519m	Thhalv10021308m
Thhalv10013682m	Thhalv10021161m	Thhalv10016585m		Thhalv10016195m	Thhalv10017408m	Thhalv10007451m	Thhalv10019177m	Thhalv10014539m
Thhalv10020019m	Thhalv10014561m	Thhalv10004581m		Thhalv10020719m	Thhalv10024756m	Thhalv10010411m	Thhalv10005165m	Thhalv10012351m
Thhalv10002580m	Thhalv10005442m	Thhalv10001680m		Thhalv10002735m	Thhalv10010575m	Thhalv10001011m	Thhalv10008073m	Thhalv10015839m
Thhalv10025797m	Thhalv10001881m	Thhalv10009028m		Thhalv10003752m	Thhalv10021258m	Thhalv10025430m	Thhalv10025310m	Thhalv10003945m
Thhalv10021165m	Thhalv10013679m	Thhalv10024397m		Thhalv10021284m	Thhalv10020354m	Thhalv10021279m	Thhalv10002012m	Thhalv10002840m
Thhalv10000329m	Thhalv10004278m	Thhalv10005197m		Thhalv10021161m	Thhalv10016249m	Thhalv10017317m	Thhalv10007045m	Thhalv10006331m
Thhalv10014072m	Thhalv10009531m	Thhalv10000093m		Thhalv10010150m	Thhalv10007135m	Thhalv10011625m	Thhalv10013346m	Thhalv10026004m
Thhalv10008985m	Thhalv10024728m	Thhalv10001579m		Thhalv10001517m	Thhalv10017443m	Thhalv10018941m	Thhalv10014576m	Thhalv10018544m
Thhalv10014989m	Thhalv10012271m	Thhalv10018250m		Thhalv10026554m	Thhalv10002386m	Thhalv10016881m	Thhalv10008189m	Thhalv10023320m
Thhalv10002501m	Thhalv10028841m	Thhalv10028021m		Thhalv10004721m	Thhalv10027615m	Thhalv10016642m	Thhalv10007054m	Thhalv10023421m
Thhalv10004973m	Thhalv10010652m	Thhalv10016881m		Thhalv10028948m	Thhalv10013504m	Thhalv10010863m	Thhalv10021550m	Thhalv10027962m
Thhalv10001647m	Thhalv10013669m	Thhalv10021428m		Thhalv10029065m	Thhalv10004740m	Thhalv10016963m	Thhalv10012708m	Thhalv10000253m
Thhalv10014719m	Thhalv10018431m	Thhalv10020394m		Thhalv10000240m	Thhalv10020977m	Thhalv10019005m	Thhalv10026311m	Thhalv10007202m
Thhalv10006876m	Thhalv10007037m	Thhalv10008020m		Thhalv10007740m	Thhalv10014106m	Thhalv10006926m	Thhalv10000773m	Thhalv10020258m
Thhalv10019204m	Thhalv10014953m	Thhalv10010043m		Thhalv10024389m	Thhalv10025458m	Thhalv10016130m	Thhalv10001967m	Thhalv10012974m
Thhalv10014242m	Thhalv10008080m	Thhalv10007269m		Thhalv10025997m	Thhalv10004608m	Thhalv10010669m	Thhalv10029390m	Thhalv10020530m
Thhalv10011365m	Thhalv10013425m	Thhalv10001346m		Thhalv10006328m	Thhalv10028284m	Thhalv10022869m	Thhalv10021966m	Thhalv10022671m
Thhalv10004933m	Thhalv10007964m	Thhalv10025190m		Thhalv10001021m	Thhalv10009904m	Thhalv10009868m	Thhalv10016638m	Thhalv10008061m
Thhalv10004906m	Thhalv10024999m	Thhalv10003262m		Thhalv10017088m	Thhalv10026287m	Thhalv10017415m	Thhalv10013403m	Thhalv10001549m
Thhalv10015083m	Thhalv10026998m	Thhalv10002497m		Thhalv10005130m	Thhalv10010669m	Thhalv10023595m	Thhalv10012946m	Thhalv10026046m
Thhalv10008706m	Thhalv10019056m	Thhalv10014933m		Thhalv10027402m	Thhalv10029020m	Thhalv10011909m	Thhalv10009028m	Thhalv10016468m
Thhalv10019284m	Thhalv10015083m	Thhalv10026086m		Thhalv10020968m	Thhalv10005005m	Thhalv10026423m	Thhalv10009180m	Thhalv10027615m
Thhalv10008710m	Thhalv10008353m	Thhalv10024277m		Thhalv10020510m	Thhalv10017163m	Thhalv10023372m	Thhalv10008927m	Thhalv10026031m
Thhalv10008234m	Thhalv10021613m	Thhalv10029091m		Thhalv10007170m	Thhalv10000379m	Thhalv10024661m	Thhalv10025782m	Thhalv10022885m
Thhalv10017444m	Thhalv10020111m	Thhalv10025553m		Thhalv10018694m	Thhalv10000176m	Thhalv10009629m	Thhalv10028774m	Thhalv10001584m
Thhalv10014234m	Thhalv10009058m	Thhalv10019165m		Thhalv10003055m	Thhalv10015864m	Thhalv10004116m	Thhalv10004139m	Thhalv10009051m
	Thhalv10017149m	Thhalv10025441m		Thhalv10012397m	Thhalv10013783m	Thhalv10005011m	Thhalv10017320m	Thhalv10011613m
	Thhalv10015590m	Thhalv10019345m		Thhalv10022493m	Thhalv10016630m	Thhalv10014561m	Thhalv10009082m	Thhalv10005590m
	Thhalv10014317m	Thhalv10002470m		Thhalv10010666m	Thhalv10021276m	Thhalv10019043m	Thhalv10027590m	Thhalv10005667m
	Thhalv10018005m	Thhalv10009522m		Thhalv10018493m	Thhalv10012692m	Thhalv10022271m	Thhalv10008614m	Thhalv10015909m
	Thhalv10016277m	Thhalv10007299m		Thhalv10029291m	Thhalv10020139m	Thhalv10005228m	Thhalv10000515m	Thhalv10015303m
	Thhalv10026261m	Thhalv10021260m		Thhalv10025544m	Thhalv10007182m	Thhalv10003547m	Thhalv10002041m	Thhalv10011663m
	Thhalv10022132m	Thhalv10016103m		Thhalv10015313m	Thhalv10014561m	Thhalv10013401m	Thhalv10007197m	Thhalv10026276m
	Thhalv10007045m	Thhalv10026172m		Thhalv10016264m	Thhalv10021284m	Thhalv10008123m	Thhalv10008570m	Thhalv10006949m
	Thhalv10007673m	Thhalv10020995m		Thhalv10026261m	Thhalv10000085m	Thhalv10004425m	Thhalv10025985m	Thhalv10001561m
	Thhalv10029023m	Thhalv10023485m		Thhalv10010652m	Thhalv10021747m	Thhalv10007590m	Thhalv10026659m	Thhalv10008330m
	Thhalv10008234m	Thhalv10025247m		Thhalv10014930m	Thhalv10005179m	Thhalv10027402m	Thhalv10001697m	Thhalv10028744m
	Thhalv10004130m	Thhalv10027375m		Thhalv10006414m	Thhalv10002752m	Thhalv10011293m	Thhalv10002703m	Thhalv10013220m
	Thhalv10008529m	Thhalv10013695m		Thhalv10003570m	Thhalv10010161m	Thhalv10018005m	Thhalv10016539m	Thhalv10010783m
	Thhalv10012486m	Thhalv10017112m		Thhalv10008397m	Thhalv10019165m	Thhalv10015158m	Thhalv10015839m	Thhalv10011994m
	Thhalv10009061m	Thhalv10012317m		Thhalv10012600m	Thhalv10006278m	Thhalv10007068m	Thhalv10007623m	Thhalv10005800m
	Thhalv10004906m	Thhalv10016888m		Thhalv10007370m	Thhalv10028435m	Thhalv10004990m	Thhalv10012584m	Thhalv10023898m
	Thhalv10021626m	Thhalv10013625m		Thhalv10007037m	Thhalv10004933m	Thhalv10024237m	Thhalv10005027m	Thhalv10019205m
	Thhalv10020397m	Thhalv10016681m		Thhalv10016353m	Thhalv10019250m	Thhalv10021846m	Thhalv10001362m	Thhalv10004053m
	Thhalv10008016m	Thhalv10008411m		Thhalv10013226m	Thhalv10009557m	Thhalv10007579m	Thhalv10005723m	Thhalv10013745m
	Thhalv10019958m	Thhalv10025705m		Thhalv10000934m	Thhalv10025568m	Thhalv10021699m	Thhalv10007349m	Thhalv10010005m
	Thhalv10012828m	Thhalv10018877m		Thhalv10007252m	Thhalv10020785m	Thhalv10025944m	Thhalv10024482m	Thhalv10007323m
	Thhalv10004721m	Thhalv10003918m		Thhalv10019114m	Thhalv10011033m	Thhalv10001691m	Thhalv10002384m	Thhalv10009180m
	Thhalv10017695m	Thhalv10009036m		Thhalv10012677m	Thhalv10011386m	Thhalv10026160m	Thhalv10001641m	Thhalv10002627m
	Thhalv10020343m	Thhalv10002017m		Thhalv10008048m	Thhalv10012973m	Thhalv10021673m	Thhalv10005667m	Thhalv10010222m
	Thhalv10021699m	Thhalv10028726m		Thhalv10021182m	Thhalv10016370m	Thhalv10015119m	Thhalv10011265m	Thhalv10014675m
	Thhalv10011654m	Thhalv10009264m		Thhalv10012646m	Thhalv10002778m	Thhalv10002669m	Thhalv10026245m	Thhalv10003258m
	Thhalv10003634m	Thhalv10028533m		Thhalv10001576m	Thhalv10022720m	Thhalv10020679m	Thhalv10029532m	Thhalv10015100m
	Thhalv10028733m	Thhalv10008073m		Thhalv10016751m	Thhalv10016734m	Thhalv10001343m	Thhalv10006502m	Thhalv10028886m
	Thhalv10007576m	Thhalv10020019m		Thhalv10025593m	Thhalv10021550m	Thhalv10008672m	Thhalv10021377m	Thhalv10021026m
	Thhalv10016264m	Thhalv10015102m		Thhalv10024565m	Thhalv10011293m	Thhalv10013618m	Thhalv10023729m	Thhalv10000225m
	Thhalv10019399m	Thhalv10016427m		Thhalv10006589m	Thhalv10015911m	Thhalv10021503m	Thhalv10008990m	Thhalv10011857m
	Thhalv10008856m	Thhalv10013504m		Thhalv10024152m	Thhalv10015101m	Thhalv10011729m	Thhalv10025012m	Thhalv10025224m
	Thhalv10009264m	Thhalv10010219m		Thhalv10000937m	Thhalv10007440m	Thhalv10018321m	Thhalv10000774m	Thhalv10007206m
	Thhalv10004443m	Thhalv10003828m		Thhalv10016277m	Thhalv10023395m	Thhalv10020389m	Thhalv10004223m	Thhalv10006975m
	Thhalv10014297m	Thhalv10005885m		Thhalv10019658m	Thhalv10026009m	Thhalv10013495m	Thhalv10022493m	Thhalv10012708m
	Thhalv10021662m	Thhalv10022573m		Thhalv10001503m	Thhalv10021048m	Thhalv10016343m	Thhalv10016130m	Thhalv10021806m
	Thhalv10024358m	Thhalv10024482m		Thhalv10006881m	Thhalv10024565m	Thhalv10021626m	Thhalv10028021m	Thhalv10024505m
	Thhalv10025577m	Thhalv10019958m		Thhalv10012486m	Thhalv10017419m	Thhalv10015029m	Thhalv10022734m	Thhalv10005164m
	Thhalv10029035m	Thhalv10016751m		Thhalv10018488m	Thhalv10029035m	Thhalv10008827m	Thhalv10001881m	Thhalv10014234m
	Thhalv10002799m	Thhalv10015697m		Thhalv10021123m	Thhalv10024652m	Thhalv10025753m	Thhalv10025545m	Thhalv10001241m
	Thhalv10021681m	Thhalv10028948m		Thhalv10019005m	Thhalv10007970m	Thhalv10016267m	Thhalv10018442m	Thhalv10018192m
	Thhalv10010353m	Thhalv10018599m		Thhalv10003678m	Thhalv10007988m	Thhalv10004022m	Thhalv10016621m	Thhalv10023518m
	Thhalv10021503m	Thhalv10011499m		Thhalv10005197m	Thhalv10017116m	Thhalv10000073m	Thhalv10008820m	Thhalv10004654m
	Thhalv10010666m	Thhalv10007266m		Thhalv10017740m	Thhalv10006746m	Thhalv10023736m	Thhalv10010086m	Thhalv10026857m
	Thhalv10014930m	Thhalv10024341m		Thhalv10004173m	Thhalv10016638m	Thhalv10007795m	Thhalv10011370m	Thhalv10025782m
	Thhalv10014739m	Thhalv10006986m		Thhalv10001013m	Thhalv10016264m	Thhalv10018825m	Thhalv10026058m	Thhalv10021381m
	Thhalv10025123m	Thhalv10002383m		Thhalv10003816m	Thhalv10015538m	Thhalv10020729m	Thhalv10016888m	Thhalv10011440m
	Thhalv10012403m	Thhalv10012677m		Thhalv10024519m	Thhalv10013176m	Thhalv10016751m	Thhalv10011056m	Thhalv10006221m
	Thhalv10004495m	Thhalv10014719m		Thhalv10007953m	Thhalv10026998m	Thhalv10017838m	Thhalv10005342m	Thhalv10023395m
	Thhalv10010456m	Thhalv10008533m		Thhalv10016462m	Thhalv10008365m	Thhalv10020309m	Thhalv10012948m	Thhalv10010326m
	Thhalv10028948m	Thhalv10026514m		Thhalv10010815m	Thhalv10018493m	Thhalv10014042m	Thhalv10018250m	Thhalv10026529m
	Thhalv10003297m	Thhalv10000990m		Thhalv10001715m	Thhalv10011423m	Thhalv10018436m	Thhalv10020995m	Thhalv10001037m
	Thhalv10024941m	Thhalv10002691m		Thhalv10021556m	Thhalv10014658m	Thhalv10013064m	Thhalv10016256m	Thhalv10002501m
	Thhalv10011772m	Thhalv10011265m		Thhalv10003528m	Thhalv10004479m	Thhalv10011797m	Thhalv10014031m	Thhalv10027748m
	Thhalv10014471m	Thhalv10009906m		Thhalv10021257m	Thhalv10018354m	Thhalv10018809m	Thhalv10004799m	Thhalv10016956m
	Thhalv10027540m	Thhalv10014413m		Thhalv10018523m	Thhalv10025825m	Thhalv10000227m	Thhalv10022595m	Thhalv10001362m
	Thhalv10019454m	Thhalv10004278m		Thhalv10005098m	Thhalv10025758m	Thhalv10007054m	Thhalv10016681m	Thhalv10000158m
	Thhalv10007557m	Thhalv10021759m		Thhalv10021456m	Thhalv10026086m	Thhalv10021259m	Thhalv10005061m	Thhalv10020688m
	Thhalv10025226m	Thhalv10021556m		Thhalv10016642m	Thhalv10028681m	Thhalv10015741m	Thhalv10024828m	Thhalv10025274m
	Thhalv10018719m	Thhalv10027632m		Thhalv10002677m	Thhalv10014617m	Thhalv10025458m	Thhalv10005885m	Thhalv10016602m
	Thhalv10005050m	Thhalv10023883m		Thhalv10004495m	Thhalv10008350m	Thhalv10006910m	Thhalv10018896m	Thhalv10022340m
	Thhalv10020930m	Thhalv10022180m		Thhalv10003887m	Thhalv10003055m	Thhalv10017695m	Thhalv10020168m	Thhalv10002032m
	Thhalv10027748m	Thhalv10025797m		Thhalv10017135m	Thhalv10016277m	Thhalv10017678m	Thhalv10015100m	Thhalv10012477m
	Thhalv10016595m	Thhalv10007111m		Thhalv10018279m	Thhalv10013460m	Thhalv10012807m	Thhalv10021421m	Thhalv10004555m
	Thhalv10012406m	Thhalv10023423m		Thhalv10014604m	Thhalv10027578m	Thhalv10014366m	Thhalv10028690m	Thhalv10009031m
	Thhalv10014617m	Thhalv10018257m		Thhalv10003297m	Thhalv10014336m	Thhalv10011654m	Thhalv10013347m	Thhalv10016066m
	Thhalv10000024m	Thhalv10014731m		Thhalv10008015m	Thhalv10021081m	Thhalv10023149m	Thhalv10016786m	Thhalv10008403m
	Thhalv10009104m	Thhalv10019284m		Thhalv10009197m	Thhalv10003266m	Thhalv10010324m	Thhalv10028550m	Thhalv10001600m
	Thhalv10003716m	Thhalv10014242m		Thhalv10008475m	Thhalv10004187m	Thhalv10016634m	Thhalv10018257m	Thhalv10022369m
	Thhalv10028610m	Thhalv10010341m		Thhalv10011232m	Thhalv10016402m	Thhalv10009232m	Thhalv10025486m	Thhalv10017789m
	Thhalv10004447m	Thhalv10019914m		Thhalv10025624m	Thhalv10026642m	Thhalv10020354m	Thhalv10010660m	Thhalv10025200m
	Thhalv10022391m	Thhalv10028745m		Thhalv10021662m	Thhalv10001343m	Thhalv10028375m	Thhalv10005111m	Thhalv10022493m
	Thhalv10008700m	Thhalv10004524m		Thhalv10015057m	Thhalv10003954m	Thhalv10021810m	Thhalv10011482m	Thhalv10001817m
	Thhalv10010829m	Thhalv10021828m		Thhalv10023353m	Thhalv10004910m	Thhalv10028841m	Thhalv10002029m	Thhalv10004973m
	Thhalv10004593m	Thhalv10016611m		Thhalv10003634m	Thhalv10024603m	Thhalv10014658m	Thhalv10002408m	Thhalv10001581m
	Thhalv10020910m	Thhalv10001642m		Thhalv10008509m	Thhalv10016585m	Thhalv10016595m	Thhalv10013908m	Thhalv10017094m
	Thhalv10026108m	Thhalv10019177m		Thhalv10006176m	Thhalv10002012m	Thhalv10003241m	Thhalv10005916m	Thhalv10003828m
	Thhalv10019658m	Thhalv10022717m		Thhalv10014617m	Thhalv10016656m	Thhalv10021445m	Thhalv10007068m	Thhalv10006323m
	Thhalv10002543m	Thhalv10022369m		Thhalv10004973m	Thhalv10019003m	Thhalv10008232m	Thhalv10013101m	Thhalv10005027m
	Thhalv10011499m	Thhalv10021670m		Thhalv10012383m	Thhalv10017320m	Thhalv10014930m	Thhalv10022354m	Thhalv10022649m
	Thhalv10005098m	Thhalv10015536m		Thhalv10022720m	Thhalv10028853m	Thhalv10000219m	Thhalv10022615m	Thhalv10019770m
	Thhalv10013226m	Thhalv10028853m		Thhalv10028859m	Thhalv10016751m	Thhalv10012589m	Thhalv10021556m	Thhalv10026724m
	Thhalv10003924m	Thhalv10021421m		Thhalv10022905m	Thhalv10028574m	Thhalv10010466m	Thhalv10028954m	Thhalv10011561m
	Thhalv10010126m	Thhalv10020990m		Thhalv10004449m	Thhalv10009074m	Thhalv10018896m	Thhalv10023423m	Thhalv10023747m
	Thhalv10014140m	Thhalv10013887m		Thhalv10011770m	Thhalv10024358m	Thhalv10028745m	Thhalv10001576m	Thhalv10009787m
	Thhalv10025624m	Thhalv10011844m		Thhalv10029023m	Thhalv10027805m	Thhalv10008411m	Thhalv10029291m	Thhalv10008470m
	Thhalv10005923m	Thhalv10020146m		Thhalv10011909m	Thhalv10015313m	Thhalv10016596m	Thhalv10029187m	Thhalv10000830m
	Thhalv10006328m	Thhalv10010120m		Thhalv10011856m	Thhalv10017323m	Thhalv10019165m	Thhalv10024744m	Thhalv10008371m
	Thhalv10006414m	Thhalv10010829m		Thhalv10009531m	Thhalv10007576m	Thhalv10008990m	Thhalv10021828m	Thhalv10026386m
	Thhalv10006176m	Thhalv10003599m		Thhalv10013409m	Thhalv10001302m	Thhalv10025884m	Thhalv10020111m	Thhalv10019227m
	Thhalv10018599m	Thhalv10006176m		Thhalv10012828m	Thhalv10028745m	Thhalv10017052m	Thhalv10014468m	Thhalv10000044m
	Thhalv10028375m	Thhalv10001647m		Thhalv10016651m	Thhalv10012532m	Thhalv10021303m	Thhalv10000044m	Thhalv10008026m
	Thhalv10027590m	Thhalv10020346m		Thhalv10017408m	Thhalv10012789m	Thhalv10017323m	Thhalv10002017m	Thhalv10026081m
	Thhalv10025050m	Thhalv10018092m		Thhalv10020930m	Thhalv10013064m	Thhalv10015597m	Thhalv10029308m	Thhalv10025523m
	Thhalv10013099m	Thhalv10020640m		Thhalv10019056m	Thhalv10021685m	Thhalv10013504m	Thhalv10012740m	Thhalv10016103m
	Thhalv10000152m	Thhalv10004072m		Thhalv10008241m	Thhalv10021948m	Thhalv10005938m	Thhalv10003887m	Thhalv10011676m
	Thhalv10016571m	Thhalv10009246m		Thhalv10016585m	Thhalv10002669m	Thhalv10005750m	Thhalv10010158m	Thhalv10022462m
	Thhalv10016462m	Thhalv10001530m		Thhalv10028610m	Thhalv10020685m	Thhalv10018652m	Thhalv10011440m	Thhalv10015725m
	Thhalv10024519m	Thhalv10006881m		Thhalv10026340m	Thhalv10013771m	Thhalv10024398m	Thhalv10003262m	Thhalv10021499m
	Thhalv10027402m	Thhalv10027590m		Thhalv10017947m	Thhalv10018305m	Thhalv10016204m	Thhalv10010087m	Thhalv10008326m
	Thhalv10006589m	Thhalv10020638m		Thhalv10026678m	Thhalv10007650m	Thhalv10007466m	Thhalv10017306m	Thhalv10016223m
	Thhalv10011796m	Thhalv10017407m		Thhalv10018941m	Thhalv10019043m	Thhalv10013364m	Thhalv10021685m	Thhalv10023631m
	Thhalv10008710m	Thhalv10028774m		Thhalv10020397m	Thhalv10028532m	Thhalv10000156m	Thhalv10012444m	Thhalv10025933m
	Thhalv10024800m	Thhalv10019117m		Thhalv10016571m	Thhalv10022391m	Thhalv10010575m	Thhalv10018599m	Thhalv10020193m
	Thhalv10027817m	Thhalv10024573m		Thhalv10015145m	Thhalv10014055m	Thhalv10021257m	Thhalv10025107m	Thhalv10014238m
	Thhalv10013873m	Thhalv10012845m		Thhalv10013099m	Thhalv10011663m	Thhalv10007953m	Thhalv10017444m	Thhalv10024652m
	Thhalv10007686m	Thhalv10029518m		Thhalv10017444m	Thhalv10022544m	Thhalv10016701m	Thhalv10011770m	Thhalv10027874m
	Thhalv10022443m	Thhalv10025933m		Thhalv10021613m	Thhalv10021229m	Thhalv10007170m	Thhalv10020990m	Thhalv10001715m
	Thhalv10016642m	Thhalv10022132m		Thhalv10007466m	Thhalv10004200m	Thhalv10007896m	Thhalv10001544m	Thhalv10012832m
	Thhalv10007299m	Thhalv10013853m		Thhalv10014739m	Thhalv10007111m	Thhalv10007202m	Thhalv10024387m	Thhalv10027590m
	Thhalv10005908m	Thhalv10003266m		Thhalv10024927m	Thhalv10002408m	Thhalv10014953m	Thhalv10010639m	Thhalv10000384m
	Thhalv10014990m	Thhalv10019053m		Thhalv10000024m	Thhalv10010280m	Thhalv10018493m	Thhalv10025035m	Thhalv10006502m
	Thhalv10010815m	Thhalv10017444m		Thhalv10016786m	Thhalv10018719m	Thhalv10016630m	Thhalv10004303m	Thhalv10011831m
	Thhalv10021279m	Thhalv10021605m		Thhalv10009230m	Thhalv10026829m	Thhalv10021635m	Thhalv10002333m	Thhalv10025870m
	Thhalv10017249m	Thhalv10020168m		Thhalv10014985m	Thhalv10014117m	Thhalv10011970m	Thhalv10000993m	Thhalv10028542m
	Thhalv10007466m	Thhalv10010159m		Thhalv10005228m	Thhalv10020249m	Thhalv10021371m	Thhalv10026392m	Thhalv10022809m
	Thhalv10021188m	Thhalv10016140m		Thhalv10028841m	Thhalv10024432m	Thhalv10028532m	Thhalv10001346m	Thhalv10004936m
	Thhalv10015145m	Thhalv10008475m		Thhalv10018250m	Thhalv10008123m	Thhalv10015313m	Thhalv10024902m	Thhalv10023353m
	Thhalv10011469m	Thhalv10016701m		Thhalv10012567m	Thhalv10024044m	Thhalv10013921m	Thhalv10011970m	Thhalv10025230m
	Thhalv10007005m	Thhalv10013454m		Thhalv10000162m	Thhalv10006910m	Thhalv10010043m	Thhalv10017407m	Thhalv10022139m
	Thhalv10018941m	Thhalv10012406m		Thhalv10015716m	Thhalv10016338m	Thhalv10028452m	Thhalv10022809m	Thhalv10018095m
	Thhalv10024514m	Thhalv10006163m		Thhalv10009061m	Thhalv10003570m	Thhalv10013226m	Thhalv10018754m	Thhalv10002020m
	Thhalv10029065m	Thhalv10008402m		Thhalv10010456m	Thhalv10018694m	Thhalv10006278m	Thhalv10028731m	Thhalv10025226m
	Thhalv10006603m	Thhalv10006863m		Thhalv10008856m	Thhalv10019296m	Thhalv10014014m	Thhalv10000093m	Thhalv10012041m
	Thhalv10009246m	Thhalv10009197m		Thhalv10011147m	Thhalv10011772m	Thhalv10021291m	Thhalv10010291m	Thhalv10023602m
	Thhalv10014096m	Thhalv10008594m		Thhalv10017249m	Thhalv10010111m	Thhalv10012486m	Thhalv10016402m	Thhalv10025123m
	Thhalv10002598m	Thhalv10019315m		Thhalv10013570m	Thhalv10020995m	Thhalv10015139m	Thhalv10010161m	Thhalv10001226m
	Thhalv10006863m	Thhalv10004208m		Thhalv10028375m	Thhalv10025997m	Thhalv10019856m	Thhalv10006639m	Thhalv10009033m
	Thhalv10017402m	Thhalv10013876m		Thhalv10007673m	Thhalv10024927m	Thhalv10019056m	Thhalv10016585m	Thhalv10027721m
	Thhalv10018912m	Thhalv10029291m		Thhalv10008620m	Thhalv10003634m	Thhalv10011570m	Thhalv10023904m	Thhalv10005582m
	Thhalv10012662m	Thhalv10013639m		Thhalv10026264m	Thhalv10008672m	Thhalv10007955m	Thhalv10004200m	Thhalv10004500m
	Thhalv10005342m	Thhalv10028681m		Thhalv10016595m	Thhalv10029172m	Thhalv10026998m	Thhalv10002020m	Thhalv10024927m
	Thhalv10024277m	Thhalv10010666m		Thhalv10004447m	Thhalv10009327m	Thhalv10020710m	Thhalv10012403m	Thhalv10006130m
	Thhalv10007353m	Thhalv10017480m		Thhalv10000044m	Thhalv10003716m	Thhalv10011806m	Thhalv10017419m	Thhalv10007650m
	Thhalv10008518m	Thhalv10014234m		Thhalv10014140m	Thhalv10011325m	Thhalv10020911m	Thhalv10029531m	Thhalv10026340m
	Thhalv10017120m	Thhalv10020111m		Thhalv10020146m	Thhalv10029308m	Thhalv10021653m	Thhalv10001614m	Thhalv10004111m
	Thhalv10008048m	Thhalv10018634m		Thhalv10026108m	Thhalv10016816m	Thhalv10010498m	Thhalv10004500m	Thhalv10008234m
	Thhalv10016275m	Thhalv10020071m		Thhalv10008529m	Thhalv10006163m	Thhalv10007673m	Thhalv10005130m	Thhalv10020595m
	Thhalv10007795m	Thhalv10001696m		Thhalv10015100m	Thhalv10008479m	Thhalv10004496m	Thhalv10006045m	Thhalv10002769m
	Thhalv10008620m	Thhalv10013873m		Thhalv10026659m	Thhalv10013740m	Thhalv10006779m	Thhalv10001454m	Thhalv10020628m
	Thhalv10025943m	Thhalv10013908m		Thhalv10022443m	Thhalv10011424m	Thhalv10010829m	Thhalv10002090m	Thhalv10020827m
	Thhalv10015512m	Thhalv10025274m		Thhalv10008700m	Thhalv10009522m	Thhalv10016585m	Thhalv10007299m	Thhalv10025107m
	Thhalv10023747m	Thhalv10022722m		Thhalv10020111m	Thhalv10023353m	Thhalv10004303m	Thhalv10015086m	Thhalv10006310m
	Thhalv10013734m	Thhalv10016656m		Thhalv10007686m	Thhalv10004654m	Thhalv10005969m	Thhalv10016275m	Thhalv10009416m
	Thhalv10017173m	Thhalv10001701m		Thhalv10022560m	Thhalv10006144m	Thhalv10009197m	Thhalv10021670m	Thhalv10007197m
	Thhalv10026475m	Thhalv10024409m		Thhalv10025435m	Thhalv10021813m	Thhalv10007015m	Thhalv10000073m	Thhalv10014716m
	Thhalv10010783m	Thhalv10025593m		Thhalv10007795m	Thhalv10018267m	Thhalv10004200m	Thhalv10007938m	Thhalv10014897m
	Thhalv10023775m	Thhalv10009031m		Thhalv10000152m	Thhalv10021810m	Thhalv10025435m	Thhalv10027587m	Thhalv10015156m
	Thhalv10018090m	Thhalv10009531m		Thhalv10022722m	Thhalv10018822m	Thhalv10000926m	Thhalv10023149m	Thhalv10023434m
	Thhalv10029002m	Thhalv10029321m		Thhalv10027721m	Thhalv10012589m	Thhalv10020073m	Thhalv10003055m	Thhalv10025005m
	Thhalv10020563m	Thhalv10029426m		Thhalv10004278m	Thhalv10008481m	Thhalv10011386m	Thhalv10006163m	Thhalv10026678m
	Thhalv10013380m	Thhalv10017094m		Thhalv10013873m	Thhalv10017981m	Thhalv10014486m	Thhalv10025247m	Thhalv10017444m
	Thhalv10008948m	Thhalv10024941m		Thhalv10002799m	Thhalv10022947m	Thhalv10007784m	Thhalv10008397m	Thhalv10019398m
	Thhalv10018544m	Thhalv10025695m		Thhalv10020343m	Thhalv10025368m	Thhalv10021747m	Thhalv10012975m	Thhalv10001533m
	Thhalv10027824m	Thhalv10008706m		Thhalv10012662m	Thhalv10006038m	Thhalv10002384m	Thhalv10004593m	Thhalv10022930m
	Thhalv10021593m	Thhalv10028690m		Thhalv10016103m	Thhalv10003752m	Thhalv10010279m	Thhalv10015102m	Thhalv10021746m
	Thhalv10002570m	Thhalv10014576m		Thhalv10007353m	Thhalv10024999m	Thhalv10024941m	Thhalv10004278m	Thhalv10020257m
	Thhalv10003678m	Thhalv10012403m		Thhalv10006603m	Thhalv10008578m	Thhalv10004278m	Thhalv10017516m	Thhalv10026335m
	Thhalv10018837m	Thhalv10004518m		Thhalv10008032m	Thhalv10015117m	Thhalv10024652m	Thhalv10009264m	Thhalv10018599m
	Thhalv10028452m	Thhalv10022124m		Thhalv10017094m	Thhalv10002470m	Thhalv10011163m	Thhalv10001716m	Thhalv10010829m
	Thhalv10025435m	Thhalv10007593m		Thhalv10017044m	Thhalv10028733m	Thhalv10009534m	Thhalv10024652m	Thhalv10004518m
	Thhalv10010665m	Thhalv10005923m		Thhalv10023747m	Thhalv10015100m	Thhalv10004806m	Thhalv10023395m	Thhalv10012406m
	Thhalv10018099m	Thhalv10013380m		Thhalv10001881m	Thhalv10004583m	Thhalv10024738m	Thhalv10003161m	Thhalv10001185m
	Thhalv10020972m	Thhalv10001463m		Thhalv10003924m	Thhalv10011715m	Thhalv10001528m	Thhalv10026340m	Thhalv10005356m
	Thhalv10013355m	Thhalv10007650m		Thhalv10002543m	Thhalv10008990m	Thhalv10002916m	Thhalv10025376m	Thhalv10021966m
	Thhalv10017044m	Thhalv10010359m		Thhalv10012997m	Thhalv10014317m	Thhalv10026399m	Thhalv10025441m	Thhalv10004971m
	Thhalv10028507m	Thhalv10026754m		Thhalv10010126m	Thhalv10019958m	Thhalv10001614m	Thhalv10004524m	Thhalv10001614m
	Thhalv10002707m	Thhalv10010783m		Thhalv10020071m	Thhalv10017249m	Thhalv10012582m	Thhalv10004111m	Thhalv10012817m
	Thhalv10000886m	Thhalv10021806m		Thhalv10005923m	Thhalv10004067m	Thhalv10026245m	Thhalv10008638m	Thhalv10018894m
	Thhalv10012790m	Thhalv10012687m		Thhalv10007005m	Thhalv10015716m	Thhalv10017119m	Thhalv10002383m	Thhalv10002872m
	Thhalv10025025m	Thhalv10000450m		Thhalv10021279m	Thhalv10001059m	Thhalv10008812m	Thhalv10015657m	Thhalv10026318m
	Thhalv10010497m	Thhalv10001482m		Thhalv10005051m	Thhalv10018250m	Thhalv10012444m	Thhalv10007202m	Thhalv10028770m
	Thhalv10018946m	Thhalv10003945m		Thhalv10018647m	Thhalv10000993m	Thhalv10002012m	Thhalv10009522m	Thhalv10002482m
	Thhalv10004995m	Thhalv10025376m		Thhalv10002470m	Thhalv10007686m	Thhalv10018946m	Thhalv10026110m	Thhalv10012403m
	Thhalv10028772m	Thhalv10008032m		Thhalv10027632m	Thhalv10018092m	Thhalv10004740m	Thhalv10002626m	Thhalv10013611m
	Thhalv10027803m	Thhalv10027721m		Thhalv10014986m	Thhalv10008411m	Thhalv10008856m	Thhalv10011844m	Thhalv10021539m
	Thhalv10014246m	Thhalv10019483m		Thhalv10017438m	Thhalv10010019m	Thhalv10018694m	Thhalv10008320m	Thhalv10007302m
	Thhalv10026052m	Thhalv10026340m		Thhalv10018599m	Thhalv10016403m	Thhalv10026108m	Thhalv10010381m	Thhalv10014031m
	Thhalv10021500m	Thhalv10010466m		Thhalv10022132m	Thhalv10004798m	Thhalv10010982m	Thhalv10003918m	Thhalv10026264m
	Thhalv10011729m	Thhalv10013645m		Thhalv10019914m	Thhalv10020111m	Thhalv10009074m	Thhalv10006949m	Thhalv10021456m
	Thhalv10021291m	Thhalv10018143m		Thhalv10023775m	Thhalv10003883m	Thhalv10027748m	Thhalv10005172m	Thhalv10004771m
	Thhalv10025289m	Thhalv10008080m		Thhalv10014990m	Thhalv10022726m	Thhalv10007018m	Thhalv10008232m	Thhalv10013579m
	Thhalv10002119m	Thhalv10004799m		Thhalv10008614m	Thhalv10018269m	Thhalv10005130m	Thhalv10016751m	Thhalv10012687m
	Thhalv10004933m	Thhalv10014675m		Thhalv10008016m	Thhalv10016103m	Thhalv10004558m	Thhalv10024152m	Thhalv10012567m
	Thhalv10025854m	Thhalv10002119m		Thhalv10027389m	Thhalv10011469m	Thhalv10026264m	Thhalv10024776m	Thhalv10010747m
	Thhalv10026734m	Thhalv10013578m		Thhalv10020910m	Thhalv10006881m	Thhalv10011537m	Thhalv10010783m	Thhalv10018998m
	Thhalv10024431m	Thhalv10009049m		Thhalv10011469m	Thhalv10007497m	Thhalv10011265m	Thhalv10017802m	Thhalv10022563m
	Thhalv10013057m	Thhalv10007579m		Thhalv10001463m	Thhalv10024661m	Thhalv10003752m	Thhalv10003785m	Thhalv10015086m
	Thhalv10011204m	Thhalv10019114m		Thhalv10004593m	Thhalv10013226m	Thhalv10008479m	Thhalv10012677m	Thhalv10004906m
	Thhalv10010856m	Thhalv10016638m		Thhalv10014731m	Thhalv10013625m	Thhalv10021500m	Thhalv10016175m	Thhalv10009054m
	Thhalv10025367m	Thhalv10014096m		Thhalv10006863m	Thhalv10020968m	Thhalv10008620m	Thhalv10017275m	Thhalv10010040m
	Thhalv10007718m	Thhalv10007953m		Thhalv10009534m	Thhalv10016195m	Thhalv10015375m	Thhalv10022369m	Thhalv10026659m
	Thhalv10009139m	Thhalv10001581m		Thhalv10007975m	Thhalv10020309m	Thhalv10011883m	Thhalv10014670m	Thhalv10010594m
	Thhalv10010122m	Thhalv10020257m		Thhalv10025123m	Thhalv10000152m	Thhalv10003297m	Thhalv10005923m	Thhalv10001530m
	Thhalv10007265m	Thhalv10013220m		Thhalv10009104m	Thhalv10028841m	Thhalv10008481m	Thhalv10001463m	Thhalv10013567m
	Thhalv10023474m	Thhalv10026642m		Thhalv10018912m	Thhalv10015741m	Thhalv10007650m	Thhalv10002676m	Thhalv10002333m
	Thhalv10021806m	Thhalv10026264m		Thhalv10014958m	Thhalv10002799m	Thhalv10014877m	Thhalv10018106m	Thhalv10017258m
	Thhalv10022827m	Thhalv10010040m		Thhalv10016602m	Thhalv10010815m	Thhalv10021818m	Thhalv10027632m	Thhalv10009534m
	Thhalv10017079m	Thhalv10013021m		Thhalv10005050m	Thhalv10018257m	Thhalv10002196m	Thhalv10014604m	Thhalv10023485m
	Thhalv10014670m	Thhalv10005111m		Thhalv10012406m	Thhalv10022563m	Thhalv10007252m	Thhalv10019114m	Thhalv10011844m
	Thhalv10023726m	Thhalv10012567m		Thhalv10014486m	Thhalv10014460m	Thhalv10018857m	Thhalv10017095m	Thhalv10023343m
	Thhalv10000386m	Thhalv10007018m		Thhalv10013639m	Thhalv10001549m	Thhalv10019138m	Thhalv10021048m	Thhalv10007018m
	Thhalv10006672m	Thhalv10022910m		Thhalv10025943m	Thhalv10022885m	Thhalv10026261m	Thhalv10022885m	Thhalv10018997m
	Thhalv10003894m	Thhalv10001780m		Thhalv10017988m	Thhalv10027066m	Thhalv10028760m	Thhalv10011499m	Thhalv10002703m
	Thhalv10005272m	Thhalv10015086m		Thhalv10005908m	Thhalv10027402m	Thhalv10020930m	Thhalv10012600m	Thhalv10001482m
	Thhalv10005041m	Thhalv10025702m		Thhalv10017678m	Thhalv10012677m	Thhalv10014106m	Thhalv10011561m	Thhalv10028460m
	Thhalv10013421m	Thhalv10012949m		Thhalv10008948m	Thhalv10009990m	Thhalv10004495m	Thhalv10026642m	Thhalv10011796m
	Thhalv10006565m	Thhalv10012817m		Thhalv10002707m	Thhalv10017838m	Thhalv10014558m	Thhalv10022722m	Thhalv10013021m
	Thhalv10003902m	Thhalv10022563m		Thhalv10021747m	Thhalv10016462m	Thhalv10010353m	Thhalv10003258m	Thhalv10028138m
	Thhalv10023510m	Thhalv10023747m		Thhalv10024514m	Thhalv10012486m	Thhalv10012946m	Thhalv10020986m	Thhalv10002691m
	Thhalv10003599m	Thhalv10009104m		Thhalv10022890m	Thhalv10026172m	Thhalv10004995m	Thhalv10024409m	Thhalv10018761m
	Thhalv10009086m	Thhalv10001576m		Thhalv10012403m	Thhalv10017949m	Thhalv10000024m	Thhalv10001059m	Thhalv10007705m
	Thhalv10005093m	Thhalv10013371m		Thhalv10000993m	Thhalv10003547m	Thhalv10019958m	Thhalv10005582m	Thhalv10027587m
	Thhalv10017461m	Thhalv10003678m		Thhalv10015512m	Thhalv10008989m	Thhalv10015551m	Thhalv10016924m	Thhalv10001780m
	Thhalv10024835m	Thhalv10014471m		Thhalv10010338m	Thhalv10007955m	Thhalv10008255m	Thhalv10001691m	Thhalv10022890m
	Thhalv10027310m	Thhalv10025123m		Thhalv10014933m	Thhalv10008361m	Thhalv10018744m	Thhalv10013810m	Thhalv10001647m
		Thhalv10010468m		Thhalv10014096m	Thhalv10008353m	Thhalv10021802m	Thhalv10010159m
		Thhalv10021802m		Thhalv10002566m	Thhalv10018928m	Thhalv10007266m	Thhalv10016656m
		Thhalv10016552m		Thhalv10011499m	Thhalv10013579m	Thhalv10020139m	Thhalv10021428m
		Thhalv10026641m		Thhalv10009139m	Thhalv10027540m	Thhalv10006715m	Thhalv10009049m
		Thhalv10004973m		Thhalv10026734m	Thhalv10007370m	Thhalv10000338m	Thhalv10013595m
		Thhalv10011087m		Thhalv10027824m	Thhalv10012800m	Thhalv10019483m	Thhalv10010043m
		Thhalv10016602m		Thhalv10020972m	Thhalv10000360m	Thhalv10012828m	Thhalv10012845m
		Thhalv10028610m		Thhalv10014554m	Thhalv10021397m	Thhalv10001088m	Thhalv10016552m
		Thhalv10017402m		Thhalv10024800m	Thhalv10014877m	Thhalv10002908m	Thhalv10006986m
		Thhalv10019227m		Thhalv10025050m	Thhalv10011232m	Thhalv10020397m	Thhalv10007269m
		Thhalv10025005m		Thhalv10005342m	Thhalv10001881m	Thhalv10009104m	Thhalv10007953m
		Thhalv10025985m		Thhalv10014297m	Thhalv10014734m	Thhalv10002383m	Thhalv10017438m
		Thhalv10025999m		Thhalv10005123m	Thhalv10005098m	Thhalv10017173m	Thhalv10009104m
		Thhalv10023353m		Thhalv10029002m	Thhalv10018912m	Thhalv10019003m	Thhalv10014716m
		Thhalv10016799m		Thhalv10020563m	Thhalv10018647m	Thhalv10004654m	Thhalv10020071m
		Thhalv10003923m		Thhalv10018837m	Thhalv10000386m	Thhalv10027066m	Thhalv10022563m
		Thhalv10009534m		Thhalv10004925m	Thhalv10003887m	Thhalv10011726m	Thhalv10011076m
		Thhalv10008518m		Thhalv10026514m	Thhalv10010836m	Thhalv10003887m	Thhalv10017988m
		Thhalv10029390m		Thhalv10010043m	Thhalv10007795m	Thhalv10013632m	Thhalv10005887m
		Thhalv10011826m		Thhalv10013734m	Thhalv10020721m	Thhalv10019057m	Thhalv10004973m
		Thhalv10010521m		Thhalv10013504m	Thhalv10020041m	Thhalv10009416m	Thhalv10017112m
		Thhalv10019205m		Thhalv10025486m	Thhalv10018279m	Thhalv10016903m	Thhalv10006881m
		Thhalv10017988m		Thhalv10021670m	Thhalv10006876m	Thhalv10001465m	Thhalv10004708m
		Thhalv10005887m		Thhalv10004933m	Thhalv10017438m	Thhalv10002637m	Thhalv10011796m
		Thhalv10013745m		Thhalv10015375m	Thhalv10013639m	Thhalv10000044m	Thhalv10021539m
		Thhalv10011942m		Thhalv10016275m	Thhalv10013454m	Thhalv10028853m	Thhalv10012567m
		Thhalv10011828m		Thhalv10025025m	Thhalv10007466m	Thhalv10011300m	Thhalv10019043m
		Thhalv10012041m		Thhalv10026475m	Thhalv10027588m	Thhalv10020705m	Thhalv10014117m
		Thhalv10022890m		Thhalv10002119m	Thhalv10004833m	Thhalv10015716m	Thhalv10025568m
		Thhalv10011831m		Thhalv10021188m	Thhalv10025593m	Thhalv10022726m	Thhalv10025933m
		Thhalv10011076m		Thhalv10024431m	Thhalv10005908m	Thhalv10013380m	Thhalv10021605m
		Thhalv10013579m		Thhalv10002570m	Thhalv10019658m	Thhalv10027742m	Thhalv10020146m
		Thhalv10010144m		Thhalv10009264m	Thhalv10019056m	Thhalv10011423m	Thhalv10013887m
		Thhalv10017120m		Thhalv10024277m	Thhalv10003528m	Thhalv10009904m	Thhalv10017258m
		Thhalv10022462m		Thhalv10018946m	Thhalv10013099m	Thhalv10025256m	Thhalv10013578m
		Thhalv10025976m		Thhalv10007299m	Thhalv10002110m	Thhalv10010497m	Thhalv10002470m
		Thhalv10014910m		Thhalv10010665m	Thhalv10005967m	Thhalv10017444m	Thhalv10011282m
		Thhalv10023421m		Thhalv10026052m	Thhalv10010659m	Thhalv10000152m	Thhalv10009531m
		Thhalv10025420m		Thhalv10011729m	Thhalv10014576m	Thhalv10002515m	Thhalv10024573m
		Thhalv10010856m		Thhalv10004995m	Thhalv10021759m	Thhalv10011356m	Thhalv10027370m
		Thhalv10004906m		Thhalv10018544m	Thhalv10013887m	Thhalv10007935m	Thhalv10013876m
		Thhalv10008234m		Thhalv10021593m	Thhalv10012646m	Thhalv10008700m	Thhalv10009416m
		Thhalv10008015m		Thhalv10010497m	Thhalv10026399m	Thhalv10028786m	Thhalv10013639m
		Thhalv10015083m		Thhalv10022908m	Thhalv10021699m	Thhalv10024800m	Thhalv10001338m
				Thhalv10021759m	Thhalv10007037m	Thhalv10028859m	Thhalv10014675m
				Thhalv10018099m	Thhalv10020056m	Thhalv10000360m	Thhalv10025123m
				Thhalv10011204m	Thhalv10009906m	Thhalv10000225m	Thhalv10008234m
				Thhalv10028452m	Thhalv10025987m	Thhalv10018366m	Thhalv10001780m
				Thhalv10018090m	Thhalv10022560m	Thhalv10028021m	Thhalv10007650m
				Thhalv10019117m	Thhalv10024728m	Thhalv10008839m	Thhalv10027721m
				Thhalv10002598m	Thhalv10021078m	Thhalv10007994m	Thhalv10021759m
				Thhalv10011796m	Thhalv10011883m	Thhalv10008405m	Thhalv10002497m
				Thhalv10014246m	Thhalv10015145m	Thhalv10017116m	Thhalv10025523m
				Thhalv10028997m	Thhalv10001641m	Thhalv10026172m	Thhalv10013220m
				Thhalv10012790m	Thhalv10015720m	Thhalv10005818m	Thhalv10025274m
				Thhalv10025999m	Thhalv10021279m	Thhalv10013101m	Thhalv10017094m
				Thhalv10008080m	Thhalv10001016m	Thhalv10007707m	Thhalv10000450m
				Thhalv10027590m	Thhalv10019119m	Thhalv10007581m	Thhalv10016103m
				Thhalv10025289m	Thhalv10014604m	Thhalv10009224m	Thhalv10006176m
				Thhalv10028507m	Thhalv10014486m	Thhalv10014576m	Thhalv10026264m
				Thhalv10013057m	Thhalv10028375m	Thhalv10025568m	Thhalv10023194m
				Thhalv10002482m	Thhalv10017695m	Thhalv10016602m	Thhalv10007018m
				Thhalv10027803m	Thhalv10000219m	Thhalv10005098m	Thhalv10008032m
				Thhalv10017173m	Thhalv10026108m	Thhalv10013119m	Thhalv10021802m
				Thhalv10004608m	Thhalv10016595m	Thhalv10016656m	Thhalv10023434m
				Thhalv10013355m	Thhalv10021500m	Thhalv10012800m	Thhalv10010829m
				Thhalv10007265m	Thhalv10013873m	Thhalv10022615m	Thhalv10008080m
				Thhalv10013380m	Thhalv10027721m	Thhalv10001503m	Thhalv10013745m
				Thhalv10000886m	Thhalv10013380m	Thhalv10020337m	Thhalv10013371m
				Thhalv10007045m	Thhalv10028690m	Thhalv10001549m	Thhalv10023353m
				Thhalv10022827m	Thhalv10017740m	Thhalv10004208m	Thhalv10012687m
				Thhalv10028772m	Thhalv10015141m	Thhalv10015184m	Thhalv10010040m
				Thhalv10025985m	Thhalv10014876m	Thhalv10024272m	Thhalv10013579m
				Thhalv10021500m	Thhalv10005923m	Thhalv10018279m	Thhalv10019205m
				Thhalv10005111m	Thhalv10008856m	Thhalv10010659m	Thhalv10017120m
				Thhalv10003954m	Thhalv10000044m	Thhalv10020563m	Thhalv10014471m
				Thhalv10021291m	Thhalv10005050m	Thhalv10017968m	Thhalv10002691m
				Thhalv10019205m	Thhalv10019005m	Thhalv10010150m	Thhalv10016602m
				Thhalv10013645m	Thhalv10021662m	Thhalv10007872m	Thhalv10003945m
				Thhalv10025367m	Thhalv10000245m	Thhalv10004401m	Thhalv10022462m
				Thhalv10008991m	Thhalv10023423m	Thhalv10015100m	Thhalv10025005m
				Thhalv10010783m	Thhalv10004495m	Thhalv10001881m	Thhalv10004518m
				Thhalv10017079m	Thhalv10014778m	Thhalv10015117m	Thhalv10010144m
				Thhalv10010122m	Thhalv10018599m	Thhalv10016571m	Thhalv10015083m
				Thhalv10023510m	Thhalv10006414m	Thhalv10029065m	Thhalv10003954m
				Thhalv10000386m	Thhalv10016571m	Thhalv10013570m	Thhalv10009534m
				Thhalv10017120m	Thhalv10020146m	Thhalv10008059m	Thhalv10008015m
				Thhalv10025854m	Thhalv10006603m	Thhalv10025849m	Thhalv10023421m
				Thhalv10021806m	Thhalv10015102m	Thhalv10026287m
				Thhalv10003945m	Thhalv10018523m	Thhalv10023535m
				Thhalv10007718m	Thhalv10007975m	Thhalv10021895m
				Thhalv10012740m	Thhalv10000990m	Thhalv10008989m
				Thhalv10023726m	Thhalv10005011m	Thhalv10017947m
				Thhalv10028681m	Thhalv10020343m	Thhalv10009246m
				Thhalv10008255m	Thhalv10017088m	Thhalv10011796m
				Thhalv10008320m	Thhalv10026261m	Thhalv10027824m
				Thhalv10023474m	Thhalv10020910m	Thhalv10008533m
				Thhalv10003894m	Thhalv10007935m	Thhalv10016276m
				Thhalv10010856m	Thhalv10010809m	Thhalv10013099m
				Thhalv10005041m	Thhalv10026734m	Thhalv10011772m
				Thhalv10005272m	Thhalv10021428m	Thhalv10023395m
				Thhalv10016927m	Thhalv10008533m	Thhalv10017249m
				Thhalv10013421m	Thhalv10000227m	Thhalv10018599m
				Thhalv10006672m	Thhalv10025943m	Thhalv10008048m
				Thhalv10009086m	Thhalv10024409m	Thhalv10024999m
				Thhalv10003902m	Thhalv10029065m	Thhalv10001013m
				Thhalv10006565m	Thhalv10008016m	Thhalv10002676m
				Thhalv10020986m	Thhalv10012828m	Thhalv10026164m
				Thhalv10027846m	Thhalv10022443m	Thhalv10013887m
				Thhalv10023421m	Thhalv10001517m	Thhalv10013734m
				Thhalv10014670m	Thhalv10008241m	Thhalv10004798m
				Thhalv10017461m	Thhalv10005272m	Thhalv10015102m
				Thhalv10015083m	Thhalv10011265m	Thhalv10017501m
				Thhalv10028733m	Thhalv10019036m	Thhalv10007966m
				Thhalv10005093m	Thhalv10018877m	Thhalv10006328m
				Thhalv10003599m	Thhalv10021670m	Thhalv10015459m
				Thhalv10024835m	Thhalv10001576m	Thhalv10016338m
				Thhalv10027310m	Thhalv10021605m	Thhalv10004442m
					Thhalv10003785m	Thhalv10009264m
					Thhalv10010126m	Thhalv10014140m
					Thhalv10021161m	Thhalv10010639m
					Thhalv10024800m	Thhalv10007111m
					Thhalv10024519m	Thhalv10007353m
					Thhalv10025556m	Thhalv10007975m
					Thhalv10008035m	Thhalv10004593m
					Thhalv10009264m	Thhalv10021078m
					Thhalv10012740m	Thhalv10018354m
					Thhalv10010150m	Thhalv10016150m
					Thhalv10007005m	Thhalv10023732m
					Thhalv10020563m	Thhalv10028772m
					Thhalv10008700m	Thhalv10023642m
					Thhalv10025865m	Thhalv10021692m
					Thhalv10025435m	Thhalv10029533m
					Thhalv10008032m	Thhalv10013694m
					Thhalv10013057m	Thhalv10018837m
					Thhalv10020930m	Thhalv10008016m
					Thhalv10019114m	Thhalv10028997m
					Thhalv10020071m	Thhalv10014117m
					Thhalv10008529m	Thhalv10022560m
					Thhalv10025005m	Thhalv10024409m
					Thhalv10011909m	Thhalv10027803m
					Thhalv10010665m	Thhalv10021613m
					Thhalv10002707m	Thhalv10024514m
					Thhalv10007953m	Thhalv10010809m
					Thhalv10018431m	Thhalv10002707m
					Thhalv10014140m	Thhalv10017044m
					Thhalv10010456m	Thhalv10016103m
					Thhalv10007353m	Thhalv10012882m
					Thhalv10011056m	Thhalv10015720m
					Thhalv10004973m	Thhalv10020041m
					Thhalv10004593m	Thhalv10002543m
					Thhalv10001463m	Thhalv10000450m
					Thhalv10005723m	Thhalv10002110m
					Thhalv10002598m	Thhalv10017088m
					Thhalv10006146m	Thhalv10020910m
					Thhalv10024431m	Thhalv10006329m
					Thhalv10001088m	Thhalv10014778m
					Thhalv10012567m	Thhalv10023420m
					Thhalv10001013m	Thhalv10008145m
					Thhalv10011204m	Thhalv10004933m
					Thhalv10023775m	Thhalv10008261m
					Thhalv10014037m	Thhalv10013639m
					Thhalv10000886m	Thhalv10020365m
					Thhalv10000024m	Thhalv10023421m
					Thhalv10021466m	Thhalv10015538m
					Thhalv10013734m	Thhalv10002570m
					Thhalv10009061m	Thhalv10012567m
					Thhalv10023726m	Thhalv10018099m
					Thhalv10008948m	Thhalv10014190m
					Thhalv10025544m	Thhalv10029002m
					Thhalv10017968m	Thhalv10027965m
					Thhalv10019914m	Thhalv10005197m
					Thhalv10026337m	Thhalv10003528m
					Thhalv10002054m	Thhalv10022573m
					Thhalv10022124m	Thhalv10011325m
					Thhalv10020972m	Thhalv10013421m
					Thhalv10026514m	Thhalv10004479m
					Thhalv10015512m	Thhalv10006565m
					Thhalv10027590m	Thhalv10021670m
					Thhalv10002482m	Thhalv10012584m
					Thhalv10022132m	Thhalv10026052m
					Thhalv10004278m	Thhalv10006323m
					Thhalv10017044m	Thhalv10023602m
					Thhalv10012406m	Thhalv10028533m
					Thhalv10019355m	Thhalv10001715m
					Thhalv10028452m	Thhalv10023775m
					Thhalv10003678m	Thhalv10012687m
					Thhalv10004995m	Thhalv10008710m
					Thhalv10010666m	Thhalv10026475m
					Thhalv10019483m	Thhalv10014317m
					Thhalv10016786m	Thhalv10022862m
					Thhalv10025195m	Thhalv10001752m
					Thhalv10002570m	Thhalv10013057m
					Thhalv10016275m	Thhalv10017419m
					Thhalv10028610m	Thhalv10003211m
					Thhalv10009028m	Thhalv10008529m
					Thhalv10014990m	Thhalv10017094m
					Thhalv10000945m	Thhalv10007037m
					Thhalv10014930m	Thhalv10016275m
					Thhalv10018099m	Thhalv10019841m
					Thhalv10025289m	Thhalv10001780m
					Thhalv10028074m	Thhalv10025910m
					Thhalv10016602m	Thhalv10010122m
					Thhalv10011729m	Thhalv10020967m
					Thhalv10005197m	Thhalv10004447m
					Thhalv10009197m	Thhalv10021605m
					Thhalv10027632m	Thhalv10002752m
					Thhalv10018090m	Thhalv10010278m
					Thhalv10021556m	Thhalv10007323m
					Thhalv10024514m	Thhalv10000386m
					Thhalv10009104m	Thhalv10005885m
					Thhalv10012403m	Thhalv10001016m
					Thhalv10026475m	Thhalv10023726m
					Thhalv10010497m	Thhalv10009906m
					Thhalv10029390m	Thhalv10005464m
					Thhalv10009036m	Thhalv10003258m
					Thhalv10022722m	Thhalv10025274m
					Thhalv10000225m	Thhalv10008948m
					Thhalv10024152m	Thhalv10011703m
					Thhalv10025985m	Thhalv10024277m
					Thhalv10008710m	Thhalv10014990m
					Thhalv10005342m	Thhalv10025976m
					Thhalv10010278m	Thhalv10014831m
					Thhalv10008815m	Thhalv10026392m
					Thhalv10010463m	Thhalv10022132m
					Thhalv10021291m	Thhalv10006876m
					Thhalv10018837m	Thhalv10021806m
					Thhalv10010043m	Thhalv10014246m
					Thhalv10007265m	Thhalv10004719m
					Thhalv10003945m	Thhalv10006672m
					Thhalv10018946m	Thhalv10011715m
					Thhalv10019117m	Thhalv10015512m
					Thhalv10006863m	Thhalv10020819m
					Thhalv10025367m	Thhalv10026734m
					Thhalv10012790m	Thhalv10007005m
					Thhalv10008080m	Thhalv10000990m
					Thhalv10003894m	Thhalv10020111m
					Thhalv10025123m	Thhalv10003924m
					Thhalv10011499m	Thhalv10006163m
					Thhalv10017079m	Thhalv10019914m
					Thhalv10010338m	Thhalv10002799m
					Thhalv10018544m	Thhalv10005923m
					Thhalv10009534m	Thhalv10017320m
					Thhalv10009049m	Thhalv10009139m
					Thhalv10017173m	Thhalv10010280m
					Thhalv10012662m	Thhalv10003894m
					Thhalv10014670m	Thhalv10010468m
					Thhalv10029002m	Thhalv10014371m
					Thhalv10007045m	Thhalv10004156m
					Thhalv10026052m	Thhalv10012406m
					Thhalv10025050m	Thhalv10025247m
					Thhalv10023510m	Thhalv10014670m
					Thhalv10002119m	Thhalv10020721m
					Thhalv10004447m	Thhalv10019205m
					Thhalv10007299m	Thhalv10024431m
					Thhalv10014246m	Thhalv10027632m
					Thhalv10017153m	Thhalv10022809m
					Thhalv10024277m	Thhalv10009028m
					Thhalv10010122m	Thhalv10025289m
					Thhalv10027803m	Thhalv10025189m
					Thhalv10025025m	Thhalv10008080m
					Thhalv10009139m	Thhalv10010665m
					Thhalv10011087m	Thhalv10025943m
					Thhalv10017402m	Thhalv10005240m
					Thhalv10028772m	Thhalv10021593m
					Thhalv10023474m	Thhalv10015141m
					Thhalv10009531m	Thhalv10012403m
					Thhalv10021593m	Thhalv10023423m
					Thhalv10021188m	Thhalv10011204m
					Thhalv10009068m	Thhalv10027588m
					Thhalv10006565m	Thhalv10003785m
					Thhalv10013355m	Thhalv10024519m
					Thhalv10020337m	Thhalv10024835m
					Thhalv10029023m	Thhalv10009061m
					Thhalv10005041m	Thhalv10023474m
					Thhalv10028507m	Thhalv10008397m
					Thhalv10019205m	Thhalv10016786m
					Thhalv10008048m	Thhalv10025367m
					Thhalv10025420m	Thhalv10021428m
					Thhalv10005887m	Thhalv10007045m
					Thhalv10022827m	Thhalv10017153m
					Thhalv10021806m	Thhalv10005272m
					Thhalv10023747m	Thhalv10007718m
					Thhalv10014096m	Thhalv10028074m
					Thhalv10007718m	Thhalv10025933m
					Thhalv10008952m	Thhalv10006863m
					Thhalv10017988m	Thhalv10008032m
					Thhalv10006672m	Thhalv10001642m
					Thhalv10003902m	Thhalv10001641m
					Thhalv10005093m	Thhalv10012790m
					Thhalv10023421m	Thhalv10007265m
					Thhalv10009086m	Thhalv10018257m
					Thhalv10025854m	Thhalv10017079m
					Thhalv10017461m	Thhalv10025854m
					Thhalv10017120m	Thhalv10002598m
					Thhalv10013421m	Thhalv10005723m
					Thhalv10003599m	Thhalv10011499m
					Thhalv10015083m	Thhalv10019355m
					Thhalv10010856m	Thhalv10005041m
					Thhalv10024835m	Thhalv10011087m
					Thhalv10027310m	Thhalv10029023m
						Thhalv10000945m
						Thhalv10025025m
						Thhalv10004973m
						Thhalv10010338m
						Thhalv10001680m
						Thhalv10010040m
						Thhalv10021662m
						Thhalv10018250m
						Thhalv10016592m
						Thhalv10028507m
						Thhalv10005342m
						Thhalv10002728m
						Thhalv10009049m
						Thhalv10018090m
						Thhalv10021556m
						Thhalv10013355m
						Thhalv10024152m
						Thhalv10002626m
						Thhalv10008234m
						Thhalv10027540m
						Thhalv10009036m
						Thhalv10007299m
						Thhalv10022722m
						Thhalv10003902m
						Thhalv10009068m
						Thhalv10017988m
						Thhalv10014554m
						Thhalv10022827m
						Thhalv10001463m
						Thhalv10027310m
						Thhalv10025123m
						Thhalv10010783m
						Thhalv10022124m
						Thhalv10018877m
						Thhalv10008396m
						Thhalv10002119m
						Thhalv10025705m
						Thhalv10023510m
						Thhalv10021188m
						Thhalv10027590m
						Thhalv10009531m
						Thhalv10014096m
						Thhalv10010856m
						Thhalv10015145m
						Thhalv10013873m
						Thhalv10003599m
						Thhalv10005093m
						Thhalv10026642m
						Thhalv10015083m
						Thhalv10018544m
						Thhalv10017461m
						Thhalv10009086m
						Thhalv10025005m
						Thhalv10017120m
						Thhalv10022947m
						Thhalv10026271m
