# Supplementary material for: Epimutations are associated with CHROMOMETHYLASE 3-induced de novo DNA methylation
Source: eLife. 2019 Jul 29;8:e47891. doi: 10.7554/eLife.47891 (PMC6663294; doi:10.7554/eLife.47891)
Supplement: Supplementary file 7. [file elife-47891-supp7.xlsx]

## Sheet: Sheet1
Supplementary file 7. P-values for Fisher's Exact tests of enrichment of CHG-gain genes in up- or down-regulated genes
sample	p value down-regulated	p value up-regulated
AtCMT3-L1T3	1	0.142396
AtCMT3-L1T4	0.980569	0.47693
AtCMT3-L1T5	0.806195	0.878124
AtCMT3-L2T3	0.126081	0.978022
AtCMT3-L2T4	0.999618	0.990725
AtCMT3-L2T5	0.996149	0.958063
AtCMT3-L2T6	0.736766	0.634734
AtCMT3-L3T2	1	0.999315
AtCMT3-L3T2b	0.999996	1
