# Supplementary material for: Epimutations are associated with CHROMOMETHYLASE 3-induced de novo DNA methylation
Source: eLife. 2019 Jul 29;8:e47891. doi: 10.7554/eLife.47891 (PMC6663294; doi:10.7554/eLife.47891)
Supplement: Supplementary file 8. [file elife-47891-supp8.xlsx]

## Sheet: Up-regulated genes
Supplementary file 8. Gene Ontology analysis for biologic processes enriched in up-regulated genes (> 2 log2 fold change in expression relative to wild type).
AtCMT3-L1T3			AtCMT3-L1T4			AtCMT3-L1T5			AtCMT3-L2T3			AtCMT3-L2T4			AtCMT3-L2T5			AtCMT3-L2T6			AtCMT3-L3T2			AtCMT3-L3T2b
Term	Annotation	P-value	Term	Annotation	P-value	Term	Annotation	P-value	Term	Annotation	P-value	Term	Annotation	P-value	Term	Annotation	P-value	Term	Annotation	P-value	Term	Annotation	P-value	Term	Annotation	P-value
GO:0031222	arabinan catabolic process	8.5e-07	GO:0005983	starch catabolic process	7.5e-10	GO:0010025	wax biosynthetic process	8.8e-07	GO:0009414	response to water deprivation	0.00028	GO:0005983	starch catabolic process	8.3e-09	GO:0005983	starch catabolic process	4.1e-09	GO:0009926	auxin polar transport	6.5e-07	GO:0006880	intracellular sequestering of iron ion	7.8e-07	GO:0009414	response to water deprivation	3.8e-11
GO:0045493	xylan catabolic process	4e-06	GO:0007623	circadian rhythm	0.00027	GO:0009725	response to hormone	1.2e-05	GO:0009620	response to fungus	0.00043	GO:0009414	response to water deprivation	0.00013	GO:0006949	syncytium formation	4.1e-05	GO:0010218	response to far red light	4e-05	GO:0010039	response to iron ion	9.2e-07	GO:0009737	response to abscisic acid	6.2e-10
GO:0010325	raffinose family oligosaccharide biosynt...	0.00024	GO:0055114	oxidation-reduction process	0.00053	GO:0006880	intracellular sequestering of iron ion	1.3e-05	GO:0009737	response to abscisic acid	0.00045	GO:0005977	glycogen metabolic process	0.00024	GO:0009768	photosynthesis, light harvesting in phot...	5.7e-05	GO:0005983	starch catabolic process	8.4e-05	GO:0010025	wax biosynthetic process	5.4e-05	GO:0009644	response to high light intensity	2.3e-08
GO:0033993	response to lipid	0.00053	GO:0005977	glycogen metabolic process	0.00136	GO:0055114	oxidation-reduction process	1.8e-05	GO:0009741	response to brassinosteroid	0.00071	GO:0006636	unsaturated fatty acid biosynthetic proc...	0.00045	GO:0005977	glycogen metabolic process	7.8e-05	GO:0009641	shade avoidance	0.00015	GO:0006949	syncytium formation	0.00011	GO:0042542	response to hydrogen peroxide	2.2e-07
GO:0009725	response to hormone	0.00063	GO:0009641	shade avoidance	0.0016	GO:0010039	response to iron ion	3.7e-05	GO:0010583	response to cyclopentenone	0.00132	GO:0007623	circadian rhythm	0.00251	GO:0009641	shade avoidance	0.0001	GO:0009734	auxin-activated signaling pathway	0.0006	GO:0010105	negative regulation of ethylene-activate...	0.00011	GO:0034605	cellular response to heat	8.6e-07
GO:0080163	regulation of protein serine/threonine p...	0.00088	GO:0009631	cold acclimation	0.00256	GO:0009414	response to water deprivation	0.00018	GO:0009409	response to cold	0.00172	GO:0043393	regulation of protein binding	0.003	GO:0018298	protein-chromophore linkage	0.00016	GO:0010315	auxin efflux	0.00068	GO:0009828	plant-type cell wall loosening	0.00013	GO:0010105	negative regulation of ethylene-activate...	1.3e-06
GO:0010167	response to nitrate	0.00428	GO:0009061	anaerobic respiration	0.00313	GO:0009627	systemic acquired resistance	0.00019	GO:0009631	cold acclimation	0.0029	GO:0051560	mitochondrial calcium ion homeostasis	0.003	GO:0033273	response to vitamin	0.00034	GO:0010025	wax biosynthetic process	0.00072	GO:0006826	iron ion transport	0.00027	GO:0009408	response to heat	5.9e-06
GO:0019252	starch biosynthetic process	0.00428	GO:0009651	response to salt stress	0.00418	GO:0000302	response to reactive oxygen species	0.0002	GO:0010411	xyloglucan metabolic process	0.00341	GO:0009641	shade avoidance	0.00428	GO:0009926	auxin polar transport	0.00035	GO:0006949	syncytium formation	0.00088	GO:0009926	auxin polar transport	0.00042	GO:0006970	response to osmotic stress	3.6e-05
GO:0090693	plant organ senescence	0.0063	GO:0009814	defense response, incompatible interacti...	0.00428	GO:0071555	cell wall organization	0.00043	GO:0009827	plant-type cell wall modification	0.00383	GO:0009102	biotin biosynthetic process	0.00445	GO:0009640	photomorphogenesis	0.00041	GO:0045454	cell redox homeostasis	0.00104	GO:0006631	fatty acid metabolic process	0.00057	GO:0042538	hyperosmotic salinity response	5.1e-05
GO:0009738	abscisic acid-activated signaling pathwa...	0.00738	GO:0010183	pollen tube guidance	0.00499	GO:0009734	auxin-activated signaling pathway	0.00052	GO:0006970	response to osmotic stress	0.00422	GO:0033273	response to vitamin	0.00445	GO:0035336	long-chain fatty-acyl-CoA metabolic proc...	0.00058	GO:0009768	photosynthesis, light harvesting in phot...	0.00113	GO:0009725	response to hormone	0.00073	GO:0009788	negative regulation of abscisic acid-act...	5.6e-05
GO:0009631	cold acclimation	0.00819	GO:0070417	cellular response to cold	0.00552	GO:0009828	plant-type cell wall loosening	0.00069	GO:0009664	plant-type cell wall organization	0.00563	GO:0009651	response to salt stress	0.00462	GO:0009416	response to light stimulus	7.1e-08	GO:0046777	protein autophosphorylation	0.00133	GO:0019430	removal of superoxide radicals	0.00083	GO:0010224	response to UV-B	0.00018
GO:0001101	response to acid chemical	0.00852	GO:0046686	response to cadmium ion	0.00558	GO:0010583	response to cyclopentenone	0.00069	GO:0010243	response to organonitrogen compound	0.00608	GO:0000272	polysaccharide catabolic process	0.00505	GO:0007623	circadian rhythm	0.00076	GO:0009828	plant-type cell wall loosening	0.00165	GO:0010411	xyloglucan metabolic process	0.00126	GO:0010030	positive regulation of seed germination	0.00019
			GO:0006979	response to oxidative stress	0.00643	GO:0030026	cellular manganese ion homeostasis	0.00073	GO:0098542	defense response to other organism	0.00686	GO:0035336	long-chain fatty-acyl-CoA metabolic proc...	0.00615	GO:0009734	auxin-activated signaling pathway	5.9e-05	GO:0009740	gibberellic acid mediated signaling path...	0.00176	GO:0010305	leaf vascular tissue pattern formation	0.00133	GO:0080167	response to karrikin	0.0002
			GO:0009610	response to symbiotic fungus	0.00654	GO:0009926	auxin polar transport	0.00083	GO:0042546	cell wall biogenesis	0.00741	GO:0009744	response to sucrose	0.00742	GO:0009828	plant-type cell wall loosening	0.00117	GO:2000377	regulation of reactive oxygen species me...	0.00201	GO:0042335	cuticle development	0.00133	GO:0010025	wax biosynthetic process	0.00031
			GO:0045493	xylan catabolic process	0.00792	GO:0010345	suberin biosynthetic process	0.00132	GO:0046345	abscisic acid catabolic process	0.00868	GO:0000289	nuclear-transcribed mRNA poly(A) tail sh...	0.00811	GO:0010218	response to far red light	0.0012	GO:0051017	actin filament bundle assembly	0.00215	GO:0071555	cell wall organization	0.00136	GO:0034620	cellular response to unfolded protein	0.00062
			GO:0042128	nitrate assimilation	0.00864	GO:0042761	very long-chain fatty acid biosynthetic ...	0.00157				GO:0009631	cold acclimation	0.00868	GO:0005982	starch metabolic process	1.1e-09	GO:0010411	xyloglucan metabolic process	0.00277	GO:0010345	suberin biosynthetic process	0.00242	GO:0034644	cellular response to UV	0.00084
			GO:0006880	intracellular sequestering of iron ion	0.00943	GO:0009803	cinnamic acid metabolic process	0.00167				GO:0000271	polysaccharide biosynthetic process	0.00958	GO:0010119	regulation of stomatal movement	0.00185	GO:0040008	regulation of growth	0.00304	GO:0043446	cellular alkane metabolic process	0.00253	GO:0010150	leaf senescence	0.00093
			GO:0009683	indoleacetic acid metabolic process	0.00943	GO:0043446	cellular alkane metabolic process	0.00167							GO:0006636	unsaturated fatty acid biosynthetic proc...	0.00195	GO:0042538	hyperosmotic salinity response	0.00339	GO:0051639	actin filament network formation	0.00253	GO:0009873	ethylene-activated signaling pathway	0.00112
						GO:0009813	flavonoid biosynthetic process	0.00186							GO:0042542	response to hydrogen peroxide	0.00215	GO:0006633	fatty acid biosynthetic process	0.00387	GO:0071493	cellular response to UV-B	0.00253	GO:0009627	systemic acquired resistance	0.00134
						GO:0042542	response to hydrogen peroxide	0.00212							GO:0055114	oxidation-reduction process	0.00024	GO:0019430	removal of superoxide radicals	0.00411	GO:0000302	response to reactive oxygen species	0.00293	GO:0009813	flavonoid biosynthetic process	0.00165
						GO:0006826	iron ion transport	0.00216							GO:0045493	xylan catabolic process	0.00252	GO:0009825	multidimensional cell growth	0.00415	GO:0009825	multidimensional cell growth	0.00323	GO:0051085	chaperone mediated protein folding requi...	0.00165
						GO:0010623	programmed cell death involved in cell d...	0.00248							GO:0046352	disaccharide catabolic process	0.0042	GO:0009414	response to water deprivation	0.00422	GO:0010623	programmed cell death involved in cell d...	0.00376	GO:0071396	cellular response to lipid	0.00223
						GO:0033273	response to vitamin	0.00248							GO:0010025	wax biosynthetic process	0.00439	GO:0009750	response to fructose	0.00523	GO:0010143	cutin biosynthetic process	0.00451	GO:0009615	response to virus	0.00227
						GO:0042939	tripeptide transport	0.00248							GO:0010315	auxin efflux	0.00642	GO:0015980	energy derivation by oxidation of organi...	0.00574	GO:0009813	flavonoid biosynthetic process	0.00459	GO:0006542	glutamine biosynthetic process	0.00236
						GO:0009611	response to wounding	0.00264							GO:1900865	chloroplast RNA modification	0.00642	GO:0006637	acyl-CoA metabolic process	0.00642	GO:0009415	response to water	0.00481	GO:0033273	response to vitamin	0.00236
						GO:0009651	response to salt stress	0.00273							GO:0010353	response to trehalose	0.00649	GO:0043476	pigment accumulation	0.00757	GO:0035336	long-chain fatty-acyl-CoA metabolic proc...	0.00521	GO:0071486	cellular response to high light intensit...	0.00236
						GO:0009631	cold acclimation	0.00306							GO:0043393	regulation of protein binding	0.00649	GO:0051639	actin filament network formation	0.00757	GO:0009094	L-phenylalanine biosynthetic process	0.00687	GO:0071490	cellular response to far red light	0.00236
						GO:0098869	cellular oxidant detoxification	0.00325							GO:0043476	pigment accumulation	0.00649	GO:0009725	response to hormone	0.00826	GO:0071329	cellular response to sucrose stimulus	0.00687	GO:0061408	positive regulation of transcription fro...	0.00265
						GO:0033993	response to lipid	0.0034							GO:0051091	positive regulation of DNA binding trans...	0.00649	GO:0009645	response to low light intensity stimulus	0.00962	GO:0072330	monocarboxylic acid biosynthetic process	0.00698	GO:0009631	cold acclimation	0.00278
						GO:0006882	cellular zinc ion homeostasis	0.00345							GO:0051560	mitochondrial calcium ion homeostasis	0.00649				GO:0016042	lipid catabolic process	0.00856	GO:0010039	response to iron ion	0.00325
						GO:0031222	arabinan catabolic process	0.00345							GO:1901957	regulation of cutin biosynthetic process	0.00649				GO:0000079	regulation of cyclin-dependent protein s...	0.00866	GO:0045892	negative regulation of transcription, DN...	0.0034
						GO:0035336	long-chain fatty-acyl-CoA metabolic proc...	0.00345							GO:0009958	positive gravitropism	0.00656				GO:0009698	phenylpropanoid metabolic process	0.009	GO:0009639	response to red or far red light	0.00358
						GO:0099402	plant organ development	0.00359							GO:0009637	response to blue light	0.00689							GO:0010411	xyloglucan metabolic process	0.00377
						GO:0009644	response to high light intensity	0.00362							GO:0009414	response to water deprivation	0.009							GO:1901701	cellular response to oxygen-containing c...	0.00441
						GO:0042744	hydrogen peroxide catabolic process	0.00425							GO:0010345	suberin biosynthetic process	0.00923							GO:0010119	regulation of stomatal movement	0.0049
						GO:0009629	response to gravity	0.00448							GO:0009102	biotin biosynthetic process	0.00957							GO:0009939	positive regulation of gibberellic acid ...	0.00551
						GO:0009617	response to bacterium	0.0045							GO:0010021	amylopectin biosynthetic process	0.00957							GO:0010117	photoprotection	0.00551
						GO:0009094	L-phenylalanine biosynthetic process	0.00456							GO:0010623	programmed cell death involved in cell d...	0.00957							GO:0014070	response to organic cyclic compound	0.00558
						GO:0009408	response to heat	0.0047																GO:0045893	positive regulation of transcription, DN...	0.00601
						GO:0034599	cellular response to oxidative stress	0.00496																GO:0010243	response to organonitrogen compound	0.00652
						GO:0071369	cellular response to ethylene stimulus	0.00499																GO:0009409	response to cold	0.0076
						GO:0009266	response to temperature stimulus	0.00525																GO:0071491	cellular response to red light	0.00828
						GO:0006559	L-phenylalanine catabolic process	0.00581																GO:1902584	positive regulation of response to water...	0.00828
						GO:0000272	polysaccharide catabolic process	0.00637																GO:2000033	regulation of seed dormancy process	0.00828
						GO:0015979	photosynthesis	0.00722																GO:0034284	response to monosaccharide	0.00858
						GO:0044550	secondary metabolite biosynthetic proces...	0.00778																GO:0009617	response to bacterium	0.00931
						GO:0009753	response to jasmonic acid	0.00782
						GO:0009755	hormone-mediated signaling pathway	0.00831
						GO:0006032	chitin catabolic process	0.00872
						GO:0010453	regulation of cell fate commitment	0.00872
						GO:0045493	xylan catabolic process	0.00872
						GO:0000160	phosphorelay signal transduction system	0.00892
						GO:0010252	auxin homeostasis	0.00989

## Sheet: Down-regulated genes
Supplementary file 8. Gene Ontology analysis for biologic processes enriched in down regulated genes (< -2 log2 fold change expression relative to wild type).
AtCMT3-L1T3			AtCMT3-L1T4			AtCMT3-L1T5			AtCMT3-L2T3			AtCMT3-L2T4			AtCMT3-L2T5			AtCMT3-L2T6			AtCMT3-L3T2			AtCMT3-L3T2b
Term	Annotation	P-value	Term	Annotation	P-value	Term	Annotation	P-value	Term	Annotation	P-value	Term	Annotation	P-value	Term	Annotation	P-value	Term	Annotation	P-value	Term	Annotation	P-value	Term	Annotation	P-value
GO:0009739	response to gibberellin	0.00053	GO:0009611	response to wounding	1.7e-12	GO:0010345	suberin biosynthetic process	9.7e-06	GO:0080027	response to herbivore	0.00015	GO:0009651	response to salt stress	2.4e-10	GO:0009753	response to jasmonic acid	1.1e-12	GO:0009611	response to wounding	9.9e-14	GO:0010200	response to chitin	1.5e-08	GO:0009611	response to wounding	1.8e-09
GO:0010025	wax biosynthetic process	0.00182	GO:0009651	response to salt stress	2.2e-12	GO:0006979	response to oxidative stress	4.3e-05	GO:0009908	flower development	0.00123	GO:0009753	response to jasmonic acid	6.7e-09	GO:0009718	anthocyanin-containing compound biosynth...	1.2e-09	GO:0009753	response to jasmonic acid	2.8e-10	GO:0009753	response to jasmonic acid	7.3e-08	GO:0009753	response to jasmonic acid	1.2e-08
GO:0031098	stress-activated protein kinase signalin...	0.00366	GO:0009753	response to jasmonic acid	3.8e-12	GO:0009753	response to jasmonic acid	0.00043	GO:0010022	meristem determinacy	0.0016	GO:0009751	response to salicylic acid	1.1e-07	GO:0009751	response to salicylic acid	8e-07	GO:0006979	response to oxidative stress	4.9e-06	GO:0009751	response to salicylic acid	1.5e-07	GO:0050832	defense response to fungus	1.3e-05
GO:0032147	activation of protein kinase activity	0.00492	GO:0009414	response to water deprivation	1.6e-08	GO:0071456	cellular response to hypoxia	0.00056	GO:0010025	wax biosynthetic process	0.00173	GO:0009718	anthocyanin-containing compound biosynth...	1.2e-06	GO:0009611	response to wounding	2.5e-06	GO:0009651	response to salt stress	5.5e-06	GO:0050832	defense response to fungus	4.5e-07	GO:0080119	ER body organization	2.7e-05
GO:0023014	signal transduction by protein phosphory...	0.00562	GO:0080167	response to karrikin	5.6e-07	GO:0019762	glucosinolate catabolic process	0.00065	GO:0048831	regulation of shoot system development	0.00223	GO:0010114	response to red light	8.2e-06	GO:2000022	regulation of jasmonic acid mediated sig...	6.2e-05	GO:0009694	jasmonic acid metabolic process	5.7e-06	GO:0009611	response to wounding	2.1e-06	GO:0009873	ethylene-activated signaling pathway	3.8e-05
GO:0009416	response to light stimulus	0.0066	GO:0010200	response to chitin	3.2e-06	GO:0009651	response to salt stress	0.00068	GO:0031098	stress-activated protein kinase signalin...	0.00349	GO:0010345	suberin biosynthetic process	2.2e-05	GO:0055114	oxidation-reduction process	7.9e-05	GO:0019761	glucosinolate biosynthetic process	8.9e-06	GO:0006979	response to oxidative stress	1.7e-05	GO:0019762	glucosinolate catabolic process	7.9e-05
			GO:0019761	glucosinolate biosynthetic process	3.9e-06	GO:0050832	defense response to fungus	0.00122	GO:0032147	activation of protein kinase activity	0.0047	GO:0071456	cellular response to hypoxia	5.2e-05	GO:0009651	response to salt stress	8.9e-05	GO:2000022	regulation of jasmonic acid mediated sig...	3.5e-05	GO:0009718	anthocyanin-containing compound biosynth...	2.1e-05	GO:0009651	response to salt stress	8.7e-05
			GO:0009718	anthocyanin-containing compound biosynth...	4.9e-06	GO:0055114	oxidation-reduction process	0.00205	GO:0023014	signal transduction by protein phosphory...	0.00536	GO:0006597	spermine biosynthetic process	9.4e-05	GO:0009813	flavonoid biosynthetic process	0.00016	GO:0009414	response to water deprivation	3.6e-05	GO:0080037	negative regulation of cytokinin-activat...	0.0002	GO:0009733	response to auxin	0.00024
			GO:0010345	suberin biosynthetic process	5.1e-06	GO:0009737	response to abscisic acid	0.00338	GO:0009416	response to light stimulus	0.00586	GO:0031539	positive regulation of anthocyanin metab...	9.4e-05	GO:0080167	response to karrikin	0.00017	GO:0050832	defense response to fungus	4.4e-05	GO:0080119	ER body organization	0.0002	GO:0009409	response to cold	0.00026
			GO:0009751	response to salicylic acid	7.4e-06	GO:0042742	defense response to bacterium	0.00349	GO:0007568	aging	0.00615	GO:1900376	regulation of secondary metabolite biosy...	0.00011	GO:0009695	jasmonic acid biosynthetic process	0.00018	GO:0009698	phenylpropanoid metabolic process	8.7e-05	GO:0006569	tryptophan catabolic process	0.00034	GO:2000022	regulation of jasmonic acid mediated sig...	0.00068
			GO:0009963	positive regulation of flavonoid biosynt...	7.5e-06	GO:0071229	cellular response to acid chemical	0.00384				GO:0042542	response to hydrogen peroxide	0.00011	GO:0010193	response to ozone	0.00035	GO:0009718	anthocyanin-containing compound biosynth...	9.4e-05	GO:0009737	response to abscisic acid	0.0005	GO:0016998	cell wall macromolecule catabolic proces...	0.001
			GO:0009739	response to gibberellin	9e-06	GO:0006355	regulation of transcription, DNA-templat...	0.00385				GO:0009267	cellular response to starvation	0.00012	GO:0009407	toxin catabolic process	0.00047	GO:0009737	response to abscisic acid	0.00011	GO:0009651	response to salt stress	0.0005	GO:0009751	response to salicylic acid	0.00125
			GO:0009699	phenylpropanoid biosynthetic process	9.1e-06	GO:0010120	camalexin biosynthetic process	0.00422				GO:0009739	response to gibberellin	0.00018	GO:0009065	glutamine family amino acid catabolic pr...	0.00055	GO:0009751	response to salicylic acid	0.00012	GO:2000762	regulation of phenylpropanoid metabolic ...	0.00053	GO:0005975	carbohydrate metabolic process	0.00178
			GO:0010224	response to UV-B	1.5e-05	GO:0007623	circadian rhythm	0.00491				GO:0071490	cellular response to far red light	0.00018	GO:0009733	response to auxin	0.00079	GO:0009267	cellular response to starvation	0.00036	GO:0009407	toxin catabolic process	0.00079	GO:0080037	negative regulation of cytokinin-activat...	0.00182
			GO:0009737	response to abscisic acid	1.5e-05	GO:0009723	response to ethylene	0.00945				GO:0008295	spermidine biosynthetic process	0.00032	GO:0009737	response to abscisic acid	0.00118	GO:0010200	response to chitin	0.00038	GO:0019762	glucosinolate catabolic process	0.00099	GO:1901000	regulation of response to salt stress	0.00208
			GO:0006970	response to osmotic stress	2.3e-05	GO:0043455	regulation of secondary metabolic proces...	0.00952				GO:0006355	regulation of transcription, DNA-templat...	0.00036	GO:0006749	glutathione metabolic process	0.00158	GO:0009867	jasmonic acid mediated signaling pathway	0.00043	GO:0007568	aging	0.0014	GO:0009738	abscisic acid-activated signaling pathwa...	0.00278
			GO:0055114	oxidation-reduction process	3.3e-05	GO:0007568	aging	0.00975				GO:0010224	response to UV-B	0.00046	GO:0042343	indole glucosinolate metabolic process	0.00173	GO:0019344	cysteine biosynthetic process	0.00044	GO:0010035	response to inorganic substance	0.00171	GO:0010200	response to chitin	0.00297
			GO:0009065	glutamine family amino acid catabolic pr...	4.5e-05							GO:0009813	flavonoid biosynthetic process	0.0005	GO:0098542	defense response to other organism	0.00194	GO:1900376	regulation of secondary metabolite biosy...	0.00063	GO:0009873	ethylene-activated signaling pathway	0.0021	GO:0031347	regulation of defense response	0.00343
			GO:0009813	flavonoid biosynthetic process	0.00015							GO:0010099	regulation of photomorphogenesis	0.00054	GO:0006560	proline metabolic process	0.00226	GO:0009963	positive regulation of flavonoid biosynt...	0.00079	GO:0006749	glutathione metabolic process	0.00258	GO:0009699	phenylpropanoid biosynthetic process	0.00394
			GO:0006597	spermine biosynthetic process	0.00022							GO:0007623	circadian rhythm	0.00111	GO:0009698	phenylpropanoid metabolic process	0.00232	GO:0055114	oxidation-reduction process	0.00116	GO:0009625	response to insect	0.00261	GO:0009723	response to ethylene	0.00528
			GO:0031539	positive regulation of anthocyanin metab...	0.00022							GO:0044272	sulfur compound biosynthetic process	0.00113	GO:0042742	defense response to bacterium	0.00239	GO:0009695	jasmonic acid biosynthetic process	0.00136	GO:0042343	indole glucosinolate metabolic process	0.00261	GO:0009414	response to water deprivation	0.00532
			GO:1900384	regulation of flavonol biosynthetic proc...	0.00022							GO:0009723	response to ethylene	0.00127	GO:0010411	xyloglucan metabolic process	0.0028	GO:0080167	response to karrikin	0.00163	GO:0006355	regulation of transcription, DNA-templat...	0.00272	GO:0010114	response to red light	0.00576
			GO:0009407	toxin catabolic process	0.00036							GO:0009737	response to abscisic acid	0.00139	GO:0009414	response to water deprivation	0.00298	GO:0002237	response to molecule of bacterial origin	0.00254	GO:0098542	defense response to other organism	0.00338	GO:0009743	response to carbohydrate	0.0059
			GO:0009267	cellular response to starvation	0.00039							GO:0009963	positive regulation of flavonoid biosynt...	0.00141	GO:0016024	CDP-diacylglycerol biosynthetic process	0.00339	GO:0006355	regulation of transcription, DNA-templat...	0.0028	GO:0010345	suberin biosynthetic process	0.00555	GO:0006032	chitin catabolic process	0.00643
			GO:2000022	regulation of jasmonic acid mediated sig...	0.0005							GO:0080167	response to karrikin	0.00146	GO:0006597	spermine biosynthetic process	0.00363	GO:0009411	response to UV	0.00294	GO:1900055	regulation of leaf senescence	0.00613	GO:0009698	phenylpropanoid metabolic process	0.00658
			GO:0008295	spermidine biosynthetic process	0.00075							GO:0048580	regulation of post-embryonic development	0.00147	GO:0031539	positive regulation of anthocyanin metab...	0.00363	GO:0010438	cellular response to sulfur starvation	0.00296	GO:0006538	glutamate catabolic process	0.00669	GO:0006970	response to osmotic stress	0.007
			GO:0009625	response to insect	0.0009							GO:0010218	response to far red light	0.00149	GO:0046345	abscisic acid catabolic process	0.00363	GO:0031539	positive regulation of anthocyanin metab...	0.00296	GO:2000022	regulation of jasmonic acid mediated sig...	0.00752	GO:0042436	indole-containing compound catabolic pro...	0.00766
			GO:0006536	glutamate metabolic process	0.00117							GO:0009738	abscisic acid-activated signaling pathwa...	0.00153	GO:0007568	aging	0.00366	GO:0042744	hydrogen peroxide catabolic process	0.00299	GO:0009267	cellular response to starvation	0.00798	GO:0002238	response to molecule of fungal origin	0.00899
			GO:0000097	sulfur amino acid biosynthetic process	0.0015							GO:0009611	response to wounding	0.00173	GO:0006538	glutamate catabolic process	0.00537	GO:0031328	positive regulation of cellular biosynth...	0.00307	GO:0071456	cellular response to hypoxia	0.00887	GO:0009051	pentose-phosphate shunt, oxidative branc...	0.00899
			GO:0006749	glutathione metabolic process	0.0015							GO:0071483	cellular response to blue light	0.00182	GO:0009957	epidermal cell fate specification	0.00537	GO:0042401	cellular biogenic amine biosynthetic pro...	0.00351	GO:0009061	anaerobic respiration	0.00924	GO:0009814	defense response, incompatible interacti...	0.00993
			GO:0009409	response to cold	0.00171							GO:0042753	positive regulation of circadian rhythm	0.00185	GO:0031118	rRNA pseudouridine synthesis	0.00537	GO:0010233	phloem transport	0.00358	GO:0080143	regulation of amino acid export	0.00924
			GO:0010439	regulation of glucosinolate biosynthetic...	0.00172							GO:0048573	photoperiodism, flowering	0.00186	GO:0033273	response to vitamin	0.00537	GO:0031098	stress-activated protein kinase signalin...	0.00388
			GO:0007568	aging	0.0019							GO:0051607	defense response to virus	0.00238	GO:0045730	respiratory burst	0.00537	GO:0006952	defense response	0.00399
			GO:0050832	defense response to fungus	0.00191							GO:0006970	response to osmotic stress	0.00322	GO:0071490	cellular response to far red light	0.00537	GO:0006021	inositol biosynthetic process	0.00439
			GO:0009873	ethylene-activated signaling pathway	0.00218							GO:0050832	defense response to fungus	0.00333	GO:0071395	cellular response to jasmonic acid stimu...	0.00576	GO:0005975	carbohydrate metabolic process	0.00465
			GO:0009416	response to light stimulus	0.00219							GO:0009744	response to sucrose	0.00353	GO:0048511	rhythmic process	0.00613	GO:0000103	sulfate assimilation	0.00488
			GO:0006979	response to oxidative stress	0.00237							GO:0055114	oxidation-reduction process	0.00355	GO:0009620	response to fungus	0.0069	GO:0010150	leaf senescence	0.00549
			GO:0031540	regulation of anthocyanin biosynthetic p...	0.00241							GO:0080163	regulation of protein serine/threonine p...	0.00364	GO:0008295	spermidine biosynthetic process	0.00743	GO:0009409	response to cold	0.00553
			GO:0009723	response to ethylene	0.00267							GO:0009867	jasmonic acid mediated signaling pathway	0.00378	GO:0019919	peptidyl-arginine methylation, to asymme...	0.00743	GO:0042742	defense response to bacterium	0.00566
			GO:0010143	cutin biosynthetic process	0.0027							GO:0042759	long-chain fatty acid biosynthetic proce...	0.00436	GO:1901615	organic hydroxy compound metabolic proce...	0.00808	GO:0019760	glucosinolate metabolic process	0.00586
			GO:0009744	response to sucrose	0.00353							GO:0010017	red or far-red light signaling pathway	0.00437	GO:0009962	regulation of flavonoid biosynthetic pro...	0.00854	GO:0009607	response to biotic stimulus	0.00605
			GO:0042542	response to hydrogen peroxide	0.00353							GO:0048831	regulation of shoot system development	0.00448	GO:0031408	oxylipin biosynthetic process	0.00854	GO:0032147	activation of protein kinase activity	0.00668
			GO:0009098	leucine biosynthetic process	0.00423							GO:0009809	lignin biosynthetic process	0.00495	GO:0010224	response to UV-B	0.00861	GO:0051607	defense response to virus	0.00725
			GO:0042753	positive regulation of circadian rhythm	0.00423							GO:0009409	response to cold	0.00577	GO:0051707	response to other organism	0.00896	GO:0010264	myo-inositol hexakisphosphate biosynthet...	0.008
			GO:0009808	lignin metabolic process	0.00521							GO:0090693	plant organ senescence	0.00597	GO:0016125	sterol metabolic process	0.00918	GO:0070814	hydrogen sulfide biosynthetic process	0.008
			GO:0009867	jasmonic acid mediated signaling pathway	0.00537							GO:0010380	regulation of chlorophyll biosynthetic p...	0.00622	GO:0019438	aromatic compound biosynthetic process	0.0093	GO:0023014	signal transduction by protein phosphory...	0.00849
			GO:0010025	wax biosynthetic process	0.00602							GO:2000762	regulation of phenylpropanoid metabolic ...	0.00622	GO:0010023	proanthocyanidin biosynthetic process	0.00978	GO:0071369	cellular response to ethylene stimulus	0.00892
			GO:0019748	secondary metabolic process	0.00634							GO:0006021	inositol biosynthetic process	0.00645	GO:0042447	hormone catabolic process	0.00978	GO:1901615	organic hydroxy compound metabolic proce...	0.00934
			GO:1900376	regulation of secondary metabolite biosy...	0.00661							GO:0006538	glutamate catabolic process	0.00645	GO:0080086	stamen filament development	0.00978
			GO:0009067	aspartate family amino acid biosynthetic...	0.0067							GO:0071486	cellular response to high light intensit...	0.00645
			GO:0006560	proline metabolic process	0.00671							GO:0009740	gibberellic acid mediated signaling path...	0.00686
			GO:0009803	cinnamic acid metabolic process	0.00772							GO:0009414	response to water deprivation	0.00701
			GO:0010036	response to boron-containing substance	0.00772							GO:1901659	glycosyl compound biosynthetic process	0.00729
			GO:0043393	regulation of protein binding	0.00772							GO:0042744	hydrogen peroxide catabolic process	0.00773
			GO:0046345	abscisic acid catabolic process	0.00772							GO:0009064	glutamine family amino acid metabolic pr...	0.00887
			GO:0080170	hydrogen peroxide transmembrane transpor...	0.00772							GO:0016137	glycoside metabolic process	0.00891
			GO:0007623	circadian rhythm	0.00776							GO:0019760	glucosinolate metabolic process	0.00935
			GO:0009695	jasmonic acid biosynthetic process	0.00788
			GO:0009063	cellular amino acid catabolic process	0.00812
			GO:0009070	serine family amino acid biosynthetic pr...	0.00816
			GO:0051607	defense response to virus	0.00816
			GO:0009733	response to auxin	0.00871
			GO:0070417	cellular response to cold	0.00894
			GO:0006355	regulation of transcription, DNA-templat...	0.00959
			GO:0010218	response to far red light	0.00983
			GO:0010114	response to red light	0.00986
			GO:0016024	CDP-diacylglycerol biosynthetic process	0.00989
