# Supplementary material for: Epimutations are associated with CHROMOMETHYLASE 3-induced de novo DNA methylation
Source: eLife. 2019 Jul 29;8:e47891. doi: 10.7554/eLife.47891 (PMC6663294; doi:10.7554/eLife.47891)
Supplement: Supplementary file 9. [file elife-47891-supp9.xlsx]

## Sheet: Sheet1
Supplementary file 9. Genes that gain CHG methylation in E. salsugineum expressing CMT3 and corresponding A. thaliana ortholog and gbM status
At_ortholog	At_gbM_status	Es_ortholog
AT1G01010.1	UM	Thhalv10007665m			UM = unmethylated
AT1G01040.2	gbM	Thhalv10006531m			gbM = gene body methylated
AT1G01220.1	gbM	Thhalv10006637m			CHH or CHG = genes with TE-like methylation
AT1G01240.1	UM	Thhalv10008123m
AT1G01320.1	gbM	Thhalv10006538m
AT1G01370.1	UM	Thhalv10008889m
AT1G01450.1	UM	Thhalv10009834m
AT1G01650.1	gbM	Thhalv10007312m
AT1G01700.1	UM	Thhalv10007495m
AT1G01770.1	gbM	Thhalv10007047m
AT1G01920.1	UM	Thhalv10007294m
AT1G02060.1	UM	Thhalv10006939m
AT1G02080.1	gbM	Thhalv10006521m
AT1G02100.3	UM	Thhalv10008126m
AT1G02120.1	UM	Thhalv10007106m
AT1G02145.3	gbM	Thhalv10007459m
AT1G02290.1	UM	Thhalv10009871m
AT1G02560.1	UM	Thhalv10008324m
AT1G02740.1	UM	Thhalv10008162m
AT1G02900.1	UM	Thhalv10009124m
AT1G02910.1	gbM	Thhalv10009985m
AT1G02920.1	UM	Thhalv10008776m
AT1G02970.1	UM	Thhalv10007445m
AT1G03000.1	gbM	Thhalv10006717m
AT1G03055.1	UM	Thhalv10008499m
AT1G03060.1	gbM	Thhalv10006519m
AT1G03080.1	UM	Thhalv10006534m
AT1G03190.1	gbM	Thhalv10006888m
AT1G03210.1	UM	Thhalv10008339m
AT1G03280.1	gbM	Thhalv10023437m
AT1G03290.1	UM	Thhalv10007330m
AT1G03370.1	UM	Thhalv10000756m
AT1G03430.1	UM	Thhalv10009010m
AT1G03550.1	gbM	Thhalv10008409m
AT1G03760.1	UM	Thhalv10007808m
AT1G03780.3	UM	Thhalv10006864m
AT1G03905.1	UM	Thhalv10008378m
AT1G04020.1	UM	Thhalv10006912m
AT1G04030.1	gbM	Thhalv10007735m
AT1G04040.1	UM	Thhalv10008462m
AT1G04120.1	gbM	Thhalv10006549m
AT1G04140.2	gbM	Thhalv10006848m
AT1G04160.1	gbM	Thhalv10006554m
AT1G04190.1	UM	Thhalv10008141m
AT1G04210.1	gbM	Thhalv10006614m
AT1G04380.1	UM	Thhalv10009937m
AT1G04620.1	gbM	Thhalv10007576m
AT1G04730.1	gbM	Thhalv10006720m
AT1G04850.1	gbM	Thhalv10007758m
AT1G04950.1	gbM	Thhalv10007291m
AT1G04970.1	UM	Thhalv10007436m
AT1G04980.1	UM	Thhalv10007682m
AT1G05055.1	gbM	Thhalv10007730m
AT1G05060.1	UM	Thhalv10008572m
AT1G05160.1	gbM	Thhalv10009356m
AT1G05320.1	UM	Thhalv10006865m
AT1G05350.1	UM	Thhalv10007699m
AT1G05380.1	gbM	Thhalv10009713m
AT1G05570.1	gbM	Thhalv10006528m
AT1G05670.1	gbM	Thhalv10010012m
AT1G05720.1	gbM	Thhalv10008926m
AT1G05785.1	UM	Thhalv10009079m
AT1G05830.1	gbM	Thhalv10006646m
AT1G05835.1	UM	Thhalv10009110m
AT1G05840.1	UM	Thhalv10007469m
AT1G05850.1	UM	Thhalv10008219m
AT1G05880.2	UM	Thhalv10009394m
AT1G05890.2	UM	Thhalv10007273m
AT1G06050.1	UM	Thhalv10008266m
AT1G06150.1	UM	Thhalv10022616m
AT1G06190.1	UM	Thhalv10007829m
AT1G06200.1	UM	Thhalv10008791m
AT1G06220.2	UM	Thhalv10006688m
AT1G06230.1	gbM	Thhalv10006830m
AT1G06390.1	gbM	Thhalv10007772m
AT1G06460.1	CHG	Thhalv10008353m
AT1G06470.1	UM	Thhalv10007752m
AT1G06550.1	gbM	Thhalv10007893m
AT1G06590.1	gbM	Thhalv10006743m
AT1G06720.1	gbM	Thhalv10006612m
AT1G06730.1	UM	Thhalv10007491m
AT1G06790.1	gbM	Thhalv10028967m
AT1G06840.1	gbM	Thhalv10006712m
AT1G06920.1	UM	Thhalv10009577m
AT1G07010.3	gbM	Thhalv10009773m
AT1G07120.1	gbM	Thhalv10007909m
AT1G07270.1	UM	Thhalv10016540m
AT1G07290.1	UM	Thhalv10007927m
AT1G07370.1	UM	Thhalv10008509m
AT1G07380.1	UM	Thhalv10006859m
AT1G07420.1	UM	Thhalv10008485m
AT1G07510.1	gbM	Thhalv10006814m
AT1G07600.1	UM	Thhalv10009284m
AT1G07615.1	gbM	Thhalv10007444m
AT1G07705.2	gbM	Thhalv10007092m
AT1G07830.1	UM	Thhalv10009035m
AT1G07840.2	UM	Thhalv10008245m
AT1G07910.1	gbM	Thhalv10006605m
AT1G08030.1	gbM	Thhalv10007441m
AT1G08035.1	UM	Thhalv10009338m
AT1G08040.1	gbM	Thhalv10007913m
AT1G08060.1	gbM	Thhalv10006530m
AT1G08080.1	UM	Thhalv10009315m
AT1G08260.1	gbM	Thhalv10006524m
AT1G08340.1	UM	Thhalv10008285m
AT1G08420.1	gbM	Thhalv10006669m
AT1G08490.1	UM	Thhalv10007548m
AT1G08520.1	UM	Thhalv10006894m
AT1G08540.1	gbM	Thhalv10007187m
AT1G08620.1	gbM	Thhalv10006592m
AT1G08660.1	UM	Thhalv10007525m
AT1G08700.1	UM	Thhalv10007596m
AT1G08710.2	UM	Thhalv10008513m
AT1G08720.1	gbM	Thhalv10006727m
AT1G08730.1	UM	Thhalv10006560m
AT1G08750.1	UM	Thhalv10007907m
AT1G08760.1	gbM	Thhalv10006887m
AT1G08790.1	UM	Thhalv10009929m
AT1G08820.1	gbM	Thhalv10007714m
AT1G09000.1	UM	Thhalv10006999m
AT1G09010.1	gbM	Thhalv10006730m
AT1G09060.3	gbM	Thhalv10006723m
AT1G09130.3	UM	Thhalv10008180m
AT1G09150.1	UM	Thhalv10008886m
AT1G09210.1	UM	Thhalv10007717m
AT1G09270.1	gbM	Thhalv10007310m
AT1G09310.1	UM	Thhalv10008903m
AT1G09320.1	UM	Thhalv10009728m
AT1G09470.1	UM	Thhalv10008143m
AT1G09540.1	UM	Thhalv10008000m
AT1G09630.1	UM	Thhalv10008742m
AT1G09640.1	UM	Thhalv10007759m
AT1G09680.1	UM	Thhalv10007116m
AT1G09700.1	gbM	Thhalv10009442m
AT1G09730.1	gbM	Thhalv10006645m
AT1G09790.1	UM	Thhalv10007643m
AT1G09794.1	UM	Thhalv10009288m
AT1G09850.1	UM	Thhalv10007640m
AT1G09910.1	gbM	Thhalv10007058m
AT1G09920.1	UM	Thhalv10008829m
AT1G09930.1	UM	Thhalv10009349m
AT1G09960.1	UM	Thhalv10007390m
AT1G10050.1	gbM	Thhalv10006640m
AT1G10060.2	UM	Thhalv10007903m
AT1G10070.1	UM	Thhalv10007897m
AT1G10130.1	gbM	Thhalv10006682m
AT1G10240.1	UM	Thhalv10006984m
AT1G10290.1	gbM	Thhalv10006739m
AT1G10417.1	UM	Thhalv10007877m
AT1G10450.1	gbM	Thhalv10006620m
AT1G10490.1	gbM	Thhalv10006661m
AT1G10550.1	UM	Thhalv10008234m
AT1G10570.1	UM	Thhalv10007260m
AT1G10630.1	UM	Thhalv10008885m
AT1G10710.1	UM	Thhalv10007956m
AT1G10730.1	UM	Thhalv10007700m
AT1G10820.2	gbM	Thhalv10008502m
AT1G10840.1	UM	Thhalv10008134m
AT1G10865.1	UM	Thhalv10009851m
AT1G10870.1	gbM	Thhalv10006873m
AT1G10930.1	gbM	Thhalv10006602m
AT1G10940.2	UM	Thhalv10007985m
AT1G10950.1	gbM	Thhalv10007167m
AT1G11060.1	gbM	Thhalv10006765m
AT1G11130.1	gbM	Thhalv10006881m
AT1G11200.1	gbM	Thhalv10008344m
AT1G11310.1	gbM	Thhalv10007208m
AT1G11360.1	UM	Thhalv10008352m
AT1G11430.1	UM	Thhalv10008605m
AT1G11480.1	UM	Thhalv10007161m
AT1G11840.6	UM	Thhalv10008377m
AT1G11915.1	UM	Thhalv10008171m
AT1G11940.1	UM	Thhalv10007925m
AT1G12250.1	UM	Thhalv10008422m
AT1G12300.1	UM	Thhalv10007095m
AT1G12430.2	UM	Thhalv10006731m
AT1G12580.1	gbM	Thhalv10007365m
AT1G12660.1	UM	Thhalv10009569m
AT1G12680.1	gbM	Thhalv10007542m
AT1G12810.2	UM	Thhalv10009108m
AT1G12850.1	UM	Thhalv10007881m
AT1G13040.1	gbM	Thhalv10007381m
AT1G13220.2	UM	Thhalv10006601m
AT1G13607.1	UM	Thhalv10026701m
AT1G13630.1	gbM	Thhalv10009738m
AT1G13650.2	UM	Thhalv10008913m
AT1G13770.1	UM	Thhalv10007655m
AT1G13830.1	UM	Thhalv10008701m
AT1G13910.1	UM	Thhalv10008166m
AT1G13950.1	UM	Thhalv10008978m
AT1G13960.1	UM	Thhalv10007428m
AT1G13970.1	UM	Thhalv10007430m
AT1G14160.1	UM	Thhalv10008800m
AT1G14350.1	UM	Thhalv10007659m
AT1G14380.1	UM	Thhalv10007067m
AT1G14390.1	UM	Thhalv10006929m
AT1G14460.1	UM	Thhalv10006609m
AT1G14510.1	UM	Thhalv10008569m
AT1G14570.2	gbM	Thhalv10007578m
AT1G14610.1	gbM	Thhalv10006628m
AT1G14620.1	UM	Thhalv10008660m
AT1G14650.1	gbM	Thhalv10006856m
AT1G14660.1	gbM	Thhalv10006906m
AT1G14680.1	UM	Thhalv10008342m
AT1G14750.1	UM	Thhalv10009486m
AT1G14850.1	gbM	Thhalv10006562m
AT1G15030.1	UM	Thhalv10008018m
AT1G15060.1	gbM	Thhalv10007211m
AT1G15080.1	UM	Thhalv10008246m
AT1G15110.2	UM	Thhalv10007726m
AT1G15140.1	UM	Thhalv10008333m
AT1G15180.1	UM	Thhalv10007529m
AT1G15270.1	UM	Thhalv10009202m
AT1G15280.2	gbM	Thhalv10007225m
AT1G15320.1	UM	Thhalv10008365m
AT1G15340.1	UM	Thhalv10007967m
AT1G15370.1	UM	Thhalv10009024m
AT1G15440.1	gbM	Thhalv10006752m
AT1G15460.1	UM	Thhalv10007002m
AT1G15660.1	gbM	Thhalv10006918m
AT1G15730.1	UM	Thhalv10007622m
AT1G15750.1	gbM	Thhalv10006622m
AT1G15780.1	gbM	Thhalv10006572m
AT1G15910.1	UM	Thhalv10007054m
AT1G16070.2	UM	Thhalv10007810m
AT1G16180.1	UM	Thhalv10007762m
AT1G16190.1	gbM	Thhalv10007982m
AT1G16250.1	UM	Thhalv10007905m
AT1G16260.1	UM	Thhalv10006974m
AT1G16270.1	gbM	Thhalv10006624m
AT1G16300.1	UM	Thhalv10007716m
AT1G16340.4	gbM	Thhalv10008359m
AT1G16460.2	gbM	Thhalv10007910m
AT1G16520.1	UM	Thhalv10008187m
AT1G16530.1	UM	Thhalv10009386m
AT1G16540.1	gbM	Thhalv10006808m
AT1G16690.1	gbM	Thhalv10007658m
AT1G16700.1	gbM	Thhalv10008714m
AT1G16710.1	gbM	Thhalv10006544m
AT1G17110.2	gbM	Thhalv10006749m
AT1G17120.1	UM	Thhalv10007175m
AT1G17145.1	gbM	Thhalv10008156m
AT1G17220.1	gbM	Thhalv10006681m
AT1G17230.1	gbM	Thhalv10006611m
AT1G17260.1	UM	Thhalv10006710m
AT1G17280.1	gbM	Thhalv10009625m
AT1G17285.1	UM	Thhalv10009909m
AT1G17440.1	UM	Thhalv10006997m
AT1G17470.1	UM	Thhalv10007806m
AT1G17540.1	UM	Thhalv10006957m
AT1G17560.1	UM	Thhalv10008890m
AT1G17580.1	gbM	Thhalv10006551m
AT1G17665.1	UM	Thhalv10008108m
AT1G17680.1	gbM	Thhalv10006758m
AT1G17745.2	UM	Thhalv10007072m
AT1G17850.2	gbM	Thhalv10007680m
AT1G17880.1	UM	Thhalv10008957m
AT1G17980.1	gbM	Thhalv10006945m
AT1G18040.1	UM	Thhalv10007847m
AT1G18080.1	UM	Thhalv10008183m
AT1G18090.1	UM	Thhalv10007197m
AT1G18180.1	UM	Thhalv10008683m
AT1G18210.1	UM	Thhalv10008945m
AT1G18360.1	UM	Thhalv10007718m
AT1G18420.1	UM	Thhalv10007198m
AT1G18550.1	UM	Thhalv10006920m
AT1G18600.1	UM	Thhalv10008142m
AT1G18640.2	gbM	Thhalv10008334m
AT1G18660.4	gbM	Thhalv10007493m
AT1G18700.4	gbM	Thhalv10006967m
AT1G18720.1	UM	Thhalv10008782m
AT1G18750.1	UM	Thhalv10007954m
AT1G18800.1	UM	Thhalv10008524m
AT1G18870.1	UM	Thhalv10007243m
AT1G18940.1	UM	Thhalv10007356m
AT1G19010.1	UM	Thhalv10008269m
AT1G19180.1	UM	Thhalv10008419m
AT1G19220.1	gbM	Thhalv10006635m
AT1G19230.2	UM	Thhalv10006725m
AT1G19330.3	UM	Thhalv10008586m
AT1G19400.1	UM	Thhalv10008308m
AT1G19710.1	UM	Thhalv10007509m
AT1G19730.1	UM	Thhalv10009025m
AT1G19940.1	UM	Thhalv10007364m
AT1G19980.1	gbM	Thhalv10008122m
AT1G19990.1	UM	Thhalv10008450m
AT1G20070.1	UM	Thhalv10008606m
AT1G20110.1	UM	Thhalv10007122m
AT1G20150.1	UM	Thhalv10006858m
AT1G20225.1	UM	Thhalv10010046m
AT1G20460.1	UM	Thhalv10009165m
AT1G20530.1	UM	Thhalv10007083m
AT1G20575.1	UM	Thhalv10008599m
AT1G20640.1	gbM	Thhalv10006790m
AT1G20696.2	UM	Thhalv10009371m
AT1G20720.1	UM	Thhalv10006615m
AT1G20880.1	UM	Thhalv10008444m
AT1G20910.1	gbM	Thhalv10007750m
AT1G20920.1	gbM	Thhalv10006608m
AT1G20950.1	UM	Thhalv10007087m
AT1G20960.1	gbM	Thhalv10006525m
AT1G21065.1	UM	Thhalv10008709m
AT1G21080.3	gbM	Thhalv10007857m
AT1G21160.1	gbM	Thhalv10006634m
AT1G21350.3	UM	Thhalv10008558m
AT1G21380.1	gbM	Thhalv10007405m
AT1G21410.1	gbM	Thhalv10008012m
AT1G21510.1	UM	Thhalv10009526m
AT1G21630.2	gbM	Thhalv10006584m
AT1G21650.3	gbM	Thhalv10006535m
AT1G21690.3	UM	Thhalv10008129m
AT1G21710.1	UM	Thhalv10008051m
AT1G21730.1	gbM	Thhalv10006746m
AT1G21790.1	UM	Thhalv10008385m
AT1G21866.1	UM	Thhalv10023052m
AT1G21870.1	UM	Thhalv10009473m
AT1G22060.1	gbM	Thhalv10006527m
AT1G22260.1	UM	Thhalv10018107m
AT1G22310.2	UM	Thhalv10007200m
AT1G22470.1	UM	Thhalv10009293m
AT1G22620.1	gbM	Thhalv10006740m
AT1G22660.1	UM	Thhalv10007128m
AT1G22690.1	UM	Thhalv10009167m
AT1G22700.1	UM	Thhalv10008318m
AT1G22730.1	gbM	Thhalv10006903m
AT1G22740.1	UM	Thhalv10008896m
AT1G22830.1	gbM	Thhalv10009874m
AT1G22850.1	UM	Thhalv10008173m
AT1G22860.1	gbM	Thhalv10006692m
AT1G22910.3	UM	Thhalv10008564m
AT1G22920.1	UM	Thhalv10008042m
AT1G22940.1	UM	Thhalv10007358m
AT1G22970.1	UM	Thhalv10008033m
AT1G23060.1	UM	Thhalv10007872m
AT1G23110.1	UM	Thhalv10008584m
AT1G23170.2	UM	Thhalv10007115m
AT1G23230.1	gbM	Thhalv10006548m
AT1G23300.1	UM	Thhalv10009930m
AT1G23420.1	UM	Thhalv10008669m
AT1G23480.1	UM	Thhalv10007266m
AT1G23490.1	UM	Thhalv10008884m
AT1G23800.1	UM	Thhalv10007303m
AT1G23900.1	gbM	Thhalv10006767m
AT1G23970.2	UM	Thhalv10009578m
AT1G24030.1	gbM	Thhalv10008007m
AT1G24040.1	UM	Thhalv10008192m
AT1G24267.2	gbM	Thhalv10008078m
AT1G24290.1	UM	Thhalv10009719m
AT1G24300.1	gbM	Thhalv10006556m
AT1G24350.3	UM	Thhalv10008942m
AT1G24360.1	UM	Thhalv10008222m
AT1G24460.1	gbM	Thhalv10006539m
AT1G24490.1	UM	Thhalv10007427m
AT1G24510.1	UM	Thhalv10007324m
AT1G24560.1	UM	Thhalv10006977m
AT1G24580.1	UM	Thhalv10009051m
AT1G24625.1	UM	Thhalv10009495m
AT1G24650.1	UM	Thhalv10009860m
AT1G24706.2	gbM	Thhalv10006540m
AT1G24764.1	gbM	Thhalv10007068m
AT1G25290.1	UM	Thhalv10008135m
AT1G25375.1	UM	Thhalv10007371m
AT1G25480.1	UM	Thhalv10007220m
AT1G25490.1	gbM	Thhalv10007162m
AT1G25500.2	gbM	Thhalv10007483m
AT1G25540.1	gbM	Thhalv10006778m
AT1G25682.1	gbM	Thhalv10008252m
AT1G26090.1	UM	Thhalv10007585m
AT1G26110.1	gbM	Thhalv10007133m
AT1G26130.2	gbM	Thhalv10006594m
AT1G26140.1	UM	Thhalv10009687m
AT1G26170.1	gbM	Thhalv10006742m
AT1G26290.1	gbM	Thhalv10026515m
AT1G26470.1	UM	Thhalv10009087m
AT1G26480.1	UM	Thhalv10008445m
AT1G26520.1	gbM	Thhalv10007454m
AT1G26550.1	UM	Thhalv10009046m
AT1G26570.1	UM	Thhalv10010007m
AT1G26590.1	UM	Thhalv10007938m
AT1G26610.1	UM	Thhalv10009600m
AT1G26640.1	gbM	Thhalv10008165m
AT1G26660.2	UM	Thhalv10008997m
AT1G26665.2	UM	Thhalv10008848m
AT1G26690.1	UM	Thhalv10008758m
AT1G26740.1	UM	Thhalv10009076m
AT1G26850.1	gbM	Thhalv10007096m
AT1G26880.1	UM	Thhalv10009127m
AT1G26900.1	UM	Thhalv10009468m
AT1G27045.1	UM	Thhalv10008672m
AT1G27150.1	UM	Thhalv10007555m
AT1G27385.4	UM	Thhalv10008813m
AT1G27450.3	UM	Thhalv10008627m
AT1G27460.1	UM	Thhalv10006966m
AT1G27470.1	UM	Thhalv10006817m
AT1G27510.1	UM	Thhalv10007043m
AT1G27595.1	gbM	Thhalv10006574m
AT1G27600.1	UM	Thhalv10007547m
AT1G27630.1	gbM	Thhalv10008251m
AT1G27660.1	UM	Thhalv10007594m
AT1G27680.1	gbM	Thhalv10007379m
AT1G27690.1	UM	Thhalv10007666m
AT1G27752.1	gbM	Thhalv10006764m
AT1G27770.1	UM	Thhalv10006664m
AT1G27840.3	gbM	Thhalv10007615m
AT1G27850.1	gbM	Thhalv10006616m
AT1G27910.1	gbM	Thhalv10006874m
AT1G27960.1	gbM	Thhalv10007434m
AT1G27980.1	UM	Thhalv10009378m
AT1G28130.1	UM	Thhalv10007112m
AT1G28200.1	UM	Thhalv10008557m
AT1G28210.2	gbM	Thhalv10007688m
AT1G28250.1	UM	Thhalv10009792m
AT1G28340.1	gbM	Thhalv10007074m
AT1G28375.1	UM	Thhalv10009434m
AT1G28530.1	UM	Thhalv10007091m
AT1G28560.2	gbM	Thhalv10008005m
AT1G28760.1	UM	Thhalv10018456m
AT1G28960.1	UM	Thhalv10008389m
AT1G29025.1	UM	Thhalv10007172m
AT1G29220.2	UM	Thhalv10008084m
AT1G29250.1	UM	Thhalv10009096m
AT1G29370.1	gbM	Thhalv10006794m
AT1G29420.1	UM	Thhalv10009068m
AT1G29450.1	UM	Thhalv10009028m
AT1G29530.1	UM	Thhalv10008596m
AT1G29540.1	UM	Thhalv10009457m
AT1G29570.1	UM	Thhalv10009455m
AT1G29740.1	UM	Thhalv10006680m
AT1G29750.2	gbM	Thhalv10006670m
AT1G29810.1	gbM	Thhalv10008867m
AT1G29940.1	gbM	Thhalv10006599m
AT1G30020.1	UM	Thhalv10009038m
AT1G30230.2	UM	Thhalv10008675m
AT1G30270.1	UM	Thhalv10007518m
AT1G30290.1	gbM	Thhalv10006807m
AT1G30330.2	gbM	Thhalv10006747m
AT1G30400.1	gbM	Thhalv10006546m
AT1G30410.1	gbM	Thhalv10006559m
AT1G30460.1	gbM	Thhalv10007064m
AT1G30500.2	UM	Thhalv10009032m
AT1G30520.1	gbM	Thhalv10007264m
AT1G30550.1	UM	Thhalv10008708m
AT1G30580.1	UM	Thhalv10007733m
AT1G30590.1	gbM	Thhalv10007103m
AT1G30760.1	UM	Thhalv10007327m
AT1G30814.1	UM	Thhalv10009449m
AT1G30845.1	UM	Thhalv10009135m
AT1G30900.1	UM	Thhalv10007059m
AT1G30910.1	gbM	Thhalv10011673m
AT1G30970.1	UM	Thhalv10008022m
AT1G31020.1	UM	Thhalv10008976m
AT1G31160.1	UM	Thhalv10009998m
AT1G31170.4	UM	Thhalv10009117m
AT1G31230.1	gbM	Thhalv10006741m
AT1G31340.1	UM	Thhalv10008986m
AT1G31420.1	gbM	Thhalv10007149m
AT1G31450.1	UM	Thhalv10009809m
AT1G31660.1	UM	Thhalv10007604m
AT1G31770.1	UM	Thhalv10007027m
AT1G31800.1	UM	Thhalv10007138m
AT1G31817.1	gbM	Thhalv10008153m
AT1G31880.1	UM	Thhalv10008095m
AT1G31885.1	UM	Thhalv10008205m
AT1G31910.1	gbM	Thhalv10007477m
AT1G32070.2	UM	Thhalv10008400m
AT1G32150.1	gbM	Thhalv10007879m
AT1G32200.1	UM	Thhalv10007540m
AT1G32210.1	UM	Thhalv10009144m
AT1G32230.1	gbM	Thhalv10007192m
AT1G32330.1	gbM	Thhalv10008238m
AT1G32470.1	UM	Thhalv10008944m
AT1G32510.1	UM	Thhalv10009466m
AT1G32550.2	UM	Thhalv10008887m
AT1G32583.1	UM	Thhalv10009407m
AT1G32750.1	gbM	Thhalv10006532m
AT1G32810.2	gbM	Thhalv10006636m
AT1G32850.1	UM	Thhalv10006750m
AT1G32900.1	UM	Thhalv10007089m
AT1G32940.1	gbM	Thhalv10006855m
AT1G33050.1	gbM	Thhalv10006985m
AT1G33060.2	UM	Thhalv10007021m
AT1G33265.1	UM	Thhalv10008894m
AT1G33290.1	UM	Thhalv10007949m
AT1G33320.1	UM	Thhalv10013649m
AT1G33340.1	gbM	Thhalv10007834m
AT1G33410.1	gbM	Thhalv10006552m
AT1G33420.1	UM	Thhalv10006958m
AT1G33430.2	UM	Thhalv10007836m
AT1G33470.1	UM	Thhalv10008315m
AT1G33480.1	gbM	Thhalv10009296m
AT1G33520.1	UM	Thhalv10007601m
AT1G33540.1	UM	Thhalv10007570m
AT1G33680.1	gbM	Thhalv10006898m
AT1G33700.1	gbM	Thhalv10006714m
AT1G33810.1	UM	Thhalv10009075m
AT1G33970.1	UM	Thhalv10007891m
AT1G33990.1	UM	Thhalv10008092m
AT1G34000.1	UM	Thhalv10008704m
AT1G34065.1	gbM	Thhalv10008712m
AT1G34110.1	UM	Thhalv10006642m
AT1G34150.1	UM	Thhalv10007608m
AT1G34180.2	UM	Thhalv10007196m
AT1G34210.1	gbM	Thhalv10007069m
AT1G34260.1	gbM	Thhalv10006561m
AT1G34350.2	UM	Thhalv10008956m
AT1G34355.1	UM	Thhalv10006568m
AT1G34360.1	gbM	Thhalv10022629m
AT1G34570.1	UM	Thhalv10009671m
AT1G34770.1	UM	Thhalv10001858m
AT1G34780.1	gbM	Thhalv10001824m
AT1G35435.1	UM	Thhalv10012111m
AT1G35470.2	gbM	Thhalv10001818m
AT1G35510.1	UM	Thhalv10001813m
AT1G36050.1	UM	Thhalv10003455m
AT1G36370.1	UM	Thhalv10003888m
AT1G36990.1	gbM	Thhalv10003900m
AT1G42440.1	gbM	Thhalv10011257m
AT1G42470.1	gbM	Thhalv10016155m
AT1G42480.1	UM	Thhalv10004993m
AT1G42990.1	UM	Thhalv10004635m
AT1G43190.1	gbM	Thhalv10004261m
AT1G43560.1	UM	Thhalv10005020m
AT1G43690.1	gbM	Thhalv10011324m
AT1G43850.1	gbM	Thhalv10011234m
AT1G43910.1	UM	Thhalv10011446m
AT1G44000.1	UM	Thhalv10011724m
AT1G44110.1	UM	Thhalv10011442m
AT1G44170.1	gbM	Thhalv10011438m
AT1G44224.1	UM	Thhalv10012327m
AT1G44575.1	UM	Thhalv10011718m
AT1G44780.1	gbM	Thhalv10011453m
AT1G44830.1	UM	Thhalv10011778m
AT1G44910.1	gbM	Thhalv10011212m
AT1G44920.1	UM	Thhalv10011734m
AT1G44970.1	UM	Thhalv10011616m
AT1G45050.1	UM	Thhalv10011837m
AT1G45110.1	UM	Thhalv10011622m
AT1G45150.1	gbM	Thhalv10011304m
AT1G45160.2	gbM	Thhalv10011200m
AT1G45180.1	gbM	Thhalv10011314m
AT1G46984.1	UM	Thhalv10012370m
AT1G47210.2	UM	Thhalv10011590m
AT1G47230.2	UM	Thhalv10011575m
AT1G47490.1	UM	Thhalv10011476m
AT1G47530.1	UM	Thhalv10011437m
AT1G47570.1	gbM	Thhalv10016597m
AT1G47580.1	gbM	Thhalv10011729m
AT1G47720.1	UM	Thhalv10011640m
AT1G47740.1	gbM	Thhalv10011705m
AT1G47840.1	UM	Thhalv10011426m
AT1G48050.1	gbM	Thhalv10011351m
AT1G48090.1	gbM	Thhalv10011170m
AT1G48110.1	gbM	Thhalv10011308m
AT1G48120.1	gbM	Thhalv10011184m
AT1G48140.1	UM	Thhalv10011899m
AT1G48160.1	UM	Thhalv10011800m
AT1G48210.1	gbM	Thhalv10011595m
AT1G48360.2	UM	Thhalv10011221m
AT1G48370.1	gbM	Thhalv10011269m
AT1G48380.2	UM	Thhalv10011620m
AT1G48400.1	UM	Thhalv10013291m
AT1G48410.2	gbM	Thhalv10011196m
AT1G48520.1	gbM	Thhalv10002467m
AT1G48540.1	gbM	Thhalv10011201m
AT1G48600.2	gbM	Thhalv10011451m
AT1G48620.1	UM	Thhalv10011410m
AT1G48630.1	UM	Thhalv10011646m
AT1G48650.2	gbM	Thhalv10011191m
AT1G48840.1	gbM	Thhalv10011279m
AT1G48930.1	UM	Thhalv10011318m
AT1G48950.1	gbM	Thhalv10011335m
AT1G49100.1	UM	Thhalv10011224m
AT1G49180.1	UM	Thhalv10011721m
AT1G49300.1	gbM	Thhalv10011767m
AT1G49340.2	gbM	Thhalv10011177m
AT1G49400.1	UM	Thhalv10011874m
AT1G49405.1	UM	Thhalv10011847m
AT1G49480.1	UM	Thhalv10012062m
AT1G49540.2	gbM	Thhalv10011237m
AT1G49580.1	UM	Thhalv10011327m
AT1G49630.1	gbM	Thhalv10011199m
AT1G49670.2	gbM	Thhalv10011316m
AT1G49870.1	UM	Thhalv10011233m
AT1G49910.1	UM	Thhalv10011632m
AT1G49950.3	UM	Thhalv10011686m
AT1G49970.1	gbM	Thhalv10011565m
AT1G49980.1	gbM	Thhalv10011295m
AT1G49990.1	CHG	Thhalv10011517m
AT1G50020.1	UM	Thhalv10011774m
AT1G50030.1	gbM	Thhalv10011174m
AT1G50110.1	UM	Thhalv10011608m
AT1G50140.1	gbM	Thhalv10011206m
AT1G50200.1	gbM	Thhalv10011205m
AT1G50300.1	UM	Thhalv10011982m
AT1G50360.1	gbM	Thhalv10011193m
AT1G50370.1	gbM	Thhalv10012080m
AT1G50430.1	gbM	Thhalv10011498m
AT1G50440.1	gbM	Thhalv10011737m
AT1G50450.1	UM	Thhalv10011503m
AT1G50500.2	gbM	Thhalv10011301m
AT1G50510.1	gbM	Thhalv10011639m
AT1G50630.1	UM	Thhalv10011484m
AT1G50660.1	gbM	Thhalv10011268m
AT1G50670.1	gbM	Thhalv10011780m
AT1G50710.1	gbM	Thhalv10011513m
AT1G50730.1	gbM	Thhalv10011218m
AT1G50740.1	UM	Thhalv10011871m
AT1G50830.1	UM	Thhalv10011263m
AT1G50840.1	gbM	Thhalv10011195m
AT1G50920.1	UM	Thhalv10006811m
AT1G50940.1	UM	Thhalv10011599m
AT1G50990.1	UM	Thhalv10018415m
AT1G51090.1	UM	Thhalv10011834m
AT1G51110.1	UM	Thhalv10011532m
AT1G51160.1	UM	Thhalv10011827m
AT1G51190.1	UM	Thhalv10011353m
AT1G51340.2	gbM	Thhalv10011401m
AT1G51350.1	gbM	Thhalv10011291m
AT1G51405.1	UM	Thhalv10011423m
AT1G51410.1	UM	Thhalv10011653m
AT1G51420.1	UM	Thhalv10011514m
AT1G51450.1	UM	Thhalv10011431m
AT1G51510.1	UM	Thhalv10011787m
AT1G51590.1	gbM	Thhalv10011358m
AT1G51710.1	UM	Thhalv10011383m
AT1G51720.1	gbM	Thhalv10011312m
AT1G51730.1	gbM	Thhalv10011475m
AT1G51860.1	UM	Thhalv10011226m
AT1G51890.1	UM	Thhalv10011236m
AT1G51980.1	gbM	Thhalv10011412m
AT1G52150.2	gbM	Thhalv10011238m
AT1G52160.1	UM	Thhalv10011231m
AT1G52240.1	UM	Thhalv10011349m
AT1G52343.1	UM	Thhalv10012010m
AT1G52410.2	UM	Thhalv10011252m
AT1G52500.2	UM	Thhalv10011553m
AT1G52510.1	UM	Thhalv10011571m
AT1G52550.1	UM	Thhalv10011859m
AT1G52620.1	UM	Thhalv10011244m
AT1G52630.1	UM	Thhalv10011490m
AT1G52670.1	UM	Thhalv10011715m
AT1G52820.1	gbM	Thhalv10011667m
AT1G52980.1	UM	Thhalv10011345m
AT1G53100.1	UM	Thhalv10012067m
AT1G53120.1	UM	Thhalv10011660m
AT1G53160.2	UM	Thhalv10011728m
AT1G53190.1	gbM	Thhalv10011416m
AT1G53210.1	gbM	Thhalv10011341m
AT1G53250.1	UM	Thhalv10011596m
AT1G53290.1	UM	Thhalv10011624m
AT1G53300.1	UM	Thhalv10011281m
AT1G53420.1	UM	Thhalv10012029m
AT1G53460.1	UM	Thhalv10011680m
AT1G53510.1	gbM	Thhalv10011329m
AT1G53570.1	gbM	Thhalv10022608m
AT1G53580.1	UM	Thhalv10011701m
AT1G53600.1	gbM	Thhalv10011264m
AT1G53660.1	UM	Thhalv10011710m
AT1G53670.1	UM	Thhalv10012040m
AT1G53680.1	UM	Thhalv10011759m
AT1G53730.2	gbM	Thhalv10011271m
AT1G53860.1	UM	Thhalv10012249m
AT1G53880.1	UM	Thhalv10011350m
AT1G54080.2	UM	Thhalv10011526m
AT1G54150.1	UM	Thhalv10011564m
AT1G54210.1	UM	Thhalv10011896m
AT1G54290.1	UM	Thhalv10011880m
AT1G54360.2	UM	Thhalv10011427m
AT1G54370.1	gbM	Thhalv10011392m
AT1G54390.2	UM	Thhalv10003462m
AT1G54440.2	gbM	Thhalv10023339m
AT1G54490.1	gbM	Thhalv10023239m
AT1G54520.1	UM	Thhalv10023608m
AT1G54570.1	gbM	Thhalv10023311m
AT1G54680.1	UM	Thhalv10023619m
AT1G55000.1	gbM	Thhalv10023646m
AT1G55140.1	UM	Thhalv10011744m
AT1G55160.3	UM	Thhalv10011806m
AT1G55170.1	gbM	Thhalv10011750m
AT1G55240.1	UM	Thhalv10012138m
AT1G55250.1	gbM	Thhalv10011229m
AT1G55300.2	UM	Thhalv10011786m
AT1G55325.2	gbM	Thhalv10011178m
AT1G55350.5	gbM	Thhalv10011175m
AT1G55370.2	UM	Thhalv10011597m
AT1G55510.1	UM	Thhalv10011610m
AT1G55520.1	UM	Thhalv10011790m
AT1G55620.2	gbM	Thhalv10011251m
AT1G55810.1	gbM	Thhalv10011455m
AT1G55820.1	gbM	Thhalv10011305m
AT1G55830.2	UM	Thhalv10011545m
AT1G55840.1	UM	Thhalv10011652m
AT1G55940.1	UM	Thhalv10004108m
AT1G55970.1	gbM	Thhalv10012306m
AT1G56000.1	UM	Thhalv10011583m
AT1G56050.1	UM	Thhalv10011519m
AT1G56130.1	gbM	Thhalv10018064m
AT1G56145.2	gbM	Thhalv10012006m
AT1G56170.1	UM	Thhalv10011820m
AT1G56290.1	gbM	Thhalv10023321m
AT1G56310.1	gbM	Thhalv10023373m
AT1G56420.1	UM	Thhalv10023712m
AT1G56423.1	UM	Thhalv10023634m
AT1G56450.1	gbM	Thhalv10023658m
AT1G56460.2	gbM	Thhalv10023443m
AT1G56590.1	gbM	Thhalv10023492m
AT1G56710.1	UM	Thhalv10023906m
AT1G56720.1	UM	Thhalv10023423m
AT1G57560.1	UM	Thhalv10023601m
AT1G57590.1	UM	Thhalv10023485m
AT1G57600.1	UM	Thhalv10023409m
AT1G57620.1	UM	Thhalv10023686m
AT1G57870.3	UM	Thhalv10023486m
AT1G58025.2	gbM	Thhalv10023369m
AT1G58060.1	gbM	Thhalv10023215m
AT1G58180.2	UM	Thhalv10023626m
AT1G58200.1	UM	Thhalv10023336m
AT1G58220.1	gbM	Thhalv10024079m
AT1G58225.1	UM	Thhalv10023749m
AT1G58230.1	gbM	Thhalv10023210m
AT1G58450.1	UM	Thhalv10024088m
AT1G58520.2	CHH	Thhalv10023298m
AT1G59520.3	UM	Thhalv10023553m
AT1G59540.1	gbM	Thhalv10023277m
AT1G59710.1	UM	Thhalv10023614m
AT1G59720.1	UM	Thhalv10023355m
AT1G59750.1	gbM	Thhalv10023326m
AT1G59760.1	gbM	Thhalv10023236m
AT1G59820.1	gbM	Thhalv10023222m
AT1G59870.1	UM	Thhalv10018005m
AT1G59890.2	gbM	Thhalv10023225m
AT1G59980.1	UM	Thhalv10023496m
AT1G60070.2	gbM	Thhalv10023264m
AT1G60080.1	gbM	Thhalv10023611m
AT1G60230.1	UM	Thhalv10023456m
AT1G60430.1	UM	Thhalv10023668m
AT1G60440.1	UM	Thhalv10023550m
AT1G60590.1	UM	Thhalv10023404m
AT1G60610.1	UM	Thhalv10023576m
AT1G60650.1	gbM	Thhalv10023624m
AT1G60670.2	UM	Thhalv10023651m
AT1G60700.1	UM	Thhalv10013485m
AT1G60750.1	UM	Thhalv10023569m
AT1G60860.1	gbM	Thhalv10023294m
AT1G60890.2	gbM	Thhalv10023316m
AT1G60900.1	gbM	Thhalv10023361m
AT1G60930.1	UM	Thhalv10023226m
AT1G60970.1	UM	Thhalv10023718m
AT1G60995.1	gbM	Thhalv10023347m
AT1G61140.1	gbM	Thhalv10023220m
AT1G61210.1	gbM	Thhalv10023227m
AT1G61280.1	UM	Thhalv10024054m
AT1G61415.1	UM	Thhalv10027967m
AT1G61580.1	gbM	Thhalv10023521m
AT1G61620.1	UM	Thhalv10023604m
AT1G61670.1	UM	Thhalv10023415m
AT1G61690.1	gbM	Thhalv10023224m
AT1G61780.1	UM	Thhalv10023778m
AT1G61790.1	UM	Thhalv10023566m
AT1G62200.1	gbM	Thhalv10023384m
AT1G62280.1	UM	Thhalv10023519m
AT1G62290.1	UM	Thhalv10023414m
AT1G62450.1	UM	Thhalv10023681m
AT1G62720.1	UM	Thhalv10023806m
AT1G62740.1	UM	Thhalv10023385m
AT1G63250.1	UM	Thhalv10023287m
AT1G63300.1	gbM	Thhalv10023231m
AT1G63420.1	UM	Thhalv10023375m
AT1G63440.1	UM	Thhalv10023234m
AT1G63470.1	gbM	Thhalv10023547m
AT1G63490.1	gbM	Thhalv10023217m
AT1G63500.1	gbM	Thhalv10023428m
AT1G63660.1	gbM	Thhalv10023408m
AT1G63700.1	gbM	Thhalv10023253m
AT1G63770.5	gbM	Thhalv10023233m
AT1G63810.1	gbM	Thhalv10024292m
AT1G63850.1	UM	Thhalv10023392m
AT1G63855.3	UM	Thhalv10023706m
AT1G64040.1	gbM	Thhalv10023593m
AT1G64230.4	UM	Thhalv10023744m
AT1G64310.1	UM	Thhalv10023386m
AT1G64350.1	UM	Thhalv10023589m
AT1G64400.1	UM	Thhalv10023330m
AT1G64520.1	UM	Thhalv10023640m
AT1G64680.1	UM	Thhalv10023652m
AT1G64690.1	UM	Thhalv10023631m
AT1G64760.1	UM	Thhalv10022665m
AT1G64790.2	gbM	Thhalv10022486m
AT1G64810.2	gbM	Thhalv10002534m
AT1G64840.1	gbM	Thhalv10000198m
AT1G64860.1	gbM	Thhalv10002486m
AT1G64890.1	gbM	Thhalv10018559m
AT1G65010.1	gbM	Thhalv10022460m
AT1G65040.2	gbM	Thhalv10022466m
AT1G65070.2	gbM	Thhalv10022461m
AT1G65160.1	UM	Thhalv10003075m
AT1G65260.1	gbM	Thhalv10018833m
AT1G65280.1	gbM	Thhalv10028527m
AT1G65290.1	UM	Thhalv10019314m
AT1G65410.1	UM	Thhalv10018868m
AT1G65430.1	UM	Thhalv10018351m
AT1G65440.1	gbM	Thhalv10018001m
AT1G65470.1	UM	Thhalv10018127m
AT1G65540.1	gbM	Thhalv10018184m
AT1G65580.1	gbM	Thhalv10018032m
AT1G65700.3	UM	Thhalv10019364m
AT1G65780.1	gbM	Thhalv10019511m
AT1G65820.3	gbM	Thhalv10027981m
AT1G65920.1	gbM	Thhalv10018066m
AT1G65930.1	UM	Thhalv10018635m
AT1G65950.1	gbM	Thhalv10018274m
AT1G65960.2	UM	Thhalv10019820m
AT1G66070.1	UM	Thhalv10019428m
AT1G66230.1	UM	Thhalv10019852m
AT1G66430.1	gbM	Thhalv10018694m
AT1G66510.1	UM	Thhalv10018669m
AT1G66670.1	UM	Thhalv10018911m
AT1G66730.1	CHH	Thhalv10018010m
AT1G66740.1	UM	Thhalv10019161m
AT1G66770.1	UM	Thhalv10026847m
AT1G67060.1	UM	Thhalv10019077m
AT1G67100.1	UM	Thhalv10019048m
AT1G67120.1	gbM	Thhalv10017991m
AT1G67140.3	gbM	Thhalv10017993m
AT1G67180.1	UM	Thhalv10018524m
AT1G67230.1	gbM	Thhalv10018034m
AT1G67260.1	UM	Thhalv10019499m
AT1G67300.2	UM	Thhalv10018450m
AT1G67390.1	gbM	Thhalv10009850m
AT1G67400.1	UM	Thhalv10018989m
AT1G67420.2	gbM	Thhalv10018109m
AT1G67480.1	gbM	Thhalv10018729m
AT1G67500.2	gbM	Thhalv10017996m
AT1G67530.1	gbM	Thhalv10018154m
AT1G67550.1	UM	Thhalv10018120m
AT1G67580.1	gbM	Thhalv10018174m
AT1G67600.1	UM	Thhalv10019219m
AT1G67660.1	gbM	Thhalv10018787m
AT1G67690.1	gbM	Thhalv10018203m
AT1G67710.1	UM	Thhalv10018396m
AT1G67720.1	gbM	Thhalv10018088m
AT1G67780.1	UM	Thhalv10018457m
AT1G67850.1	UM	Thhalv10018653m
AT1G67900.1	UM	Thhalv10019709m
AT1G67930.1	gbM	Thhalv10018283m
AT1G67960.1	UM	Thhalv10018303m
AT1G67970.1	gbM	Thhalv10018723m
AT1G67980.1	CHH	Thhalv10019589m
AT1G68000.1	gbM	Thhalv10019092m
AT1G68190.1	UM	Thhalv10018809m
AT1G68220.1	UM	Thhalv10019159m
AT1G68290.1	UM	Thhalv10018954m
AT1G68310.1	gbM	Thhalv10019265m
AT1G68370.1	UM	Thhalv10018636m
AT1G68540.1	UM	Thhalv10018881m
AT1G68570.1	UM	Thhalv10018310m
AT1G68610.1	UM	Thhalv10019246m
AT1G68650.1	UM	Thhalv10019088m
AT1G68680.1	UM	Thhalv10019233m
AT1G68720.1	gbM	Thhalv10018020m
AT1G68750.1	UM	Thhalv10018058m
AT1G68780.1	UM	Thhalv10018585m
AT1G68820.1	UM	Thhalv10018496m
AT1G68830.1	gbM	Thhalv10018353m
AT1G68875.1	UM	Thhalv10019292m
AT1G68890.1	gbM	Thhalv10017999m
AT1G68910.1	gbM	Thhalv10018242m
AT1G68930.1	gbM	Thhalv10019713m
AT1G68940.3	UM	Thhalv10018123m
AT1G68990.2	gbM	Thhalv10018073m
AT1G69010.1	UM	Thhalv10018889m
AT1G69020.1	UM	Thhalv10018133m
AT1G69070.1	gbM	Thhalv10018096m
AT1G69090.1	UM	Thhalv10028141m
AT1G69190.1	UM	Thhalv10019460m
AT1G69220.1	UM	Thhalv10018124m
AT1G69250.1	gbM	Thhalv10018584m
AT1G69340.1	gbM	Thhalv10018352m
AT1G69400.1	UM	Thhalv10018903m
AT1G69410.1	UM	Thhalv10019263m
AT1G69450.1	UM	Thhalv10018196m
AT1G69460.1	UM	Thhalv10019128m
AT1G69480.1	UM	Thhalv10018151m
AT1G69560.1	UM	Thhalv10019759m
AT1G69588.1	UM	Thhalv10019320m
AT1G69610.1	UM	Thhalv10018221m
AT1G69640.1	gbM	Thhalv10019024m
AT1G69680.1	UM	Thhalv10019150m
AT1G69700.1	UM	Thhalv10019205m
AT1G69710.1	UM	Thhalv10018063m
AT1G69830.1	gbM	Thhalv10018099m
AT1G70060.1	gbM	Thhalv10018014m
AT1G70180.2	gbM	Thhalv10018424m
AT1G70330.1	UM	Thhalv10018596m
AT1G70460.1	UM	Thhalv10018193m
AT1G70480.2	UM	Thhalv10019595m
AT1G70500.1	UM	Thhalv10019797m
AT1G70505.1	UM	Thhalv10018876m
AT1G70510.1	UM	Thhalv10019501m
AT1G70520.1	UM	Thhalv10018252m
AT1G70650.1	UM	Thhalv10019608m
AT1G70720.1	UM	Thhalv10019136m
AT1G70730.3	UM	Thhalv10018328m
AT1G70740.1	gbM	Thhalv10018598m
AT1G70770.1	UM	Thhalv10018292m
AT1G70870.1	UM	Thhalv10019291m
AT1G71000.1	UM	Thhalv10019285m
AT1G71080.1	UM	Thhalv10018840m
AT1G71160.1	UM	Thhalv10018513m
AT1G71220.2	gbM	Thhalv10018004m
AT1G71230.1	UM	Thhalv10018788m
AT1G71250.1	UM	Thhalv10019503m
AT1G71260.1	UM	Thhalv10019058m
AT1G71360.1	gbM	Thhalv10018312m
AT1G71380.1	UM	Thhalv10018465m
AT1G71410.1	gbM	Thhalv10018097m
AT1G71420.1	UM	Thhalv10018183m
AT1G71490.1	gbM	Thhalv10019500m
AT1G71500.1	UM	Thhalv10018960m
AT1G71530.1	UM	Thhalv10018253m
AT1G71696.2	gbM	Thhalv10018610m
AT1G71697.1	UM	Thhalv10018799m
AT1G71750.2	UM	Thhalv10019190m
AT1G71770.1	UM	Thhalv10018219m
AT1G71790.1	UM	Thhalv10019028m
AT1G71820.2	gbM	Thhalv10018180m
AT1G71860.1	UM	Thhalv10018624m
AT1G72050.2	UM	Thhalv10018661m
AT1G72090.1	UM	Thhalv10018307m
AT1G72280.1	UM	Thhalv10018491m
AT1G72320.1	gbM	Thhalv10018182m
AT1G72330.3	gbM	Thhalv10019459m
AT1G72360.2	UM	Thhalv10018945m
AT1G72370.1	UM	Thhalv10018783m
AT1G72390.1	gbM	Thhalv10018006m
AT1G72420.1	UM	Thhalv10019098m
AT1G72490.1	UM	Thhalv10019851m
AT1G72500.1	UM	Thhalv10018177m
AT1G72550.1	gbM	Thhalv10007156m
AT1G72560.1	gbM	Thhalv10018070m
AT1G72570.1	UM	Thhalv10019625m
AT1G72630.1	UM	Thhalv10019317m
AT1G72640.1	UM	Thhalv10018914m
AT1G72680.1	UM	Thhalv10018769m
AT1G72710.1	gbM	Thhalv10018502m
AT1G72720.1	UM	Thhalv10019700m
AT1G72740.1	UM	Thhalv10018950m
AT1G72760.1	UM	Thhalv10019640m
AT1G72880.2	UM	Thhalv10018692m
AT1G72960.1	UM	Thhalv10018140m
AT1G72990.1	UM	Thhalv10018211m
AT1G73020.1	gbM	Thhalv10018233m
AT1G73040.1	UM	Thhalv10019210m
AT1G73050.1	UM	Thhalv10018360m
AT1G73060.1	UM	Thhalv10018762m
AT1G73090.2	UM	Thhalv10018923m
AT1G73140.1	UM	Thhalv10018630m
AT1G73150.1	UM	Thhalv10018464m
AT1G73177.1	UM	Thhalv10019421m
AT1G73240.1	gbM	Thhalv10018404m
AT1G73250.1	UM	Thhalv10018855m
AT1G73380.1	UM	Thhalv10018586m
AT1G73390.1	UM	Thhalv10018609m
AT1G73460.1	gbM	Thhalv10018043m
AT1G73470.3	UM	Thhalv10018766m
AT1G73480.1	UM	Thhalv10018492m
AT1G73720.1	gbM	Thhalv10018372m
AT1G73730.1	gbM	Thhalv10018327m
AT1G73820.1	UM	Thhalv10019100m
AT1G73860.1	UM	Thhalv10018060m
AT1G73875.1	UM	Thhalv10018567m
AT1G73970.1	UM	Thhalv10018136m
AT1G74030.1	UM	Thhalv10018478m
AT1G74045.1	UM	Thhalv10019734m
AT1G74150.1	UM	Thhalv10019464m
AT1G74220.1	UM	Thhalv10018880m
AT1G74240.1	UM	Thhalv10018752m
AT1G74370.1	UM	Thhalv10019026m
AT1G74410.1	UM	Thhalv10019108m
AT1G74600.1	gbM	Thhalv10028408m
AT1G74690.1	gbM	Thhalv10018321m
AT1G74700.1	UM	Thhalv10018981m
AT1G74710.2	UM	Thhalv10018346m
AT1G74750.1	gbM	Thhalv10018113m
AT1G74770.1	UM	Thhalv10018022m
AT1G74830.1	gbM	Thhalv10019533m
AT1G74850.1	gbM	Thhalv10018112m
AT1G74860.1	UM	Thhalv10019702m
AT1G74875.1	UM	Thhalv10019573m
AT1G74880.1	UM	Thhalv10019178m
AT1G74910.1	gbM	Thhalv10018622m
AT1G74970.1	UM	Thhalv10019135m
AT1G75010.1	UM	Thhalv10018185m
AT1G75200.1	UM	Thhalv10018304m
AT1G75220.1	gbM	Thhalv10018460m
AT1G75340.1	UM	Thhalv10018711m
AT1G75370.2	UM	Thhalv10018296m
AT1G75440.1	UM	Thhalv10019254m
AT1G75560.1	gbM	Thhalv10019006m
AT1G75660.1	gbM	Thhalv10018062m
AT1G75680.1	UM	Thhalv10018397m
AT1G75690.1	UM	Thhalv10019268m
AT1G75850.1	gbM	Thhalv10018141m
AT1G75870.1	UM	Thhalv10019252m
AT1G76150.1	UM	Thhalv10018917m
AT1G76230.1	UM	Thhalv10009529m
AT1G76260.1	UM	Thhalv10018792m
AT1G76300.1	UM	Thhalv10019312m
AT1G76310.1	UM	Thhalv10018589m
AT1G76440.1	UM	Thhalv10019300m
AT1G76450.1	UM	Thhalv10019042m
AT1G76520.1	UM	Thhalv10018685m
AT1G76540.1	UM	Thhalv10018908m
AT1G76570.1	UM	Thhalv10018862m
AT1G76580.1	gbM	Thhalv10018054m
AT1G76740.1	UM	Thhalv10018017m
AT1G76850.1	UM	Thhalv10018046m
AT1G76980.1	UM	Thhalv10019082m
AT1G77140.1	gbM	Thhalv10018344m
AT1G77220.1	gbM	Thhalv10018546m
AT1G77310.1	gbM	Thhalv10018217m
AT1G77320.1	gbM	Thhalv10018076m
AT1G77370.1	UM	Thhalv10005112m
AT1G77380.1	UM	Thhalv10018484m
AT1G77410.1	UM	Thhalv10018129m
AT1G77460.1	gbM	Thhalv10017994m
AT1G77480.1	UM	Thhalv10018497m
AT1G77490.1	UM	Thhalv10018581m
AT1G77510.1	UM	Thhalv10018420m
AT1G77550.1	gbM	Thhalv10003638m
AT1G77600.3	gbM	Thhalv10018009m
AT1G77610.1	UM	Thhalv10018828m
AT1G77670.1	UM	Thhalv10018556m
AT1G77710.1	UM	Thhalv10019370m
AT1G77800.1	gbM	Thhalv10018012m
AT1G77850.1	UM	Thhalv10018331m
AT1G77860.1	UM	Thhalv10018698m
AT1G77930.1	gbM	Thhalv10018996m
AT1G78050.1	UM	Thhalv10018866m
AT1G78070.1	UM	Thhalv10018538m
AT1G78150.3	UM	Thhalv10018982m
AT1G78180.1	UM	Thhalv10018621m
AT1G78520.1	UM	Thhalv10019333m
AT1G78580.1	UM	Thhalv10018081m
AT1G78630.1	UM	Thhalv10019066m
AT1G78680.1	UM	Thhalv10018776m
AT1G78770.1	UM	Thhalv10018370m
AT1G78780.2	UM	Thhalv10019070m
AT1G79000.2	gbM	Thhalv10018000m
AT1G79010.1	gbM	Thhalv10019110m
AT1G79030.1	gbM	Thhalv10018356m
AT1G79350.1	gbM	Thhalv10018021m
AT1G79380.1	gbM	Thhalv10018670m
AT1G79390.1	UM	Thhalv10019255m
AT1G79440.1	UM	Thhalv10018394m
AT1G79460.1	UM	Thhalv10018144m
AT1G79560.1	gbM	Thhalv10018071m
AT1G79570.1	gbM	Thhalv10018023m
AT1G79590.1	gbM	Thhalv10019084m
AT1G79610.1	UM	Thhalv10018385m
AT1G79620.1	UM	Thhalv10018176m
AT1G79640.1	UM	Thhalv10018218m
AT1G79690.1	gbM	Thhalv10018131m
AT1G79700.2	UM	Thhalv10018877m
AT1G79720.1	gbM	Thhalv10018461m
AT1G79730.1	gbM	Thhalv10018561m
AT1G79750.1	UM	Thhalv10018247m
AT1G79760.1	UM	Thhalv10018887m
AT1G79800.1	UM	Thhalv10019806m
AT1G79810.1	UM	Thhalv10018845m
AT1G79830.4	gbM	Thhalv10018077m
AT1G79880.1	UM	Thhalv10018639m
AT1G79920.1	UM	Thhalv10011242m
AT1G79940.1	UM	Thhalv10018223m
AT1G80110.1	UM	Thhalv10019275m
AT1G80140.1	UM	Thhalv10019484m
AT1G80150.1	UM	Thhalv10018671m
AT1G80260.1	gbM	Thhalv10018067m
AT1G80280.1	UM	Thhalv10018250m
AT1G80420.1	UM	Thhalv10018735m
AT1G80460.1	UM	Thhalv10018399m
AT1G80560.1	UM	Thhalv10018649m
AT1G80640.1	UM	Thhalv10018582m
AT1G80660.1	UM	Thhalv10018080m
AT1G80670.1	gbM	Thhalv10018796m
AT1G80770.1	UM	Thhalv10018566m
AT1G80840.1	UM	Thhalv10018925m
AT1G80880.1	UM	Thhalv10018367m
AT1G80930.1	UM	Thhalv10018086m
AT1G80980.1	UM	Thhalv10019105m
AT2G01060.1	UM	Thhalv10000981m
AT2G01070.1	UM	Thhalv10000865m
AT2G01100.1	UM	Thhalv10001024m
AT2G01110.1	UM	Thhalv10000946m
AT2G01130.1	gbM	Thhalv10000752m
AT2G01170.1	UM	Thhalv10000857m
AT2G01460.1	gbM	Thhalv10000761m
AT2G01470.1	UM	Thhalv10000916m
AT2G01490.1	UM	Thhalv10000985m
AT2G01540.1	UM	Thhalv10004998m
AT2G01554.1	UM	Thhalv10005108m
AT2G01580.1	UM	Thhalv10005283m
AT2G01620.1	UM	Thhalv10004706m
AT2G01630.1	gbM	Thhalv10004013m
AT2G01690.2	gbM	Thhalv10003708m
AT2G01720.1	UM	Thhalv10004162m
AT2G01735.1	UM	Thhalv10004486m
AT2G02050.1	UM	Thhalv10005178m
AT2G02090.1	gbM	Thhalv10003689m
AT2G02148.1	gbM	Thhalv10004194m
AT2G02180.1	UM	Thhalv10004674m
AT2G02390.3	UM	Thhalv10004880m
AT2G02560.1	gbM	Thhalv10003535m
AT2G02580.1	UM	Thhalv10004067m
AT2G02760.1	gbM	Thhalv10005070m
AT2G02780.1	UM	Thhalv10003702m
AT2G02860.1	gbM	Thhalv10003879m
AT2G02880.1	UM	Thhalv10004617m
AT2G02950.1	UM	Thhalv10004196m
AT2G02970.1	UM	Thhalv10003943m
AT2G02990.1	UM	Thhalv10004863m
AT2G03140.2	gbM	Thhalv10012418m
AT2G03210.1	UM	Thhalv10005557m
AT2G03270.1	gbM	Thhalv10003809m
AT2G03390.1	gbM	Thhalv10004578m
AT2G03590.1	UM	Thhalv10004375m
AT2G03667.1	gbM	Thhalv10003838m
AT2G03710.1	UM	Thhalv10004767m
AT2G03770.1	gbM	Thhalv10005340m
AT2G04039.3	UM	Thhalv10002670m
AT2G04235.1	gbM	Thhalv10002382m
AT2G04305.1	gbM	Thhalv10002529m
AT2G04360.1	UM	Thhalv10002607m
AT2G04450.1	UM	Thhalv10003061m
AT2G04530.1	UM	Thhalv10002590m
AT2G04620.1	gbM	Thhalv10027647m
AT2G04660.1	gbM	Thhalv10027638m
AT2G04690.1	gbM	Thhalv10027934m
AT2G04750.1	gbM	Thhalv10003006m
AT2G04860.1	gbM	Thhalv10002423m
AT2G04880.1	gbM	Thhalv10002517m
AT2G04900.1	UM	Thhalv10002727m
AT2G04910.1	UM	Thhalv10002820m
AT2G04940.1	gbM	Thhalv10002559m
AT2G05210.1	gbM	Thhalv10028628m
AT2G05540.1	UM	Thhalv10002728m
AT2G05710.1	gbM	Thhalv10002387m
AT2G05755.1	gbM	Thhalv10002583m
AT2G05830.1	gbM	Thhalv10002579m
AT2G05990.1	gbM	Thhalv10002561m
AT2G06000.1	gbM	Thhalv10002477m
AT2G06200.1	UM	Thhalv10002643m
AT2G06210.1	gbM	Thhalv10002377m
AT2G06510.1	gbM	Thhalv10001929m
AT2G06530.1	gbM	Thhalv10002656m
AT2G06990.1	gbM	Thhalv10019987m
AT2G07170.1	gbM	Thhalv10024428m
AT2G07180.1	UM	Thhalv10028670m
AT2G07360.2	gbM	Thhalv10012482m
AT2G10950.1	UM	Thhalv10022763m
AT2G11000.1	gbM	Thhalv10022576m
AT2G12550.1	gbM	Thhalv10022623m
AT2G13290.1	gbM	Thhalv10022755m
AT2G13540.1	gbM	Thhalv10022549m
AT2G13570.1	UM	Thhalv10022845m
AT2G13650.1	UM	Thhalv10023587m
AT2G13680.1	UM	Thhalv10022518m
AT2G14045.1	UM	Thhalv10023143m
AT2G14050.1	gbM	Thhalv10022581m
AT2G14255.1	gbM	Thhalv10022988m
AT2G14260.1	gbM	Thhalv10022723m
AT2G14530.1	UM	Thhalv10022706m
AT2G14680.2	gbM	Thhalv10022593m
AT2G14740.1	gbM	Thhalv10022598m
AT2G14835.1	gbM	Thhalv10022769m
AT2G14900.1	UM	Thhalv10022920m
AT2G15230.1	gbM	Thhalv10022719m
AT2G15270.1	UM	Thhalv10022867m
AT2G15280.1	UM	Thhalv10022853m
AT2G15480.1	UM	Thhalv10022663m
AT2G15570.2	UM	Thhalv10022881m
AT2G15630.1	UM	Thhalv10022592m
AT2G15790.1	gbM	Thhalv10022753m
AT2G16060.1	UM	Thhalv10022889m
AT2G16270.1	UM	Thhalv10022556m
AT2G16390.1	gbM	Thhalv10022532m
AT2G16440.1	UM	Thhalv10022552m
AT2G16485.1	gbM	Thhalv10016136m
AT2G16595.1	UM	Thhalv10022826m
AT2G16650.1	UM	Thhalv10022627m
AT2G16710.3	UM	Thhalv10022903m
AT2G16740.1	UM	Thhalv10022898m
AT2G16750.1	UM	Thhalv10022595m
AT2G16780.1	UM	Thhalv10022705m
AT2G16790.1	UM	Thhalv10022876m
AT2G16800.1	UM	Thhalv10022725m
AT2G16940.2	gbM	Thhalv10022624m
AT2G16950.1	gbM	Thhalv10022538m
AT2G17120.1	UM	Thhalv10022752m
AT2G17140.1	gbM	Thhalv10022542m
AT2G17150.1	gbM	Thhalv10022536m
AT2G17290.1	UM	Thhalv10022628m
AT2G17360.1	gbM	Thhalv10022813m
AT2G17390.1	UM	Thhalv10022709m
AT2G17410.1	gbM	Thhalv10022553m
AT2G17430.1	UM	Thhalv10023186m
AT2G17510.2	gbM	Thhalv10022534m
AT2G17520.1	UM	Thhalv10022558m
AT2G17550.1	UM	Thhalv10022564m
AT2G17560.1	UM	Thhalv10022905m
AT2G17570.1	gbM	Thhalv10023082m
AT2G17640.1	gbM	Thhalv10022779m
AT2G17700.1	UM	Thhalv10022635m
AT2G17730.2	UM	Thhalv10022835m
AT2G17760.1	gbM	Thhalv10022648m
AT2G17770.2	UM	Thhalv10023128m
AT2G17800.1	UM	Thhalv10022861m
AT2G17840.1	UM	Thhalv10022685m
AT2G17930.1	gbM	Thhalv10022516m
AT2G18000.2	gbM	Thhalv10022830m
AT2G18030.1	UM	Thhalv10022823m
AT2G18040.1	UM	Thhalv10022913m
AT2G18080.1	UM	Thhalv10022659m
AT2G18090.1	gbM	Thhalv10022555m
AT2G18120.1	UM	Thhalv10022837m
AT2G18280.1	gbM	Thhalv10022721m
AT2G18290.1	UM	Thhalv10022866m
AT2G18300.3	UM	Thhalv10022772m
AT2G18390.1	UM	Thhalv10022871m
AT2G18450.1	UM	Thhalv10022591m
AT2G18730.1	UM	Thhalv10022666m
AT2G18740.1	UM	Thhalv10022941m
AT2G18800.1	gbM	Thhalv10023177m
AT2G18876.1	UM	Thhalv10022742m
AT2G18900.1	gbM	Thhalv10022562m
AT2G18960.1	gbM	Thhalv10022531m
AT2G19110.1	UM	Thhalv10022526m
AT2G19270.1	UM	Thhalv10022749m
AT2G19280.1	gbM	Thhalv10023028m
AT2G19330.1	gbM	Thhalv10022960m
AT2G19350.1	UM	Thhalv10022925m
AT2G19400.1	UM	Thhalv10022647m
AT2G19520.1	gbM	Thhalv10022653m
AT2G19580.1	UM	Thhalv10002073m
AT2G19590.1	UM	Thhalv10002047m
AT2G19690.2	UM	Thhalv10002116m
AT2G19730.1	UM	Thhalv10002093m
AT2G19750.1	UM	Thhalv10002144m
AT2G19910.1	UM	Thhalv10001896m
AT2G19930.1	gbM	Thhalv10001897m
AT2G19940.1	gbM	Thhalv10023506m
AT2G20000.1	gbM	Thhalv10001914m
AT2G20190.1	gbM	Thhalv10001879m
AT2G20210.1	gbM	Thhalv10001935m
AT2G20290.1	gbM	Thhalv10001881m
AT2G20310.1	gbM	Thhalv10001979m
AT2G20320.1	gbM	Thhalv10001892m
AT2G20340.1	UM	Thhalv10001969m
AT2G20360.1	gbM	Thhalv10002002m
AT2G20410.1	gbM	Thhalv10027851m
AT2G20520.1	UM	Thhalv10002226m
AT2G20610.1	UM	Thhalv10001981m
AT2G20625.1	UM	Thhalv10002194m
AT2G20635.1	UM	Thhalv10001957m
AT2G20815.1	gbM	Thhalv10002328m
AT2G20840.1	UM	Thhalv10002062m
AT2G21080.1	gbM	Thhalv10000266m
AT2G21120.1	UM	Thhalv10000235m
AT2G21230.3	UM	Thhalv10000129m
AT2G21250.1	UM	Thhalv10000256m
AT2G21270.3	gbM	Thhalv10000246m
AT2G21380.1	gbM	Thhalv10000024m
AT2G21870.1	gbM	Thhalv10000307m
AT2G21920.1	UM	Thhalv10000608m
AT2G21940.4	UM	Thhalv10000262m
AT2G21950.1	UM	Thhalv10000172m
AT2G22010.2	gbM	Thhalv10000015m
AT2G22070.1	gbM	Thhalv10000053m
AT2G22090.2	UM	Thhalv10000207m
AT2G22100.1	UM	Thhalv10000197m
AT2G22120.2	gbM	Thhalv10000252m
AT2G22140.1	UM	Thhalv10000104m
AT2G22250.2	UM	Thhalv10000093m
AT2G22450.1	UM	Thhalv10000152m
AT2G22480.1	UM	Thhalv10000117m
AT2G22510.1	UM	Thhalv10000560m
AT2G22530.1	UM	Thhalv10000032m
AT2G22570.1	UM	Thhalv10000301m
AT2G22610.1	UM	Thhalv10000025m
AT2G22650.1	gbM	Thhalv10025257m
AT2G22910.1	gbM	Thhalv10000095m
AT2G23090.1	UM	Thhalv10000409m
AT2G23370.1	gbM	Thhalv10000243m
AT2G23550.1	gbM	Thhalv10000487m
AT2G23700.1	gbM	Thhalv10000068m
AT2G23840.1	UM	Thhalv10008350m
AT2G23950.1	UM	Thhalv10000081m
AT2G24020.1	UM	Thhalv10000343m
AT2G24100.1	gbM	Thhalv10000158m
AT2G24130.1	UM	Thhalv10000545m
AT2G24230.1	gbM	Thhalv10000045m
AT2G24330.1	UM	Thhalv10000179m
AT2G24370.1	UM	Thhalv10000051m
AT2G24420.1	gbM	Thhalv10000173m
AT2G24530.1	gbM	Thhalv10000177m
AT2G24550.1	UM	Thhalv10000300m
AT2G24640.1	gbM	Thhalv10000088m
AT2G24700.1	UM	Thhalv10000130m
AT2G24800.1	UM	Thhalv10000495m
AT2G24830.1	gbM	Thhalv10000137m
AT2G24960.1	gbM	Thhalv10000052m
AT2G24970.1	UM	Thhalv10000363m
AT2G25010.1	gbM	Thhalv10000135m
AT2G25050.2	gbM	Thhalv10000020m
AT2G25070.1	gbM	Thhalv10000214m
AT2G25140.1	gbM	Thhalv10000031m
AT2G25190.1	UM	Thhalv10000310m
AT2G25300.1	UM	Thhalv10000224m
AT2G25310.1	UM	Thhalv10000323m
AT2G25320.1	gbM	Thhalv10000009m
AT2G25420.1	UM	Thhalv10000070m
AT2G25540.1	UM	Thhalv10000022m
AT2G25610.1	UM	Thhalv10000341m
AT2G25640.1	gbM	Thhalv10000617m
AT2G25660.1	gbM	Thhalv10000008m
AT2G25670.1	UM	Thhalv10000247m
AT2G25730.2	gbM	Thhalv10000005m
AT2G25737.1	UM	Thhalv10000151m
AT2G25760.2	gbM	Thhalv10001925m
AT2G25780.1	UM	Thhalv10002249m
AT2G25830.1	UM	Thhalv10002038m
AT2G25850.2	gbM	Thhalv10001908m
AT2G25910.2	gbM	Thhalv10002033m
AT2G25920.1	UM	Thhalv10028896m
AT2G25940.1	UM	Thhalv10001970m
AT2G25970.1	UM	Thhalv10001945m
AT2G26140.1	gbM	Thhalv10001918m
AT2G26150.1	UM	Thhalv10002333m
AT2G26180.1	gbM	Thhalv10001997m
AT2G26230.1	UM	Thhalv10021194m
AT2G26260.1	UM	Thhalv10001949m
AT2G26280.1	gbM	Thhalv10001942m
AT2G26310.1	gbM	Thhalv10001976m
AT2G26330.1	gbM	Thhalv10001898m
AT2G26340.2	CHH	Thhalv10002091m
AT2G26430.1	gbM	Thhalv10007728m
AT2G26460.1	gbM	Thhalv10001246m
AT2G26470.1	gbM	Thhalv10003450m
AT2G26590.1	UM	Thhalv10000977m
AT2G26600.1	UM	Thhalv10002341m
AT2G26670.1	gbM	Thhalv10002061m
AT2G26790.1	gbM	Thhalv10001906m
AT2G26800.2	gbM	Thhalv10022501m
AT2G26830.1	UM	Thhalv10002015m
AT2G26890.1	gbM	Thhalv10001876m
AT2G26930.1	gbM	Thhalv10002004m
AT2G27010.1	UM	Thhalv10001846m
AT2G27060.1	UM	Thhalv10001893m
AT2G27100.1	UM	Thhalv10001921m
AT2G27150.1	gbM	Thhalv10001885m
AT2G27170.1	gbM	Thhalv10001887m
AT2G27210.1	gbM	Thhalv10001894m
AT2G27230.1	gbM	Thhalv10001928m
AT2G27350.5	gbM	Thhalv10001965m
AT2G27380.1	CHH	Thhalv10002312m
AT2G27490.1	UM	Thhalv10017190m
AT2G27530.1	UM	Thhalv10017225m
AT2G27600.1	UM	Thhalv10016678m
AT2G27610.1	gbM	Thhalv10017649m
AT2G27680.1	UM	Thhalv10016780m
AT2G27775.2	UM	Thhalv10017465m
AT2G27790.1	UM	Thhalv10017205m
AT2G27900.1	gbM	Thhalv10016162m
AT2G27950.1	gbM	Thhalv10016236m
AT2G27980.1	gbM	Thhalv10016165m
AT2G28000.1	gbM	Thhalv10016532m
AT2G28010.1	UM	Thhalv10002859m
AT2G28090.1	UM	Thhalv10017924m
AT2G28105.1	UM	Thhalv10017338m
AT2G28130.1	UM	Thhalv10016576m
AT2G28160.1	UM	Thhalv10016957m
AT2G28290.1	gbM	Thhalv10016121m
AT2G28310.1	gbM	Thhalv10016806m
AT2G28340.1	UM	Thhalv10017012m
AT2G28360.1	gbM	Thhalv10016277m
AT2G28380.1	gbM	Thhalv10016679m
AT2G28390.1	UM	Thhalv10016386m
AT2G28430.1	UM	Thhalv10017488m
AT2G28470.1	gbM	Thhalv10016234m
AT2G28480.1	UM	Thhalv10016829m
AT2G28600.1	UM	Thhalv10016555m
AT2G29080.1	gbM	Thhalv10016261m
AT2G29190.1	gbM	Thhalv10016189m
AT2G29210.1	gbM	Thhalv10016250m
AT2G29390.1	UM	Thhalv10017113m
AT2G29525.1	UM	Thhalv10017029m
AT2G29530.3	UM	Thhalv10017490m
AT2G29560.1	UM	Thhalv10016594m
AT2G29580.1	UM	Thhalv10016591m
AT2G29590.1	UM	Thhalv10017356m
AT2G29605.1	CHH	Thhalv10016826m
AT2G29630.2	gbM	Thhalv10016370m
AT2G29650.1	UM	Thhalv10016491m
AT2G29890.3	gbM	Thhalv10016199m
AT2G29930.1	UM	Thhalv10016490m
AT2G29940.1	UM	Thhalv10016143m
AT2G30000.1	UM	Thhalv10017457m
AT2G30050.1	gbM	Thhalv10016789m
AT2G30060.1	UM	Thhalv10017072m
AT2G30070.1	gbM	Thhalv10016325m
AT2G30110.1	gbM	Thhalv10016166m
AT2G30130.1	UM	Thhalv10017267m
AT2G30160.1	UM	Thhalv10016908m
AT2G30170.1	UM	Thhalv10016997m
AT2G30210.1	UM	Thhalv10016445m
AT2G30280.1	gbM	Thhalv10016851m
AT2G30290.2	UM	Thhalv10015537m
AT2G30470.1	gbM	Thhalv10016263m
AT2G30480.3	UM	Thhalv10017756m
AT2G30500.1	UM	Thhalv10016516m
AT2G30530.1	gbM	Thhalv10016861m
AT2G30575.1	gbM	Thhalv10016398m
AT2G30580.1	gbM	Thhalv10016711m
AT2G30600.5	UM	Thhalv10016264m
AT2G30630.2	UM	Thhalv10016515m
AT2G30690.1	UM	Thhalv10016299m
AT2G30695.1	UM	Thhalv10017862m
AT2G30700.1	gbM	Thhalv10016766m
AT2G30740.1	UM	Thhalv10016840m
AT2G30800.1	gbM	Thhalv10016152m
AT2G30870.1	UM	Thhalv10017227m
AT2G30940.2	UM	Thhalv10017785m
AT2G30950.1	gbM	Thhalv10016334m
AT2G31130.1	UM	Thhalv10016698m
AT2G31170.1	gbM	Thhalv10016433m
AT2G31190.1	UM	Thhalv10016683m
AT2G31220.1	UM	Thhalv10016616m
AT2G31260.1	gbM	Thhalv10016226m
AT2G31280.3	gbM	Thhalv10016331m
AT2G31290.1	UM	Thhalv10027159m
AT2G31305.1	UM	Thhalv10017462m
AT2G31320.1	gbM	Thhalv10016190m
AT2G31350.1	UM	Thhalv10016918m
AT2G31370.3	UM	Thhalv10016790m
AT2G31440.1	UM	Thhalv10017140m
AT2G31490.1	UM	Thhalv10017500m
AT2G31510.1	gbM	Thhalv10016456m
AT2G31530.1	gbM	Thhalv10016447m
AT2G31560.1	UM	Thhalv10017248m
AT2G31580.1	gbM	Thhalv10016524m
AT2G31725.1	UM	Thhalv10017374m
AT2G31740.1	gbM	Thhalv10016302m
AT2G31750.1	UM	Thhalv10016638m
AT2G31810.1	UM	Thhalv10016569m
AT2G31840.1	UM	Thhalv10016862m
AT2G31862.1	UM	Thhalv10017854m
AT2G31900.1	gbM	Thhalv10016137m
AT2G31970.1	gbM	Thhalv10016151m
AT2G32010.1	UM	Thhalv10016405m
AT2G32080.1	UM	Thhalv10017021m
AT2G32160.3	UM	Thhalv10017571m
AT2G32180.1	UM	Thhalv10017400m
AT2G32230.1	gbM	Thhalv10016443m
AT2G32290.1	UM	Thhalv10016419m
AT2G32370.1	UM	Thhalv10017809m
AT2G32380.1	UM	Thhalv10017325m
AT2G32410.1	UM	Thhalv10016512m
AT2G32415.1	gbM	Thhalv10016228m
AT2G32480.1	gbM	Thhalv10017977m
AT2G32500.1	UM	Thhalv10017053m
AT2G32520.1	UM	Thhalv10017055m
AT2G32580.1	gbM	Thhalv10017291m
AT2G32590.1	UM	Thhalv10016359m
AT2G32600.1	UM	Thhalv10017051m
AT2G32660.1	UM	Thhalv10016291m
AT2G32670.1	UM	Thhalv10017717m
AT2G32730.1	gbM	Thhalv10016177m
AT2G32770.3	UM	Thhalv10016507m
AT2G32910.1	gbM	Thhalv10023283m
AT2G32920.1	UM	Thhalv10016663m
AT2G32940.1	gbM	Thhalv10016224m
AT2G32980.1	UM	Thhalv10016881m
AT2G33090.1	UM	Thhalv10017685m
AT2G33150.1	UM	Thhalv10016622m
AT2G33240.1	gbM	Thhalv10016129m
AT2G33260.1	UM	Thhalv10017973m
AT2G33340.1	UM	Thhalv10016510m
AT2G33410.1	UM	Thhalv10016750m
AT2G33435.1	gbM	Thhalv10016212m
AT2G33530.1	UM	Thhalv10016623m
AT2G33585.1	UM	Thhalv10017474m
AT2G33610.1	UM	Thhalv10016607m
AT2G33640.1	gbM	Thhalv10016452m
AT2G33700.1	UM	Thhalv10016757m
AT2G33770.1	gbM	Thhalv10016214m
AT2G33845.1	UM	Thhalv10017314m
AT2G33847.1	UM	Thhalv10017477m
AT2G33980.1	UM	Thhalv10016959m
AT2G34020.1	gbM	Thhalv10016396m
AT2G34040.1	UM	Thhalv10016466m
AT2G34100.1	UM	Thhalv10017709m
AT2G34150.2	UM	Thhalv10016256m
AT2G34170.1	UM	Thhalv10016475m
AT2G34200.1	UM	Thhalv10017163m
AT2G34210.1	UM	Thhalv10017893m
AT2G34250.1	gbM	Thhalv10016599m
AT2G34357.1	gbM	Thhalv10016153m
AT2G34360.1	UM	Thhalv10016570m
AT2G34540.2	UM	Thhalv10017034m
AT2G34560.2	gbM	Thhalv10016803m
AT2G34660.1	gbM	Thhalv10016133m
AT2G34670.2	gbM	Thhalv10016345m
AT2G34680.1	gbM	Thhalv10016130m
AT2G34710.1	UM	Thhalv10016241m
AT2G34770.1	UM	Thhalv10017638m
AT2G35050.1	gbM	Thhalv10016154m
AT2G35110.1	gbM	Thhalv10016146m
AT2G35120.1	UM	Thhalv10017361m
AT2G35140.1	gbM	Thhalv10016310m
AT2G35215.1	UM	Thhalv10017673m
AT2G35370.1	UM	Thhalv10017333m
AT2G35430.1	UM	Thhalv10016994m
AT2G35450.1	UM	Thhalv10016892m
AT2G35530.1	gbM	Thhalv10016740m
AT2G35615.1	UM	Thhalv10017839m
AT2G35620.1	gbM	Thhalv10016417m
AT2G35630.1	gbM	Thhalv10016124m
AT2G35690.1	UM	Thhalv10016360m
AT2G35780.1	UM	Thhalv10016650m
AT2G35790.1	UM	Thhalv10017166m
AT2G35800.1	gbM	Thhalv10016258m
AT2G35880.1	gbM	Thhalv10016634m
AT2G35920.1	gbM	Thhalv10016179m
AT2G36070.1	gbM	Thhalv10001977m
AT2G36160.1	UM	Thhalv10017372m
AT2G36290.1	UM	Thhalv10016843m
AT2G36330.1	UM	Thhalv10017222m
AT2G36360.5	gbM	Thhalv10017936m
AT2G36370.1	gbM	Thhalv10017885m
AT2G36380.1	UM	Thhalv10016140m
AT2G36390.1	gbM	Thhalv10016249m
AT2G36480.3	gbM	Thhalv10016259m
AT2G36620.1	gbM	Thhalv10017341m
AT2G36730.1	UM	Thhalv10017676m
AT2G36850.1	gbM	Thhalv10016126m
AT2G37010.1	UM	Thhalv10016168m
AT2G37200.1	UM	Thhalv10017298m
AT2G37260.1	UM	Thhalv10016692m
AT2G37290.2	UM	Thhalv10016235m
AT2G37300.2	UM	Thhalv10017275m
AT2G37390.1	UM	Thhalv10017074m
AT2G37520.1	UM	Thhalv10016239m
AT2G37670.1	UM	Thhalv10016206m
AT2G37678.1	UM	Thhalv10017273m
AT2G37680.1	UM	Thhalv10017226m
AT2G37690.1	gbM	Thhalv10016367m
AT2G37790.1	UM	Thhalv10016967m
AT2G37940.1	UM	Thhalv10017001m
AT2G37960.1	UM	Thhalv10016588m
AT2G38430.1	UM	Thhalv10017863m
AT2G38440.1	gbM	Thhalv10016142m
AT2G38460.1	UM	Thhalv10016525m
AT2G38470.1	UM	Thhalv10016542m
AT2G38560.1	UM	Thhalv10016682m
AT2G38650.1	gbM	Thhalv10016387m
AT2G38680.1	UM	Thhalv10016992m
AT2G38710.1	gbM	Thhalv10017213m
AT2G38720.1	UM	Thhalv10016463m
AT2G38770.1	gbM	Thhalv10016138m
AT2G38780.1	UM	Thhalv10016593m
AT2G38800.1	UM	Thhalv10016455m
AT2G38810.1	UM	Thhalv10017405m
AT2G38910.1	UM	Thhalv10017647m
AT2G39000.1	UM	Thhalv10017009m
AT2G39080.1	UM	Thhalv10016876m
AT2G39120.1	UM	Thhalv10017943m
AT2G39130.1	UM	Thhalv10016467m
AT2G39190.2	gbM	Thhalv10016257m
AT2G39260.1	gbM	Thhalv10016159m
AT2G39340.1	gbM	Thhalv10016180m
AT2G39360.1	UM	Thhalv10016254m
AT2G39440.1	UM	Thhalv10017350m
AT2G39450.1	UM	Thhalv10016762m
AT2G39550.1	UM	Thhalv10016771m
AT2G39580.1	gbM	Thhalv10016135m
AT2G39630.1	UM	Thhalv10016901m
AT2G39760.1	UM	Thhalv10017774m
AT2G39780.1	UM	Thhalv10027545m
AT2G39795.1	UM	Thhalv10017139m
AT2G39805.2	UM	Thhalv10017061m
AT2G39900.1	UM	Thhalv10017249m
AT2G39970.1	gbM	Thhalv10016895m
AT2G39990.1	UM	Thhalv10016933m
AT2G40020.3	UM	Thhalv10017194m
AT2G40030.1	gbM	Thhalv10016128m
AT2G40070.1	UM	Thhalv10016404m
AT2G40110.1	UM	Thhalv10017415m
AT2G40113.1	UM	Thhalv10017342m
AT2G40190.1	UM	Thhalv10016619m
AT2G40316.1	UM	Thhalv10017062m
AT2G40360.1	gbM	Thhalv10001320m
AT2G40400.1	UM	Thhalv10016304m
AT2G40520.1	UM	Thhalv10016509m
AT2G40600.1	UM	Thhalv10017560m
AT2G40760.1	UM	Thhalv10016615m
AT2G40930.1	gbM	Thhalv10016401m
AT2G41000.2	UM	Thhalv10017302m
AT2G41020.1	UM	Thhalv10002504m
AT2G41040.1	UM	Thhalv10016844m
AT2G41050.1	gbM	Thhalv10017959m
AT2G41070.1	UM	Thhalv10017050m
AT2G41310.1	UM	Thhalv10017200m
AT2G41350.2	UM	Thhalv10017004m
AT2G41420.1	UM	Thhalv10017476m
AT2G41450.1	UM	Thhalv10016390m
AT2G41510.1	UM	Thhalv10016470m
AT2G41530.1	UM	Thhalv10017045m
AT2G41630.1	UM	Thhalv10016972m
AT2G41670.1	UM	Thhalv10016807m
AT2G41680.1	UM	Thhalv10016520m
AT2G41700.1	gbM	Thhalv10016127m
AT2G41720.1	UM	Thhalv10016262m
AT2G41740.1	UM	Thhalv10016183m
AT2G41790.1	gbM	Thhalv10016187m
AT2G41810.1	UM	Thhalv10016825m
AT2G41950.1	UM	Thhalv10017089m
AT2G41960.1	gbM	Thhalv10016156m
AT2G42060.1	UM	Thhalv10017799m
AT2G42070.1	UM	Thhalv10017043m
AT2G42080.1	UM	Thhalv10017091m
AT2G42160.1	UM	Thhalv10004093m
AT2G42190.1	UM	Thhalv10017384m
AT2G42240.2	UM	Thhalv10017030m
AT2G42260.1	UM	Thhalv10017150m
AT2G42400.1	UM	Thhalv10016635m
AT2G42410.1	UM	Thhalv10017870m
AT2G42510.2	UM	Thhalv10016741m
AT2G42520.1	gbM	Thhalv10016388m
AT2G42810.2	UM	Thhalv10016582m
AT2G42830.2	UM	Thhalv10017047m
AT2G42840.1	UM	Thhalv10016927m
AT2G42850.1	UM	Thhalv10016578m
AT2G42860.1	UM	Thhalv10017174m
AT2G42890.1	UM	Thhalv10016237m
AT2G42910.1	UM	Thhalv10016898m
AT2G42940.1	gbM	Thhalv10017103m
AT2G42950.1	UM	Thhalv10016539m
AT2G42980.1	gbM	Thhalv10016513m
AT2G43080.1	UM	Thhalv10017046m
AT2G43160.3	gbM	Thhalv10001304m
AT2G43190.1	UM	Thhalv10001741m
AT2G43230.2	UM	Thhalv10001469m
AT2G43235.1	UM	Thhalv10001453m
AT2G43240.1	UM	Thhalv10001470m
AT2G43360.1	UM	Thhalv10001495m
AT2G43465.1	UM	Thhalv10001762m
AT2G43750.1	UM	Thhalv10001481m
AT2G43820.1	UM	Thhalv10001440m
AT2G43840.2	UM	Thhalv10001441m
AT2G44040.1	UM	Thhalv10001534m
AT2G44060.1	UM	Thhalv10001537m
AT2G44150.1	UM	Thhalv10001516m
AT2G44210.2	UM	Thhalv10001464m
AT2G44300.1	UM	Thhalv10001638m
AT2G44350.2	UM	Thhalv10001384m
AT2G44420.1	UM	Thhalv10001527m
AT2G44510.1	UM	Thhalv10001552m
AT2G44530.1	UM	Thhalv10001479m
AT2G44650.1	UM	Thhalv10001677m
AT2G44770.1	UM	Thhalv10001587m
AT2G44800.1	UM	Thhalv10001518m
AT2G44870.1	UM	Thhalv10022468m
AT2G44950.1	gbM	Thhalv10001306m
AT2G44970.1	gbM	Thhalv10001413m
AT2G45000.1	UM	Thhalv10001339m
AT2G45010.1	UM	Thhalv10001602m
AT2G45060.1	UM	Thhalv10001582m
AT2G45320.1	UM	Thhalv10001485m
AT2G45330.1	UM	Thhalv10001570m
AT2G45460.3	gbM	Thhalv10001303m
AT2G45480.1	gbM	Thhalv10001460m
AT2G45695.1	UM	Thhalv10001692m
AT2G45700.1	UM	Thhalv10001326m
AT2G45810.1	UM	Thhalv10001405m
AT2G45870.1	UM	Thhalv10001467m
AT2G45900.1	UM	Thhalv10001338m
AT2G45910.1	gbM	Thhalv10001310m
AT2G45950.2	gbM	Thhalv10001775m
AT2G45990.1	UM	Thhalv10001586m
AT2G46040.1	UM	Thhalv10001382m
AT2G46090.1	UM	Thhalv10001507m
AT2G46170.1	UM	Thhalv10001599m
AT2G46225.2	UM	Thhalv10001562m
AT2G46290.1	UM	Thhalv10004580m
AT2G46320.1	UM	Thhalv10001514m
AT2G46340.1	gbM	Thhalv10001291m
AT2G46420.1	UM	Thhalv10001501m
AT2G46455.1	UM	Thhalv10001729m
AT2G46520.1	gbM	Thhalv10001293m
AT2G46540.1	UM	Thhalv10001742m
AT2G46560.1	gbM	Thhalv10001279m
AT2G46590.2	UM	Thhalv10001503m
AT2G46680.1	UM	Thhalv10001600m
AT2G46710.1	UM	Thhalv10001445m
AT2G46780.1	UM	Thhalv10001545m
AT2G46910.1	UM	Thhalv10001577m
AT2G46980.2	UM	Thhalv10001318m
AT2G47020.1	UM	Thhalv10001468m
AT2G47070.1	gbM	Thhalv10001295m
AT2G47450.1	UM	Thhalv10000208m
AT2G47510.1	UM	Thhalv10001422m
AT2G47850.1	UM	Thhalv10001399m
AT2G48060.1	gbM	Thhalv10001278m
AT2G48075.1	gbM	Thhalv10001665m
AT2G48160.1	gbM	Thhalv10001283m
AT3G01120.1	UM	Thhalv10020394m
AT3G01220.1	UM	Thhalv10021334m
AT3G01310.1	gbM	Thhalv10019952m
AT3G01320.1	gbM	Thhalv10019899m
AT3G01330.1	UM	Thhalv10021032m
AT3G01380.1	gbM	Thhalv10022528m
AT3G01435.1	UM	Thhalv10022365m
AT3G01450.1	UM	Thhalv10021113m
AT3G01510.1	UM	Thhalv10020379m
AT3G01670.1	UM	Thhalv10020071m
AT3G01710.1	UM	Thhalv10020895m
AT3G01780.1	gbM	Thhalv10019930m
AT3G01910.1	UM	Thhalv10022262m
AT3G01990.1	UM	Thhalv10020734m
AT3G02020.1	UM	Thhalv10020441m
AT3G02040.1	UM	Thhalv10021007m
AT3G02090.2	UM	Thhalv10020493m
AT3G02260.1	gbM	Thhalv10019869m
AT3G02280.1	gbM	Thhalv10011322m
AT3G02300.1	gbM	Thhalv10020658m
AT3G02310.1	UM	Thhalv10021390m
AT3G02400.1	UM	Thhalv10020728m
AT3G02540.1	UM	Thhalv10020817m
AT3G02580.1	UM	Thhalv10021274m
AT3G02720.1	UM	Thhalv10021062m
AT3G02750.3	gbM	Thhalv10020601m
AT3G02760.1	UM	Thhalv10020033m
AT3G02890.1	gbM	Thhalv10020044m
AT3G02920.2	UM	Thhalv10021296m
AT3G02970.1	UM	Thhalv10021122m
AT3G02990.1	UM	Thhalv10020648m
AT3G03010.1	UM	Thhalv10021622m
AT3G03060.1	gbM	Thhalv10020284m
AT3G03070.1	UM	Thhalv10021803m
AT3G03080.1	UM	Thhalv10022339m
AT3G03090.1	gbM	Thhalv10020565m
AT3G03100.1	UM	Thhalv10021682m
AT3G03120.1	UM	Thhalv10021569m
AT3G03140.1	gbM	Thhalv10020126m
AT3G03250.1	gbM	Thhalv10020665m
AT3G03320.1	UM	Thhalv10021391m
AT3G03330.1	UM	Thhalv10021121m
AT3G03500.1	UM	Thhalv10021316m
AT3G03590.1	UM	Thhalv10021710m
AT3G03740.1	gbM	Thhalv10020746m
AT3G03770.1	UM	Thhalv10020088m
AT3G03790.3	gbM	Thhalv10019953m
AT3G03800.1	UM	Thhalv10021203m
AT3G03860.1	UM	Thhalv10021238m
AT3G03900.1	UM	Thhalv10021488m
AT3G03950.3	gbM	Thhalv10020774m
AT3G04080.1	UM	Thhalv10020649m
AT3G04090.1	UM	Thhalv10021302m
AT3G04160.2	gbM	Thhalv10020148m
AT3G04240.1	gbM	Thhalv10019996m
AT3G04340.1	gbM	Thhalv10019907m
AT3G04380.1	gbM	Thhalv10020577m
AT3G04450.1	gbM	Thhalv10020942m
AT3G04480.1	gbM	Thhalv10020155m
AT3G04490.1	gbM	Thhalv10019943m
AT3G04590.2	gbM	Thhalv10020867m
AT3G04600.1	UM	Thhalv10020864m
AT3G04610.1	gbM	Thhalv10020380m
AT3G04700.1	gbM	Thhalv10021572m
AT3G04740.1	gbM	Thhalv10019885m
AT3G04770.1	UM	Thhalv10022011m
AT3G04830.1	UM	Thhalv10021217m
AT3G04850.1	UM	Thhalv10022166m
AT3G04940.1	UM	Thhalv10021151m
AT3G05090.1	gbM	Thhalv10020130m
AT3G05280.1	gbM	Thhalv10021283m
AT3G05340.1	gbM	Thhalv10020234m
AT3G05350.1	gbM	Thhalv10020169m
AT3G05670.1	gbM	Thhalv10020032m
AT3G05680.2	gbM	Thhalv10019873m
AT3G05690.1	UM	Thhalv10021244m
AT3G05720.1	UM	Thhalv10020485m
AT3G05740.1	UM	Thhalv10020334m
AT3G05770.1	UM	Thhalv10003428m
AT3G05810.1	UM	Thhalv10021798m
AT3G05830.2	UM	Thhalv10021934m
AT3G05900.1	UM	Thhalv10020449m
AT3G05920.1	UM	Thhalv10021753m
AT3G05940.1	UM	Thhalv10020796m
AT3G05970.1	UM	Thhalv10020181m
AT3G06030.1	UM	Thhalv10020261m
AT3G06060.1	UM	Thhalv10021124m
AT3G06070.1	UM	Thhalv10021691m
AT3G06190.1	UM	Thhalv10020850m
AT3G06290.1	gbM	Thhalv10019892m
AT3G06330.1	UM	Thhalv10020737m
AT3G06350.1	UM	Thhalv10020322m
AT3G06500.1	gbM	Thhalv10020219m
AT3G06620.1	UM	Thhalv10020121m
AT3G06670.2	gbM	Thhalv10020042m
AT3G06720.1	UM	Thhalv10020480m
AT3G06810.1	gbM	Thhalv10020074m
AT3G06880.2	UM	Thhalv10019914m
AT3G06950.1	UM	Thhalv10022298m
AT3G06960.1	UM	Thhalv10020620m
AT3G07020.2	gbM	Thhalv10020288m
AT3G07080.1	UM	Thhalv10020757m
AT3G07090.1	UM	Thhalv10021308m
AT3G07100.1	gbM	Thhalv10019975m
AT3G07160.1	gbM	Thhalv10019878m
AT3G07180.1	UM	Thhalv10020331m
AT3G07190.1	UM	Thhalv10021483m
AT3G07300.3	UM	Thhalv10007798m
AT3G07400.1	gbM	Thhalv10019992m
AT3G07525.2	UM	Thhalv10022158m
AT3G07540.1	UM	Thhalv10020077m
AT3G07660.1	gbM	Thhalv10020055m
AT3G07680.1	gbM	Thhalv10021526m
AT3G07750.1	UM	Thhalv10021262m
AT3G07800.1	UM	Thhalv10021422m
AT3G07840.1	UM	Thhalv10020866m
AT3G07900.1	UM	Thhalv10022290m
AT3G07910.1	UM	Thhalv10021870m
AT3G07950.1	UM	Thhalv10021192m
AT3G07980.1	gbM	Thhalv10019902m
AT3G07990.1	UM	Thhalv10020705m
AT3G08505.2	UM	Thhalv10021103m
AT3G08510.1	UM	Thhalv10020359m
AT3G08530.1	gbM	Thhalv10019886m
AT3G08560.1	UM	Thhalv10022832m
AT3G08590.1	UM	Thhalv10020418m
AT3G08630.1	UM	Thhalv10021092m
AT3G08650.2	gbM	Thhalv10020349m
AT3G08770.2	UM	Thhalv10021759m
AT3G08800.1	UM	Thhalv10022535m
AT3G08960.1	gbM	Thhalv10019980m
AT3G08980.1	UM	Thhalv10022228m
AT3G08990.1	UM	Thhalv10022021m
AT3G09110.1	UM	Thhalv10002899m
AT3G09140.1	UM	Thhalv10009362m
AT3G09150.2	UM	Thhalv10011657m
AT3G09180.1	UM	Thhalv10020833m
AT3G09240.1	UM	Thhalv10020637m
AT3G09300.1	gbM	Thhalv10020702m
AT3G09410.1	UM	Thhalv10020789m
AT3G09670.1	gbM	Thhalv10020687m
AT3G09840.1	gbM	Thhalv10020085m
AT3G09890.1	UM	Thhalv10021529m
AT3G09910.1	gbM	Thhalv10022225m
AT3G10070.1	UM	Thhalv10020482m
AT3G10140.1	gbM	Thhalv10020901m
AT3G10160.1	gbM	Thhalv10020301m
AT3G10290.1	UM	Thhalv10021139m
AT3G10300.3	UM	Thhalv10021208m
AT3G10310.1	UM	Thhalv10019993m
AT3G10380.1	gbM	Thhalv10019960m
AT3G10440.1	UM	Thhalv10020876m
AT3G10450.1	UM	Thhalv10020743m
AT3G10670.1	UM	Thhalv10021097m
AT3G10690.1	gbM	Thhalv10020005m
AT3G10700.1	UM	Thhalv10020814m
AT3G10730.1	UM	Thhalv10020697m
AT3G10920.1	UM	Thhalv10021449m
AT3G11040.1	UM	Thhalv10020200m
AT3G11130.1	gbM	Thhalv10019884m
AT3G11230.2	UM	Thhalv10021761m
AT3G11270.1	UM	Thhalv10021176m
AT3G11320.1	UM	Thhalv10021195m
AT3G11340.1	UM	Thhalv10020723m
AT3G11540.1	gbM	Thhalv10020017m
AT3G11560.2	gbM	Thhalv10020029m
AT3G11620.2	UM	Thhalv10021180m
AT3G11740.1	UM	Thhalv10022341m
AT3G11910.1	gbM	Thhalv10019920m
AT3G11945.2	UM	Thhalv10020917m
AT3G11964.1	gbM	Thhalv10019877m
AT3G11980.1	UM	Thhalv10020305m
AT3G12040.1	UM	Thhalv10021378m
AT3G12080.1	gbM	Thhalv10020226m
AT3G12100.1	UM	Thhalv10020889m
AT3G12140.3	UM	Thhalv10020983m
AT3G12210.2	UM	Thhalv10021516m
AT3G12230.1	UM	Thhalv10022069m
AT3G12240.1	UM	Thhalv10007675m
AT3G12250.4	gbM	Thhalv10021187m
AT3G12280.1	gbM	Thhalv10019977m
AT3G12290.1	gbM	Thhalv10021228m
AT3G12300.1	UM	Thhalv10021577m
AT3G12320.1	UM	Thhalv10021314m
AT3G12340.1	gbM	Thhalv10027735m
AT3G12590.1	gbM	Thhalv10019927m
AT3G12680.1	UM	Thhalv10020494m
AT3G12780.1	UM	Thhalv10020621m
AT3G12810.1	gbM	Thhalv10019875m
AT3G12977.1	UM	Thhalv10021297m
AT3G13170.1	UM	Thhalv10022332m
AT3G13180.1	gbM	Thhalv10020504m
AT3G13200.1	UM	Thhalv10021450m
AT3G13220.1	UM	Thhalv10020198m
AT3G13300.1	gbM	Thhalv10019901m
AT3G13360.1	gbM	Thhalv10020643m
AT3G13410.1	UM	Thhalv10021153m
AT3G13420.1	UM	Thhalv10021458m
AT3G13430.1	gbM	Thhalv10021230m
AT3G13460.1	UM	Thhalv10020224m
AT3G13510.1	UM	Thhalv10020816m
AT3G13550.1	UM	Thhalv10021940m
AT3G13580.3	gbM	Thhalv10021411m
AT3G13600.1	UM	Thhalv10022216m
AT3G13674.1	UM	Thhalv10021835m
AT3G13740.1	UM	Thhalv10021279m
AT3G13782.1	UM	Thhalv10021213m
AT3G13784.1	UM	Thhalv10020395m
AT3G13800.1	UM	Thhalv10021012m
AT3G13840.1	gbM	Thhalv10020543m
AT3G13890.1	UM	Thhalv10021042m
AT3G13900.1	UM	Thhalv10019918m
AT3G13990.1	gbM	Thhalv10011240m
AT3G14010.1	gbM	Thhalv10020519m
AT3G14040.1	UM	Thhalv10020501m
AT3G14100.1	gbM	Thhalv10020804m
AT3G14110.3	UM	Thhalv10021156m
AT3G14120.1	gbM	Thhalv10019957m
AT3G14170.1	UM	Thhalv10020538m
AT3G14380.1	UM	Thhalv10021621m
AT3G14400.1	gbM	Thhalv10020237m
AT3G14410.1	UM	Thhalv10021088m
AT3G14415.2	UM	Thhalv10020982m
AT3G14420.1	UM	Thhalv10020979m
AT3G14450.1	UM	Thhalv10021108m
AT3G14570.1	gbM	Thhalv10019876m
AT3G14580.1	UM	Thhalv10020856m
AT3G14590.2	UM	Thhalv10020164m
AT3G14720.1	gbM	Thhalv10020339m
AT3G15010.1	UM	Thhalv10011518m
AT3G15090.1	UM	Thhalv10020985m
AT3G15160.1	UM	Thhalv10020417m
AT3G15180.2	gbM	Thhalv10020515m
AT3G15220.1	gbM	Thhalv10022019m
AT3G15351.1	UM	Thhalv10023724m
AT3G15410.2	UM	Thhalv10020366m
AT3G15470.1	UM	Thhalv10020024m
AT3G15550.1	UM	Thhalv10020202m
AT3G15590.1	UM	Thhalv10020327m
AT3G15690.2	gbM	Thhalv10021338m
AT3G15880.2	gbM	Thhalv10019944m
AT3G15920.1	gbM	Thhalv10020136m
AT3G15930.1	UM	Thhalv10022302m
AT3G15980.5	gbM	Thhalv10020009m
AT3G16060.1	gbM	Thhalv10020190m
AT3G16160.1	UM	Thhalv10022304m
AT3G16260.1	gbM	Thhalv10019999m
AT3G16320.1	gbM	Thhalv10021943m
AT3G16340.1	UM	Thhalv10019897m
AT3G16565.2	UM	Thhalv10021369m
AT3G16600.1	UM	Thhalv10021937m
AT3G16630.1	gbM	Thhalv10020102m
AT3G16700.1	UM	Thhalv10021471m
AT3G16760.1	UM	Thhalv10020624m
AT3G16810.1	gbM	Thhalv10020259m
AT3G16860.1	UM	Thhalv10020239m
AT3G16950.2	UM	Thhalv10020389m
AT3G16980.1	UM	Thhalv10021989m
AT3G17040.1	UM	Thhalv10020271m
AT3G17205.1	gbM	Thhalv10019984m
AT3G17220.1	UM	Thhalv10022367m
AT3G17225.1	UM	Thhalv10021601m
AT3G17240.1	UM	Thhalv10020551m
AT3G17250.1	UM	Thhalv10020794m
AT3G17300.1	UM	Thhalv10021841m
AT3G17310.2	gbM	Thhalv10020166m
AT3G17340.2	gbM	Thhalv10019950m
AT3G17430.1	gbM	Thhalv10020956m
AT3G17500.1	UM	Thhalv10002817m
AT3G17600.1	UM	Thhalv10021921m
AT3G17611.1	UM	Thhalv10021096m
AT3G17650.1	gbM	Thhalv10020160m
AT3G17700.1	UM	Thhalv10020123m
AT3G17740.1	gbM	Thhalv10019937m
AT3G17750.1	gbM	Thhalv10019940m
AT3G17770.1	gbM	Thhalv10020350m
AT3G17780.1	UM	Thhalv10021758m
AT3G17840.1	UM	Thhalv10020262m
AT3G17850.1	gbM	Thhalv10019909m
AT3G17860.1	UM	Thhalv10021029m
AT3G17900.1	gbM	Thhalv10020058m
AT3G17970.1	gbM	Thhalv10020361m
AT3G18020.1	UM	Thhalv10020183m
[truncated: 2,107 more rows]
