# Supplementary material for: Epimutations are associated with CHROMOMETHYLASE 3-induced de novo DNA methylation
Source: eLife. 2019 Jul 29;8:e47891. doi: 10.7554/eLife.47891 (PMC6663294; doi:10.7554/eLife.47891)
Supplement: Supplementary file 10. [file elife-47891-supp10.xlsx]

## Sheet: Sheet1
Supplementary file 10. RNA-seq FPKM values for IBM1-like genes in E. salsugineum
Gene	WT_FPKM	blastp E score
Thhalv10020080m	0.166506	0
Thhalv10023846m	6.78782	8e-179
Thhalv10029199m	3.53197	1e-133
